# Supplementary material for: Antennal transcriptome analysis reveals sensory receptors potentially associated with host detection in the livestock pest Lucilia cuprina
Source: Parasit Vectors. 2024 Jul 18;17:308. doi: 10.1186/s13071-024-06391-6 (PMC11256703; doi:10.1186/s13071-024-06391-6)
Supplement: Supplementary file 2 — Supplementary material 2: Table S1. Phylogenetic analysis. Sequences of Cochliomyia hominivorax and Drosophila melanogaster chemosensory proteins used for phylogenetic analysis. From tab A to D: C. hominivorax CDS and protein sequences of ORs, OBPs, IRs and GRs. In tabs E to H, D. melanogaster chemoreceptors names used for the same analysis are provided, together with the NCBI and FlyBase databases accession numbers. [file 13071_2024_6391_MOESM2_ESM.xlsx]

## Sheet: A.Chom_ORs
Name	CDS	Protein
ChomOrco	ATGCAGTCTAATTTACAACCAACAAAATATGTTGGCCTTGTGGCCGATTTAATGCCCAACATTAAACTGATGAAATATTCTGGTTTATTTATGCATGCTTTCACCGGTGGTTCGGCTCTATTGAAAAAAGTCTATTCATCCATACATTTGGTATTAATATTGGCACAATTCGTGTTTATACTTGTCAACATGGCCCTGAATGCCGATGAAGTAAATGAATTGTCCGGTAATACAATTACGGTACTGTTCTTTACGCATTGTGTTACGAAATTTATTTATCTAGCGGTCAATCAAAAGAACTTTTACAGAACATTGAATATCTGGAATCAGGTTAATACTCATCCATTGTTTGCTGAATCAGATGCTCGGTATCATTCAATTGCTTTGGCCAAAATGAGG…	MQSNLQPTKYVGLVADLMPNIKLMKYSGLFMHAFTGGSALLKKVYSSIHLVLILAQFVFILVNMALNADEVNELSGNTITVLFFTHCVTKFIYLAVNQKNFYRTLNIWNQVNTHPLFAESDARYHSIALAKMRKLFFLVMLTTVASAVAWITITFFGESVKFAFDKETNSSITVEIPRLPIKSFYPWDASQGMFYMISFAFQGYYLLFSMTHSNLCDVLFCSWLIFACEQLQHLKGIMKPLMELSASLDTYRPNSAALFRSLSANSKSELIINEEKEPPTDLDMSGIYSSKADWGAQFRAPTTLQTFNGVNGGNPNGLTKKQEMMVRSAIKYWVERHKHVVRLVAAIGDTYGAALLLHMLTSTIKLTLLAYQATKITGVNVYAFTVIGYLGYALAQVFH…
ChomOr1	ATGTTTTTTAAACCAGCTCCTGATGCTTTACCCCCTCAGCAGGGAATCAAAGAATATTTTCAAATACAATTATTTTGTTTTGCTACATTTGGAATGGATCCCACCTCATTGAAAAGAACCATCGTTAGTAATTTTTTGGTTTGGACCCCAACAGTATGTCTGATGGCCATGGTTATTCATATATTTATCTATGCTACTCAATGCAGAACCGATTTAAATCTTCTAACTGACGCCCTATCACCCCTTTGGCAAGCAAGTTTGGCTCTAATAAAATCATTTTATTTTGTCTGGAACAAGGATAAAATTGTTTCGTTGGTGCGTAAGATATGGAAGATGAATTTGAAAGCTAATGACGAGGAGTTAAAAATTCTGATAGAAGAAAATGGTCGAGATACAAAA…	MFFKPAPDALPPQQGIKEYFQIQLFCFATFGMDPTSLKRTIVSNFLVWTPTVCLMAMVIHIFIYATQCRTDLNLLTDALSPLWQASLALIKSFYFVWNKDKIVSLVRKIWKMNLKANDEELKILIEENGRDTKFSKFYYICVFATGIMSLISPLLIAIFYYLKGQGFRDNLELPVKAAYFFNTKTHVGYAFAYVWNIIAVHAVMNGNLTIDSLFSWFMHNVAAQFRILNLNFKFDANRVCHDGDEDKVRKQIIFRIKHHRRIIELSQNFNDVYMIIVFIKSTISFIQIAILAYQFARGRELSAQLYHFFFLISVSLQLILYCYGGQRINDESISVAVTIYDSFKWHDLSVKSKKLLLLPIMRAQNPCLLTGVFFVADLSLFVWVFKTAGSFITMLLTLE…
ChomOr2	ATGTTTAAATTAAAATCAGCATCAGATTCTTTACCCCCACAAAATGGAATAGAAAATTATTTTGCAACGCAAACATTCGCATTCAATTTTCTGGGTATAAATGCGACTTCCAAGGAAAAAACTATTTTTAATCCATTTTTAACCTGGATACCCATGATGTTTCTGGTGGCTCTTTCCATTTTCATGTTGGTTTATGCTATCGAAAGTAGACGTGATATGTATTTAGTCACCGATATTCTGCCACCATTTTGGCAATCATTATTGGCCTTAATAAAAATTTGGTGTTTTCTATGGAATCGGCGAAAAATAGTTAAATTAATAAGACACATATGGTTGTGGAATCTAAAAGCTGACGGAGATGAATTGAAAATTATTGTGGAAGAAAATGCTAAAGAACGA…	MFKLKSASDSLPPQNGIENYFATQTFAFNFLGINATSKEKTIFNPFLTWIPMMFLVALSIFMLVYAIESRRDMYLVTDILPPFWQSLLALIKIWCFLWNRRKIVKLIRHIWLWNLKADGDELKIIVEENAKERLYSILFHRWVMVTVMMAFLSPILVAYFYYLKGYEFMDNLDLPLKAAYHWVVNPKSYNGYLLAYIWNIITISYILHCAIANDTLFSWFAHNVSAQFRILNLRFKNTALSSPTENDECNFIRSIILHIKYHQRVIELADSFNDVFMVTVFFKYFISFLQIACLIFQIARVGELSTVVFHMFFLMSVSLQLMMYCRGGQRIIDESTSIAVTIYEYFQWHEMSVKSRKLMLLPMMRSQRPCFLTGVFFVADFPLFLWTFKTAGSLFTMLK…
ChomOr3	ATGATTGTGCAACGTTATTTTTATATACAAAAATTAACATTTGCCGGCGTTGGTGTTAATCCCATGGTCACAAATCCTGACCATGTTGTCGAACGCCCACTATTGTGTTATGGCCTTTTAATAAGTACATTATTTCACCTGGTAATTATTTTGCATTACATAGCTACTCATATTAAAGAATATAAAGAAGTGACGGATTCAGTGCCTCTAATGTGTCAAGCAATTTTATGTATTTGGAAAATGACAATATTTCTGGGTAAACGTAAGGATATTGTGCACTTAGTAAATGAATTACATAAATTAAATTTAAAAGCTGAGCATGAAGAATTGGAAATTGTACGCAAGGAAAATTCTAACGATGTACTTGTCTCTAATATTTATTATAAAACTGTTTTAGTT…	MIVQRYFYIQKLTFAGVGVNPMVTNPDHVVERPLLCYGLLISTLFHLVIILHYIATHIKEYKEVTDSVPLMCQAILCIWKMTIFLGKRKDIVHLVNELHKLNLKAEHEELEIVRKENSNDVLVSNIYYKTVLVTGTFAFIHPVIYGIYVYVTTGNVVYVEANKATYFWDYSHIGGYSIVFILNFLTCYYVCDVSLAIDTLFIWFVRNILAQYQILMHRFHQVAIKCNEYANHDTEQYNEPKKFFAPIITCIQYHRKTLALAERLNHVYGEIIFIKFIIVCSEICSLVFSVSRPNYSLFDAVYKALFLTSVALQLNLYCYNGQRIKDESLQVSTEIYAAFDWSHLRKAYKKLLLLPIMRSQKPSHIKGVFFEVDLNRYLWVLKTAGSLFTALKTLEEKEV
ChomOr4	ATGGTTATACGAAGAAAATGCTCGAAGTTTTTAAAAAACTTATTTAAAATAAAAATTTTTCAACTGGCATCGTTGGACTTGGGGGGACCACAACCAAATACAAAGGATGCTACCATTTATTTATTTCGCGGGATTACAATTGCCGGATATCTCGCTCCAAAATCATATTTAATGTTGTTTTATTTTTGGTCTGTATTCATTAATACATTTGTTACAGCATATTTGCCAGTCGGATTTCTATTAAGTTTCATGACGCGTATGAGCTCCTTTAGCCCAAGTGAATTTTTAACTTCTCTTCAACTTTCAGTAAATTGTATTGGGTGTAGCTTGAAAATGCTTGTATTTTTCTTTCTATATAAACGCCTAATAAAGGCTAAAAAATATATGGATAAACTTGAT…	MVIRRKCSKFLKNLFKIKIFQLASLDLGGPQPNTKDATIYLFRGITIAGYLAPKSYLMLFYFWSVFINTFVTAYLPVGFLLSFMTRMSSFSPSEFLTSLQLSVNCIGCSLKMLVFFFLYKRLIKAKKYMDKLDLRINDREEELQIRKIVAFCNRSHIMFSALYISYASSTFLTSLVNGKPPYQVYNPFVEWTDGVFSFFIQACIEYFIIDFHCFQQAILDSYPVIYITIIRTHLHILSERIRKLGQDSNLNSDQRYEALIQCVLDHKNIMEIYNTFSPVISGTMFVQFLIIGLILGITTIHIVLFADILAIIASMFYVVSILTETFPCSFLANCLMDDSDSIALAIFHSDWPNEEPRYKQMIAFFLQHTQKTLVLTAMKIFPITMNSNINVVKFAFSVY…
ChomOr5	ATGTTCCAAGATATTCAATTGATTTATGTGACAGTGAAAATCTTAAAATTCTGGTCACTTTTATACGAAAAGAATTGGCGACGTTACTTGTGCTTGATACCCACAACATTTCTAGTTTTCACACAATTCTATTATATGTTCATGACCAATGAGGGTATCGATGCCATTATCAGGAACTCCTATATGTTGGTTTTATGGTTTAATACGATTCTGAGGGCGTATTTCCTGATTTATGACAGTGAAAAATATGAAAATTTAATTAAAGTTTTACAAAAACATTTCTATGATTTAATGAAATCAAATGATTATTATATACAATCGCTATTGGAGCAAGTTAACTCCCGAGGCAAAGTAATGTCAAAGGGTAATTTATTTTTGGGTTTACTCACATGCATTGGT…	MFQDIQLIYVTVKILKFWSLLYEKNWRRYLCLIPTTFLVFTQFYYMFMTNEGIDAIIRNSYMLVLWFNTILRAYFLIYDSEKYENLIKVLQKHFYDLMKSNDYYIQSLLEQVNSRGKVMSKGNLFLGLLTCIGFALYPLFADEKVLPFGSMIPGINEYQSPFYEIWYGFQMIITPMGCCMYIPYTTLIVSFIMFGIVMCKALKHRLRSLKRCNKNNALIHREVILCIKFQMEIISYIETVNRLTTFIFLLEFIAFGTLLCALLFLLIIVDSSVQALIVCAYINMIIAQILALYWYANELKEQNLQIAAAAYETDWFTYPIPVQKNIQLLILRAQKPCSIKVGNMYLMTLELFQALLNASYSYFTLLKRVYG
ChomOr6	ATGACAAAGAGACTTCAAAAAGCAAATAAAAATTGTGATAAAATAGCAGGAGCTCGTTTGTTATTAATGCTGTTAAAAGGTGTGGCCCTCTGGCCCTGGAATTTTAAATGTAAAAATAAAAACCTAAACAAAATTTTTAATGGAATCGAAATATTTTATCGTTTTATCTTACACTTACCCGGCACCTTTATTTTTTCTTTTCTCATGTGGATTGAAGCATTTACCTCAACAAACTTGGATCAGGCGGGTAATGTACTCTATATGTCTTTGGCTTTGAGTGTTTATATAGTAAAATTGATAAATATAAGAATTTTAAGCAAAAAGTTTAATTCCTTTTTTCATGAATTAAAATCGAATGTCATGTATAATTTAAATACCCCAGAAGAGATGAAAATGTGG…	MTKRLQKANKNCDKIAGARLLLMLLKGVALWPWNFKCKNKNLNKIFNGIEIFYRFILHLPGTFIFSFLMWIEAFTSTNLDQAGNVLYMSLALSVYIVKLINIRILSKKFNSFFHELKSNVMYNLNTPEEMKMWSKHQKFFLNIVIIFTCGSAFSGIFAFVGVLYSEEYRLGFPYWVPFEWQNPERFWYAYGFNVAGILTSGISNVGLDMLGCYMIFHIALLYKLLGLRFKKVKLLNEVKAIEELKRLFLMHSSIKRLTKDCEILISKYVLAQIIFSALIICFCGYRLQKMNILAEFSEFFAMLQFFSVMILEIYLPCHFANQITVNSGHLLNIIYDCEWLQFNTVNRKFLRLYMEFFKKPEKLRAGNFFEIGLPIFTKVMNNSYTYFALLLNIDK
ChomOr7	ATGAGCCATTTTAAGGATATTTTGCCTGAACAAGTTGGTATTCGCAGTCATTTTAATGTACAACGTTTCTCTTTTGCTCGTATTGGCATTAATGCCATTTCATTGGAAAGAACTTTATTCAGTTATTTTTGGTCTTGGTTTCCTACATCGTCCCAAGCTTTATTATGTTTTGCAACTTTAATTTATGCTGTAAATAATATTCATGATTTGGATGTTGTAACCGATACTTTATCGCCGTTTTGGCAGGGTTGCATGTCACTTTTTAAATTTTATCATTTTATGTGGAATCGTAAGAAGATCGTGAGATTAATACGTAAATTATGGTTATGGAATTTAGAAGCTAAAAGCCGAGAATTAGAAATTTTATCCTGCGAAAATCGCAAAGATATAATATTTTGC…	MSHFKDILPEQVGIRSHFNVQRFSFARIGINAISLERTLFSYFWSWFPTSSQALLCFATLIYAVNNIHDLDVVTDTLSPFWQGCMSLFKFYHFMWNRKKIVRLIRKLWLWNLEAKSRELEILSCENRKDIIFCNFYHLAVVMAGFLAFLAPLAIVGFYAWQGENFWNYLQTPVKAYYVIDINSPLNFGFIYLWNTFAIYFVIYISVAIDSLFSWFMWNIVAQFRIIKLRFYLAGQEQNGYTSLKSIYDCLLYYGRCLKLAKDFNETFSGVIFIKFTISCIQICCLAFQFSRGGELMDQAYRGLFLLAVSMQLILYCYGGQRILDESDSITNAIYKSFHWESLSKSNKKLLLFSMLRSQKPCQVSGIFFTANLSLFLWVYRTAASFITMLWTILKNIILT…
ChomOr8	ATGGTTGTAAAACGTTACTTTTTCGTTCAAGAATTAATGTTTGCTCTTTGTGGTATTGACACTAAAGCAACAAAATTCGAGAAAATCATTAAACGTCCTTTACTGTGTTATGTTCCTTTAATCTTTGCCATTGCTCATGTCATGGCCATTATACATTATGCGTATGTGAATCGTCATGATTACGTGGAAGTGACGGATTCCTTGGCACTTTCGTGTCAATTACTGTTGGCCATTTGGAAAATGATAATATTCCTCTGTAAACGTAAAGAATTTACCGACATGATAAATCTTGTTCATTCACTGAATTTCAAAGCCGGAGAGAAAGAACTATTGAAAATACGTTTGGAGAACAGTAAAGATGTTAAATTTTGTACTGGTTATTTGTTGACCGTAATAATT…	MVVKRYFFVQELMFALCGIDTKATKFEKIIKRPLLCYVPLIFAIAHVMAIIHYAYVNRHDYVEVTDSLALSCQLLLAIWKMIIFLCKRKEFTDMINLVHSLNFKAGEKELLKIRLENSKDVKFCTGYLLTVIIAAILAFATPILEAIYFYVTTGMLVLRVPYKGSYYIPHSELPGYSLVYMWNFISIYHLLGITMALDTLFTWMVSNISAQFHFLCFCFKEAGKEGHLTTNGNVKDLKAFSKLIKSCIESHNLVLNLAEQLNDVYGEIVFIKFLISCSEICCLVFRLSRPSESMMVAAYQGVFLLTVAMQLMLYCYNGQRIRDESLQVAPEIYFAFDWSHLAKPSKKLLFLPMMRSQKNSQLKGIFFTLDLSLFLWVFKTAGSLIAALKTLEENQ
ChomOr9	ATGTTTTTTATAAAAAAATATTTTTCTATTCAAAAAATAAGCTTTGCTGGTATTGGTATTGATCCCATGGCCAAAGATCCACAATTGCAAATACGGCGTCCGTTAATTCTCTATGGCTTGATGATGTCCTGTTCCTTTCATTTTCTACTTGTGGCCCATTATGCTTGGAAACATATAACCGATTTTGTGGAAATCACAGATTCCTTGCCATTACTGTGTCAATTGTTGTTATCGATATGGAAAATTTTAATATTTCTTAATAAGCGATTGGAGATAACGTCTTTGATACAGGAGTTGCATAGATTGAATTATAAGGTCAAAGAACAGGAAATGGCGATTGTTAGGAGAGAGAATTTTAAGGATCATCGTCTCACTTCTTTTTATTTTGAAATAGTTGCC…	MFFIKKYFSIQKISFAGIGIDPMAKDPQLQIRRPLILYGLMMSCSFHFLLVAHYAWKHITDFVEITDSLPLLCQLLLSIWKILIFLNKRLEITSLIQELHRLNYKVKEQEMAIVRRENFKDHRLTSFYFEIVAITGGTALIHPIVNALYNYYSKGELVLNPPNKATYFWNHTHLSGFSVVYVMNALSDYFTCAASLAIDTLFSWFVSNITAQFHIICYRFQQLALKCSESVTRLHQQQQQQNDLNENFQNSIQYHRQTLLLAEKLNRVYGEIIFIKFIIVCTEICSLVFRVSRPNDSVADVAYKCAFLFAVALQLIVYCYNGQRIKDESLQVATKIYCAFDWSNLSKSYQKLLLICILRSQKYSIIKGVFFEVDLSLYLWVFKTAGSLITALKSLDEKD
ChomOr10	ATGGAATTGAAAACCATTGAAGACGTTCCACTTTATAATACCAATTTGCGCATAATGAAATTTTGGTCATTTTTATTGCAACATAATTGGCGTCGTTATTCATGTTTGATACCCTACATTATGATTAATACAACACAATTTTTGGATATTTATTTTAGTACCGAACCCATAGATGCTGTGGTCCGTAATGCTTATATAGCGGTTTTATTTTTCAATACGATTTTACGAGCCGTTTTGTTGTGCATAAATCGTTTTGATTATGAGAGATTTATGGAAAATATACGTTTATTGTATATTGAATTAATGGAATCTGAAGATAAATTTATTCGCAAAATGCTACTGGAGACCACACAAGCTTCGAGATTTATATCGAAAATAAATTTATTTATGGGAACTTGC…	MELKTIEDVPLYNTNLRIMKFWSFLLQHNWRRYSCLIPYIMINTTQFLDIYFSTEPIDAVVRNAYIAVLFFNTILRAVLLCINRFDYERFMENIRLLYIELMESEDKFIRKMLLETTQASRFISKINLFMGTCSCIGFIIYPIFASSRVLPFGMYVPGIEKYESPFYQIFFIMQVIITPMGCCMYIPFTNLIVSFILFAILMCKVLQHKLRNLKNVSNEKANNVIVWCIKYQLQLISYVDTLNNLTTHTFLVEFLAYGAMLCAMLFLLIIVETLAQMIIVSIYIFMIFSQSVIMYYFANELYDQSLLVSIAAYESNWFEFDVSTQKTVKLLILRSQKPCSILVGKVYPMNLEMLQSLLNATYSYFTLLKRVYG
ChomOr11	ATGGCAAAGACTTATCAATTACATGACTTTTTGTATTATCCAAATATGGCCTTCAAAATGTCAGCTATACAACCCTTCACCTGGAGTGGCTCCCAAGAGAATTCTCAATATCAACAACTAAACTCATGCAGTTCACTGAAATGGTTTTTAACCAAAATTTGGTTTATATTTGGTGCAGCAAACTTGATTTATCAAACTTTTGGCATGTTAGTATATTTGCTGGCACCCCAATCGGCTCACTTGTATACTGCTGCCAATATGGAGGCAGAATATAAAATTGCTTTGGTGGCTCAAATATCTGAGACTGGTGGTATAATGGGTTTAACTTTGGTTGGTGCATGCAAAATGTTCATCATGTTTTGGCATGGCAAACGTATATCGAAATTACTGGAAGAGCTA…	MAKTYQLHDFLYYPNMAFKMSAIQPFTWSGSQENSQYQQLNSCSSLKWFLTKIWFIFGAANLIYQTFGMLVYLLAPQSAHLYTAANMEAEYKIALVAQISETGGIMGLTLVGACKMFIMFWHGKRISKLLEELQEMFPDEHVQQHDLSTLYRVHYFANLSGNLMKRTTIFFIFAFCFYNSLPILEIIYESFAADQHIMYRYQSNTWYPWQTRENAKTWWNFLAAYLCQLQSSLTGVSFIMAGEFMLCFFITQMQIHFDYLCNALRHLNASSAMANEKLKFLIAYHIKLLGFSKEINYIFNISFLVNFITSSVAICLMCFSMVMISMSHTFKYSVGLLSFLVFNFFICYNGSEFSAASDELMPSAFYNNWYEGDMSYRRMIFFFMMRSHESNVLRAYKFT…
ChomOr12	ATGTTATTGAGACGTCCTGTGGATACTGGCCAAACCATAAACTCCTTTTATGGTCTTAAATATTTATGGCTTAATTGGACTATAACCGGCATGCATCCGCCAGCAACTAAATCGAAATTTTGGCTTTTTGTCTATTATATTTATTCGATAACAACTAATATTGTAGCTGGTATTGGTTTACCTGTGACTATGTTGGTGAATCTCTACTTCATCACTTCCTGGGAGGAGGTAGTGGAAAATCTTTCGATGAGCTTTTCTATAGCCATTGTACCGTGTAAGCAATTGGTCATACTTTTGAATCGTCGACGTTTATATAAATCGGATAAATATCTCAAGCCCTTGGATGAGCGCAGTAGCCACGATCCCAAAGATCGCATGAATATTCTAATGGCCATACGC…	MLLRRPVDTGQTINSFYGLKYLWLNWTITGMHPPATKSKFWLFVYYIYSITTNIVAGIGLPVTMLVNLYFITSWEEVVENLSMSFSIAIVPCKQLVILLNRRRLYKSDKYLKPLDERSSHDPKDRMNILMAIRTCHIYFLIFTLSYFFVTVGFAYIGWNKHSLVYSGWFPEWFSSPYANYVAAFIYQDFAQTFMVFENGNNDAYPLCYLVLMVAHLETLAERIKRIGNGKAKHSIEENTEELKRCLNDHKNLLNYFDNVRPVISATCFLQFLVTAFALCLTAINLMAFDRDITQQFFAIVYLCIIVIQVFPICWHVNVLMEKSDYLTTAMYSCNWMDQNNKFRKMLIIFMQRSQITNTVLAGNLAPVTLQTFLAIIRFSFSMYTIFSQN
ChomOr13	ATGACCACGAAATATTCCACAAAATATATAAAATTTTTTAATTTTGTTGGTTTATTTTCGGAAATATGTGGTGTAAATGTAACACAGGAAAACTATCATATGATTTGGATAACATGGGCTTTAATTGCTCTAATTAATGGAGCAATAGGCTTCTCATTCTACACCATGTATGTGGGTATTAGAATCAATAATGATTTGACTGTCATACTACAATGTCTCTGCATGATGGGTACTGGGGTTCAGGGTTATGCCAAACTTATTAATGCCGTTCTAAGACCTCAGAGATTTGCTTCTCTTCATAGGGAAGTTTGTGTGTTTTACAAGACTTTTGAGAAGAAAAATCAAAATTATCAAAAACTTTTGGGTGAAAGTATTTTGTTGGTGCAAAAAATTCTTAGT…	MTTKYSTKYIKFFNFVGLFSEICGVNVTQENYHMIWITWALIALINGAIGFSFYTMYVGIRINNDLTVILQCLCMMGTGVQGYAKLINAVLRPQRFASLHREVCVFYKTFEKKNQNYQKLLGESILLVQKILSVLFGVILIATNIILFTPVFYKMIFKERTFIMPFILPYIDYNTDYGYYMTSAFHVICVFFGAFGNFVSDMWCFIFAAHIPLIKNILKAKFDELDELLDNESMKISEINKALKDIVIWHQTYINYCGNITELFFWVIFVQVAMAFISIVCTIVCILLGAWPAAPAFLFYSFLLFYAYSSLGNLVEISNDDVILMIYDSCWYKLNASQQKVILFMLRESQRAENMSIGGVAPLSLNTALQLTKTIYTFSMMLRQSLNN
ChomOr14	ATGGTTTTAGATAAAAGTATTCCTTATATTGGAGAATTTACGAAAATTCCCTTAAATACCTTTTTTTTGGTGGGCTTTTGCGTAATACGCTGGCGTCCAGATGAGAAACCCAAGAAGTTCCAAATTTTATTTCTGGTTATTCTTGCACTTAATTTCATAGTCAATATAGGAGGGATGCTTGGATATTTGATTTTTGAATCTATGGAAACTTCTTTGGAAATATCAGCTTTCATTATATATTACACATTCACCGGAAATTCGTTAATTAAATTATTGTGTTGTTTCTGTAATTTGAAAAAATTACATCAAGTTCTGAAGAACTTGGAAAAATATTATCCCAGAACTGTTAAAGAACGAGAGGATTATAAATTGGATGAACATTTGAAGAAGATCAAAAAG…	MVLDKSIPYIGEFTKIPLNTFFLVGFCVIRWRPDEKPKKFQILFLVILALNFIVNIGGMLGYLIFESMETSLEISAFIIYYTFTGNSLIKLLCCFCNLKKLHQVLKNLEKYYPRTVKEREDYKLDEHLKKIKKYNIFLTIYHFTVTTMFNIFPLIQTTILYYQNGRRNFQYLLPFPMCFAFNVRKPIGYTVAYVFQCSGSYSVSCMFLGSDLLLVNCVHMTNMNFKYLTKSIREFKPTGTRSDLKKMRGFVRYHNDILKTVKLIDDTFNISILLSYVGTVTMICLLAFQVVAGTDLLDLVKFLSFLISALTHVYFISLFATEMMELSSEVSEAFMHHPWFDGHIEYQRAMILPMVCAKRPAHLNAFKFFIISMETFKSLVSISYQFFTLIKTRYIEE
ChomOr15	ATGGAGATTTTGGAAAATCCACAACCAAATGCAATTGCTGCCGAAGAGGAATTAGGAAATTCCGGATTAGAAAAGGCATATAATTTGGAAGAAAAACTGGAAGTGAAGCAAATGAATAAAGATTTTGAAAATGTGAAAACTATTATGGGAACTCGTTACCTACAAAATGGTTTTCGTTTTCTTGGAGTCTATATGCCAGAAAATAATAAAGTTTTATATGGTATTTGGTCAGTAATTATTAACTTGTGTGTTACTATTTATTTGCCTTTAAGCTTTGTCTTGAGTTTTGCTCATTTATCGGAAGAAGAATTGGAAATTGGCAATCTTTTGACATCAGTTCAAGTGGCCATCAACGTTTTGGGTTGTTCGATAAAAATTATTTTAATGAGTTTTCTCCTG…	MEILENPQPNAIAAEEELGNSGLEKAYNLEEKLEVKQMNKDFENVKTIMGTRYLQNGFRFLGVYMPENNKVLYGIWSVIINLCVTIYLPLSFVLSFAHLSEEELEIGNLLTSVQVAINVLGCSIKIILMSFLLPRLLGCADILEKLDKRCHSKEEINAIKKCIKEGNRFVVLFAISYWSYSTSTCISAVVFNRLPYNIYNPLIDPKDSTLHFCLALLIEMTVIDIACFQQVVDDSYAVIYVSILRTHLDMLLKRIQNMNRNGKISLEANFEELKMCIIDHKNIIQLYDVVSSVISITIFVQFTITATILGATLINILLFATNFASIVASCFYVMAVVVEILPLCYYAQCLMDESNRLSEVIFHSNWVDQDIRYRKMLVFFIHRSQRTIEFTAGKLFPIT…
ChomOr16	ATGGACTTGAATAATAAAGAGAAGCTTTTCGTAAAGAAAAATGCTGAAAGAAAAACCCAACTTAAAGTTAATAGTAAGGATGCTACCAGTTATCTCTATTGTTGCTTTCGCATAATGGGGCTTTATTTTACAGAGAAGAATAAATATTTTTATTTATTATACGCCTCCTTTATACACTTCTGGGTAACCATATTTTTACCCTCCTCCTTCATTGCCAGTTACTCTTTAAAGTCGAGCAAAAGCTTTCAATATGATACCTTACTAACCTCCATACAAGTGGCCATAAATGTTATTGGTTCTTCGGCTAAGATATGCATGTTGTTATATTATATTCCGCATTTAAAGACAACGGAACCGGTAATGGCCAAATTGGATGAACGTTGTGAGGATGAGGATGAA…	MDLNNKEKLFVKKNAERKTQLKVNSKDATSYLYCCFRIMGLYFTEKNKYFYLLYASFIHFWVTIFLPSSFIASYSLKSSKSFQYDTLLTSIQVAINVIGSSAKICMLLYYIPHLKTTEPVMAKLDERCEDEDEIALLYKLKSLGRRLVVSFAISFWSYATSTFIVSILAGHPPYSLYLPYINWRNSKWEFIVASVIEWMLMDGACFQEVANDAYAAVYVCILRAHVNILRLRISKLCSNPNKSLEDNMEDLKLCIIDHKNIIELYNIIAPVISATIFLQFTITAGILGITLINMMIFAKAFSLKIASCFYVVAVVVEIFPLCYYANCLMYDSERLSEEIFHSSWIQQSIQYRKMMIFFMQRTQITIQFLAGKIFYINLNSFISIAKFSLSLYTLIKKMN…
ChomOr17	ATGGTTAATATGACGACAACTACAGGAAATCAGGATATGCTATTAAAAAATACTACAAAAGGAAAACCACCCAGGAAGGTAGCTACCAAAGAAGCTTTGACTTATCTATTTAGATGTTTCAGAATACTGGGTCTTTATCGTACAGAAAAATATAAATATGTTTATCTGATTTATTGCATATTTATACATTTAAGCGTTACCCTATTTTTGCCCACCTCCTTTATAGCCAGTTATTCATTGGAATCGAATAAAAATTTAGATTATGATACCTTATTCACATCTATACAAGTGGCCATAAATGTGTTTGGATGTTCTCTGAAAATCTGTATGTTATTGTATTATATACCGCATTTGCTGACAGCCGAACCGATTATGGCGAAATTGGATGAAAGTTGTGTG…	MVNMTTTTGNQDMLLKNTTKGKPPRKVATKEALTYLFRCFRILGLYRTEKYKYVYLIYCIFIHLSVTLFLPTSFIASYSLESNKNLDYDTLFTSIQVAINVFGCSLKICMLLYYIPHLLTAEPIMAKLDESCVAHDEVELLYKIKNLGRKLVVNFSITFWSYSISTFVVSMMAAHPPYSLYLPYINWRNSRWEFFIASFIEFLLMDAACFQQVANDSYAAVYVCILRAHVNILRLRIRKLGSDVSKSLEENENELKMCIKDHKNLIDLYKIIYPVISATIFLQFTNTAGILGITLINILIFAKGYSSIIASCFYVLAVVVEIFPLCYYANCLMYDSDLLSVEIFHSNWMKQNTRYRKMLIFFIQRSQQTMELMAGKMFPINLNSFISIAKFSFSLYTLI…
ChomOr18	ATGTTCGCTAGACTTTGGAGTCGTGGCACTAATTCATCAGCTTCCCGCGAAGCAACTGCCTATCTATTTCAAATGTTCTGGTACTTGGGTCAAGGGACTACTGAGGAATGGTCAACACTTTATTATTTTTATTTTGTATTTATGCATGCGTTTATTTGCATTTTTCTACCCATAACATTCACCTTAAGTTACATCTACGAATACGATAAAATAACCACTGTTCAATTATTAACTTCTCTTCAGGCCTTCTTTAATGTCTGGGGTATACCAGCCAAAGTTTTGACAATGTTCATGTTAATGAAACGTTTACGTCAGTCTCTACTGTTAATGGACATTTTAGATGCTCGCTGCCAGCTACCAGAAGAATATGAAAAACTAAAGGAGTGTGCAGTAGTTGGT…	MFARLWSRGTNSSASREATAYLFQMFWYLGQGTTEEWSTLYYFYFVFMHAFICIFLPITFTLSYIYEYDKITTVQLLTSLQAFFNVWGIPAKVLTMFMLMKRLRQSLLLMDILDARCQLPEEYEKLKECAVVGNRLTVFYVTFYSLYVVATLTTSVIMGKPPYSLFIPLMDWRNSRREFVAQAVIEFIIVNVACLHQAVDDVYAVIYVYDIRKHLQILVERVKRLGLTSHQQNLHLKDADYYQQLVLCVKDHQLLLRLVYMISPVISITLFVQFAITAFILGTTLINILLFADTFTQIFSAVYLVAVLVQISPCCYQATCLIENSLQLLLAIFHCQWFDKDIRFRRLLIYFLMRSQTLIRLYALKLFPITLSTSVSITKFSFSLYTFIKQLDFSKHFDS
ChomOr19	ATGTTCGATAGATTTTTTGGACGCGGCAAATTGGATGCCTCCCGTGAATCTACCAATTACTTATTTAAGAACTTCTGCTATTTGGGCTTTAATAAACCCTCTCATATGAGTCCCATCTATTATCTTTATGGCGTTTTATTGAACATAAGTTCTTGTGTTCTTCTACCGATTTCTTTTGCTTTAAGTTTTTATTACGGCTACAAAGATTTGACACCCGATCAATTATTAACCTCTCTACAAGTTGCTTATAATGTTTGGGGTCTACCGGCCAAATTTTTAACTATTTTAAGCTCCCTAAAAAACTTACGAGATGGCATGGATGTTATGGACATTTTAGATGCCCGTTGTCATTTGGAAGAGGAACACAAGAAAATTCGCCACTGTGCTATTTTGGGTAAT…	MFDRFFGRGKLDASRESTNYLFKNFCYLGFNKPSHMSPIYYLYGVLLNISSCVLLPISFALSFYYGYKDLTPDQLLTSLQVAYNVWGLPAKFLTILSSLKNLRDGMDVMDILDARCHLEEEHKKIRHCAILGNRATIFYIGFYTLYSTLTLISAVSMGQPPYSIFMPLMDWRNSIWEFVLQTFIEFMLMNLICMHEGGDDVYAFIYIYVMRTHMQILVDRVKKLGTDSTVTNDECYKQLVQCVKDHQDLLRLYDIISPVISKTIFIQFMITAIILGTTMINIFIFADTSSQIASVVYFLAVLVQTCPCCYQATCLMNDSDQLGLAIFHCEWFDKDIRFRKMMIFFMMRAQTPITLTAMKLFPITLNTSLGIAKFSFSLYTFIKEMDFGQNLKN
ChomOr20	ATGTTTGATAGATTTTGGGGTCGTGGCAATAATTTAAAAGCTTCTCGTGAAGCTACAGCATATCTGTTCAATATTTTATTCTACATGGGCTTAAAGAAGCCCCAGAAATGGTTACTGCTGTATCGAATATTCTCATTTGTTAATAATTTTAGTGTTTGTGTCATCTTTCCCATATCTTTCACTTTAAGTTATTTCTACGAGTATCATAAAATGTCAACTGCTCAACTCTTAACTTCTCTTCAAGTGGCCATTAATGTTTGGGGTTTGCCCGCCAAGGTTTTGGCCGTAATAATACTATTGAATCGTCTTCATCAGGCCCTTAAAGTAATGGACATTTTAGATGCTCGTTGCCAATTAACAGAGGAACGTCAAAAAATACGTTATTGTGCGATCACTGGT…	MFDRFWGRGNNLKASREATAYLFNILFYMGLKKPQKWLLLYRIFSFVNNFSVCVIFPISFTLSYFYEYHKMSTAQLLTSLQVAINVWGLPAKVLAVIILLNRLHQALKVMDILDARCQLTEERQKIRYCAITGNRLTIFYMSFYSLYSLVTMVTSVILGQPPYSLFMPLIDWRNSSLEFALQTFLEYMMMNLICVHQAADDVYGVIYIHVIRTHMQILVERIKRLGTDLRMSEEEHYEQLVMCIKDHQELLRLLDIITPVISITIFVQFAITAVILGTTLINIFVFADTSTQIASVVYVMAVLVQTSPCAYQATCLMADNEELSLAIFHCEWFGKNKRFRKMLIFFMMRSQIPMALKALKLFPITLNTSLFSFSLYTLIKNMDFELNNILII
ChomOr21	ATGTATTACGATTTACCTTTATTCGATTGCAATGTTAAAATTTGGCGTTATATCGGATTTATTGATTTCGATAATTTTTATCGCACCTCACCCATACTTATTGTTGTGGTTCTGACAATTTGCGGTCAAATAAGTAATTTCATATATGCCTGGCATGATTTAAGTGTCCTTATTATGAGTCTATTTATGACAGCGATTATAATGAACTCATTAGTGCGAATTGTGGTTGTGATGAAAAATCAACATAAATTTATAAAATTTATGAAAGAAATTGAAAATTGGTATTATGAAGTTGAGTTTGATGGTGATGTAGCGGCCTGGTCAATACTTAATAATGTGCCTAAACGTACTGGTGCCATTTCAAAATTTAGTTTAACTTTTGGCAGCTTCGGAGCATTC…	MYYDLPLFDCNVKIWRYIGFIDFDNFYRTSPILIVVVLTICGQISNFIYAWHDLSVLIMSLFMTAIIMNSLVRIVVVMKNQHKFIKFMKEIENWYYEVEFDGDVAAWSILNNVPKRTGAISKFSLTFGSFGAFLTALVPLVLSHRSHPYAVTIIGLDVLKSPLYEIIYMVQCCVVMPFIVCSYIPFTNLFISWLLFGINILHVLRNKFKRLPSANDSDQLNILKELIKYHKRIIRFGQTLEDLVSFVCLVELVLFTMMLCVLLVCVLLVDNPIFQITTVVYIVCILYALFISYWHANEFSSESLKISNAVYNIDWTNSSPEVRKCVLILLVRSQTSLKISAGGMYPMTLEAFQALLNSAYTYFNMLRGLMAK
ChomOr22	ATGCTCGAAGACAATCCAATGTTGGCAATAAATGTTAAATTGTGGAAATATTTTTCTGTCATATTTCCGGGTCGCGGCAATCGTTGGCGTGTTTATGTATTTGTGTTGCCCGTTTGCGTAATGAATGCGATGCAATTTGTCTATTTGTTTCGTATGTGGGGAGACTTGACTCCATTTATATTGAATACATTTTTTGCGGCCGCAATATTTGATGCTCTATTGCGGACGTGCCTTGTCATTATCAATCGGGATAAATTTGAAGCATTCATTCTGGAATTGTTGTCGATGTATAAAGAAATTGAACAAAGTAATGATGTTTATGCGAATCAGATTTTAAGCGAAGCAACCATATCAGCCAGGAAAGTATCAATTTTCAATTTAACAGCATCCTTTTTTGAT…	MLEDNPMLAINVKLWKYFSVIFPGRGNRWRVYVFVLPVCVMNAMQFVYLFRMWGDLTPFILNTFFAAAIFDALLRTCLVIINRDKFEAFILELLSMYKEIEQSNDVYANQILSEATISARKVSIFNLTASFFDIVGALIYPLLCDGRVHPFGVALPGIDMTAFPIYEIFYIIQFPTPLILTAMYMPFVSLFASFALFGKTALMILQHKLKGIYAIDRSEEQQFEALRECIAYYNRLACYIKDFNSLVTYIVFVEFLLFGAIICSLLFCMNIIETFTQIISIIMYILTMMYVLFTYYWHANEMLIESINVSEAAYSVPWYYCSKRFRKTLLLFIIRTQRPLQIMVGNIYPMTLATFQSLLNTSYTYFTMLRGLYNQ
ChomOr23	ATGAATCAATATCGGGATCAAGTTAAAAAGTTTTATAATCGCCAGTATTTACTTTTGAAATGCTTTGGGGTCTGGAATTTATCATCCAGTAATTCTGAGAAAATGAAATTATTCTATAAAATATATTTTTGGAATTTTTTAATATTCGGCATGCTGATGTTCGATTTGGCCATGATCATGCAAATTGTAACTCATCTTGAAGATGTGGAAGAAATAATTAAAGCTCTATTTGTATTGGCCACTTGTATAGCATCTTTGGGAAAATTTCTCATGATGAAATACAAAAGGAATTTATGTGAAAATCTATTTGAATTAATGGACGATCAGAAATTTTTACCCGAAAATAAAATGGAACATAAAATACTACGGAATACTATCAATTTGAGTTCAAACATAAGA…	MNQYRDQVKKFYNRQYLLLKCFGVWNLSSSNSEKMKLFYKIYFWNFLIFGMLMFDLAMIMQIVTHLEDVEEIIKALFVLATCIASLGKFLMMKYKRNLCENLFELMDDQKFLPENKMEHKILRNTINLSSNIRDCYTLLSLGALIPLQLTQFLSSIKDLPVHIYLPFDLNTNWKYNLIYFWECIAMGIVCLMNVGCDSLSTTLFIYLKGQLEILGDRLENIGRNLAITTDDVILEQLKSCIRYYNRILNLSHDIEGLLSVPISVQIACSVFVLISNFYAMSLLSVPEDLANLIKFANYQLCMLTQIFILCYFSNEVSLKSSELSYNLYMSDWYNWNKMNRKMVLIMMLRFENPIRIKSINRCYSFNLAAFTSIVNSSYSYFALLKRIND
ChomOr24	ATGAATACACAGGATCATCATAAAGCTTTGGAAACCTTTTATAAATATCAATCATGGATATTTCGTTTTCTGGCACTTTGGAAATTGCCCGATAATGTAACACCCAGATTTCGACAATTTCACAAGTACTACTTCTATTACATTCTCATCTTTTGGGTTCTATCTTTCGATGCCAGTTGTTTTATTCAGATAATCACAAATATCAGCGATTTAAATGAAGTTATTAAAGTATTTTTCATATTTGCCACAGCCCTGGCAGTTCTTTCAAAATTTTCTACTATAAAAATAAAAAATAATTTATACTCGGAATTGGTAGAGACCATACATCGACCCATGTTTCGACCGGTTAATAAAAGAGAATTAAAATTATTTAAACAGTCACAAAATTTAAGTCGTATT…	MNTQDHHKALETFYKYQSWIFRFLALWKLPDNVTPRFRQFHKYYFYYILIFWVLSFDASCFIQIITNISDLNEVIKVFFIFATALAVLSKFSTIKIKNNLYSELVETIHRPMFRPVNKRELKLFKQSQNLSRIVRNGYCGLSLCALHVVLLTQYFVDNTELPLSIYNPINMDKQWRYMLMYLYQYLAVSVCCYMNIAFDSISASFLIHIKGQLDMLCDRLEHLGEEEDDRGNDMVITIKLKNCIKHYEEIVRISGIVENLISFPISTQIACSVLVLVANFYAMSFLSDPGDYANFIKFLIYQLCMLSQIYILCYFPSEVTFKSEVIPYYLYCSQWVEWNKLNRKLTLLMMTRFDIPISIRSINPTFTFNLAAFTSIVNSSYSYFALLKRINS
ChomOr25	ATGTCGACCAATAAATATTCGCAACAATTTCGTAAAATCTTCAGTGTAACACGATTTCTTTCTGAACTTTGTGGTGCTGATATTATAAAAGATGATTACCGAGTTACCTTGAAGACGGGAATGGTTATAGTGGTCATTAATTTAGCATTAATTTTTATATTTTATTGTAATTATATTGAGGTCATTGGTAATGGAGATTGGACTATGCTTCTGAAGTCGACATCAGTTATTGGTATTGGTGTACAGGGTTATATTAAACTGGTGAATGCTGTGACACAACGTAATAATTTCATTTTCTTATACAACACGATCAATGACATGTATGAGACCTATGAACAGAGAGAATTACCCTATAAAAATTGTTTAAGGGATAATTTGTCGTTGGTGAAAAAACTCTTA…	MSTNKYSQQFRKIFSVTRFLSELCGADIIKDDYRVTLKTGMVIVVINLALIFIFYCNYIEVIGNGDWTMLLKSTSVIGIGVQGYIKLVNAVTQRNNFIFLYNTINDMYETYEQRELPYKNCLRDNLSLVKKLLTFIAVIVLITSITVTLLPVYMLIFYQKKVDILPFYLPYLDNTTEFGFYCTFAFQATCVILGGYGNSAVDTWLFIYAAHVPMMKNIMKCKFDDLDVVLEEHPRCMEKSKDFLKDILQWHQKYIHFCEILKETFFWVIFVQLGSETWGIISTIVCMFMGIWTPAPIFLFYLFVIFYTYCSLGNIVEVANDDVTNMIYDCNWYNLTVPEQKMILIMLRESQQAAGMSIGGVAPLSLNTALQITKTIYTMSMMLDRYFN
ChomOr26	ATGGACGGAACATTACAAATTAAAAATCCATTTCAGAAGCATTTTCTATACTGGCGTATTTTGGGTTTAATACCCACCGAGAAATATCGTGGACTATATAGGGTATATTCGATTTTCGTTAACGTTTTCATAACAATCGGTTATCCATTACATTTAATGTTGGGTCTATTCAAGAGTTCAACTCTCAATGATATAATCCAAATTGTGGCCATTAATTTACCCTGTATAGTCTGCTCCATGAAAACAATATTTATATGGATCAAGTTCGAAAATGTCAAAATTATAATGGAGATTTTAAGAAAACAGAATCAGCGTATATCTCTTTGTGAAGATGAGATGTTTTATTACAGAAATACGATTTTGAAAAATTTGCGTTATATTTTCAATATGTTCGTTATG…	MDGTLQIKNPFQKHFLYWRILGLIPTEKYRGLYRVYSIFVNVFITIGYPLHLMLGLFKSSTLNDIIQIVAINLPCIVCSMKTIFIWIKFENVKIIMEILRKQNQRISLCEDEMFYYRNTILKNLRYIFNMFVMLYGPTLIFSEAAVLINGFMGGNWTLMFPAYFPFDIYGSTLNYSVAHLYQYLGVTFQTLQGFTNDTFHSMQLTLLSGQIHTLGLRVTKLATNRNKSKAENNRKLLKCIQDHKDLLRYRLNLEDIISIYMFFQILITSINMCTSIVFLLLFADDPFTLIYYFNYFLAIALQIFPICYYGSEVELKFQNLTYALFSSNWFDQDEKFKRNLTIFAEVTKKPLHITALMFQINLNLFMAVCKNSYSLFALIMNMK
ChomOr27	ATGACTAAATGGCGTAAATTGTTTGCTGCTATTTTTCCTTCCAATCCGGAAATTGGTCAAATTGGTTCTATAGATTTAAACATATGGATAGCCAATATAGCTGGTGTACCTTTAATTGGAATTAAAAGGGAATCTCATATCGCTAAAGGAATAATTGTGTTATATGGTTTGGGAGTTATCACCTTGATATGTTTTATTTATAGCAGTTTTGAAGTATGTGATTTAGTATTGAGAGTGGATGATTTGGATAAATTGACAAAAAATATTTCTTTGCTATTGACTCATATATCGGGAGCATTTAAGACTTTAAACTTAATTTATCGCTATAACGATCTAAAAAGCGTTATAGAAAAGTTGAAATATGTTGCAAAAACTTATGTAAAATCCAAAAAGCAGCTT…	MTKWRKLFAAIFPSNPEIGQIGSIDLNIWIANIAGVPLIGIKRESHIAKGIIVLYGLGVITLICFIYSSFEVCDLVLRVDDLDKLTKNISLLLTHISGAFKTLNLIYRYNDLKSVIEKLKYVAKTYVKSKKQLESFNNGEVETKVALIIYLIMVDCTAILGFIFLFMYPENIAGKVFPYRVLLPDWLPPFWQHLYMGLSVLIFGTQIVAVDILNVNIINQIRFQLIIINLSFDELIVDTIPSNIKDSKALDLYKENPLKRLNSIIVHHCLLKEIRQLTENIFSRPVLFQFFSSLVIFAMTGFQATVKNYDNSGAILIYFYCGCIFCQLFVYCWFGNEVFEQSKTLATRGFNSSWYLYDQRYGKSLVIFLANAQQPFLFTAGGFIGLSLPTFAGILSKSY…
ChomOr28	ATGTCGAAGATGTTAAGAGACGCTTTAAAAGCTCAAGAAATTTCAAATGATAGAGCTTTGAAACTTTTTTATAAAATCTCTTTTATGACAGGAGTAAATATTAAATACAAGACCGGATTTAAAGATCCAATTAAGATAATTAATGCCTTTTTGGTAATAATATCTTTGGTCGGTCTCAGTGCTCAATACTGTTTGGTGTGGCATAATCGTAAGGAGCCATTTGTTGAATCCGCTGATGCCATATGTACTGCTAATCAAGCCTGGATTGCCATTTTTAAATTAATTTATTTGGTATTTGTTCAACATGAATTCTACGATCTTTTACATACAGCCACCGACGGTGCTTTACTTTATGATTTGGGTATTTTCGATTTGGCCATAAATTGTAAACAAAAACTT…	MSKMLRDALKAQEISNDRALKLFYKISFMTGVNIKYKTGFKDPIKIINAFLVIISLVGLSAQYCLVWHNRKEPFVESADAICTANQAWIAIFKLIYLVFVQHEFYDLLHTATDGALLYDLGIFDLAINCKQKLLQEISNILSDSWIHIRHQLNFFTFSCMMACGFYMFSCIFVNYYYTHVQPQNFTLQLPMPALFPMWHDYGMTLPYYPIQYIIAGIENYICGMCAICFDGIFIVIVVHCATLFEVLHQLLEQATDNEIPQSERIKYLLCCVRLHERIHRYYSKINEMYRNPSLAQCLLSMLVLCVVMFMANVGLEQDITLFFKMLCFLCAAGFQIIIYCYNGQKIITQSEKSPSVWYNSSWYNESKQFKYIINMMLLRSNRTLYLQVSGFTTMSHMTL…
ChomOr29	ATGTCTGAAGATTTAAATAAAATTTTGTACAAAAAGAGTTTGCAAAATAAGAAAATTATAAAACCTTTGGTATGGATATCCTTATCCATTGGATGTAATGTTAAATATGAATCGCAATTTATGGATCCAGTGAAATTGATAAGTTTGACCCTGCTTATATTATCATCACTTGGCCTATGTGGTCAATATTATTATATTTGGGAACATCGTTCCCAATCAATATTTGTATACACTGATGCCATTTGTACATCATTTCAAACTTGGATTTCTTTTAGCAAATTATTTCATTTTGCTTATACTCAACATCAATTCTACAAACTGGTTCAAATGGCTCAAAATTCGGATATTTTGCAAAATTTTGAAATTTTAGATTTAAATATTTTGAATAAGAAAGAGATA…	MSEDLNKILYKKSLQNKKIIKPLVWISLSIGCNVKYESQFMDPVKLISLTLLILSSLGLCGQYYYIWEHRSQSIFVYTDAICTSFQTWISFSKLFHFAYTQHQFYKLVQMAQNSDILQNFEILDLNILNKKEIIDEIRTILSDSWLDIKRQLNFYTISVFGIVLWYYGSCLAVNFYNTYINPKEFDLLFPFQTSFPMWRDKGMQFPYYFITYIISGSETHISGMSAVSFAGLYIVTSLHALALLKILRRLIVYSTSEKVPSQERVKFILAWSKLHQRTYEYFSEINSLYYIQSAPLFLVSMLVICLLIFQASVGLGTDVNVVIKMVLYFSAAGFEVSMFCFNGQRITSENERLPVALYDTKWYEENMDFKFITRMMLMRTNRTIAIQVGGFTTMSLVTL…
ChomOr30	ATGTTCTTTGATAATAAAGATGATGTTATAAGGAGACATAATAAAAATAAAATTAAAGAATTAATACGAATATCTTTAAGTCTGGGTGTAAATTTATCTAGTTCATCCAATCCAAAAGATGCCTTAAAATTGATAAATTTATTTTTAGTTATTTGTAGCGGTCTATCAATGTATGGACACTGGAGTTACATAAAACGTTATATAGATGATATTTCAAAAATAGCCGAGAGCATTTGTACTGGCCTACAAACAATTATATCGATAATAAAAATGGTTTATTATCTCTTCATACAACGTAAACTATATATTTTACTACAAAAGGCTCAAACTCATGAAATCATAAGAAAATCTGAAATATTTCAGAAAGATTTGTCGATATCCTGCAAACTAAAAAAGTTT…	MFFDNKDDVIRRHNKNKIKELIRISLSLGVNLSSSSNPKDALKLINLFLVICSGLSMYGHWSYIKRYIDDISKIAESICTGLQTIISIIKMVYYLFIQRKLYILLQKAQTHEIIRKSEIFQKDLSISCKLKKFIQELMERNWKNIRMQLIFYICCCTLIISNYFFSALFLNMYHGIKKTPNYKHELPYPSVYPIWEDKGMTFPYYHIQMVFGGSATYIAGLCAVSFDGVFIVLCVHGVGLVQVLNVMIESSTAPEVPKDKRVEYLRYCTFQYQRTYEYVLTLDNIYRQISLSQFLLSLLIWGIVLFQMSIGLESDKITLLRMVLYLSAAGFEIVIYCYNSQRLTNEFEKIPLAFYSCEWYNESEEFKQLVRMMILRTNRTLSLNISWFTKMSLQTLLNM…
ChomOr31	ATGATTTCTGAGAACGAAGTAAAAACATTAAAGGAACAAAATTACAGCAAAATTAAAGAATTGATACGTATATCTTTTGGATTAGGTGTTAACCTTACTAGTCCTTCTTTAATTAAGGATTCCCTAAAAATATTAAACATATTTTTAGTTGTTTGCAGTGGTCTCTCAATGTATGGTCATTGGAGCTATACCAAACGTTATTTTGAAGATCTTTCAAAAATATCAGAAAGTGTCTGCACAGCATTTCAAACTATGGTATCGATGATTAAAATGATTTACTATCTTTTCGTACAAAGGAAATTATACGTCCTTCTTAATCAGGCACAAACTCATGAAATAATTAGAAAAATGGAAATATTTCGAGGAGATTTTCCCAATAAAGAGAAATTAAAAAATATT…	MISENEVKTLKEQNYSKIKELIRISFGLGVNLTSPSLIKDSLKILNIFLVVCSGLSMYGHWSYTKRYFEDLSKISESVCTAFQTMVSMIKMIYYLFVQRKLYVLLNQAQTHEIIRKMEIFRGDFPNKEKLKNILHDIMEKNWKNIRVQLIFYICCCTAIISNYFFVALFTNIYHDIKDTANYQLMLPFPALYPIWEKKGTSFPYYPIQMVLGGCADYIAGMCAVSFDGVFIVLCVHGVGLIESLNAIIEDSTSSNVPKARRIEYLRYCIRQQQRIFDYLQTIDNIYRQISLSQFLLSLLIWGIVLFQMSVGLESSKIILVRMVLYLSAAGYEIVIYCYNSQRLTTECEKIPLALYSCEWYNESEEFKQLIRMMILRTNRPFNLNISWFTTMSLPTLLAM…
ChomOr32	ATGTTACCTGAGGACGATGCAAAGGCAATAAAGAAACATAACTACAACAAAATTAAAGAGTTGATACGAATTTCATTTGGAATTGGTATTAATCTTACAAGTCCTTCCTCGTTTAAGGACTCACTGAGATTATTAAACATATTCTTAGTGTTTTGCAGTGGTCTTTCAATGTACGGTCATTGGAGCTATACGACACGTTATACTAATGATCTTTCGAAAATGTCTGAAAGTGTTTGCACAGCATTTCAAACTATAGTATCGATGATTAAAATGATTTACTGTCTATTCGTTCAAAAGAAATTATACTTTCTCCTTAATCAGGCACAAACCCATGAAATTATTAGAAAAATAGAAGTATTTCAAAGAGATTTTCCCAATAAAGAAAAACTGAAAAGAACC…	MLPEDDAKAIKKHNYNKIKELIRISFGIGINLTSPSSFKDSLRLLNIFLVFCSGLSMYGHWSYTTRYTNDLSKMSESVCTAFQTIVSMIKMIYCLFVQKKLYFLLNQAQTHEIIRKIEVFQRDFPNKEKLKRTINNIMERNWKDIRFQLIFYICCVTAIISNYFLVAVFTNIYHEIKETPSYQLVMPFPALYPIWESKGTSFPYYHIQMFLGTCADYISGMGAITFEGIFIVLCVHGVGLIQGLNAMIENSTTANVPRERRVEYLRHCIRLQQRIFDYLHSLDNIYRHISLSQFLLSLLIWGIVLFQVVVGLESSKMIFLRMILYLAAAGYEIIIYCYNSQRLTTECEKIPLALYSCEWYNESEEFKQLIRMMILRTNRPFNLNISWFTTMSLPTLVAM…
ChomOr33	ATGTCCAAAAAGCTTGTACGCACCTATGAGGATTTCATGAAAATCCCTGTGGTTTTCTATAAAACTATAGGAGAAGATATATTCGATTATCGTTCCAACAATCGTCGTCTCAGTTTAATCTTTAAATGTTTATTGTATGCGGGATTTGCTAATTTCAATATTTTAGTTTTGGGTGAAATCATATATTTCTATCAGGCAGTGCAATCGAAAGATACTGTTTTGGGTGCTATAGCTGTGGCACCCTGTATTGGTTTCTCCTTTGTGGCCGATTTCAAACAAATTGCTTTGGTGCGTAATAAGAAAATTGTACAACAACATTTCGTTCAAATGGAAGAGATATTTCCGAATACCAGACAAAAGCAGAAACAATACAAATTACACGATCACGAACGTATTATG…	MSKKLVRTYEDFMKIPVVFYKTIGEDIFDYRSNNRRLSLIFKCLLYAGFANFNILVLGEIIYFYQAVQSKDTVLGAIAVAPCIGFSFVADFKQIALVRNKKIVQQHFVQMEEIFPNTRQKQKQYKLHDHERIMHRVMIIFSILCLAYTSTFSLYPACKSFVQYYFLGAEKFERRFGFLIWYPYDATGKTWVYWLTYLGQVHGAYLAGVAFLSADLLLVTSVTQLNMHFDNLSQELEHYEPNVKHDKEDLKFLSRVIKQHINLLELSEHVNIIFSFSLLLNFLTASLTICFIGFQVTTSSLEVIIMYCIFLLASMLQVFIVCFYGDELMTVSVKIGDAAYNQNWFTGSTRYKKMLVLLIRRSQRPSCIIPPTFNAVSFESYMKVISMSYRFFALLRTTYY…
ChomOr34	ATGTCCAACAAATTTTTACGCACCTATGAGGATTTCATAAAAATTCCCGTGTTTTTCTATAAAACTATAGGAGAAGATATATTCGATTATCGTTCCAACAATCGTCGTCTCAGTTTAATCTTTAAATGTTTATTATGTGCGGGATTTGCTAATTTCAATATTTTAGTTTTGGGTGAAATTATATATTTCTATCAGGCAGTGCAATCGAAAGATACTGTTTTGGGTGCTATAGCTGTGGCACCCTGCATTGGTTTCTCTTTTGTGGCCGATTTCAAACAAATTGCTTTGGTGCGTAATAAGAAAATTGTTCATCAGCATTTCGATCAAATGGAAGAGATATTTCCGAATACCAGCCAAAAGCAGAAACAATACAAATTACATGATCACGAACGTATTATG…	MSNKFLRTYEDFIKIPVFFYKTIGEDIFDYRSNNRRLSLIFKCLLCAGFANFNILVLGEIIYFYQAVQSKDTVLGAIAVAPCIGFSFVADFKQIALVRNKKIVHQHFDQMEEIFPNTSQKQKQYKLHDHERIMHRVMIIFSILCLAYTSTFSLYPACKSFVQYYFLGAEKFERKFGFLVWYPYDTTGKTWVFWLTYLGQIHGAYLAGVAFLSADLLLVTSITQLNMHFDNLSQELEHYEPNVEHDKDDLKFLSRVIKQHIHLLELSEHVNIIFSFSLLLNFLTASLTICFIGFQVTTSSLEVIIMYCIFLLASMLQVFIVCYYGDELMTASVKIGYGAYNQNWFNASIRYKKMLVLIILRSQRPSCITPPTFNAVSFESYMKVISMSYRFFALLRTTYY…
ChomOr35	ATGGCATACGATACCTTGGAAAAATCTCGAATTATTATTAAAATTCTTACCGCAGTAGGTATTTTGACCAATGAAAAATTGCAACGTAGATTACCAAAGATTCCATCAATATTTTTCAAACTTCTAATACATCTACCGCTGACATTTACTCTTACCATTTCAATGTGGTGGGAGGTTTTATCGAGTACAGATTTATATGACGCCTCTAATGTTCTGTACATTGTCTTAACCGAAACAGCATTGGTTGTGAAAGTTCTAAGCGCTTGGTACAATGATGCCTTGATTAAATCCATGTTTTTTGAATGGCAGCATAATGAAATGTTCGAATTGGAAACAACCGAAGAATGTGTCATTTGGAGAGATGCAATGCAAACGTACAATTTAATAAAAATTCTTTAT…	MAYDTLEKSRIIIKILTAVGILTNEKLQRRLPKIPSIFFKLLIHLPLTFTLTISMWWEVLSSTDLYDASNVLYIVLTETALVVKVLSAWYNDALIKSMFFEWQHNEMFELETTEECVIWRDAMQTYNLIKILYIGCSLSVVGFGFTAVLFLNHYQLPFPYWLPFDWTDPLNYWYAYSYELIALPVTCISNCTSDMFFCYMMQHLALQFKIAAMRLEKLGFEKNENNRETTKKLLGIIKLHLKLKSVSKSCEQIVSYPICAQIVLSAFILCFSLYRLQNFNALEDPGTFMSLLQFAVAMNLQIFLPCYFANKLTMESSQLLNSIYNSKWYEMSPHNRKIILMFMQYLQKPVILKAGYFFNIGLPTYSKTMNNAYSFFALLLNMDVE
ChomOr36P	ATGACATACGATACCTTGGAAAAATCTCGTATTATTATTAAAATTCTATCCACTGTTGGTGTTTTAACAAATAAaAAATTACAACGTAAATTCCCTAAaATTCCATTGATTTTGTTTAAACTTTTGGTACAGCTGCCATCAACATTTTATCTTACCATATCAATGTGGTGGATCGTTTTATCTAGTACAGATTTAAATGAGGCCAGTGATATTTTATACATTGTCTTAACGGAAACAGCGTTAGTTGTGAAAATACTTAGTATTTGGTATAATGATAAATTGATTAAATCCATGTTCTTTGAATGGCAGCATAACGAAATGTTCGAATTGAAAACAACCGAAGAATGTGTGATTTGGAGGGATACAATGAAAGTGTACAATTTGATAACAGTGAATTAC…	MTYDTLEKSRIIIKILSTVGVLTNEKLQRKFPKIPLILFKLLVQLPSTFYLTISMWWIVLSSTDLNEASDILYIVLTETALVVKILSIWYNDKLIKSMFFEWQHNEMFELKTTEECVIWRDTMKVYNLITVNYIGCSLSVVGFGFAAVLFLSHYQLPFSYWLPFDWTDPINYWYAYFYELITLPVACISNCTSDMFFCYMMQHLALQFKMAALRLEKLGFQNINTNRETTEKLLVVIKLHLKLKRMSRSCERIISYPICAQILLSAFILCFSLYRLQNINALEDPVSFLSLVQFVMAMILQIFLPCYFSNKLTMESSQLLNSIYNSKWYEMSPHNRKLILMFMQYLQEPVILKAGCFFHIGLPIFTKTMNNAYSFFALLLNMNVE
ChomOr37	ATGATTAAAACACAAAACCTTTTAGAATCAAAAACCATTAATGAATGCGATAGAATCTTAGCTGCCCGCGGATTAATTAAACTAATGCAAGGCATTGGCATGTGGCAATGGAAAATGGAATATGCGAATGAAGAGGAATTCAAAAAATATCAAAGATTACAGTATTTTCAACGTTTCTGCATACACATGCCCATCACTTTCACCTACATAGCACTCATGTGGTTGGCAGTATTTCTAGCACCAGATTTAGATCAGGCCGGCGACGTTCTTTATATGTCATTCACTGAGGCTGCTTTGGTCGTGAAAATGGTAAACATTTGGCGTTATTCCATAAAAGCTAGAGATTTTATCAATGAGCTGGCTAATGGCGATAGTTTTAAGTTGAAAAACAAAGAAGAG…	MIKTQNLLESKTINECDRILAARGLIKLMQGIGMWQWKMEYANEEEFKKYQRLQYFQRFCIHMPITFTYIALMWLAVFLAPDLDQAGDVLYMSFTEAALVVKMVNIWRYSIKARDFINELANGDSFKLKNKEEIELWQQRQKQFRLVIIIFLGGSVLTVTAASLGVLFSEEYELPFAYWVPFEWHMNKRNYWIAYVYNVFGICVTATTNVCMDMIGSYFLFHTSVLYQILGLRLLHLKAVAEKDVVKELRKIFKFHEHVRRMTRECELLVSWYTLAQIVLSAFILCFCGYRIQKMNIMENLGQFFSMLQFLFVMILEIYLPCYFANEITWNSSLLCTEIYSSEWLKFSIPTRKLIYLYMEFIKHPEKVKAGNYFHVGLPIFTKVMNNAYSFFALIMNVEK
ChomOr38	ATGGACTCAATTAAAGTTAAACGTCAAGATCTCTTTAAAATAATACGTCGCACCATGTATTTCGCGTGTATGCATCCCATGGATTTGAAGCATCAATTACCTAAATTCTTTTCTAAACTGGGCTCTGTATTGGAGTTAATATTTGAGCTATTTCTATATTTTGTCTCCATTCATATAGTGATTTTATATATTTGCACAATTTATTTAAATTTTGATACGGGAGATTTGGAATTTTTGGTGAATTGTTTAATGCAAACTGTTATTTATTTATGGACTATTGCTATGAAATTATATTTTCGACGGCTGAGACCAAAAACCCTTAAGAGTTTAATTGATTTAATAGGTTTTAGATATAAAATACGTTCGGCTATTGGATTTTCCTATGTGACAATGGATGAT…	MDSIKVKRQDLFKIIRRTMYFACMHPMDLKHQLPKFFSKLGSVLELIFELFLYFVSIHIVILYICTIYLNFDTGDLEFLVNCLMQTVIYLWTIAMKLYFRRLRPKTLKSLIDLIGFRYKIRSAIGFSYVTMDDCLVMTNKWIKFYVYNCFLCAILWAMLPITNNDRSLPLTCWYPFDYKKPVIYEIVYFLQFVGQIQVAASFCGSSGFHMVLSILISGQYDILFCSLKNIVATVALKQGESKENLRYIKLYKKQYDGFSEINEFYCSKEIFMDIDDLLHYTKNEEPAQDFRLHFRNAFKDCIDHHRFIWKCLKKMENFYAPIWFFKTGQVIFLMCLVAFVSVKSTTANSSFMKILTLGQYLLMVALELLVICYFGEIICFNSQRCGEAVLRSPWYTHLR…
ChomOr39P	ATGGACTTCGAAGATGAAAATCGTCAGGATCTTTTTAATTTCATGCGTATACCCATGTATTACGCAAACATGTATCCCTTACATTTAGAAAAACGTTTCCCTGGTCCTCTTAAAATTGTGGGCTTTTTATTGGAATTAATCTATGAGATATTTCTATATTTTGTCACTATTCATATAGTGATTTTTCATATATATACGATTTATTTAAATTATAATAAAGGAGATTTGGATCTACTAGTTAATTGTTTTATGCAAGTCATTATTTATTCCTGGGTGATTTTGATGAAATTATATTTCCGTCATTTGCGCTATAAAGTACTTAAAGATTTAATTGAATTTATGAATTTAAAATACAAAACACGTTCGGCAATTGGATTTACATATGTGACTATGGATGAT…	MDFEDENRQDLFNFMRIPMYYANMYPLHLEKRFPGPLKIVGFLLELIYEIFLYFVTIHIVIFHIYTIYLNYNKGDLDLLVNCFMQVIIYSWVILMKLYFRHLRYKVLKDLIEFMNLKYKTRSAIGFTYVTMDDTLALSNMFIKVYVYISIIGGLFWIIVPIAHGDRSLPLACWYPFDYKKPMIYEILYFLQSVGQFQVALAFCGSSGFHMILSILISGQYDILFCSLKNILATVAIKRNASKSELRNLHKQQLFTKPEVNEFFCSKEITCKIFTRTQDQDFSLHFRNAFKKCVDHHRYILECLNKMESFFSPIWFLKTGEIISVMCLLAFISVKSTLINSSLIKTFLLGEYLLLVSWELLVICYFGEIVNANSQRCGEALMRSPWYIHMREMRYEFLLF…
ChomOr40	ATGATGTTTGAAGACATTAAACGTCAAGATCTTTTTACTTTCACACGTTATACGTTGTATTACGCAGAAATGCATTCATTACATTTGGAGCAACGATTTCCTCAACGCATTAGTTTTATAGGTTATTTATTGGAATTAATGTGGGAAATATTTTTATATTTTATCACTATTCATATAGCAATTTTATATATGTGTACGATTTATTTGAATTACTATAAAGGAGATTTGGCATTTTTGGTGAATTGTTTAATGCAAACAATTATTTATTTATGGGCCATATTTATGAAAATATATTTTCGTCGCTTGCAACCGAAATTATTAGAAGAATTAATTGGTTTTATAAATTTAAAATATAAAACACGTTCAGCGATTGGATTTACTTACGTCACTATGGATGGC…	MMFEDIKRQDLFTFTRYTLYYAEMHSLHLEQRFPQRISFIGYLLELMWEIFLYFITIHIAILYMCTIYLNYYKGDLAFLVNCLMQTIIYLWAIFMKIYFRRLQPKLLEELIGFINLKYKTRSAIGFTYVTMDGSFAMSKLFIKIYVYISFIGCIFWIIVPIAYGDRSLPLACWYPFDYKQPVIYETIYFLQFIGQIQIAAAFCGSSGFHMVLSILISGQYDILFCSLKNILATVAVDRNATKSELRDLFKHQEFTKPEKNEYFCSKEITCRIDTLVHIAKMKKRQDYRFIFPNPFKKSIKHQNTIMTQHQHFQLHFRNAFKKCVDHHRYIMECLNKMESFYSPIWFFKMGEVILAMCLLAFVSVKVINTAAVEIVLLVQYLFLVTWELLIICYFGEIVY…
ChomOr41	ATGTCGTTGGAACGCCAAGATCTTTTCTCATTTATACGTTTTACCTTATATTACGGGGAAATGTTTTCTTTGCATTTGGAACAACGTTTTCCTCCCTTTCTCAGAATTTTAGGTGCATCACTTGAATTGATATATGAAATATTTCTATATTTTGTCGCCATTCACTTGGCGATTTTATATATGTTCACGATTTATTTTAATTATCTTAAGGGAGATTTAACTTTATTAGTCAATAGTTTAATGCAAACAAATATTTTTATATGGACAGTTGCTATGAAGTTATATTTTCGTCGTTTAAGACCAAAAGTATTAAAAGATTTAGTTGATTTTATAAACTTAAAATATAAACCACGTTCGGAAATTGGATTTACCCACGTCACTATGGATGGCAGTTTAGCT…	MSLERQDLFSFIRFTLYYGEMFSLHLEQRFPPFLRILGASLELIYEIFLYFVAIHLAILYMFTIYFNYLKGDLTLLVNSLMQTNIFIWTVAMKLYFRRLRPKVLKDLVDFINLKYKPRSEIGFTHVTMDGSLALSNKFIKVYVYCSFMGCIFWIIVPFAYNDRRLPLACWYPFDYKQPYIYETIYFLQFVGQIQVAAAFCGSSGFHMVLAVLISGQYDILFCSLKNILATVAIKRNATKSELRDLYNKQLFTKPELNEFYCCKEIVCKFEDLIQSITRKKRHNFRLNFHNPFKKSLHHKTTSPAQNQNFHFQFRDALKKCVDHHRYIVECLNKMESFYSPIWFLKTAQVIFAMCLMTFESFKSTSTKSSPMQVITVGQYLFLVTWELLIICYFGEIVYV…
ChomOr42	ATGGACATAAAACGTCAAGATCTTTTTTCATTTATACGTCGAACAATGTATTACGGAGACATGTATTCTTTGCATTTGGAGAAACATTTTCCCAGTTCCCTTAGAGTTGTAGGCGTGACATTGCAATTAATATTGGAGATATTTCAGTATTTTGTTGTAATTCACATTATGATTTTATATATGTGTACAATTTATATGAACTATGACAAGGGAGATTTGGACTTATTGGTTATTTGTTTAATGCAAACAAATGTTTATTGGTGGGCAATTTTTATGAAAATATATTTTCGTCGTTTGCGATCTAAAGCACTTGAGGACTTAATTGATTTTATGAATTTAAAATATAAAACACATTCAGAAATTGGTTTCACGTACGTGACTATGGAAGATAGTTTGGTA…	MDIKRQDLFSFIRRTMYYGDMYSLHLEKHFPSSLRVVGVTLQLILEIFQYFVVIHIMILYMCTIYMNYDKGDLDLLVICLMQTNVYWWAIFMKIYFRRLRSKALEDLIDFMNLKYKTHSEIGFTYVTMEDSLVMSNKWIKIFVYCCFIGCIFWIIVPISYGDRSLPLACWYPFDYKRPVIYEIMYFLQSVAQIQVAAAFSASSGFHMVLAILISGQYDILCCSLKNIIATVAIEMNVTNSELRKLYRQQEFTKSEVNEFYCSKEIAYKIDTLILRTTKKSSRKAIRKSNNQKRSSTTKPQNFHFQFRNALKKSVDHHRYILECLNKMESFYSPIWFLKTAQVLFAVTLMTFVSVKSTKARTSYMEMITLGQYLFLDSWELLIICYFGEIVNANSQRCGE…
ChomOr43P	ATGGTCTTAGAAGACATCAAACGTCAAGATCTTTTTACCTTCCTACGTTTCACTTTGTGTTACGCAAATATGTATTCTCTACATTTAGAGAAACGTTTACCTCGTTCCCTCAGATTTCTGGGCAACTCAATAGAATTATCAGTGGAAATATTTCTATATTTCGTGATAATTCATATTATGATTTTATATATGTGTACGATTTATTTAAATTATGACAAGGGTGATTTAGAATTATTGGTGAATTGTTTAATGCAAACAATTATTTATTTATGGACAATAACAATGAAATTATATTTTCGCCGCTTGAGACCAAAATTATTGAAGGATTTAATTGATTTCATAAATTTAAAATACAGAACACGTTCGGCATTGGGATTTACCTATGTGACCATGGCTGGC…	MVLEDIKRQDLFTFLRFTLCYANMYSLHLEKRLPRSLRFLGNSIELSVEIFLYFVIIHIMILYMCTIYLNYDKGDLELLVNCLMQTIIYLWTITMKLYFRRLRPKLLKDLIDFINLKYRTRSALGFTYVTMAGSLSMSNKLIKAYVCSCFLGTFFWIILPISYGDRSLPLPCWYPIDYKQPVIYEIIYFLQFIGQTQVAAAFSTSSGFHMVLGTLISGQYDILFCSLKNIFATIAIKRNATKSKLRKLFKQQEFTKPEINEFYCSKEITCKIDTLVLESKILYPQNFQLHFRNALKKCVDHHRYILECLNKMESFLSPIWFLKTGQIISLLCLLAFVSVKSTTANSSLLKIMSLGQYLFLVVWELLIVCYFGEIIYFNSQRCGEALMRSPWYIHMREMK…
ChomOr44	ATGGACTTGGCAGAAGAGAAACGTCAAGATCTTTTTTCCTTCATACGCATCACTATGTATTCGGCGAATATGTGTTCTTTACATTTGGAGAGACGTTTTCCTTATTTTCTCAAATATGCGGGAATTTTCGTGGAATTTTTATTTGAGCTCTTTCTGTACTTTGTTACCATTCATATAGTGGTTTTATATATGTGTACAATATATTTGAATTATGATAAAGGAGATTTGGAATTATTGGTTAATTGTTTGATACAAACAATTATTTATTATTGGACCATAACTATGAAAATATATTTTCGCCGTATACGCCCTAAATCACTTGAGAATTTAATTGATTTTATAAATTTAAACTACAAAACACGTTCAGCGATTGGATTTACGTACGTGACTATGGATGGC…	MDLAEEKRQDLFSFIRITMYSANMCSLHLERRFPYFLKYAGIFVEFLFELFLYFVTIHIVVLYMCTIYLNYDKGDLELLVNCLIQTIIYYWTITMKIYFRRIRPKSLENLIDFINLNYKTRSAIGFTYVTMDGSLAMSNKWIKVYVYCCFLGTIFWLILPIAYGDRSLPLACWYPFDYKQPVIYETMYFLQSVGQIQVAAAFSASSGFHMVLGILISGQYDILFSSLKNILATVAIKRNASKSKLRELYQHQEFTAPEINEYYCSKEITCTVDSLVRSSKPPQHHDFRLHFRNAFKECVDHHRYIVKCLSKMESFYSLIWFFKTGEVIFLMCLVAFVSVKSTTANSLMRMVSLGQYLLLVAWELLIICYFGEIVYINSQRCGEALMRSPWYIHMREMKY…
ChomOr45	ATGTCTCGAAATAAATCTCAGCAAAATTTGGAATTTTTAACAATTCAATATTTTGCTTTTTCGAAAATGGGTCTTGATTTAAGAGCCCTAAAAAGGAGAGAGCTACTAAGGAATTATGGAAAATTCTTCTTACTGATATCGTGTACACTCTATTTGGAATATGGTTTAATAAATTTTGTAGCCCATAGTGTTACCAATATTGATGTCGCCACAGGGTCGTTATCCATGTTCAATCAGGGATGTTTGATTCTAATTAAAATTACGGTATTTTTAGTGAAGGGTGATAAATTTTTAAAATTAATATGGAATATGAATTTAATGGCGGAAAAAGCCAATTCTAAAGAGTATAAAATATGGCTGAGTGAAAATCATCGATCCCGATTAATAGGAAAAATGTAT…	MSRNKSQQNLEFLTIQYFAFSKMGLDLRALKRRELLRNYGKFFLLISCTLYLEYGLINFVAHSVTNIDVATGSLSMFNQGCLILIKITVFLVKGDKFLKLIWNMNLMAEKANSKEYKIWLSENHRSRLIGKMYFYACWVAVGCAAIVPIIFMAYDYRKTDILNKKLPFGGKFPLDQDGLIIFILNYILSLIYIYALLNMTVGFDTLYGWYIYAISAHFRILRCKVHLCALKLQNNILHEFQQDIGLIVVYHNRILQFANGLNAIFGEILWAEVMLSSLQMCFVVFTLNNDADVSNMPFNFMVLVAVTMQMMIYCFGGEKLKNESLMLSFDFYLNFPWHKMSPNQKKLMLFPLMRSQKLSVLRGLFFEVDRNLLVYILKTAFSFNALLSAMKE
ChomOr46	ATGAAGCAGTTAATTAAAATCAAACCCAATACCCACATGGCATTTCTCTATCACTGGAAAGTATGGCATTGGATGGGTATTAAAGCACCCAAAAATTGCAATATTCAACGTTATCGCATCTATGCTGTATTTATTAATCTCTTGGTAACATTTCTATTTCCCTTAACCCTCATTGTTAACGTATTTTTTGCCAAAAATACTCAACAATTATGTGAAAATTTAACTATAACCATAACGGATACAATCGCAAATTTGAAATTTTTCAATGTTTATTTGGTGCGAGATGATTTGGAAAGAATTAAAACAATTCTCAACAAACTGGACAAGAGAGCTGAGAGTAAAGAAGAACAATCTATTCTAAATAATGCCATATGGATATCTCAATTATCATTTTTAATA…	MKQLIKIKPNTHMAFLYHWKVWHWMGIKAPKNCNIQRYRIYAVFINLLVTFLFPLTLIVNVFFAKNTQQLCENLTITITDTIANLKFFNVYLVRDDLERIKTILNKLDKRAESKEEQSILNNAIWISQLSFLIFVRLYTVGTCLSILKVIFAEERSLLYPAWFGVNWFGNTFLYIIVITYQLFGLIIQALQNCANDSYPPAYLVILTAQMKALEVRVKAIGRHANGDEQMSLGEEERLRNLNEFNECIKDYKNILKLFTIIENIISKACLAQFVCSALVQCTVGLHFLYVVDAADLGAQILSIIFFVAVTLEVFIICYFGHYMSTQSWNLTYAFYSCGWLAQSPSFKKNLLITLMRTQKQSIIYAGSYIPVDLPTFVLLMKYAYSTFTLLIRFK
ChomOr47	ATGTTACCGAAATTTTTAACACAAATGTACCCGTTAAAAAATCATTTATTTTGTATTCCTCGTTTTGCATTGGGTCTTATTGGGTACTATCCGGAACAAGTGAGAACAACTAAATTGCATTTATGGGCTTTATTTAATATCACCATTTTGGCCTATGGATGTTATGCTGAATTTTATTATGGCATCTATTATTTAAGCATCGACATAGCCTCAGCATTGGATGCCTTGTGCCCGGTGGCCTCAAGTATTATGTCATTTCTTAAATTATTTTTCATTTGGTATTATCGGGAAGAATATAAATTTCTTATTGAAAAAGTTCGTAAACTTACGTCGGAACAAAACTCTGGAGGAAAAGTTCAAATGAAAAAGAAGTATTTCACATTAGCAACACGATTAAAT…	MLPKFLTQMYPLKNHLFCIPRFALGLIGYYPEQVRTTKLHLWALFNITILAYGCYAEFYYGIYYLSIDIASALDALCPVASSIMSFLKLFFIWYYREEYKFLIEKVRKLTSEQNSGGKVQMKKKYFTLATRLNCLVLFFGFCTSTSYTIRALSSNLYLYLKGKDIIFETPYKMMFPEMLVSMPIYPLTFILGHWHGYITVLAFVGADGLFLGFCLYYATLLKSIQEDLQNILTDFDDAANIKYNTEEKVILALENIIERHNEVADLTDKFSLIMVEITLSHFITSSIIIATSVVDLLLFSGYGVIVYVVYTCAVLTEIFLYCLGGNTVMECSEELATKAYSSQWYTQSVKVQKMVLLIMVRSQRNIVIKVPFFAPSLPALTAILRFTGSVIALAKSVI
ChomOr48	ATGGCACCAAGATTTTTAACTCAATTTTATCCGCTAGAAAAACATCTATTTTGTATTCCACGTTTTGCGTTGGGTCTCATTGGGTACTATCCGGAACAAGAGAGAACAACAAAAATGCAATTTTGGTCATTATTCAATATCTCGATTTTGGCTTATGGATGTTACGCTGAATTTTATTATGGCATTCATTATTTAAGTGTCGATGTACCTATAGCATTGGATGCTTTGTGCCCAGTGGCCTCAAGCATCATGTCTTTTATAAAAATATTTTTCGTTTGGTATTATCGTGAGGAATATAAATATCTAATTGAAAAGGTTCGGAAATTGTCATCAGAACAAAATTCGAGCGGAAAAGTTCAAACGAAAAGGAAATTATTCACTTTAGCAACTCGATTGAAT…	MAPRFLTQFYPLEKHLFCIPRFALGLIGYYPEQERTTKMQFWSLFNISILAYGCYAEFYYGIHYLSVDVPIALDALCPVASSIMSFIKIFFVWYYREEYKYLIEKVRKLSSEQNSSGKVQTKRKLFTLATRLNTLVLFFGFCTSSSYTLRPIISNVFLYVNGNEIVYETPYKMMFPEVLVSMPLYPLTFILGHWHGYITVLAFVGADGLFLGFCLYYAGLLKCIQEDLQNILIDIDDKTNTRYNTEEKVILALENIIERHNEVTDLTDRFSLIMVEITLSQFITSSIIIATSVVDLLLFSGYGAIVYVVYTCAVFTEIFLYCLGGNMIMESSEDLATVAYSTQWYTHSIKVQKMIMLIMLRSQRNIVIKVPFFAPSLPALAAILRFTGSVIALAKSVI
ChomOr49	ATGAAATTAGAGACGGTATCAAAATTTTCAAAAGAATCGCTTATTAATAGTCGAATATTTTTTCAAATAAATTGGAAATCTTGGCAATTTTTGGGTATGATTCCACACCCGTATTCCAAACAGTCTCAACACAAAGAACAATATAACAAACGTCTTATATGGAACTACTTTGTAAACTTTGTGGCCACATTTACATTTCCTACACATTTGATAATGGGTATATTCCTTGAAGCCTCTACGAAATCATCTCTCTTTGAGAATATACCCATTTCCTTGACCTGCATTGGGGCCAGCATAAAGACTATTTTCTATGCCATAAATATGACAAAAATAGTAAAAATGGAAACAATTTTAAAGGAGCTCGATGAACGCATACAACATGAAGAGGATCAGTTATAT…	MKLETVSKFSKESLINSRIFFQINWKSWQFLGMIPHPYSKQSQHKEQYNKRLIWNYFVNFVATFTFPTHLIMGIFLEASTKSSLFENIPISLTCIGASIKTIFYAINMTKIVKMETILKELDERIQHEEDQLYYVRHIKRNLNYVQWTYVIIYLLVGFFASLAFILSNETRLFYLGWTPFDWSVSWRNYYIVLSYQFFCVFIQILQNFANDSFSPKALCALSGHIQLLYKRVARIGYDRSMSTMDNELELSRCVAHQKKLFELFDIIQEIISWPMFFQFFVSLTNLGVAMVSLLFYVTNIIYRIYYIVYFLGMIMQVFPVCYYGSDFVILFEKLHYAIFSCNWIEQSQRFKRHMMLFTERSLKKTMAMAGGMFPIHLTTFFVTIKGAYSMFAVIITMK
ChomOr50	ATGATGAATATTAAAGTTGCTGGAAAAAATACTGGGGCCAATAGTAGAGTATTTTTTAAGCCCCATTGGATTTGCTGGAAGATATTGGGCATTTCACTGGATATTGATAAAACACATAGACATAGAAATATTTACATGTTGTATAGTCTTATTTTGAATATAATGGCAACCATTTGTTATCCTTTACATTTGGCCATGCAAATCTTTCGCAGTGACTCAATGGCTGATAATATAAAAAATTTAGCTGTTTGTGTGACATGTATAGCATGCAGTTCAAAATTTATTATTTACTCCACCAAACTCTCAGTAATACGAAAATTTGAACAAACCCTTCAAATGTTAGATGAACGGATTAAAAATGAGGTGGAAATTAATTACTTTAAAAAGCTGCGAAATCGT…	MMNIKVAGKNTGANSRVFFKPHWICWKILGISLDIDKTHRHRNIYMLYSLILNIMATICYPLHLAMQIFRSDSMADNIKNLAVCVTCIACSSKFIIYSTKLSVIRKFEQTLQMLDERIKNEVEINYFKKLRNRLRNIGLVFLSVYLPVGITAELSFIFRSERSLLYPAWFPFNWMESTGLFYVANVYQIVGIFVLLLQNYVDDIFPPMALCMLSGHIKILSIRVSNIGYDKKSLMDNEEELNRCVEDQQTLYNLYTTIENIISWPMFIQFGVTATNTCVAMAALLFYVSEPLDIIYYFVYFLAMPLQIFPTCYYGSDFQYLFDQLHRAIYASNWTNQTMKYKKHMLLFTERSLKQNTALAGGMVRIHLDTFFSTCQGAYSLFAIIMRMK
ChomOr51	ATGTTAAACATTTTATATAGACCACGTTTGCCTAATGGTAAACCAGTACCTTTAAATTGGGCTCTTAAACTTTATCGTTGGACGAATATAATCTGTTGGCCTCTGGAGGATAATGTACACCGTTGGTGTCATTTAGTGGATCGCTTTTTATGGGTTTTGGGTTTTATGTCTTTTGCCGTACACAACGATGCGGAATTACGATATTTAAGAGTTTATTTTAATAATTTGGATGAAATGTTAACAGGTGTGCCCACCTATCTGGTATTGATAGAATTACATTTACGGGCCTTTTCTTTGGGTCTACGAAAGGAGGATTTTAAGAAGCTGTTGAAGAAGTTTTATGCCGAAATTTATATAGAGGAATCAACCAACTCCAAACTTTTCAAACAAATTCAGCGA…	MLNILYRPRLPNGKPVPLNWALKLYRWTNIICWPLEDNVHRWCHLVDRFLWVLGFMSFAVHNDAELRYLRVYFNNLDEMLTGVPTYLVLIELHLRAFSLGLRKEDFKKLLKKFYAEIYIEESTNSKLFKQIQRQIRPILTFSLFYFCALNSYIFTAVYVLATNKRELLYKMIPIVDYKNNFYYFFPLLLSNIWVGFIVTTMMFGEGNMMGFLIFNLNGRYLMMRENFNKKVNALLKTDLNGYIVDRYERVLMETLKENLRLNKFAHEIQEEFSFRIFVMFSFSAISLCALGFKVYTSPVNSIGYAFWAIGKIQEILAFGELGSTIISTTDQLSTMYYESQWESIIERSPNTADNVKLLKFVNLSICTNRKPFHFTGLNFFNVSLISVVAILQGAGSYFT…
ChomOr52	ATGCCGATTAGTAGTCCACAAGGTGAAGTAATATTTCGTTTACATTTTATTTGTTGGCGGATTTTGGGGTTTTTGCCAACCAAACGATATCGTCAGATCTATATATCGTATTCGATATTTATGAATGTAATTGTAACAATTGGTTATCCATTACATTTGATGATCGGTCTATATAAAAGTTCGACCATGAATGATATTATTAAAAATCTGGCCATAAATCTAACATGTTTGGTGTGTTCATTGAAAACTTTTACAATCTGGTTAAAATTTCAGAAGGTTCAACATATTTTCGATATTATAAGACAACAAGATAAACGTATTTCCTTGGACCAAGATGAGTGTTATTATTACAAATATAAGACCTTTAAAAAGGTACGATTTATATTGAATTTATTTGTG…	MPISSPQGEVIFRLHFICWRILGFLPTKRYRQIYISYSIFMNVIVTIGYPLHLMIGLYKSSTMNDIIKNLAINLTCLVCSLKTFTIWLKFQKVQHIFDIIRQQDKRISLDQDECYYYKYKTFKKVRFILNLFVMLCVSCCAFSEMSVLINGLMGNWNLMYPAYFPFDPFGNTKFYIVAHVYQFLGVSFQILQNIVNDTFAAMHLALLSGQLHTLGMRVARLGTDKEKSQEENNRELLKCIQDHKDLLIYRSQLEEIISLYMFFQIICTSINLCASIVFLILFSSDPFTMLYYCFYFLAMLIELLPACYYGTIMEMAFQNLTYALFSSNWMDQNVKFKKNLRIFAETTKKPLYMMAWLFRINLDTFIVVCKNSYSLFALIMNMK
ChomOr53	ATGAAATCGGCTATAAAGAGTGAAACTATATTTCGACGTCATTTCATATGGTGGCGAATTTTAGGATTTTTTCCCACCGTAAAATATCGTTACGTCTACATAACCTATTCGATATTTCTGAATACAATGGTTACAATTGTTTATCCAATACATTTATTAATTGGCCTATTACGGAGTACTTCTATGTATGATACTATCAAAAATCTGGCCGTGGTGGTAACTGCTCTGGTGTGCGCCACAAAAACTTTTGTGATTTGGCTAAAATTTGAGAATATTAAAAATATGGTCGCCATAATACAGAGACAAGATAAACGTATATGTTTGGATAAGGAAGAGTATCACTACTATAAATATGTGATCTTAAGGGATTTACGTTTAATATTACAGTTCTTTATGTCC…	MKSAIKSETIFRRHFIWWRILGFFPTVKYRYVYITYSIFLNTMVTIVYPIHLLIGLLRSTSMYDTIKNLAVVVTALVCATKTFVIWLKFENIKNMVAIIQRQDKRICLDKEEYHYYKYVILRDLRLILQFFMSMYAVCWITCEIPLLYNGFLNEWGLMYPAYFPFDPFASSTGYIVAHVYQFVGVSFLILQNTVHDSFAAIHLALLSGQLHMLGVRLAKLGSDKNKTLPQHNQDLLECIQDHKDLLDYRSKLEEILSLYMFFQVIFASINMCSSIVFLILFADDPWTIVHYISYLLSMMTEILPVCYYGTIMEIKFEHLTYALFSSNWLDKDAIFKQNLRIFAECTKKPMYIMAWLFRVNLNLFIGACKNAYSLFALIMNMK
ChomOr54	ATGTCGATAACTTTACAAAGTGAAACAATATTTCGTCGTCATTTTATTTGGTGGCGCATTTTGGGTTTTTTACCAACCGAAAAATATCGTTACGCCTACATTGTCTATGCGATATTATTGAATACAATGGTAACACTGGCTTATCCCATACATCTTTTAATTGGTCTCTTCATGAGCACCACAATGTATGATATAATTAAAAATTTGGCTGTTGTTGTAACCGTTATGGCCTGTTCCATAAAAACCTATGTCATATGGAGGAAATTTGAGAATATACAAAATATGTTTTCGATCATGAAAAGACAAGATAAACGCATTTGCTTGGACAAGGAGGAGACGAATTATTATAGATTTGTAATACTTAAGGAATTACGGGGACTTTTAAATATGTTTATGATC…	MSITLQSETIFRRHFIWWRILGFLPTEKYRYAYIVYAILLNTMVTLAYPIHLLIGLFMSTTMYDIIKNLAVVVTVMACSIKTYVIWRKFENIQNMFSIMKRQDKRICLDKEETNYYRFVILKELRGLLNMFMILYGASWFLCELMVLVNGFMGSWLLMYPAYFPFDPYANTGWYMVAHIYQFVGVSYLILQDTVNGSFVAMNLALLSGQIHNLSMRLAKLGRQKNKTLAQHNQDLLDCLQDHKDLLEYRCKLEEIIYMYMFFQILFASINMCTSIVFLILFAADPFTLIYYLSYFLSMLAEILPVCYYGTIMEIEFGNLTYALFSSNWLDKDLKFKQNLRIFAESTKKTLYISALLFRVNLDLFLKACKNSYSLFALIMNMK
ChomOr55	ATGACCGGAATTTTTCAAATTGAAAATATATTTCGTAAACATTATTTGTACTGGCGAATTTTGGGTCTATTGCCTTCGGAGAAATATCCCAGATTATATAAAATCTATACAATTTTAATAAATCTTTCAATAACCCTGGGTTATCCTTTGCATTTAGTAATGGGTCTATTTATGAGTACAACTTTTAATGATGTTATCCAAATTTTGGCCATTAATTTGACATGTATAGTTTGTTCGCTAAAAACGTTAATAATATGGAAAAAGTTTGAAAATTTAAATCAAATAATGGAGATTTTAAGGCGGCAGGATGAACGGATTTCACAAGATAAAGATGAACTAAATTATTATAAATTTACAGTTATAAAACAATTAAAGAATATTTATTATATGTTTCTAATA…	MTGIFQIENIFRKHYLYWRILGLLPSEKYPRLYKIYTILINLSITLGYPLHLVMGLFMSTTFNDVIQILAINLTCIVCSLKTLIIWKKFENLNQIMEILRRQDERISQDKDELNYYKFTVIKQLKNIYYMFLILYGASWIFSESSILINGFMGNWTLLFPAYFPFDVYASTVNYSLAHIYQYLGITFQTLQGLANDTFLSMQLALLSGQLHALALRVTKLARDHNKSHKENNQELLKCIQDHKDLLRYRLLLEDIISLCMFFQLLITSINMCTSIVFLILFANDPFTLIFYFVYFLAITGQIFPICYYGSETEMEFQNLTYALFSSNWLDQDVTFKRNLRIFAETTKKPLYISGLLFKINLNLFMAVCKNSYSLFALIMNLK
ChomOr56	ATGACCAAAAAGTCAAAAACACCAGTAAAAGCGGAGAATTTCTATCGTGTACATTTACTATGTTGGCGTATTTTGGGTTTATGGCCCACAGAGAAATATCGTGCTCTATATCAAATGTACGCCATAATATTAAATATTTTGGTAACAATCGGTTATCCTTTACACTTGATATTGGGTCTATATCATAGTAATACCATGTATGATATTATAAAAAATATGGCCATAAATCTAACATGTCTATTGTGTACCATAAAAATGACAATGATTTGGATCAAATTTCGAAATATGGAAGTATTGAGAAATATTTTATCATCACAAGTCGAGCGTATATCATTAAAGAAGGATGAAAAGGATTATTATCAGGAAAGAGTTTTGAATGAGTTATGGTTTGTGTTGAAA…	MTKKSKTPVKAENFYRVHLLCWRILGLWPTEKYRALYQMYAIILNILVTIGYPLHLILGLYHSNTMYDIIKNMAINLTCLLCTIKMTMIWIKFRNMEVLRNILSSQVERISLKKDEKDYYQERVLNELWFVLKMFMLMYTLSWSSSEISVLLNGFNGNWRLMYPAYFPFDPFASTSRYMVAHIYQFFGVTIQIIQGFVIDTYLALELGLLSGQLHTLAMRVAKLGRDQKQKTKKEINQELLECIQDHKDLLRYRSKLEDMFSMCMFFQLLITSLNMCASIVFVILFVTDPYTFLYYCAYFSAITFEIFPVCYYGSVMEMEFQNLTYALFSSNWLQQDAMFRQNLRIFAETTKKPLHMMAWQVRINLNSFLIVCKNAYSLFAVIMNFK
ChomOr57	ATGACACAACAAGAACCTCCTCCTCCTCCTCAACAGGCTGAAAAATTCTTTCGGATACATTTTCTATTATGGCGTATTTTGGGTAATTCGCCCACCGAAAACTATCGTTTACTCTACATAACTTATTCGGTTTTCATAAATATCGTAATAACAATCGGTTATCCTTTGCACTTGATGATCGGTCTGTTCAAAAGTAAAACTAAATTTGATATTATAAAAAATTTAGCCATAAATCTGACATGTTTTGGTTGTTCCCTAAAAACGTTCGCAATTTGGATGAAATTTAAAAACGTTCGTCTCATATTCGATATAATACGACGACAAGATCGTAGAATTTTTCAAGCGAAAGATGAGGCTAAATATTATACAACGATAACGTTTCCCACTCTGGATAGAATA…	MTQQEPPPPPQQAEKFFRIHFLLWRILGNSPTENYRLLYITYSVFINIVITIGYPLHLMIGLFKSKTKFDIIKNLAINLTCFGCSLKTFAIWMKFKNVRLIFDIIRRQDRRIFQAKDEAKYYTTITFPTLDRIMLMFQVLFAGAGLTSEVAVLTNGILGNWRLMYPAYFPFDPFANNWLYAGAHIYQFFGVSFQILQNLVNDTFAGMHMALLSSQIHILCMRVAKIGHDPKKSKEENNQELLDCIQDHKDLLEYRRKLEEVVSQYMFFQILFTSINMCVVIVFMILFARDPFTLIYYLIYLICMPVEILPACYFGTIMEFEFQNLTYALFSSNWIEQDVRFKKNLRIFAEQAKKPLYVMAWLVRINMTSFLYACKNAYSLFAVIMNMK
ChomOr58	ATGAATTCTGAGGACTTTTACGGTGGTTCATTTGATTTGCTCTATTCGAGGAAAGATCATGAGAGGCGTAGAAATTTATTTCACTTGCAATTATTTTTTATGAAATTAGTTGGACAAGTGCCCATAAGTTTGGAAAATTACGTACCAGAAATATGGCAAGGAACTGCAAAGTGTTTGGCTAAAATGTATTGTATATTTTCAGCGATATCTACCTCACATCTGGCATTATTATATATAAAAACAACTTACGATATGTTGCAAATGGGGGAACTGGAAGAAATAACGGATGCCCTTACAATGGCTATTATATACTCATTCGCTTCATTTGCAACATGTTACTGGTTATGGAAAACAAAGACATTAAGAGAATTTCTTGAAAATATCAATAAAGGTCATCGT…	MNSEDFYGGSFDLLYSRKDHERRRNLFHLQLFFMKLVGQVPISLENYVPEIWQGTAKCLAKMYCIFSAISTSHLALLYIKTTYDMLQMGELEEITDALTMAIIYSFASFATCYWLWKTKTLREFLENINKGHRHHSMAGFTFVSSHSSYNLAYKITLYWLRSCMVGVVSWALNPLLLGSYTLPLKCWYPFNPLQPVVYEFTYASQVWCQFIMGCIFGNGSALFVSVIIIMLGQFDILYCSLKNLDYHAKLMSGKNLICLEKLQAELLQSEFDELNQYVYSKEYTTDLKVFASTKKRTQESLQIILHESLVACVHLHQFILRSCDTLEELFNPYCLVKSLQITLQLCLLVFVGVTGESSTMRIINLVQYLVLTLSELMMFTYFGELLRNHSIRAGEAFFR…
ChomOr59	ATGTTTAATCCTAAACCCAAAGAAGATTCAAAATATCATATACCACGACAATGTATCTGGTTAAAAATGAATGGTTCTTGGCCATTTAATCATGATGCTAAACTAGATTTTTATAATTCTCGAACTTTGTATGGGCTACTGTATACGATATGGTCCTGGTATATAATTTGTTCGGTTGGCATAACAATTGGTTTTCAAACAGCATTTTTGGTTAATAATTTGGGAGATATTATGATGACTACTGAGAATTGTTGTACAACATTTATGGGAGCTTTAAATTTTGTTCGTTTACTTCATATGCGTCTAAATCAAAGAGCATTTAGAGAAGTAATACAACAATTTGTAGATGATATATGGATTGTTAAAAAATATCATCCTTATATAGCTGCGGAATGTTCC…	MFNPKPKEDSKYHIPRQCIWLKMNGSWPFNHDAKLDFYNSRTLYGLLYTIWSWYIICSVGITIGFQTAFLVNNLGDIMMTTENCCTTFMGALNFVRLLHMRLNQRAFREVIQQFVDDIWIVKKYHPYIAAECSKKMNTFRIMTVLLSCLIAMYCVLPLVILFFDVGLDAEEKPFPYKMLFPYNAHRGWRYVVTYIFTSFAGICVVTTLFAEDSIFGFFITYTCGKFQILHERIDNLVIDAYQLVKDKHDEREIQKMYIKLLNKIAYDHNKLIEFSNRLEKFFNPILLVNFSISSVLICVVGFQLVTGKDMFIGDYAKFLVYLFSCLSQLYVLCWNGDSLIQHSTETAQHLYDCNWEGENVYLTSAITKYQTRRHELKNKNNNLSESLQMQRKWRELHDI…
ChomOr60	ATGTATTTAAAATTTCTAACTTCTAATTATCCTCTACACGATTATTATTTTTATGTACCGAAATTCTGTTTACGTTTGGCGGGTTTTTGGCCCCAAACCCTCAAATCGCAACGAAGCATATTATTGGCTGCAAGTAACTTTATTATACTCTTAATAGGTGTCTTAACCGAAATGCATGCTGGATTTTCGTCTCTCTCTTATAATTTAGAAAAAGGTTTGGATACTTTATGTCCAGCTGGTACTTCGGCAGTTACTTTATTAAAAATGATGTTCATTTCTTATTATTGCAAAGATTTGCAATATGTTTTGAAAAAAATGCAAGCAATGCTATATGAGGAATCAGCGGCAAATCGGCGGCACCATAAAATCATAAGAAAGTTATCGGTTTTAGCATCGAGA…	MYLKFLTSNYPLHDYYFYVPKFCLRLAGFWPQTLKSQRSILLAASNFIILLIGVLTEMHAGFSSLSYNLEKGLDTLCPAGTSAVTLLKMMFISYYCKDLQYVLKKMQAMLYEESAANRRHHKIIRKLSVLASRFNFAPFFTGFITCTFYTLKPLIMVSIFWYQGKEIQWSTPFNMTLPYSLLHGPLFPLAYIFTAYTGYLTIFMFAGCDAFYFEFCSHIAALLQMLQSDIEALFAKFDDKLVLSEQENNFVENRLKIIIRRHNEIMDLTHFFRQRYSIITLAHFVSAALVIGASIFDLMTYTGFGRLIYATYTVAALCQLMVYCYGGSMVAENSVHISSIISGCNWFICNPKIRRMILLIMIRSQRTLTMTVPFFSPSLATFASILQTSGSIIALASSFQ
ChomOr61	ATGACGCAAACGAATCTCTATAAAGCAGATAGTGTTAGTATATTTGAACCATTTTGGTTATGTTGGCGTTTATTGGGTATATTGTCTTGGCGGAGGAAAAACATTACCATAATCTATGATATTTTCCTGAATATATTCGTATATCTTTGGTATCCGGTCCATTTAACAGTGGGTTTAGTTTTGCTGCCGATGCAAGATGAAATCTATCAGAATATGTCTATGACTATAACGTGTATAGTTTGTACAATGAAACATTACTGCATTCGTTGGAAACTAAATCAAATCTCTGAAATGATGAAATTATTTAAAAAATTGGATAAAAGAGTTCAAAATTTTGAGGAACGTAAATATTTTACATCATTTACAATGAGCAGATCAAAGTTTTTGGCAAAAATGTAT…	MTQTNLYKADSVSIFEPFWLCWRLLGILSWRRKNITIIYDIFLNIFVYLWYPVHLTVGLVLLPMQDEIYQNMSMTITCIVCTMKHYCIRWKLNQISEMMKLFKKLDKRVQNFEERKYFTSFTMSRSKFLAKMYFSVYMGANMAALAGVIWDKEKRLMYPAWFPFDWSSTFSLYFAALSYQFVGVTVLIILNFTNDAIAPVTLCLFSGQVHLLSMRVAKLGYDDRKTDKQHEQELKLCIEDHIIVINLFKLIEDALSYVQLILFISSGLNICVVIVYLFFYVNNLLGFIYYSTFLVAIAVELFPIYYYGSLLQEEFNNLPYAIFSNNWLFQTKSYRQIVVIFVEIAKRKLTMLAGGIVSIRLDSFFAICKTAYSLFAVAMNMK
ChomOr62	ATGCTTGGCTTTGAAAAACCTATTGGTCTCATAAATTTTAAACATTTCGTTAAAACGGCCTACGTATTTTATAGTTTTGCGGGCATTAAACTTTTCAAATGGGATGAAAACGATGTCATGACCTCCAAGGAAATTCTAGTATTTTGTGTTGTTATGACCAATTTAATTCTGAACTTTATATGTAAATGTTGTTTCGTGATATTTGATGAATTTGTGAGCACTGTCCAGATGACCCAATGGACCTTGTATATGGGATTTGCATTGAATGGTTTTTGTAAAATGGTCTCTGTAGCCATGGGTCGTAATACTTTGCGTAAAGTGTTAAACGAATTGGAATATTTATTTCCTAAAACGCCTAAACATCGTCGTGACTTTAAGGTCGTTGAAGGTTATAATTTT…	MLGFEKPIGLINFKHFVKTAYVFYSFAGIKLFKWDENDVMTSKEILVFCVVMTNLILNFICKCCFVIFDEFVSTVQMTQWTLYMGFALNGFCKMVSVAMGRNTLRKVLNELEYLFPKTPKHRRDFKVVEGYNFFIYHLRIMVYSHWSIVMMFICFPVVQSGVEYLKTKVYVLRTPYIMTYPFEVSYDWTYFLVYVTQILGGFTVSYYFTACDTLLIPAIYVVILQFRYLCLRIKNFKSQNYEEDMKELKDILEKHYLLNDYAERVNNVFSLSILLNYMISILVIVLIGIQIITGSDYLDLVKFGGFFTSATIQVYYVCMFSTLLMESSASVGDSLMSQEWYNADVRYQRMLTLAIARSQRPAHLTAFKFFTISMESFSNLMTTAYQFFTLLKTRMEEEGF
ChomOr63	ATGTCAACGAAAAGTTTTAAATCGCTGTTGAAACAAAAAGAGTTTCAAGACTTTTGTCATTTACCGAATTTATTGACATCGAGTGTTAGTTACGATTTTCAAAATTCATCTGAGACCATTTTGTGGTATATTCTGAGGAAGTGTTATTTTGTGATTGCCGGTCTGTGTCATTGCTATATTTTTGTATTCATTGGTAGAGCTACATATAGCATGTATATATCGGATGAATTTGATTTGGGTTTATTGTTACGTTTAATATCGGGTTTTAATTATTCATTCTTTTCTTCATTAAAAAGTATTGCATTCCTTTGGAAAATTCAAGAGATACGAAGTATTTATGAGGCACTAATGAATATATATCCTAAATCAAGAAAAGAGAAAATCTCTTATGAGGTAAAT…	MSTKSFKSLLKQKEFQDFCHLPNLLTSSVSYDFQNSSETILWYILRKCYFVIAGLCHCYIFVFIGRATYSMYISDEFDLGLLLRLISGFNYSFFSSLKSIAFLWKIQEIRSIYEALMNIYPKSRKEKISYEVNEGFWPKWILTIVYFYLGVVAFIATSPLLESIILYLINLVKFGWRRAEFGYYKLYEIEYSFDHRNPLAYIVTYAMEMMHAHFMIMFNICGEIWLLCFTLQLCMHFKYVSKTLENYEPNDQDFQKDQYFIETLIQKHQILLNIGNTLNMVFGYPILLLLISTAGTLVCAGVYVLTQGLGREFIEYVAFLPTAIGQYYVICHYGQQLIIKSQGVGEAAYNHSWYNGSKSYKKSIFIILMRSQKEVELNALGFQPICLEAFKMVMGNTYR…
ChomOr64	ATGGAAAAGGTTAAAATAAATTGTATTTTTGCTCCTGTTAAGGATGTAAGAAAAGTTTTCTTTCATGGACATAAACCAGAGAAAATCTCTTTAATTTACATGAGAAATTATATGAGATTGTTGGGTATCTTACCAGGCTCTTGGCAGAATGAATCTTTTTATTATAATTTTATTAATAAATTTATAATGCTCATGCTGGTTAAACTGTCTCTGAGTATAACATTCGATTTGTATGAAGCTTCTCATGATATTGTACAATTTGGTGATGATTTAGTGGTGCTGATTGGGATCTACTTAATTTTCTTTAAAATAATTCACTGCGCTTATTATTCCCAAGATATTGTGGACATTATATCGGAATTTAACAGAATGCATCTCTACTTCAAAAGTCTCAAAGAG…	MEKVKINCIFAPVKDVRKVFFHGHKPEKISLIYMRNYMRLLGILPGSWQNESFYYNFINKFIMLMLVKLSLSITFDLYEASHDIVQFGDDLVVLIGIYLIFFKIIHCAYYSQDIVDIISEFNRMHLYFKSLKESRNLSKILRVQRLFYLAELILFFHYAVLCFLFTLAICFPPILTTNGTPYRAKYPFSWESFEDHPILFSSVYIFQCVMTQFMLISIVVIDNVGCHLFTQTTLNLKLLCIRIRELGSKTEEQNLKELHELIKFHQYMINLITKINDIYYYNYASQMAASTFMICLTAFEAMLAQDQPMIAIKFQIYMFSAFAQLFYWCLTGNMVYYNSLDVADAAYEIERWYDQSKEFKYCLRFLIKRAQNPLVFRPKPFFCFNFESFTSILSSSYSY…
ChomOr65	ATGACTTCTCGATATTCAGAAAATTTTGAATCATTTTTCAATATCACTCGCTTCTTTTCGGCAATGTGTGGTGCTGACATTTTTAATAAAAATTATCGTATGTCATGGGTAACGTGGTGTATAATTGTTTTAATTAATGGAGCCATCATTTTCAACATCTATTCCATGTATGTGGGTGTGGCTAAACATAATGATTTGACTCAGATATTGAAATGTCTTAGCATGTTTGGAGCTGGAGTTCAAGGTTATGCCAAACTTATTAATGCCATTAAACATCAGGAATCATTTCGTTTTATTCACAATGAAATTATGGGCATTTATGTGGACTACGAAAGGAAAACTAAACATTTCCATTGCGTTTTGAAGGGCAGCATAACATTGAATAAGAAACTAATAATA…	MTSRYSENFESFFNITRFFSAMCGADIFNKNYRMSWVTWCIIVLINGAIIFNIYSMYVGVAKHNDLTQILKCLSMFGAGVQGYAKLINAIKHQESFRFIHNEIMGIYVDYERKTKHFHCVLKGSITLNKKLIIFAIIFVFMSFLAIVFVPILYNLIFDERAFIMPFFFPYIDYESDFGYYLTSAFHVLCIFFGAFGNFVSDSWCFLFVAHIPLVKNILQIKFNILDEILTGEEKNAKDVNVIIKDIFQWHQKYIVFCNTIKDIFFWVIFVQVSSEFISIVCTVVCLFLGVWPAAPAFLVYSFLLFVGHCFLGNLMELSNEDITSMITNSCWYMLSVSQQKMILIMLRESQKAKGMSIGGVVPLSMNTALQMTKTIYTISMMLNNFLN
ChomOr66	ATGAGACAAGTAACGAAAGCGAAAGGTAAAGCGAAAGCGAATGTAAACGTAGAAACATGGCAGGCATTTAAATATCATTGGATTTTATGGAAATTCTTTGGATTAGTGCCACCGAAACGTGACTCTAAATGGTTTAAACCATACATAGGTTATGCGATATTTATAAATGTGACCGTCACACTATTGTTTCCCACAACACTCATTGTAAATTTGATACTTTCAAAGAATTTAACCGAATTATGTGAAAATCTCTATATGACAACAACGGATGTGATTTGCAATATAAAATTTTTAAATATAATTGTGGTAAAACACAAACTTCTTAAGGTGAATAAAATTTTACAACGTTTAGATGAAAGAACCCAAACACAAAAGGAAGTGTCCATACTGGAGGAGGGA…	MRQVTKAKGKAKANVNVETWQAFKYHWILWKFFGLVPPKRDSKWFKPYIGYAIFINVTVTLLFPTTLIVNLILSKNLTELCENLYMTTTDVICNIKFLNIIVVKHKLLKVNKILQRLDERTQTQKEVSILEEGIKLARKCFITFARLFSCAIISSQMMVYLSSERKLMYPAWFPWDWKASKRNFLYAHSYQVYGLILQATQNLGNDTFPPTYLIILTAHIKALAARIKDLGANNKTSDENLYKKLTDCINDHNTIYELAHNVQDNISTTCFAQFVASGLAQCTLGVYMFYVDLDPSKILNIIIYFSAITFEIFILCYFGDLYYQANLHLTEAVYACNWMDRDEKFKQAFLILLQRSQKESCIMAGNIIPVRMPTFVKVMKTAYSVFTVLNKVN
ChomOr67	ATGAAGAAACTCGTGAAATTATCACATTTTCTATTACAAACGGATGTATTGTCCAAATCGATTGGTCTAATACCATACGAAGATGAAACTAAACCCGTACGATTTCCTTTGCTAATGAAATGGATTTTTATCATACAAATCATTAATATGAATTTTGTACTCATCTCGGAAATAATATTTGTTATCCTGTCCATAGTGCATGGTGAAAATTTCGTAGAGGCCACCATGAATTTATCGTATATTGGTTTTGTATTTGTGGGCGATATTAAAATCTTCAGTGTTTTACAAAAGAAACCTTTATTGACGATATTAATGCGAGAGATCCGTGATATATATCCCAAGGATTTGGCATTGCAAAAAGCCTTCGATGCTAAACGTTTTGTTAAGCGATTTAATTTA…	MKKLVKLSHFLLQTDVLSKSIGLIPYEDETKPVRFPLLMKWIFIIQIINMNFVLISEIIFVILSIVHGENFVEATMNLSYIGFVFVGDIKIFSVLQKKPLLTILMREIRDIYPKDLALQKAFDAKRFVKRFNLISLGFVVIHEILIWSYNLYTAMSYLLYEYWLGIKIVPRILPYYAWIPWRWQGHWSYYVLYASQDLAGHTCMSGQLANDLMLCVVATQIIMHYRYLANRIEAYEPSERYEDNKKFLSDCICYHQRILNLSNYMNEVFGVSLLVNFISSSFIMCFLGFQMTIGVQADTLTMLFMFLFCSLVQILMICNYGEELIMKSENIGHVIYNHKWLNADVRYRKMLVLIIERAQKPALLKATTFLNVSLGTMTDLMQLSYKFFALLRTMYSK
ChomOr68	ATGAAAAAATTCGAAGATTTTTTCAAACTGGCCAATTTTTTCTATACCTCCCTGGGTATGGTACTGGTGAAAAAGGAGAACTTTTCACCGGCCAAAAGCTTATTGGCGACTTTTATCTTTTACACCGGAATAATTAATATGAATTGTGTTTTATGCTGCGAATTAATATATGTGGCCTTGGCCATTATAAATCGGAATAAATTTCTAGAAGCCACCATGACTTTATCCTATATTGGTTTTGTGGTGGTGGGAAATTTTAAAATGTTATTTGTATGGCGTAAAAAATCCGAATTGGCCAAATACCTACAGGGACTAAAGCAAATATTTCCCAATGAAAAACATCTACAGAGAAAATACAATTTAAGGAAGTATTTGTCTCATTGTACTCGCATAACCATA…	MKKFEDFFKLANFFYTSLGMVLVKKENFSPAKSLLATFIFYTGIINMNCVLCCELIYVALAIINRNKFLEATMTLSYIGFVVVGNFKMLFVWRKKSELAKYLQGLKQIFPNEKHLQRKYNLRKYLSHCTRITIAFSLIYMIAIWTYNLFTVTQFLIYEKWLKIRVIEKILPYFMYTPWDWNDHWSYYVLYVSQDFAGYTSAAGQISGDLLLSSCATQMIMHYDFLAKTVQEYKSNLLSEFINKEKNFREDMEFLKNMLQYHSYLLDLSQQMNTIFGLPILLNFIASSFVICFLGFQMTIGASLETLLKLSLFLAICIAQIYLICHYGQELIDASTNVAVAVYNQDWSSTDVRFQKMLILMAARAQRPAQLRATALVLISKETMTELMQISYKFFALLRT…
ChomOr69	ATGAAATTAGCCACTTTAGAGGATTTTGTAAAGTTGGCTAATTTCTTTTATGCCACCATAGGCATACAACCTTATCGGAAAATGGACCACTCTAAGGATCACACTTTTTTGGCATCATTTATATTTTACACTGGAGTTATTAATATGAATTATGTGTTTCTAAGTGAAATTCTATATGTAATAATGGCCTTGGTGAAGGGAGAAAATTTTCTGGAGGCCACCATGACCATGTCCTATGTGGGTTTCGTGTTGGTGGGTAACATCAAAATCTATTTTGTATATCGACAAAAAGATGCTCTAACAAGATTTGTAAATGGTTTACAAAACATCTTTCCGACTACACGGGAATTACAAACGGAATATAATTTAAAGGAATATTTAAGACACTGTTCCCGCATA…	MKLATLEDFVKLANFFYATIGIQPYRKMDHSKDHTFLASFIFYTGVINMNYVFLSEILYVIMALVKGENFLEATMTMSYVGFVLVGNIKIYFVYRQKDALTRFVNGLQNIFPTTRELQTEYNLKEYLRHCSRITISFSLLYMILIWTYNLFSIMQYLVYELWLNIREVGQTLPYYMYIPWNWNNHWSYYLLYAIQDFAGYTSAAGQISGDLLLTACATQMVMHYDYTAHKITNYQVKRGLKDLTVEEGYNLDMEFLRYIIRYHNNLLDLSDQLNNVFGISLLLNFVTSSFVICFVGFQVTIGATPETILKLLLFLFSSIAQVYLICYYGQQLIDSSSKIAEAVYTQNWSEADVRYKKMLVLIAERAQKPAVLKATSLVLVSRGTMTEIMQISYKFFALL…
ChomOr70	ATGGAAAGTAACCTTAAACCGGCTGTATTTAATGACTTCTTTAAATATGCGAATTTCTTTTACAACACCATTGGCGTACAACCCTATGAGGAATCTCGTAATGTCTCCAAAGGCAAAATGTTACTGACTCAACTGATATTTGTGGTGGGAATTGTTAATATGAATCTTATGCTTTTAAGTGAAATTGTATTTGTAATCATGGCCCTGGTGAATGGCAATAATTTTGTGGAAGCCACTATGACCATGTCCTATATTGGTTTTGTTTTGGTGGGCAATTTTAAAATGTTATTTGTTTGGTTGCAAAAATCATCTCTTACACGAATTGTTAATGGCCTAAAGAGGATATACCCCAAACGTTGGCAATTTCAAGAGGCATATAATTTACGCAAATATTTGAAA…	MESNLKPAVFNDFFKYANFFYNTIGVQPYEESRNVSKGKMLLTQLIFVVGIVNMNLMLLSEIVFVIMALVNGNNFVEATMTMSYIGFVLVGNFKMLFVWLQKSSLTRIVNGLKRIYPKRWQFQEAYNLRKYLKQCSRITIGFSLLYMILIWTYNLFSIVEYAIYDRWLKIKKIEQSLPYVMYIPWNWHNHWSYYVLYAAQDLAGYTSATGQIASDLFLVACTTQLIMHFDYISHKITHYQCPDSVNNQRVEDIQFLKRIVRYHSYLLQLSEQLNHVFGLPLLLNFISSSFVICFVGFQITVGASAETVLKLILFLFSSIAQVYMICHYGQELIDVSSNVAHSVFNQNWSKSDIRYQKMLILIMKRSQKPVQLKATTFVHISRGTMSEIMQISYKFFALL…
ChomOr71	ATGATTGAATTATTTGGAAGACAAAAGCAATGCCTGCGTATAATGGGTCATCAGTTGGTACGTGATAAATCTGAGTTATTAGGAAAATGGCGTAACATTGTATATTTTGCCGTTCTAATGTTTGTCATGTCGGCCCAATGGCCTTTAATAGATTATTCTATTTATTATATTGACAATTTAGAATTGGCAACAGCAAGTTTAAGTATTTGTTTTACCAACATTTTGACTGTTATAAAAATAACAACATTCCTTAGCTACAAATGGCGTTTTGTCGCATTGATGACAAAACTAGAAACGATGTATCATGATTTAAAAGATCCAGCTGCTAAACGTCTGTTAGAAAATGCCAATCGTATTGCTTTTTGGATGGTGAAATTATATTGGATATCAGTAGGTTGC…	MIELFGRQKQCLRIMGHQLVRDKSELLGKWRNIVYFAVLMFVMSAQWPLIDYSIYYIDNLELATASLSICFTNILTVIKITTFLSYKWRFVALMTKLETMYHDLKDPAAKRLLENANRIAFWMVKLYWISVGCTGLYFMSAPLLKIFLALIRNTEIVLELPMPMRFSFDFEHSPGYEFAYVYTGLVTLSVIMYAVATDGLFVSFCINLVSHLKILQKSIEGNTFLKADKDLHNKLKSYIEYHNLILSLYNELRHIYSPIVFGQFLMTSLQVCVIVYQMVKHINTFLVLIINITFLTSILLQLFIYCYGGEILKLESLMVGISVQLSNWYNLKPSHRRMLLLLMLRSQREAIIKAGFYEASLANFMAILKAAVSYITLIQSIE
ChomOr72	ATGACTTTGTTTTATAGGCCCAAAACAAAATATGGTGAATTTATAAAGTTACCACAAGTTTTTGATAAAGTTCTTAAATATAACGGTTGTTGGCTAACGAAGAGAGATGACGATGATATATGGTTTGATACGAAAGATAGATTATATCTTATTTATGGTTGGATTGTATATTTTAATATGGCCTTTATAATCTTTTGTGAATTGGCCTATTTTGTGGCAAATATGATGGATGTGGTGAAGGCTGTTGAAAGTTTTTGTACAGCAATGATTGGATTCTTTATTGTGATTCGAACATTTCATTATCGTTTAAATATCAAGGAGCTTAAAGAGCTCTTTGAACTGTTTGGTGAAAAAATCTGGATCGATGGCAAAAGATATCCATTGATTGTACAACGTTGT…	MTLFYRPKTKYGEFIKLPQVFDKVLKYNGCWLTKRDDDDIWFDTKDRLYLIYGWIVYFNMAFIIFCELAYFVANMMDVVKAVESFCTAMIGFFIVIRTFHYRLNIKELKELFELFGEKIWIDGKRYPLIVQRCNRVLRPVFVYFILMINVLALYSAIPIYVFFTTNQTMESKDKGMPYSMIFPYDAQTGWKYFVTYVAAIFAGYVVISHFYALDAVLIMFVSYLCGQFQILHGDIVRLIPECHAEWLKCYGVTTGVSIGGNDVFNVGYATQPDAKSIKLLQDMYTKRLQELSVRHNELISVQLNDLVSFPLLVNVVNSTFLICFCGFQFLLVMVLQLYMICSCGSLLIKNSTDTAFYLYLSGKDFRNKLRFMIMRSYRPVHLNAMKFTILSLESFSKIL…
ChomOr73	ATGATTTTTAAAAAATTCAATTCTCCTTCGGAAAAATTTGATATGTTAATAAAACTTTTACAATTTACGGCTTCAGTTTGCGGTATAAATATATTTGTGCGAAATTATAAAATGACTTGGATCACTTACACTCTTTTTACGTTTACTGGCGGTTACTTTATATTTGTGTTCTGGACCATGTATAATAATTTTAATGAAGATTGGACTATTATTTTAACAGCAAGTGTAACATTGGGATCCGGTATGCAAGGTGCATCTAAACTTGTTAGTTTTATATCAGACAGAGATGAGATCATGGATTTATGTGAGCTTTTCATGAAAATTTATAAAGATTACGAAAAAAGGGGTGACAAGTATTGGAAGGGTTTAGAGTGTAGTGTGGAGAAAGTTAAAACGGGT…	MIFKKFNSPSEKFDMLIKLLQFTASVCGINIFVRNYKMTWITYTLFTFTGGYFIFVFWTMYNNFNEDWTIILTASVTLGSGMQGASKLVSFISDRDEIMDLCELFMKIYKDYEKRGDKYWKGLECSVEKVKTGLISLTTLYTVGFSGMIMMPLILYALTGRRTLVILFQIPGLDIDTDYGYFTTLIIQMAFVGGSAFGLYCADLGALVYLLQGFMFSYIFAAKIESVNEMVKNPENNTKPCVDRALKDIIEWHQVYLHYTDKLNGILYYVITVQVLTAFVSTLLSVYLIIAGGWPGAYCYVLVAFSSLYIYCILGSENESAIQNFERDIYELHWYNLTVSQQKTVLQILCKTQKPQTIEIAGVMPLSVSTALQLTKAMYSITMFMFEFLVD
ChomOr74	ATGTTTTTTAAAAAGTTTAATACTCCATCGGAAAATTTTGATGTTGTTGTAAAAATTCTGCGTTTTACATCCGCAATCTGCGGCATTAACATATTTGTACGAAACTATAAAATGACTTGGATAACTTATACTCTCTTCACCTTTGTAAGCGGTTATTTCATGTTTGTATTGTGGACAATTTACCATAATTTCAGTGATGACTGGACCATAATACTTAGAGCTAGTGTCACAATAGGATCCGCTTTGCAAGGTTCTTCAAAACTAGTTAGTTTCTTAACGGACAGGGAGCAGATTATGGATCTCTGTGAGCTTTTTTGTAAAATCTATAAAGAATATGAGCAAAAGGGGGACAAATTTTGGAAAGCTTTAGAGGACAGTTTGGATAAATGTAAAAGAGGT…	MFFKKFNTPSENFDVVVKILRFTSAICGINIFVRNYKMTWITYTLFTFVSGYFMFVLWTIYHNFSDDWTIILRASVTIGSALQGSSKLVSFLTDREQIMDLCELFCKIYKEYEQKGDKFWKALEDSLDKCKRGLQFLTIFYALGFSGMLAMPCIVYLLTGTRTLVIEFQIPGLDLNTDFGYFTTLILQLILVGCTGFGLYCADLGALVYLLQGFMFSYIFSAKVESINEMVVDPRNNQKPCVTEALKDIIKWHQLYLDYTNIVNGLLYYVITVQIMTGFVSTILSIYLIIDGGWAGAYCYVLIAFSSLYLYCILGTENETAIENFERDIYDIHWYNLTVSQQKIVLQILCKTQSPQTIEIAGVMPLSVSTALQLTKAMYSITMFMFEFLYE
ChomOr75	ATGTTATTTCCTAAATACAATTCTCCTTCGGAAATATTTGAAGCTTTAATAAGACACTTACGTTTTTGCGCCTCAATTTGTGGCATAGATTTGTTAAAAGAAAATTATCAAATGAACTGGGTCACCTACTTTATCTTCGTTTGTTTAAGTGTTTATTATGCCTGTGTGATCTGGACAATTATCGTAAACTTCAAAGAAGATTGGACCATATTTCTAAGGTCAACTGTTACCGTAGGCTCTTCCCTGCAAGGTGTTGCAAAACTATTTAATTACATAAAGGAGAAAGATGTTGTCAAGGATTTTTACAAATTATTAATAAAGATTTACAAAGACTACGAACGTAGAGGCAACAAATACCGAAAAGTTTTATTTACGAGCACACAGAAAACCAAAAATAGT…	MLFPKYNSPSEIFEALIRHLRFCASICGIDLLKENYQMNWVTYFIFVCLSVYYACVIWTIIVNFKEDWTIFLRSTVTVGSSLQGVAKLFNYIKEKDVVKDFYKLLIKIYKDYERRGNKYRKVLFTSTQKTKNSLITLMVIYVTGILGMIILPMVSYMLTGNRSQVMEFQIPGLDLQTDFGYFGTYVIQSILVVAAGFGLYCGDLMAMMYLLQAFMFSYVFAAKVEYINDMVVDPENNKKTSVTKAVKDIADWHQQYSDYISRFNDLCYYMITVQIATSFISTIICVYLIIAGGWPGAYTYALIAFGTLYLYCILGTETEIANEKFTQDIYDVHWYNLSISQQKIVLQLLCKTQSPETINIAGVMPLSVSTALRLTKTIYSMAMFMIEFME
ChomOr76	ATGATTTTTCATAAATTTAACTCGCCTTCGCAAAATTTTGAGATATTAATAAGAATTTTACGGTTCTGTGCCTCAATTTGTGGCATTGATCTGTTAAAAGAAAATTATCAAATGAATTGGGTCACGTATTTTATATTCTTCTTTTTAAGTGTCTACTATGCGTGCATGATGTGGACAATTGTTGTAAATTACAAAGATGATTGGACTATATTCTTAAGAGCAACTGTTACCATTGGCTCCTCTCTACAAGGTGTTTCGAAAATTTACAATTACATAAAGGAGAAACACGTGATCTTGAATTTCTACAAATTATTAATAAATATTTACAAAGACTACGAAAGCAGAGGCGACAAATATCGGAAGGCTTTATTTGCTAGCACAGAGAAAACTAAAAACAGT…	MIFHKFNSPSQNFEILIRILRFCASICGIDLLKENYQMNWVTYFIFFFLSVYYACMMWTIVVNYKDDWTIFLRATVTIGSSLQGVSKIYNYIKEKHVILNFYKLLINIYKDYESRGDKYRKALFASTEKTKNSLVSLMVIYIIGVLGMVALPMISYILTGNRSQVMEFQIPGLDLQTDFGYFGTFIIQTILVVSAGFGLYSGDLMAMMYLLQAFMFSYIFAAKIEYINDMVEDPENNKKASVTKAVKDVVKWHQMYSDYTSRFNELCHLMITVQIATSFISTIICLYLIIAGGWPGAYTYALIAFGSLYLYCILGTETEIANEKFTQDIYDIHWYNLSIPQQKIVLQVLCNTQSPKTIDIAGVMPLSLSTALKLTKTVYSIAMFMIEFME
ChomOr77	ATGTTTTTAAAAAAATTTAAAACACCTTCGGAAAATTTTGAAATACTTATAAGAATTTTGCGTTTTTCTGCCTCAATATGCGGCATCGATTTATTAAGGGAGAATTATCGTATGAACTGGATCACTTACACTCTGTTCACCTCTATAACTGGTTATTATATATTTGTATTTCTGACAATTTACAAAAAGTTTGAAGAGGATTGGACAATAATTCTAAGGGCCACTGTTACATTGGGCTCTGCCTTTCAAGGAGTCTCAAAATTATTCAGTTTTATCTCTGACAAAGCTGTTATTATGGAACTGTACAAGCTATTGAGTGGTATCTATAAGGAGTATGAGAAAAAGGGAGATAAATACTGGATTGCATTGGAGGCCTGTTTGGAGAAAACCAAACAGGGT…	MFLKKFKTPSENFEILIRILRFSASICGIDLLRENYRMNWITYTLFTSITGYYIFVFLTIYKKFEEDWTIILRATVTLGSAFQGVSKLFSFISDKAVIMELYKLLSGIYKEYEKKGDKYWIALEACLEKTKQGLISLTIFYSIGYFGTIMVPWVSYVISGKRFLVIEFQVPGLDINTDIGYFLTLIFQSVLIVCFSFGLYCGDLVALMYLLQVFMFSYIFAAKIEYINEMIVKPENSKKPNVTKALKDIVEWHQLYLSYTSKCNDLFYYIITVQVMTAFISTILSIYLIIAGGWPGAYTYVFVSFCCLYLYCILGTENEVAIEKFENDIYNIHWYNMTIPQQKIVLQVLCKTQSPNTIDIAGVMPLSVSTALQLTKAMYSITMIMIKVFLE
ChomOr78	ATGATTTTTAAAAAAGCTAATAGTCCTTCGGAAAATTTTGAATTACTGACAAGATTTATACGTTTACCTGCTTTTATATGTGGTTTAGATTTGTTAAATCCAAATTATAAAATGACTTGGAATACCTACAGTCTCTTCACGCTCGTTATCAGTTATTTCGTGTTTGTGTTTTTAACAATTGCTACAACCTATAAAGATGACTGGACCATTATCCTAAGGGCTACTGTTACTTTGGGTTCCGGGTTTCAAGGTGTTTCTAAGATATTTAGTTTTGTTACAAAACAAAAACTCATAGTGGAATTGTTTGAGTTATTAAATGGAATTTACAGAAACTATGAACAAATGGGTGATAAGTATACGAAGGCTTTAAAACACAGTATGGAAAAAGCGGAACAGGGC…	MIFKKANSPSENFELLTRFIRLPAFICGLDLLNPNYKMTWNTYSLFTLVISYFVFVFLTIATTYKDDWTIILRATVTLGSGFQGVSKIFSFVTKQKLIVELFELLNGIYRNYEQMGDKYTKALKHSMEKAEQGLVLFTIFYIVGIMGMISLPFISYAFTGSRFLVIEFLVPGLDVNTEFGYLVTLIFQSILVVCTAFGLYAGDLVSFVYLIQGYMFSNIFRAKIDYVNEMVVDPKNNAKPNVTKALKEIAEWHQIYLDYTMKCNDLLYVIITVQIMTAFVSTLLSVYLIVAGGWPGAYSYVLIAFCCLYLYCVLGTLTEIANDKITEDIYDVHWYNLTVVQQKIVLQILCKSQSPQTIDIAGVMPLTVSTALQLTKTIFSFTMFMIEFFLE
ChomOr79	ATGGATATAAAAACTATAGAAGATGTGCCCATGTTTATCAGTAGTTTGCGTATAATGAAATTTTGGGCATTTTTATTGGATCACAATTGGCGCAGATATGCCAGTTTAATACCCTACGCTTTGCTGAATATAACACAATTCATGGAGATTTATTTTAGTACCGAACCCGTGGATGCCATAATCCGTAATGCTTATATAGCGGTATTATTTTTTAATTCAACTTTAAGAGGTGTCGTATTGTCTATAAATCGTTTTGGTTTTGAGAAATTTATGGAAATTTTAAGGGTTTTATATATCGAGTTGAGGGCCTCCGAGGAGAAGGAAATCCGAAAAATGTTAAATGAAACTAGTAAAATCTCAATGTTGGTTTCGAAGGTCAATTTATGGATGGGAGCATTT…	MDIKTIEDVPMFISSLRIMKFWAFLLDHNWRRYASLIPYALLNITQFMEIYFSTEPVDAIIRNAYIAVLFFNSTLRGVVLSINRFGFEKFMEILRVLYIELRASEEKEIRKMLNETSKISMLVSKVNLWMGAFSVLGFLTYPIFSTSKALPYGIYVPGIDKYQRPFYEIFFVTQIVLAPMGCCMFIPFTNLVVAFILFAILMCKVLQYKLSNLKSVTNEKAREVIVWCLKYHLELIRVVDTMNSLTTHTYMIEFLAFGAMLCAMLFSLVIAETLAQMIIISIYMFMIFSQSVVLYYFANELYDQSLLVAIAAYDCSWFDFDVTTQKILKLMILRAQKPCAILVGKVYPMNLELLQSLLNATYSYFTLLKRVYG
ChomOr80P	ATGTCGCAGCAACATAAAACTAAGCACCAGGAATTTTTAACCGTTCCGAGAATAACTTTTGCCTCAATTGGTATAGATTTTTTGGCTTCAGATTCAAGAAAAATCTTTAAATATCCGATCATATCGTGTGTGCACTATATACTGACATTAATATTTGCTGTGGCCTCGTTGGACTTCTGCTTTAATAGTTTGAACGATATGAATGAATTTACTTTCTCGGTATCGGTTTTAAATCAATTATTTATCGCTTTATGGAAAATGGTGATATTTTTCAAAAAGCGACAAAGGATCCATAAGTTAATACAGCAAATAAGGGTATGGAATATGGAGGCTAAAATGGAGGATCTGGAGATAATTTCATATTTTGGCAGCAAAACAAATTTTGTTAGTAAATTATAT…	MSQQHKTKHQEFLTVPRITFASIGIDFLASDSRKIFKYPIISCVHYILTLIFAVASLDFCFNSLNDMNEFTFSVSVLNQLFIALWKMVIFFKKRQRIHKLIQQIRVWNMEAKMEDLEIISYFGSKTNFVSKLYYFAVCATGVIGLYRPIAVKIIKIIRGLEGELEVPHKIRFPWHTTTIFGYLTAYVWNFITIHFLISASVAIDTLFLWLVSNILMRFTILAKRFQNASQQNLKCFARKLIIENVKFHCLILDLARELNAIYAEIIFLQSLISCTQICFLVFRLMSRNISIISTYYTLQFLTAVSMQLFFYCYSGEMIKAQSLLVGDDIFASFNWSVVPRGCQKNLQMIMLRSQKSCNITGIFFNLDLNLYLWFFKTAGSLIAVLKTLEENV
ChomOr81P	ATGTTTGATTTTCTTAAACCATCTGTACCAATAAGAAAAAGTTTTATGCGCATACCTCGTATATCCGGTATTATATGCGGCATTTGGCCTCAACATAAACATTCGTGTATAAAATTATTATTATTTGCTTTCAATGTCTTTGTGGTCGCATTGGGTGCGGTTGGTGAAAATTTATACGGTTTTATGTATTTAAATGATTTAGTTAATGCTCTAGAGGCCTTTTGTCCTGGCGTTACCAAGGTCATTTCCCTATTAAAAATGTTGGTATTTTTTGTTTTCAATCAACGTTGGTATATGATAATGCAACGTATACGGGCAATGTTAATGGCGGAGCAACATTGCAATGAGAAGATGCAAATTGTACAGAAATTGGCCTCAATTGCCAGCATCTTTAGTTTC…	MFDFLKPSVPIRKSFMRIPRISGIICGIWPQHKHSCIKLLLFAFNVFVVALGAVGENLYGFMYLNDLVNALEAFCPGVTKVISLLKMLVFFVFNQRWYMIMQRIRAMLMAEQHCNEKMQIVQKLASIASIFSFILLTSGSITNITFNLRPLVTTIIRHYQGQEIINVLPFNIVIPEIFINYPYYPLTYIILTLSGAMTVFTFSFVDGFFVCACMYMCGIFRMIQYDIRMIFAELKESETSSLAQNQHFRLKLTAVVKRHNAIIDLCSDFTTNFTLIILMHFLSAAIVLCSSILDLMLSAAVAETLYDIEWYKCDVKTRKMILMMLCRSQKSTTIAVPFFTPSLSAFSSILSTTGSYIALLKTFL

## Sheet: B.Chom_OBPs
Name	CDS	Protein
ChomObp1	ATGAAGGCGATACCATCGATAGCAGCACTTTTGATTGTCACTTTAAATCTTGTGCTTTTAATTAACGCCCAAAGTAAAACATCGGATGAGTTTCCACAGAAATCAGAAAAATGTTTTCAACAATTAAATGTACCTCAATCCTACAAGGCCAGATTTCATTCATTTCAATATCCAAATGAGGAAATTGTACACAAATACATACATTGTGTATCGACCGAATTGGATATTTGGGATAATGCAAATGGTTTTAATGTGGAAAAGATCTCCCAACAATATCGTGGTCGTGCCAATGATGAAGTGGTTATACCTATAATTTCAAAATGTAATCAGGATAATCAAAATCGCAATAAGGATTTATGGTGTTATCGTTCATTTTTATGTATTCTCAATACTCAAGTG…	MKAIPSIAALLIVTLNLVLLINAQSKTSDEFPQKSEKCFQQLNVPQSYKARFHSFQYPNEEIVHKYIHCVSTELDIWDNANGFNVEKISQQYRGRANDEVVIPIISKCNQDNQNRNKDLWCYRSFLCILNTQVGEWFKEDVRRKQQTNNLPNGHH
ChomObp2	ATGAAATTTTTAATCGCCATTACAATTTCAACAATTTTTATTCCAATAAATATTTCTGATGAACAAAAACTGCGTATTATTAAATATGCTACAGTGTGCGCGGAAAAAAATGCTATTGACAAAGAAGCTATACAAGCCTTAAAAAATGGTCAATTTGCAAATGCTGATCAAAATGCGAAATGTTTCACAAATTGTTTCCTAGACAAAGCAGGACTATTTGTTAATGGTCAAGTACAAAATGATGCAATTTCCACAAAATTAGGCAGTATATTTGGTATTGATAAAGTTAATGCGGCTATGGCCCAGTGCAATGGTTTAAAAGGAGCCGATAACTGTGAAACGTCCTTTGAATTATATAAATGTTATTTCAAAAGTAATGCAGCGTTAATTTAA	MKFLIAITISTIFIPINISDEQKLRIIKYATVCAEKNAIDKEAIQALKNGQFANADQNAKCFTNCFLDKAGLFVNGQVQNDAISTKLGSIFGIDKVNAAMAQCNGLKGADNCETSFELYKCYFKSNAALI
ChomObp3	ATGAAAATTATAAAATTTTTATATTTAAATGTTATCGGTTTTATATTAATTTTGGCGTTTGTGGAAGTATATGGAAGTCGTAATAAGGAACAAATGGGTACAAATAAGAAAACCAAATGTCTTAATCCTCCACGTACTGCCAGACGTGTACAAAATTTCATTAAAGAATGTCAAGAAGAAGTCAAAAATAAATTGGTTTTAGAAGCCTTCAATATACTTAAACAAGAAATTCATAAAACTCATCCACCCATTGAACCCAATGATGATAGTGTGGATTTTATTGGAACTATAGAAACACCAATGAATCCCACACCCAATACACCGACCACCACAACTCATACTGAAACATGGAAAGAAACGATTGAAGAAGTAGAACATATTATTGGTCCCGATCACAAT…	MKIIKFLYLNVIGFILILAFVEVYGSRNKEQMGTNKKTKCLNPPRTARRVQNFIKECQEEVKNKLVLEAFNILKQEIHKTHPPIEPNDDSVDFIGTIETPMNPTPNTPTTTTHTETWKETIEEVEHIIGPDHNENPVNSQRRMIRLLRRISRVGDISNGIYHPTLVPSEDKRIAGCLLHCVYAKNNAIDKLGWPTLDGLVDFYSGGVNEHGFFMATLRSVNLCLRAVTKKYQVDRRKLPEKGESCDLAFDVFDCISDQITGYCLDQYKS
ChomObp4	ATGGAATTTTTTAAAATCGTTATCGGTACATTATTCTTCAGTCTAATTTCCATTTCAATTGCTGCCAAATCAGCTCAAAATGGAAATGAAGCAGCCAGAAGATTTCAACTGACTCTTGAAATTTGTAAAGATGAAGTTGGGGCAACAACAGCTGATATTCAGGATTTATTAAATAGAAGACCTGCCACTACTTCGACCGGAAAATGTTTTCGTTCTTGCTTAATGAAAAAATACAATGTTATGGATTCTGATGGAAAATTTGACAAATCCGTGGCCTTGAAAGAAGCCCACAAATTAACAAAAGGCGATGCGAATAAAATGAAATTGGCTGAAGATTTGACAAATGCTTGCGGTGACATTGAAGTCTCTTCTGATCATTGTAAAGCTGCTGCAGATTAT…	MEFFKIVIGTLFFSLISISIAAKSAQNGNEAARRFQLTLEICKDEVGATTADIQDLLNRRPATTSTGKCFRSCLMKKYNVMDSDGKFDKSVALKEAHKLTKGDANKMKLAEDLTNACGDIEVSSDHCKAAADYGECFREQIKILTLAQR
ChomObp5	ATGAAATTTGCATTAAATTGTTTAATTTTTACGTTACTGGTTTTTATTTCGCAAAATGTGGAAGCTCAAGATGAAGCTGAAGTCGAAAGGATTTCAGCAGAGTGTCAGAAGGAGCATGATGTCACTGATATTGACTTGAGTAAAATACAAAACACTCCAATTGAGGATATTGGAAAGAATTTCAAATGTTTCGTTAATTGTTTCTTGACCAAAATGGAGTATTTGGATGAAAATGGTAAATTGGATTTCGATAAAGTTAAGGATATCGCCGAAATGCACGGAGTAGAAAATGCCGAACTTGATGATTGTAAAGCCATGCATGACATGGTTGACGACAAGTGTGATTATGCCTTTAATATAGTCTCATGCGTTTTGAGTCAGGAAAAGTGA	MKFALNCLIFTLLVFISQNVEAQDEAEVERISAECQKEHDVTDIDLSKIQNTPIEDIGKNFKCFVNCFLTKMEYLDENGKLDFDKVKDIAEMHGVENAELDDCKAMHDMVDDKCDYAFNIVSCVLSQEK
ChomObp6	ATGAAATTTGCCGTTAATTGTATACTTTTTACGTTTTTGGTTTTTATTTCGCAAAAGGTGGAAGCGAATTTTATTGATGATATGCAAAAATCTAGAGAAGAATGTTTTGCTGAACTTAGCATCATGGAATCGGAATTAAAGGATTTACCTGATCCTGTAAGTGGTGCAAAAGATATTGAGATGAAATTTAAATGTTTGGCCCATTGTGTTTTGGAGAAAATGGATTATTTGGATGAAAATGATAAATTAGATGGTGACAAATTTCAAGATTTGGTTAAAGAGCATGGAGTGGAAGGCGCTCGAATTAGTGATTGTAAAGCAAAGCACGATATGATAGAGAATAAATGTGATTATGCCTTTAATGTTATTGTGTGCATTATGAATAAATAA	MKFAVNCILFTFLVFISQKVEANFIDDMQKSREECFAELSIMESELKDLPDPVSGAKDIEMKFKCLAHCVLEKMDYLDENDKLDGDKFQDLVKEHGVEGARISDCKAKHDMIENKCDYAFNVIVCIMNK
ChomObp7	ATGATGAAATCTGTGATATTCATGATCTTATTAGCAGCATTTCTGCAATGCTCCAAAGCTGTTATAATCGATTGTCAAAGGCCTCCACAATTAGTGGATCCTGCTAAATGTTGTTTGGACGGTGGCCGTGATGAGGTAACAGAGGTTTGTGCTCAACGTATGGGTATCACGGGAAGACCCGGTGATGCCCCACCAACAGTAGAAACAGCTACGTGTCTGGCCGAATGTATTCTAACCGAATCGAAATATATGCAAAAACCCGAATCCTTAGAAATCTCCGTTATTAAATCCGATTTGTATAATAAATTTGCAAATGACACAATTTATGCTGAAACCATGTCCGAAGCTTTTGCCAAATGTCAGCCGACAGCCCAGAGAAAAATGAAAGCTTTCAAGCAG…	MMKSVIFMILLAAFLQCSKAVIIDCQRPPQLVDPAKCCLDGGRDEVTEVCAQRMGITGRPGDAPPTVETATCLAECILTESKYMQKPESLEISVIKSDLYNKFANDTIYAETMSEAFAKCQPTAQRKMKAFKQIPLGNVALQRGCSPFAGMVLGCTYMEYFKNCPAHRWTDNAECSLAKQFVTQCSLGA
ChomObp8	ATGAAAGTTTTTCTCACAACTTTAGTGATTTTCTGTTATTTCAGCTCTGTTTTATCAACGAGCATTTTCGATGAATTCAGATTAGCTGATGATGAGTGCAAAAAAGAACAAAATCTTTCTGCCGAAGAAGCCAGTCAACTCTTACAATCTATAAGTGATCCCACATTAGCTACTAAAATGTATTTTAATTGTTTTTTAGAAAAATTAAAATTCCTTAAGGATAATACGCTGCAAGAGGACATTATTTTAAGAAAAGCTGATTATTACAGTGATGCCGGACATCTGAAGAAATTTGTAAACAATTGTAAACATATTCAGGGAGAAGATCAATATGACACAGCTGTCAAATTGGGTGCTTGTTTTCATAATTTAAATAGAAAATAA	MKVFLTTLVIFCYFSSVLSTSIFDEFRLADDECKKEQNLSAEEASQLLQSISDPTLATKMYFNCFLEKLKFLKDNTLQEDIILRKADYYSDAGHLKKFVNNCKHIQGEDQYDTAVKLGACFHNLNRK
ChomObp9	ATGGCGAAACTATTTGTGACTTTGGCTGTTCTCTGCATTTTTGGTGCTGTTGCAGTTAAAGGATTTGATAAACAAGCGGCCATAGCAGCATTTATGTCCAAAATGGATGATTGTAAATCGGAAGTTGGTGCCAGTGATTCGGATATTGAGGAATTGGTGGGCAAAAAACCCTCCTCTACAAAGGAAGGTAAATGCTTACGTTATTGCTTAATGCAAAAATATGAAGTGATGGATGATAAGGGTAAATTTGTTAAGGATGTTGCCTTAACACATGCCCACAAATACACAGATGGCTCTGAAGAAAGAATGAAAATTGCTGAAGAAATAATTGATACATGTAATGGTCTTGAAGTTTCTGATGATAAATGTGAAGCCGCTGAACAGTATGGGAAATGTTTC…	MAKLFVTLAVLCIFGAVAVKGFDKQAAIAAFMSKMDDCKSEVGASDSDIEELVGKKPSSTKEGKCLRYCLMQKYEVMDDKGKFVKDVALTHAHKYTDGSEERMKIAEEIIDTCNGLEVSDDKCEAAEQYGKCFKDQAMAHNIKDDFDY
ChomObp10	ATGTCAAAAATTTTCGTAATATTGGCAATTATTTCCATTTTTGGTTGCATTTTAGTTAAAGGATTTGACAAAAAGGAAGCTATGGCCTCCTTTATGGCAAAAATGGATGATTGCAAAGATGAAGTAGGAGCCAAGGATACTGATGTTGAGGAATTAGTGGGTAAAAAACCTGCATCTTCTATGGAGGGTAAATGTTTACGTGCATGTCTCATGAAAAGATTTGAAGTGATGGATAACAATGGAAAGTTTGTTAAAGATGTTGCCACATCTCATGCAGAAAAATACACAGATGGAGATGCAGATAAAATGAAAATAGCCCATGAAATAATTGATGCCTGTAGTGGTATAGAGGTCTCAGATGATCATTGTGAAGCTGCCGAACAATATGGAAAATGTTTT…	MSKIFVILAIISIFGCILVKGFDKKEAMASFMAKMDDCKDEVGAKDTDVEELVGKKPASSMEGKCLRACLMKRFEVMDNNGKFVKDVATSHAEKYTDGDADKMKIAHEIIDACSGIEVSDDHCEAAEQYGKCFKDESIAHGLKEKLNF
ChomObp11	ATGAAGGCAACACTAGCAATTTTAATCGCGCTCTTTGCTTTGGTTTCTGCCGAATACAAGGTTCGTACCCAAGAGGATCTAGTGAAAGCCCGCAAAGAATGTATGGAAGCCAAAAAAGTCTCCACCGAATTGATTGAAAAATATAAGAAATTTGAATTTCCCGATGATGAAGTAACTCGCTGTTATATTGAATGCGTTTTCGAGAAATTCGAATTGTTCGATGCTAAAGATGGTTTCAAAAACGATAATTTAGTTGCTCAACTTGGACAAGGAAAGGAGAAAAAAGATGAAGTTAAGGCTGATGTTGAAAAGTGTGCCGATAAGAATGAACAAAAGTCTGATTCTTGCGCCTGGGCTTTCCGTGGCTTCAAGTGTTTCATTAGCAAGAATTTACCTTTG…	MKATLAILIALFALVSAEYKVRTQEDLVKARKECMEAKKVSTELIEKYKKFEFPDDEVTRCYIECVFEKFELFDAKDGFKNDNLVAQLGQGKEKKDEVKADVEKCADKNEQKSDSCAWAFRGFKCFISKNLPLVMESLKKN
ChomObp12	ATGAAAGTACTTTTTGTGATTTTAGTGTTAATCGTAGCGGCTTTAGCCGATCCTCATCATGAACATGGTCATCATGATCATTCAGATGGTCATGATTATGTTGTAAAACATCATTCTGATTTGGTTAAATACCGTGAAGATTGTGGCAACAAATTGAAAGTATCATCTGAATTGTTGGAGAAGTATAAGAACTGGGAATATCCCGATGATGAAACCACCCATTGCTATATGAAATGTATTTTTGAACACTTTGGTTTCTTTGATGAACACAAAGGTTTTGATGTTCATAAAATTCATCATCAATTGGTAGGAGAACATGGTGCAGTCGATCACAATGATGAAACTCATTCTAAAATCGAACATTGTGCTGACAAGAATACCCAAGGCAGTGATGCCTGT…	MKVLFVILVLIVAALADPHHEHGHHDHSDGHDYVVKHHSDLVKYREDCGNKLKVSSELLEKYKNWEYPDDETTHCYMKCIFEHFGFFDEHKGFDVHKIHHQLVGEHGAVDHNDETHSKIEHCADKNTQGSDACTWAYRGGMCFIRSNLQLVKDSVHKH
ChomObp13	ATGTTGCTACAAACTGTTGTTCTATTTTTGCTAATGTTGACTGGCATAAACTGTGAAATGTGGAAAATGCCGACAGCCACAGAAGTTCAGGAAACTTTAGAGGTTTGTCAAAGTTCCCAAGAGATATTTTTAAATGTGGAAGACAATAAAAATGCATCTAATGAAATTGATATCAGATGTATTACAAAACGATTGGGATTATGGTCTGACGAAGAGGGTTTCAAGGCCAAACGATTTATAAAATTACTCACAAAATATCACCAGCCCATCGAAATTGTTGTAGTAATTAATTATTGCAATGATACACATAAACAAGACAACCTGAAAAAATGGGCCAATGAAGCCTATAACTGTTTTGCCAGAGGACGTATTGGTTCATGGATTAATGATTATATCAAA…	MLLQTVVLFLLMLTGINCEMWKMPTATEVQETLEVCQSSQEIFLNVEDNKNASNEIDIRCITKRLGLWSDEEGFKAKRFIKLLTKYHQPIEIVVVINYCNDTHKQDNLKKWANEAYNCFARGRIGSWINDYIKNLYKNKLTK
ChomObp14	ATGAAAGTATTTATTGCAGTTTTGGCTTTAGTGGCCTTTGCCGCCGCTGAAGAGTGGACTGTTAAAAATGGCGAACAAATTAAAGAGATTCGTACTGAATGTTTGAAAGAACATCCTCTTACACCAGAGCAAATGACTAAAATGAGAAATTTTGAATTTCCCAATGAAGAACCTGTGCGTCAATATCTTCTCTGTACTGCTGTAAAAATGGGCATTTTCTGCTCTCATGAGGGTTATCATGCTGATCGTATTGCCAAACAATTTAAATTGGATATGGAAGAAGAAGAGGTTAAGAAATTGGCTGAGGATTGTATTGCCAAACACCCCAAGGGTGACAAGCCCAATGATGTAGCTGCTTATGAAGCTCATGCCTGTTTCATGAGCTCCCAAATTGGTGAG…	MKVFIAVLALVAFAAAEEWTVKNGEQIKEIRTECLKEHPLTPEQMTKMRNFEFPNEEPVRQYLLCTAVKMGIFCSHEGYHADRIAKQFKLDMEEEEVKKLAEDCIAKHPKGDKPNDVAAYEAHACFMSSQIGEKVKNYIKKRHEAAAAQNQE
ChomObp15	ATGAAAGTATACGCAGCCGTTTGTTTATTATTTGCTTTGACCTCTGCCGAATATGTGGTAAAAACTCGTGAAAATCTTCTACAATATCGCAATGAATGTGTTGCTGAACTTGAAATTCCCGAAGCTCGAGTGGAACAATATAAGAAATGGCAATATCCCAATGATGCCGTAACCCAGTGTTATCTGAAATGTGTCTTCACTAAATTTGGTTTGTTCGATACTTCTTCTGGTTTCAATGTTGAGAATATTCATCAACAATTAGTGGGCAGTCATGCTGAAGCCAATCATGATGATGTTCTCCATGCCAAAATCTCTTCTTGTGTCGATAAGAATGAACAGGGTTCAAATGCTTGCGAATGGGCTTATCGTGGTGCCACTTGTTTCATTAAGAACAATTTA…	MKVYAAVCLLFALTSAEYVVKTRENLLQYRNECVAELEIPEARVEQYKKWQYPNDAVTQCYLKCVFTKFGLFDTSSGFNVENIHQQLVGSHAEANHDDVLHAKISSCVDKNEQGSNACEWAYRGATCFIKNNLQLVQQSVAQ
ChomObp16	ATGAAAGTATACGCAGCCGTTTGTTTATTATTTGCTTTGACCTCTGCCGAATATGTGGTAAAAACTCGTGAAAATCTTCTACAATATCGCAATGAATGTGTTGCTGAACTTGAAATTCCCGAAGCTCAAGTGGAACAATATAAGAAATGGCAATATCCCAATGATGCCGTAACCCAGTGTTATCTGAAATGTGTCTTCACTAAATTTGGTTTGTTCGATACTTCTTCTGGTTTCAATGTTGAGAATATTCATCAACAATTAGTGGGCAGTCATGCTGAAGCCAATCATGATGATGTTCTCCATGCCAAAATCTCGTCTTGTGTCGATAAGAATGAACAGGGTTCAAATGCTTGTGAATGGGCTTATCGTGGTGCCACTTGTTTCATTAAGAACAATTTA…	MKVYAAVCLLFALTSAEYVVKTRENLLQYRNECVAELEIPEAQVEQYKKWQYPNDAVTQCYLKCVFTKFGLFDTSSGFNVENIHQQLVGSHAEANHDDVLHAKISSCVDKNEQGSNACEWAYRGATCFIKNNLQLVQQSVAQA
ChomObp17	ATGAATCATTACAAATTCAATTTCCTTTATTTCGTTTTAATTTTAATTATTTTGCAATCAATTGAATCCTTACAAAAAGCCAAGGATAATGGTGATATATACATTGTGAAAGAAGAAAAATTTATTAAAGAAATAAAAAAACAAATGCAAACAGAATCATCTTTATTACCGGACAACACTTTAACAACGACAACCACCTTCAGCAGCACAACGACCGAAAATCCTAATTTAATAAATTTTGATGACATAATTTCGTTGTGTAATTCCAGTTTTTCTATACCGATGTATTATTACACCACATTCAATAAAACCGCTTCATTACCCGAGTTGGTGGACAAAACGGGTATGTGTTTTATACGTTGTTTTTATGAGAAATCTGGTTTATTGGAAAATTGGAAA…	MNHYKFNFLYFVLILIILQSIESLQKAKDNGDIYIVKEEKFIKEIKKQMQTESSLLPDNTLTTTTTFSSTTTENPNLINFDDIISLCNSSFSIPMYYYTTFNKTASLPELVDKTGMCFIRCFYEKSGLLENWKLNAMKIRTNMWPAMGDTIEVCEKQGEKEKNPCVRAYAIAKCLTLRKLADARSGL
ChomObp18	ATGAAGTTTCTTTTTGTGTTTGGATTTTTAATTTTGGCCGCTTACACTACACGGGCTGAACTTACCAAGGAGGAAGCTGTTGAAATAGCTACTGCTTGTAAaGAAGAAGCTGGTGCATCCGATGAGGAATTTGAAGCTATGGTGAAGCATCAACCATCCGGTTCCACAGAAGGTAAATGTATGCGTGCTTGTACCCTAAAGAAATTCGGAGTGATGGGTGATGATGGTAAAATGATTAATGATGCTGCCTTAGAATTATCAAAAGCTCTTATAAAGGATGAAGAGAAACAAGAACTCGTAGCTGAGGTAATTGAAACCTGTGGAGCTTTGGAAGTTAGCGATGATCATTGTGAAGCTGCTGAAGAATATGGTCATTGCTGGAAAACTGAATCTGAAAGT…	MKFLFVFGFLILAAYTTRAELTKEEAVEIATACKEEAGASDEEFEAMVKHQPSGSTEGKCMRACTLKKFGVMGDDGKMINDAALELSKALIKDEEKQELVAEVIETCGALEVSDDHCEAAEEYGHCWKTESESKGIHSAEDLI
ChomObp19	ATGAGAAAATTCCTATTAATATTTTTGGCAATTTCTATAAGACAAACTTTGCAACAACCAGTGGTTAATATAATGGAGTTGGCGAAAACTTCTGTTATAGACTGTTATGAAGATGAGGAAAATACCAAAAAGATTGAAATAACAGATGCTGGTTTTGAAGATCTTGCTAGTGGATCTCGTGATGTTATACGAAATGCTAAATGTATTCGCTATTGCATAATGAAGAAACATAAATTGATTTCAGACAATAACACCTTAAATGAATCAGCTTTTATACCATTTTTGGTTTATTTATTTGACAACTCGGTCAATAAAAACCATATTAAAACTATCATAGCTGATTGTAATAAGGTGATCGCTGAAGAAGCCGATCGATGTGAACTGTCTCATAAAGCAAAT…	MRKFLLIFLAISIRQTLQQPVVNIMELAKTSVIDCYEDEENTKKIEITDAGFEDLASGSRDVIRNAKCIRYCIMKKHKLISDNNTLNESAFIPFLVYLFDNSVNKNHIKTIIADCNKVIAEEADRCELSHKANNCILEHLNKSGLKDI
ChomObp20	ATGAAAATTTCGGGTTTAGCAACTATATTCTCTATTTGCATTTATATTAATATCGCCAATAGTAGAAGTTTAAATAGTTTTTATGGCAACTCCCTAGACCATTTCAAAGGTCAACGTAAACCTTTAGTCAGTCCTTTTGGAAATGGAATTCACGATAATTACAAACGTGCCAAACGCCAAGTCTCTAAAGGTGTATTGGACTTTCAAGAAGTTCTAAATAATGCCAAATTAGAATGTGTAAATGAAATGAACTTGAATCCTCAAACTTTAGAAAAATCACTTCTGTATGAAGAATTTCCTACAGATCAAGAGAAATGTTTAATGATGTGTATGTTAAAGAAAACTAAATTGATGGAGAACACAAATAAATTATCTGCTAAAACTATTGCCCGGGTAGCT…	MKISGLATIFSICIYINIANSRSLNSFYGNSLDHFKGQRKPLVSPFGNGIHDNYKRAKRQVSKGVLDFQEVLNNAKLECVNEMNLNPQTLEKSLLYEEFPTDQEKCLMMCMLKKTKLMENTNKLSAKTIARVASMMSENNPLVVSVAVATANNCNSMINAENPCEAAFQINKCIGGELKAHKLKLYY
ChomObp21	ATGAATTTATTTCAAAAATTAATACTTTGTTTAGGTATTATTACCATGACATACGCTGATGATGATCAAATGACAGTTAAAGATATTGCTGAAGCATTAATATCATTTGGAGATGATTGTGAACATAAACCGGAAGAAGAACACGTTATCGAAGTGGTGAAAAATGAAAGGGAACCTCAATATGTTTCGAAATGTTTCAGACATTGTTTAATGTCACAATTTGAATTGTTAGAAGAGGGTTCTACCACCATGGACAAAGAGAAAACACTCGATCTGATGGGTTCTATGTTTTCGGATCGAAAAGATGATTTAGGAGAAATAATAGATGAATGTAATAGTAAAAATGAAGCCATTACAGAAAAATGTGAAAATGCTCATGCCCATGGCATGTGTATGTTG…	MNLFQKLILCLGIITMTYADDDQMTVKDIAEALISFGDDCEHKPEEEHVIEVVKNEREPQYVSKCFRHCLMSQFELLEEGSTTMDKEKTLDLMGSMFSDRKDDLGEIIDECNSKNEAITEKCENAHAHGMCMLDLMKERGFDIPELKDE
ChomObp22	ATGGGTTTAAAAGTACATACAATTATTCTAATGGGCGTTCTAATGTGTCTGTCGAAAGTAACAGAAGTATTTGGCGGTGCTACTGAAGAGCAAATGATGGCCGCTGGTAATCTAATGAGGGACGTATGTTTGCCAAAATTTCCTAAATTAACTAAGGAAGTTGCTGATGGTATACGAGAGGGAAATTTACCAAATGAGAAAGATGCAAAATGTTATGTCAATTGCATATTTGAAATGATGCAAACGATGAAAAAAGGCAAATTTTCCTATGAAGGTTCTCTTAAACAAGTTGATATATTGATGCCTGATCATTTCAAGGATGAGTACCGAGCTGGTTTGGCTACTTGCAAGGATGCTGCAAGTGGCATCAAAAATAATTGTGATGCATCTTATGCAATG…	MGLKVHTIILMGVLMCLSKVTEVFGGATEEQMMAAGNLMRDVCLPKFPKLTKEVADGIREGNLPNEKDAKCYVNCIFEMMQTMKKGKFSYEGSLKQVDILMPDHFKDEYRAGLATCKDAASGIKNNCDASYAMFTCLRKEITRFVFP
ChomObp23	ATGGATTTAAAACTCAATTTTATTTTTCTTATCGGCTCTCTAGTGAGTTTATGTAAAATAACGGAAGTATTTTGTAGTGTTACAGAAGAACAAATGTATGCTGCTGGTGATCTTATGAGAGACGTGTGTTTGCCTAAATTTCCCAAGATAACTAAACAAGTTGCTGATGGTATTCGAGATGGTAATCTTCCCAATGAGATCGATCCAAAATGTTATGTCAATTGCATATTGGAATTAATGCAAATTATGAAAAAGGGTAAATTTTCATATGAAGGTTCTATAAAACAAGTGGAGATACTAATGCCTGATAGTTACAAGGGAGAATATAAAGCGGGTTTGGCCAATTGTAAGGATGCAGCAAAGGGCATTAAAAATAAATGTGATGCTTCCTATACAATG…	MDLKLNFIFLIGSLVSLCKITEVFCSVTEEQMYAAGDLMRDVCLPKFPKITKQVADGIRDGNLPNEIDPKCYVNCILELMQIMKKGKFSYEGSIKQVEILMPDSYKGEYKAGLANCKDAAKGIKNKCDASYTMFTCLRKQITKFAFP
ChomObp24	ATGGCTATTAAGGCTTTTTATCGTTTTCAATTGTTCTATACAATTTTAATTGTCCTGTCGTTGATGACAACATGGACGCGTGCACAACAACCAAGGCGTGATGCTGATTGGCCACCACCAGTTATTCTTAAAATGGCGAAACCATTCCATGATATTTGTACAGAAAAAACCGGTGTTACTAATGAGGCCATAAAAGAATTCAGTGATGGGGAAATTCATGAAGACGAAGCCCTGAAATGTTACATGAATTGTTTGTTTCATGAGTTTGAAGTGGTTGACGATAATGGTGATGTGCATTTGGAAACATTGTTCAAGGCTATACCTGGCTCATTGAGAGACTTATTGGTTAAGGCATCGGAGAATTGTGTACATCCAGAGGGTGATACATTGTGTCACAAA…	MAIKAFYRFQLFYTILIVLSLMTTWTRAQQPRRDADWPPPVILKMAKPFHDICTEKTGVTNEAIKEFSDGEIHEDEALKCYMNCLFHEFEVVDDNGDVHLETLFKAIPGSLRDLLVKASENCVHPEGDTLCHKAWWFHQCWKKADPVHYFLV
ChomObp25	ATGAATAAAATAATGTTTATTGAGTCTCTTGCATTACTGGCAGTTATTGTAATGTTAATGCCATTTCAACTGTCTGCACAAAAACCTCGACGCGATGAAAAATATCCACCCCCAGAATTCCTAAAAAGATTCACCATCATTCATGATGTTTGTGTGGAGAAAACGGGAGTTACAGAAGCGGCTATTAAGGAGTTTAGTGATGGTGATATACACGAGGATCCAGCTCTTAAATGTTATATGAATTGTCTTTTCCATGAAGTGAATGTTGTTGATGATGATGGTGAGGTGCACTATGAAAAGCTAAAACGTTTAGTGCCGGCCGATTTAAATGAGTTTGTTAGTCATATTATGGATACTTGTGAAAAACATATACCCAAAGGCGCTACTCAATGCGATAGA…	MNKIMFIESLALLAVIVMLMPFQLSAQKPRRDEKYPPPEFLKRFTIIHDVCVEKTGVTEAAIKEFSDGDIHEDPALKCYMNCLFHEVNVVDDDGEVHYEKLKRLVPADLNEFVSHIMDTCEKHIPKGATQCDRAWSLHVCFKETDPVHYFLP
ChomObp26	ATGATGAAATGTTTGAAATTAATTGTATTCAGATTTTCTATATTATATTTAACATGCTTTCACACAATCACAGCTGTTACAATGGAACAATTTGATCAATCATTGGAAATGATGAGAAATGGATGTGCACCAAAATTTAAAATTACCACAGAACAATTGGATGCATTACGTGGTGGTAGTTTCGATGAAAGTAATTCAGAACTTAAGTGTTACACAAGATGTATTGCCCAACTAGCGGGGACGCTCACAAAAAAAGGTGATTTTAGTATATCAAAAGCTATTGCCCAAGTACCTATTATATTACCACCAGAACTGCAGGACACAGCCAAAGCTGCATTAAATTCATGTAAGGACATACAAAAGGACTACAAGGATTCATGCGATCGTGTTTTCTATGTT…	MMKCLKLIVFRFSILYLTCFHTITAVTMEQFDQSLEMMRNGCAPKFKITTEQLDALRGGSFDESNSELKCYTRCIAQLAGTLTKKGDFSISKAIAQVPIILPPELQDTAKAALNSCKDIQKDYKDSCDRVFYVTKCARDYAPDSFKFP
ChomObp27	ATGAAATTTAATATATTTTTCATAATTTGTCTAATATTTGCGAAACAATCATTGTGCAATTCGGAAAATGACAAAAATAATGATATTATGCGACAATGTTTGCAAGAAAATAATCAAAATCCCGAAATCAGTACCGAAGAATTATTAGAGAAATTTAAAAATTATGCCAATTGGACGTTTGAGGAAATACCTTGTTTTGCCCGGTGTGTGGTGGCCGAAAAGGGATGGTTTGATATCGATAATCATAAATGGAATAAACAAATAATTGTTGATGATTTAGGAGAGAATATTTACAATTATTGTCGCTATGAATTAAGTCGTCCTTTTGAAAATGTTTGCACCTATGCATTCAATGGTCTGAAATGTTTAAAGGATGCAGAGTTAAATGTGGTCATCACT…	MKFNIFFIICLIFAKQSLCNSENDKNNDIMRQCLQENNQNPEISTEELLEKFKNYANWTFEEIPCFARCVVAEKGWFDIDNHKWNKQIIVDDLGENIYNYCRYELSRPFENVCTYAFNGLKCLKDAELNVVITYSHLLNCINQKATSMSQLLEYYHFPKGERIPCLFNCFAIRAKLYDNNYDWIIKNWLKAFGPPRDLNMANVAVCRIPHEKRKIMNVCTWMYQEYKCWEHFNYMRNGSASYRNVLRKSNSLKVL
ChomObp28	ATGAGAACTTTAAATATTATATTCCTAAACCTGTGCTTCATAACATTAGTGTCTTTGGTCTCAGCAGATCTAGATGCCAAGGAAGGACGTGCTATAGCAGAATGTTTAGATCGTTTTGGTGGACCAACTTTGGAGAATTCCCAACGTTTGCAACGTTTCAGACAATGGTCTGATACCTATGAGGAAATTCCCTGCTTCACCAATTGCTATCTAAATAAAATGGGTGAATTTTATAATGAAACCAAAGGTTTTAATGGACCAAATGTAACTAAACATTTTGGCAGTGTTATCTATGAGGCCTGCAAAGCCAAACTAGTTGAAGGCAATAACCCCTGTGAAGTTGCTTATAATGGTTTCCATTGTATGGTTAATCTTGAAAATGATCCATTTGTTGTTATC…	MRTLNIIFLNLCFITLVSLVSADLDAKEGRAIAECLDRFGGPTLENSQRLQRFRQWSDTYEEIPCFTNCYLNKMGEFYNETKGFNGPNVTKHFGSVIYEACKAKLVEGNNPCEVAYNGFHCMVNLENDPFVVIENMAGLNADAKMAMKDCLHKFDKFEWDKFSEYSSYPVKEPIPCYTRCFVEKLHLFNHRLRKWNTESMLEKLGFPEENANISGCLAMGQRRNRNSCAWMYREFVCFLMSRNTPKLEK
ChomObp29	ATGAAATTGCAAGTGACTTTAATTTTAGTGACGTTGACTCTGGTTTCCGCCAAATTCCAAATTCGTAGTAGTGAAGATGCCTTACAGGCTCATGCAGAATGTCGTGAGGAATATAATATACCCGATGAAATATATGAACAATATACTAATTATGAATTTCCCGATCATAAACGTACCAAATGTTATGTAAAATGTTGGGTAGAAAAAATGGGTTTGTTCAAGGAAAGAAAAGGATACGATGAAGAAGCTATTGTAGCACAATTTACCCATGAACATCCAAATTTCTTGGGAAATGTACGTCATGGTTTGGAAAAATGTATTGATCACAATGAGGCAGAATCGGATGTATGTACCTTTGCTCATCGTGTATTCTCTTGCTGGATTAAGATAAATCGTAAT…	MKLQVTLILVTLTLVSAKFQIRSSEDALQAHAECREEYNIPDEIYEQYTNYEFPDHKRTKCYVKCWVEKMGLFKERKGYDEEAIVAQFTHEHPNFLGNVRHGLEKCIDHNEAESDVCTFAHRVFSCWIKINRNAVRKILGTN
ChomObp30	ATGAAATTTCAAGTGGTTTTTATTGTAGTAACTCTGACACTGGTTTCAGCCAAATTTGAACTTCGCTCTAAAGAGGATGCTTTAGCAGCCCATGAGGAATGTCGTGAGGAATATAATGTGCCCGATGAGATTTATGAAAAATTTACCAACTATGATTTTCCCGAACATAAGAATACCAAGTGTTATGTGAAATGTTGGGTTGAAAAAATGGGAATTTTCGAACCAAGAAATGGTTATGATGAGAAGGCCATTGTAGCTCAATTTACTCATGAGAATCCTAAATTTTTGGCAAAAGTTCGTCATGGTTTGGAGAAGTGCATTGATCATAATGAATCTGAGTCAGATGTATGTACATTTGCTCATCGTGTATTCTCTTGCTGGATTAAGGTTAATCGTCAT…	MKFQVVFIVVTLTLVSAKFELRSKEDALAAHEECREEYNVPDEIYEKFTNYDFPEHKNTKCYVKCWVEKMGIFEPRNGYDEKAIVAQFTHENPKFLAKVRHGLEKCIDHNESESDVCTFAHRVFSCWIKVNRHIVRKTLGDN
ChomObp31	ATGAAATTCTATATTTTATTCATTGCTGCTGTTGTGATGGTCGCTCAAGTTAAGTGCGACATGAAAGAGGATTTCCATAAAGCTGATATGGCTTGTCGCGAGGAATCAAAAGTTTCAGAGGATGAATTGAAAACTTACTTTAAAGGCGAAATGAAAGAGGAGCCCAAGGATGCTCTTAAATGTCATTTGAAATGTTTAATGGAAAAACAGGGCCATTGGAAAAATGGTGCTTTCGATGAGAATGCAGCCATGAAATTTTTACAAGCCATACCTTCATTAAAGGATCAACAGGATGCCATTAATAAGGCCATGATGGACTGTAAAAGTAATAAGGGAGCCAATGAGTGTGATACTGCTTTTATGATTATAAAATGTATGGCTGAACATAAAGCTTCCATG…	MKFYILFIAAVVMVAQVKCDMKEDFHKADMACREESKVSEDELKTYFKGEMKEEPKDALKCHLKCLMEKQGHWKNGAFDENAAMKFLQAIPSLKDQQDAINKAMMDCKSNKGANECDTAFMIIKCMAEHKASMM
ChomObp32	ATGAAATTATCCTGGTTTATAGTTACAATAATTTTAGTACTTGTGATTTTAAAAACTAATAATGCAATGGAAATACCAGATCATCTGAAAAAGCATGCTAAAAAACTTCACAAACGTTGTCAAAGTCAAACGAATACACCAGATGAAGTTATAAGATCCAGTATGACAGGAGTATTGCCAAAAGATAGAAATTTCCAATGTTATATACATTGTTTATTCGATATAATAGGAGTAATGGATGAAAATAATTTAATACATATCAATAATTTACAACAAGTATTGCCAGAAGAAATGCATTCAATAATCACCAAATTATCAGAGGCATGTGGCACGAAAGAGGGCGAAGACAAATGTAATATTGCATTTAATACACTACAATGTTATGCCGATAATAATCCT…	MKLSWFIVTIILVLVILKTNNAMEIPDHLKKHAKKLHKRCQSQTNTPDEVIRSSMTGVLPKDRNFQCYIHCLFDIIGVMDENNLIHINNLQQVLPEEMHSIITKLSEACGTKEGEDKCNIAFNTLQCYADNNPLLITDQLEFLFD
ChomObp33	ATGAAAGCTTTTATTACTTTAGCTGTTGTTTGCTTAATTGCTGGAGCTTTTGCTGACCTTGAATTGACCGAAGAACAAAAGGCCAAGGTTAAGGTTCATTTCGATGAATGTGCTAAACAAGAAAAAGTCACTGAGGAAGAAGCTACCAAATTACGCAACAAGGATTATTCGAATCCCACACCTGGCATGAAATGTTTTGGAACCTGCTTCTTTGAAAAGATCGGTGCCTTAAAAGATGGTACTATCCAAGAATCTGTTGTTTTGGAAAAATTGTCTCCTCACTATAGCGAGGATAAGATTAAGGCTGCCATTGACAAGTGTAAGGTTATCAAGGGCGATGATCGTTGTGATACCGGTTTCAAAATCTTTGAATGTTTCGAAAAAGCTAAAGCCGAATTG…	MKAFITLAVVCLIAGAFADLELTEEQKAKVKVHFDECAKQEKVTEEEATKLRNKDYSNPTPGMKCFGTCFFEKIGALKDGTIQESVVLEKLSPHYSEDKIKAAIDKCKVIKGDDRCDTGFKIFECFEKAKAELGN
ChomObp34	ATGAAAGCTTTCATTACTTTAGCTGCTGTTTGCCTAATTGTTGGAGCTTTTGCCAATCCTCTCGAATTAAGTGAAGAACAAAAGGCCAAAGCTAAAGTTCATTTCGAAGAATGTGTTAAACAAGAAAATGTTTCCGAAGAAGATGCCACCCGATTGCGTAACAAGGACTTTGCCAACCCCACTCCTGCCATGAAATGTTTCGGTACTTGTTTCTTTGAAAAGGTCGGTACCTTGAAAGACAGTCAAGTTCAAGAAGATGTGGTTTTGCAAAAATTGGGTTCTTTGATTGGTGAGGAAAAGACTAAGACTGTTTTGAACAAATGCAAAGACATCAAGGGTGAAGATCGTTGTGATACCGGTTTCAAAATCTACGAATGTTTCGAAAGTTTTAAAACTGAA…	MKAFITLAAVCLIVGAFANPLELSEEQKAKAKVHFEECVKQENVSEEDATRLRNKDFANPTPAMKCFGTCFFEKVGTLKDSQVQEDVVLQKLGSLIGEEKTKTVLNKCKDIKGEDRCDTGFKIYECFESFKTELAA
ChomObp35	ATGAAAGCTTTTGTGACTTTAGCTCTTGTTTGCTTAATTGTTGGAGCTTTTGCCAATCCCCTCGAATTGAGTGATGAACAAAAGGCCAAAGTTAAGGTTCATTTCGAAGAATGTGTTAAACAAGAAAATGTTTCCGAAGAAGATGCCACCCGATTGCGTAACAAGGACTTTACCAATCCTACACCTGCCATGAAATGTTTCGGTACTTGCTTCTTTGAAAAGGTCGGTACCTTGAAAGACAGTCAAGTTCAAGAAGATGTTGTTTTGCAAAAATTGGGTTCTTTGATTGGTGAGGAAAAGACTAAGACTGTTTTGAACAAATGCAAGGATATTAAGGGTGAAGATCGTTGTGATACCGGCTTCAAAATCTATGAATGTTTCGAAAGTCTTAAAGCTGAA…	MKAFVTLALVCLIVGAFANPLELSDEQKAKVKVHFEECVKQENVSEEDATRLRNKDFTNPTPAMKCFGTCFFEKVGTLKDSQVQEDVVLQKLGSLIGEEKTKTVLNKCKDIKGEDRCDTGFKIYECFESLKAEL
ChomObp36	ATGAAAGTTTTCTTTACTTTAGCTGTTGTTTGCCTAATTGCTGGAACTTTTGCCAATCCCCTCGAATTGAGTGATGAACAAAAGGCCAAAGCTAAGGTTCATTTCGAAGAATGTGTTAAACAAGAAAATGTTTCCGAAGAAGATGCCACCCGATTGCGTAACAAAGACTTTGCCAATCCTTCTGAGGCCATGAAATGTTTCGGTACTTGTTTCTTTGAAAAGGTTGGTACCTTGAAGGACAGTCAAATTCAAGAAGATGTTGTTTTGCAAAAATTGGGTGCCTTGATTGGTGAAGAGAAGACTAAGACCGTTTTGGACAAATGCAAAGACATTAAGGGTGAAGATCGTTGTGATACCGGTTTCAAAATCTATGAATGTTTCGAAAGCTACAAAACTGAA…	MKVFFTLAVVCLIAGTFANPLELSDEQKAKAKVHFEECVKQENVSEEDATRLRNKDFANPSEAMKCFGTCFFEKVGTLKDSQIQEDVVLQKLGALIGEEKTKTVLDKCKDIKGEDRCDTGFKIYECFESYKTELAA
ChomObp37	ATGAAACTCATTATTATTTTAACTTTAATTTGCTTAATTGCAAATAGTTGTACTTTAGCGTTTGAATTAACAGAGGAACAAAAATCCAAAGCTAAAGAATACTTCCAGGAATGTATTCAAGAAGAAAATGTTTCCGAAGAAGATGCTGCTAAATTACATAAAAAAGATTTTGCTAATCCATCGCAGAATTTGAAATGTTTTGGTACCTGTTTCTTTGAAAAAATTGGCACATTGAAATCAAGTGTCGTTCAAGAAGATGTTGTTTTAGCTAAATTGGGCTCGATTTTGGGTGAAGATAAAACAAAGTCTATTTTGGAGAAATGCAAAGATATTAAGGGTGAGGATCGCTGTGATACTGGTTTTAAAATCTATGAATGTTTTGAAAGTACTAAGGCTCAA…	MKLIIILTLICLIANSCTLAFELTEEQKSKAKEYFQECIQEENVSEEDAAKLHKKDFANPSQNLKCFGTCFFEKIGTLKSSVVQEDVVLAKLGSILGEDKTKSILEKCKDIKGEDRCDTGFKIYECFESTKAQLTTTS
ChomObp38	ATGCAACAATTTATGTTTTTAATAATTTTAATTCTCATAATTAACTCAACTTTTGTTATCTCAAATTCGACCGATGAAGAAGCTATTGAAAAACGTGTTCATGAAATTCGTGAAAAATGCATAAAATCCTCTAAACTCACTAAAGAACAAGCAAAAACGATTTATCAGCATAAACTTTTTACCAAAGACACTACGGCAGCCAATACCCCCAAAGCGGTTCAATGTTATTGCACCTGTTATTTACATGAATTTGGTATTTTCATCAATGATAAGCCGAATGAGAAGTTCTTACGCGATAATTTACCCACTTTAATAAATGACAAGAAAAAGGCCGATATTGTTTTGGATAAATGTACGAAATTGGAGGGAAAGGATAAATGTGCAATTGGCTTCAATTTT…	MQQFMFLIILILIINSTFVISNSTDEEAIEKRVHEIREKCIKSSKLTKEQAKTIYQHKLFTKDTTAANTPKAVQCYCTCYLHEFGIFINDKPNEKFLRDNLPTLINDKKKADIVLDKCTKLEGKDKCAIGFNFLLCLIKETTLYVY
ChomObp39	ATGAAAACCATTATTGTTTCCCAATTAATCCTCTTGGTTGTGCTACTCAGCAGCTGCTATTGTCCAGCGGAAACTAATGCATCTGCTGAAGCTGTCAAAAAAGCCGCCGAGGAATGTATTAAGGAGGGAGGTTTAAGTGCTGACGAAACTAAACGCATTAAGGCCAATGAATTATTTAGTCCCAAATACAAGGAGATTTCAGAGAAATTACAATGTTTCTTGTTGTGTTGTTATAAGAAAATTGGTGTTATTGATGCCACTGGCAAACAAAAGGGTGCTGTTTTAATGGCCTATTTGGAGCATAGATTCTCTGATAAGAAGGCTAAAATTAAACCAGCTTTGGCTAAATGTGTTAACATTAAAACGTCAAATCCTTGTGAAGCTGTTTATGCTTTCGAA…	MKTIIVSQLILLVVLLSSCYCPAETNASAEAVKKAAEECIKEGGLSADETKRIKANELFSPKYKEISEKLQCFLLCCYKKIGVIDATGKQKGAVLMAYLEHRFSDKKAKIKPALAKCVNIKTSNPCEAVYAFEGCVLKNMT
ChomObp40	ATGTTAAAACGAATAAAATTAATTTTTCATTTAATGATCGTTGAAATCATTATTTTATTGATCCTCATTAAATCCAGTAATTCCTTACGATGTCGTAATGATGATGGTCCTTCGGATGGTGAATTAAAGCGAGTTGCCAGATCGTGTATGAGAAAATTTAGTGATAATGCTTTCTCTCATAAAACCCAACAACAACAGCAACAACAACAACAATCGGGGAGTCGATATAGTCAGAGAGTAATGAATAGAGAGAATTATGGTTACATTTATGAGGATACTGAGGACAGTAATGAAGAGGATTTTGAAGATCAATATGGAAATAACAATAATTTTAATAATAGAAATTATTATCGTCCACAAGGCGGTAATAATTATAATAATCATGAAAGAGGAAATAAT…	MLKRIKLIFHLMIVEIIILLILIKSSNSLRCRNDDGPSDGELKRVARSCMRKFSDNAFSHKTQQQQQQQQQSGSRYSQRVMNRENYGYIYEDTEDSNEEDFEDQYGNNNNFNNRNYYRPQGGNNYNNHERGNNYNGGGGGGVNSNDDRQRNRSRYQGNNYNNRTNNGNNNWNFSNQRNNNNMGSINFNNKANNGNNNNNNRNRGNSNNNNNNNQNNNSSDASCIVHCFFEEMHLLNNNNYPDRHKMLFILTKDIRDRELRNFYTGTIQECFRYLEIQKKRDACQFSKDLITCMTEYAKGNCDDWNEFNVMFN
ChomObp41	ATGTCATCCATTAATGTGGTACTAATGGTGGTTTTAGTGGCAGCTTTACTGCAAACTTCTTTAGCTGCCGGTGTAGATTGTAAAAAAGTACCTCCTGTGCAGGATCCAGTGACTTGTTGTTCTATTCCGGAATTAATTACGGAAGAAAATAAAGAGAACTGTAAAGAATTTTTAATCGATTCGAAATCGTCTTTTGTTCCTATGGCCAATGAGAAACCCTCGGGTAAGAGTGTAGCACCAAGTCCTGCTAGTCATCATGGTGATGATCATCATCATAATATACATCATGGTCCATTAATGCATTCGTGCTTTATGAATTGTGCTCTTAATGACACCGGTATTCTAGAGAATTATAAACTAAATACCGTTGCCCTTTCCACACAACTCCAAAACGTTCTA…	MSSINVVLMVVLVAALLQTSLAAGVDCKKVPPVQDPVTCCSIPELITEENKENCKEFLIDSKSSFVPMANEKPSGKSVAPSPASHHGDDHHHNIHHGPLMHSCFMNCALNDTGILENYKLNTVALSTQLQNVLNDTPDLIPILETSFKTCSAKMEKFHEKMQEKMKNRKLSTTPATMTTPYCPPVASHLMGCVFMETFINCPASVWNKTKECNELREHVKNCKPKYDSSEKKM
ChomObp42	ATGGATATTTTGAAAATTAAACTATTCGGACTTGTGTTTATAGTGGTCGGGTTTTTAAGCGTTAATGCTGAAGTGAATTGTAATGAACGGCCTCCCCATGTGGATTTCAAAAGCTGTTGTGATTTCTCGGATTTAGTATCGGATGATATAAAGGAAAAATGTGGCAAAGAAGTTGGTCCTCCTCGTGGACCTCATGGACCGCCATCTGAAGGACATCCTCCGGGACCACCTGGCCATCATAAGGGTCATCACCATGGACCTCATCCATGCTTCATTTCCTGTGCCCTCAATGAAACTGGCATTTTAGTGGACGATGAACTCCAGGAGGATAATTTAGCGAATTATTTGAATGAAGTTTTTGATGATTCGGAAAAAGTAGATTTTATAACCAACAAATTC…	MDILKIKLFGLVFIVVGFLSVNAEVNCNERPPHVDFKSCCDFSDLVSDDIKEKCGKEVGPPRGPHGPPSEGHPPGPPGHHKGHHHGPHPCFISCALNETGILVDDELQEDNLANYLNEVFDDSEKVDFITNKFQQCDELRKNFVPKMSPHKHGHGHGHHGHHHCGKGGMLMFCVFMESFKDCPESNWSNTDECNAAREHFIQCSPHGNNDANDEEELEEVDVEEI
ChomObp43	ATGATGGTTATTTTACAAATTAAACTCTTCGGTCCATTTTTTATATTGATCGGGCTGACAATAACAAATGCTGAAGTGGATTGCGATGAAGAACCTCCATCAGTGACTTTCAAAAGCTGCTGTGATATGCCCGATTTTGTGAAAAATGATATAAAATTTAAATGCTTCAAGGAAGGTGTGGTACCCAATGGACCTCATCCGTGTCTTAGTTCCTGCGTTTTTAATGAAAGTGGCATTTTAGTGGACAATGAACTTATGGAGAATAATTTAGCCACCTATTTAAATGATATTTATAATGACTCGGAAAAAGTTGAATTTTTAATAAAGAAATTTCAGTACTGTAATGAGTTAAGTAAAAAATCTACACCAAAAGAAACAGTTAATAGCGATGGCCTTCCA…	MMVILQIKLFGPFFILIGLTITNAEVDCDEEPPSVTFKSCCDMPDFVKNDIKFKCFKEGVVPNGPHPCLSSCVFNESGILVDNELMENNLATYLNDIYNDSEKVEFLIKKFQYCNELSKKSTPKETVNSDGLPRCGSTQSGILIHCVELETFKDCPDFNWSNTDDCNTVREHFTKCYKY
ChomObp44	ATGTTTTATTTTTCTAACAAAATTCGTGTAGTGATATTTTCCTATCTTTTTACACTAACATTGCAATATAATGCTACATTAAAAGAAAGGGAGTGTAATGGTATATCATCAGAGATGACCCAAGATTGTTGTCGATTACGAAATATATATACCAAAGAGGTTAAGGAAACTTGTAAAATTTTCATTCAAAATAGTAATCCTTTAGAGAATTATTTTATGCTGGGTTTGCAGGAAGAACATTTTTGCTATACATTATGTGCATTGAATGAAATGAAAATTTTAGAAAATGGTTCCTTAAATAAAGAAAACATGTTGATATACATTAAGGAAGCTTTACACGATACACCGGAAATGATTGCTATTGCTGCCAATTCCTTTATAAAATGTTTTGCAAATACT…	MFYFSNKIRVVIFSYLFTLTLQYNATLKERECNGISSEMTQDCCRLRNIYTKEVKETCKIFIQNSNPLENYFMLGLQEEHFCYTLCALNEMKILENGSLNKENMLIYIKEALHDTPEMIAIAANSFIKCFANTEDLRKQLIKPIEGFCSREAIFIIDCIYITTYMSCVGSAWSNTKECNNRRDYIRRCTPKEVLWN
ChomObp45	ATGTTATTTTTCTCCAGCACCATTTGTATAGTCGTTTTTTTAGGACTTATTGTTGAATCTTTACAATTTTATATAAAAATTAATGAAACCACCTGTACGGGCATATCGGCGGAACTAACACAAGATTGTTGCCGCTTAAAGAATATCTATTCCGAAAACGTTAAAGAAAAGTGTAAACGTTTTATTAAGAATACAAATCCGAATGAAAATTATTTTATGTTGGGCTTGACAGAGGAACATTATTGCTACACAAATTGTGCTTTGAATGAAATGAATATTTTAGATAATGGAGTTTTAAATAAGGAAAATTTATTATTGTATGTAAATGAAGCCCTTCATGATATACCACAAATGATATCTGTTGCAGAGGAATCTTTTACTGGTTGTTTTGGTGATATG…	MLFFSSTICIVVFLGLIVESLQFYIKINETTCTGISAELTQDCCRLKNIYSENVKEKCKRFIKNTNPNENYFMLGLTEEHYCYTNCALNEMNILDNGVLNKENLLLYVNEALHDIPQMISVAEESFTGCFGDMEDAKNDLLPTPKGFCSLKGILIINCVYMRTYKYCTGPAWSDTKECNDQRDFISNCLPPYVFW
ChomObp46	ATGTCCGTTTTCTCTAACAAAATTTCTATAACATTTTTATGGCTCATTGGTACAACAATACAAACTAATACATTATTAAATGGAAGAAATTGTGATGATATTTCATCCGAAAGGACACAATATTGTTGTGCTTTAGGAAATATTTATACCAAAAGTATTAAAAGACAATGTAAAGGTTTCATTAAGGACAGTAATCCTGAAGAGCATTTTTTTATGTTGGGTTTAGCAGAGGAAAATTATTGTTATACAAGTTGTGCTTTAAATGAAATGAACTTTTTTAAAAATGGTTCATTAAATGAGAGAAAAATGTGGGAGTATCTAAAAGAAGCCTTAAATGAAACACCGGAAATGATATCGGTTACAGCAGGAGCCTTTATAAAATGTTTTGTATATACAGAA…	MSVFSNKISITFLWLIGTTIQTNTLLNGRNCDDISSERTQYCCALGNIYTKSIKRQCKGFIKDSNPEEHFFMLGLAEENYCYTSCALNEMNFFKNGSLNERKMWEYLKEALNETPEMISVTAGAFIKCFVYTEINRKKIITQEGFCSAEAAHILDCVYTGTYMSCMGSAWNNTKECNEQRDYIGRCVARIAL
ChomObp47	ATGTTTAAGAAATACATTCTACTTGTTTTAGTACTTTATAATTTACCTTCAAATGAAGCTGATAATTGTTTAGATGATCCCGTTGTATTGGATGATCAATTTGTGGGCTGTTGTCGTGGAAGACCAAAGTATACTTCGGAACCTTGTATAGATGAATTATTTGCAAATGATACTTTCTCACCAGTGTGCCTTTTAAATTGTTTGTATAGAGAATATGATATATATAATGATTCTGATATCGATTTAACTGCTGTACAAGCTTTTTTGGATTCTCAAATTCCCGATGCTGATTTTAATTTAATGTTTATGAATGCTTTTGAAAGATGCAGCAAATTAGATAAAACATCCATAAAGAAAACGTTTAATTTTATTGAACTGAAAGGTAATGATTATGATTGT…	MFKKYILLVLVLYNLPSNEADNCLDDPVVLDDQFVGCCRGRPKYTSEPCIDELFANDTFSPVCLLNCLYREYDIYNDSDIDLTAVQAFLDSQIPDADFNLMFMNAFERCSKLDKTSIKKTFNFIELKGNDYDCDEYPQYVDICVWYHTVANCPESYATNDETCNDKKEWVNECLLKS
ChomObp48	ATGACGTTAAAATATAATAAAATTTACATTTTAATATTTTTAGTTTTGTATGATTTAAATTTAAGTGAAGCTGTCAATTGTTCGGGGGAACCGATGATGATAAATGAACATTTTGCTGGTTGTTGTCCTGGTCGACCTAAATATTATTCTATACCTTGTATGGATAAATTACGGGCTAATGGCACATTCTCATCAGAGTGTTATTTAAATTGCATGTATCGTGATAATGGTTTTTATGATGGCAGTACAATAGACATGTTGGCCCTGAAACAATTTTTGGATTCGCAAATCGCAGATGATACGTTTAAATTAGTGTATATGAAGGGTTTTGCAAGATGCAAAAAATTAGACAAAAACTCTATTAAGGAAAAATTCGAATTTATTACGATGGAAAATAAA…	MTLKYNKIYILIFLVLYDLNLSEAVNCSGEPMMINEHFAGCCPGRPKYYSIPCMDKLRANGTFSSECYLNCMYRDNGFYDGSTIDMLALKQFLDSQIADDTFKLVYMKGFARCKKLDKNSIKEKFEFITMENKLNCDIYPQQINICVWYYILANCPSSYAADDEYCYIKREWANECLLKS
ChomObp49	ATGAAAAAGAATTTTAATGTTGAATTTATTTATCTTTTTTCGGAATCCTTTCAGAAGAATCCTTTAGCGGCTGTTGCTGCTGCAACACCGGGTTCATTTAATTGTACGCAACCACCAACATTTGAAAATTTTGACATCGGCAAATGTTGTCGTATACCTGAGATCAATATGGGTGATGCAGTTGAAAAATGTCATAAACAAATAAAATCTTTTAAATCACATAATGACAAATATCCAGCATTTGCACATGTGTGTTATCCGGATTGTATTTATCGTGAAACGAATTCCCTTAAGGCTGATGGCGATATAAATATTGAAAATGTACAAAAGTTTTTGACAGCAAATATCGTAGAACGTGACAAGATGATTGTACCAACAATTGTTGAATCCTTTCGAGCA…	MKKNFNVEFIYLFSESFQKNPLAAVAAATPGSFNCTQPPTFENFDIGKCCRIPEINMGDAVEKCHKQIKSFKSHNDKYPAFAHVCYPDCIYRETNSLKADGDINIENVQKFLTANIVERDKMIVPTIVESFRACLTSIKQNMQAKGIKMFSKLSDLDCSPYTSMVYGCVNAETFLHCPPEMWKQNESSCNLARKFAQQCNPLPHVPIPVI
ChomObp50	ATGTTGAAGTTTGTAACAATTTTATTGGTTGCTGTCGTGGCTGCCAAGGCTTATGATTTTTCCGATTTTGATTATAATCAATTTCTGTTTGATGAATTCGAGTTATTAAACGAGGATGTAGCTTTATCACGTCAAAGACGTGATGCTGAAGTACCAGCGCCGGATAAGAAAGAATGTGGTGGTCGTCGTGGTGAAGGCAAAAAGGAATATACTTGCTGTGTGGGAGATAAATTCGATCACGAATACACTAAACAAATGAAAGAGATTAAGAAACAATGTGCCATGAAATATCGAGCAAATAATTCCGATGTTGAAAACTTTGATCCTTTCGATTGTGAGAAAATGTCCAGAATCAAACAATTGATCATTTGTGAAAGTGATTGTTTTGCTCGTGCTCTT…	MLKFVTILLVAVVAAKAYDFSDFDYNQFLFDEFELLNEDVALSRQRRDAEVPAPDKKECGGRRGEGKKEYTCCVGDKFDHEYTKQMKEIKKQCAMKYRANNSDVENFDPFDCEKMSRIKQLIICESDCFARALNMVDENGKLNREAILKRFAEHMVGQSDWKQAAYEGYVDKCLAKVEASSETKDQCSTAPMEFHHCIWGEFLSGCPADLRIDSHKCNKMRERHSAGTAGYLSKHLLHSFLKHGHEHRGHSAEQKESA
ChomObp51	ATGTTAAAATTTATATTAATTTTATTAGTTGTTGTGATGGTGGTTCAAGCTTTTGATTTTACGGATGTGGATTATGACCAGTTTTTATTCAATGAATTTGAATCGCTTAATGAGGATTTTGAGTTTTCACGCCATAAACGTGATGCTTATGAAGCATTTCCGGGACTGAAAGATAAATATTGCTGCAAGGGTGATAAACCGGAAATGGATTATATAATTGATATACCCTATATTAAACGAGATTGTGCCATTAAATATCAAATGAATAAGACCGATCTCAAAGAGTTCAATATTTTCGATTGTGAACAAATGTCTAAAGTAAAACAAGTTATAATTTCGAGAGTTAATTGTTTAGCTCGTTCTCTCAACATGATCGATGAGAATGATCAACTTAATCGT…	MLKFILILLVVVMVVQAFDFTDVDYDQFLFNEFESLNEDFEFSRHKRDAYEAFPGLKDKYCCKGDKPEMDYIIDIPYIKRDCAIKYQMNKTDLKEFNIFDCEQMSKVKQVIISRVNCLARSLNMIDENDQLNREGIVKHFAGILEGQSEWKLAAFEGYIDKCMAKVEALPKTNDQYSTAAMELHRCFRNELLNGCPADLRIDSSRCNRLRKTHRDEATNYISRRFINAIIRRSQIHCFNQVEEFESD

## Sheet: C.Chom_IRs
Name	CDS	Protein
ChomIr8a	ATGTCGTTTATAAAAATAACGCTTATTTTTTGCTGTCTAGTGAAAAATGTTCAAAGTAGTGATCTGAATATAGTTTTTTGGGTTGATCCAGTGCAAAAGGATATTTATTCGGATATTTCGGCAGCTTTAAAAGAAGTCGATAATTTACATTTGGAAGCGGAAATAAATGATGCCGTTATGGTGGTAGAATCAAAAAGTGATGAAGAAGATGACCCTGATACCAGAAATATGAAAACTTTCTGCGATATTCTCTCGTCTGTGGAAGTTTCAGTCATATTGGATTTTACTTATCATCCTTGGCGTACGGGTTTGGATTATGTTCAGTCTTATAATATACCATATTTAAGAGTAGATCGTATGCTGAAACCATTCCTGCATGTCTTCAGTGAATTCCTGACA…	MSFIKITLIFCCLVKNVQSSDLNIVFWVDPVQKDIYSDISAALKEVDNLHLEAEINDAVMVVESKSDEEDDPDTRNMKTFCDILSSVEVSVILDFTYHPWRTGLDYVQSYNIPYLRVDRMLKPFLHVFSEFLTQKGGNDAVLILQNEQDRMEALLQIIEGLPFRALIMNAADDSVDFVQRLNELRPSPSYYAIFAKGSNMNTIYEKLAKGNAIARNPEWHLIYLDTKDRVFKYKKQMEKANKFGLNARSICRSMQMKDAYCLSGFTLQRALLLDIFRSLIDIRQSNLDWLKPLSVECNSTHEKESNAIPSNFEIMDHFRLSNFMTYGSANPMNQFEEEMDVIPAISYTVNISMTFYSSEHEAVTDLAVWQNGEFKKINQTISPAKRFFRIGTTEAIPWS…
ChomIr10a-1	ATGAAAAAGTTGTTAAAATTTTTAATTAATTTATTTTTTCTTAATACAATAAAGGGATTTTTGGAACCAAATAATATTTCGGAAACAATATCATTTCAGAATATTGATAAATGGTTGAAAGATACATTAATAAAATTACCTCATCATATTCAAATCAAAATCAGTTCGAATCGTATCAATGAAAATTTAGACAATCAGTATGTACGTTGGTTTTTGGAACAATCGAAATATCCACTAACTGTAAGCATTTTGTATGAACAAAATGAATTTATGGTACCCAATAAAGGTTATAGGTCCGGTCAAGATGTTTATGTAATATTGTGTGATGTTAATAAGTTAGAAACATTTGACAAAAGTGAATTTCAATCGGCTGGAGTTTATTTCTTTATTATTGTTAAT…	MKKLLKFLINLFFLNTIKGFLEPNNISETISFQNIDKWLKDTLIKLPHHIQIKISSNRINENLDNQYVRWFLEQSKYPLTVSILYEQNEFMVPNKGYRSGQDVYVILCDVNKLETFDKSEFQSAGVYFFIIVNQEIMHKLSDIFQYMWKNLFVYQIYLLSEDGVFIYHPFAMKSNGDYGRIIKYIGDIALKEFLFKNMHGYPLRVQMFTSTYSIPVKDGKGNRVIAFKGVDGKVASLLQEQLNFTMILQDPDQNLFGSRLSNGSFNGALGLAINNQLDICLTAFFIKDYLTNKISLSVAVYDDKLCIYTKKAQRIPNSMMPLFSLNYNVWIFFVLTLLLCSIVCRWEKSFSGQYVEILVNTSLAWVRYTLLKYPPFHNERILVVSICLVSVIFGTILEC…
ChomIr10a-2	ATGATTTTGAAATTAGTGTTACTCATATATTCAATTCACTATTGTAAATCATTTAAATTGAACAAAAATTTGGCCTTAACACCAAAACTAACACCAACAACAACATCGAATACACGTAAAGAAATATCAATGGATCTAATTGAGAAATGGTTGGCAAAACCTTTGCTTAATGTTAAACATCTACATTTGGAATTGCGTTTTAATAATTATCAAGAAGATGTTGAAAACTCATATACACAATGGTTTTTAAAGCAGCTAATTGTGCCTATAACCATAAATAAATATGAATTAATAAGAAATAAAACATTTTTGAACAATTTTAGTCGGAATAATTATGTTATAGTAACTAGTATGAGAGATTTGCGTTACTCAGCACGACAATTTGGTAATAGGGCTGGT…	MILKLVLLIYSIHYCKSFKLNKNLALTPKLTPTTTSNTRKEISMDLIEKWLAKPLLNVKHLHLELRFNNYQEDVENSYTQWFLKQLIVPITINKYELIRNKTFLNNFSRNNYVIVTSMRDLRYSARQFGNRAGVFFFIVNGYIDLMEIRRIFAFGWKHLHIFKNFLLTDKGVLIYDPFELNELGNYGKIIKYTGEETMERTLFYNIRGYPLRVQLFRSVYSEPILDPITKKVKYVYGVDGRVANLLQEHMNFTMHLQDPDPNYFGERSPNGTYNGVIGSILRGELDLCVTGFFIKDYMVPEMDFSVAVYDDKLCIYTPKAKKIPESILLFFAVRYDLWLGFILMAFFCSFFWALLRILNLHFNKIQVREVRLHNNSFKWQYARIFIDTWVVWVRVNITQ…
ChomIr21a	ATGATTTTAAAAAGTTTGATTTCTTTAATATTTCTTTTAATTCCTTTCAATCGTGTTGTTTCACTTGAAAATCTCCAAATTCCCGAGAAGTGTATAAGTGAAAAAACTATAAATCGTTTTCAATTAAATCCAGAACTTTATCAATCATGTGAAAGTGTTAAAAATCAACCTCGTCCGCGACGTTTTGTTGAACCGATATTTAAGGGAAAACCTAAACCGCGAGCGGACTTATTAGCAGCAAAATTTAATTTAAATTTAAAAACGGATCAAACCAGTTCATTGATTATGTTAATTTATAAAATTACTAAAGAATATTTATACAAATGTCCACCGGTTATATACTATGATAAATATGTTGAGGATTCGGAAAGTTTGTTGTTGGAAATGCTATTTAAATCT…	MILKSLISLIFLLIPFNRVVSLENLQIPEKCISEKTINRFQLNPELYQSCESVKNQPRPRRFVEPIFKGKPKPRADLLAAKFNLNLKTDQTSSLIMLIYKITKEYLYKCPPVIYYDKYVEDSESLLLEMLFKSFPISYSHGEINIDFKAKNKNLKNPNDINCKSYILFLSDPLKTRSIIGPQIDSKVVVVSRSTQWKLKDFLASELSSNIVNLLVIGESLTADSNKERPYVLYTHKLYADGLGSNTPIVLTSWIRGALSRPHINLFPKKFAEGFAGHRFQVMSGNQPPYMFRLRSLDFGGGSQVSWDGIEYRLINMISKRLNFSIDIIDIPNKLNVKSDVENLDYCIQHRLADMGMLGVYVTKERLTNTDMSVGHSKDCAAFITLASKALPKYRAIMGP…
ChomIr25a-1	ATGATTATTTTGTCTTATTTTAATATTTTCAAAATTATAATTTTTATAATTTTGGAAATTTCAGTAAAAGATAAAATCGTACGAGCACAAACAAGTCAAAATATTAATGTTTTATTTATAAACGAATTAGATAACGATCCGGCCACAAAAGCCATTGAAACGGTACAAACTTATTTAAAGAAAAATTCAAATTATGGATTGTCGTTGCAAATCGATAAAATCGAAGCAAATAAAACGGATGCTAAAGCACTTTTGGAATCGATTTGTACCAAATATGCCCAAAGTATTGAAAATAAACAACCGCCACATGTTGTATTCGATACTACAAAATCAGGAATAGCATCGGAAACTGTTAAATCTTTTACACAAGCTCTCGGTTTACCAACGGTAAGTGCTTCG…	MIILSYFNIFKIIIFIILEISVKDKIVRAQTSQNINVLFINELDNDPATKAIETVQTYLKKNSNYGLSLQIDKIEANKTDAKALLESICTKYAQSIENKQPPHVVFDTTKSGIASETVKSFTQALGLPTVSASYGQEGDLRQWRDMEENKQKYLLQVMPPADIIPEVVRSIVRKMNITNAAILYDDTFVMDHKYKSLLQNIQTRHVITAVAEGDRARAEQIERLRNLDINNFFILGSLKTIGQVLESVKPAFFERNFAWHAITQNEGEVSSKRDNATIMFLKPVVYPQNRERLGLLRTTYNLNEEPQIMSVFYFDLALRTFLAIKEMLQSGAWTANMEYLGCDDFQGGNTPERNIDLKQYFIQVSEPTSYGDFELVTQPGKTFNGYSYSKFEMDINVIQ…
ChomIr25a-2	ATGGTTTTCATATATTTTAATAATTTTAAATTTATAATTTATATAACTTCAGTGATTTTTTTAATAAATAAAACGATTCAGACTCAACAAATGGAAAATGTTAACGTTTTATTTATCAATGATGCTGAAAATTATTTAGCATCTAAAGCAATCGAAGGGGTACAAAATTATTTAAAAAACAATTCTCATTATGGATTAACATTGAAAATTTATAAAATTGAAGCAAATAAAACGAATCCTGAATCATTTTTGAATTCAATTTGTAATATATATGATCAAAGTATTGAAAACCAAGAACCACCTCATATAGTTTTGGATACTACAAAATGGGGTCTAACTGTTGAAACAGTTAAATTATTTACGCGTTCTATGGGTCTACCCACAGTGAGTGCATCATAC…	MVFIYFNNFKFIIYITSVIFLINKTIQTQQMENVNVLFINDAENYLASKAIEGVQNYLKNNSHYGLTLKIYKIEANKTNPESFLNSICNIYDQSIENQEPPHIVLDTTKWGLTVETVKLFTRSMGLPTVSASYGQEGDLKQWNGLNKNENKYLLQIMPPTDTIPHSVEPIVSENYIYDIAILYDETFIMDHKHRAILRQVKTRHVIASIADGKIALSNQIERLRKLDINHFLILGTLKNISKVLESVNPKYFGPNFVWYAVSQEEGTINVKLNNASLIFIKPNLFPLYRQRFKMLRYEYNLNDQPQIMSVFYFDLALKSFLAIHDMLRSGNWSTDMKYLRCGDFKKGNIPERNIYLKQYLNGVTEPTSYGDFDLRVFRDLTFNGLSYYRFNMSVSLLQI…
ChomIr40a	ATGAATATTTTCAAGTTAATAACAATTTGTGAAATGTTTTGTCTGGTCATGGGAATGGCAATGGCGATGGTTATATTAGAACCAGAAAAAAATATATCTGATGTCTCCATAGGTCTCTCTCAAATCGTTAAAAGTCTACATCCTAATCAATTGGCTATTTTGGTAAGACCCTCCGATCCCTTCAATTATACTTTGGATCAAAATCTTTTACTTGAAGATGAAAAGTTGAATCTTCAATTACATATCGATGAATTTTTACAAAATTTACATAATTTGAACTTTAAGTCCGTAATTTTCTATGATCCTGATTTATTTTTTAAATTTATTGAGTCCAGTCTACATGGATCCATAGAGAGTGTAAATTTAATATTTTGTAAACCGTACGATTTAGTACAAAAG…	MNIFKLITICEMFCLVMGMAMAMVILEPEKNISDVSIGLSQIVKSLHPNQLAILVRPSDPFNYTLDQNLLLEDEKLNLQLHIDEFLQNLHNLNFKSVIFYDPDLFFKFIESSLHGSIESVNLIFCKPYDLVQKIYERKLAHRLSLFIFYWGAKYPPKRSEVNFREPMRAVVITRPRKRAFRIYYNQASPDGLGRLSLVSWYDGDNLGLSKEPLLPSAKSVYSNFQGRVFRVPVFHSPPWFSVNYDNDSFTNNSLEFNISDDKSLTEDIVEYQEVNVTGGRDHRLLQLLAQHMNFEFIYIEAHGRTQGSLRTDNEANDTFTGGIGMLQIGLADFFLGDVSLSWERRKAIEFSFFTLADSGAFATHAPRRLNEALAILRPFKADVWPYLILTVIISGPVFY…
ChomIr41a	ATGTTGCCCTCAGTAATCTATTGGTCTCGGATCATAAGTGTCATAACTCAACTCTATTTAAATGATACAGTTATATGTTTGATATGGAACTCCGATATTGAATTTGATTTAGAAACTGTTAATTCTCTGGAATATTATACGACTCTAAATATAAATTTGATCAAGTTACAACAATCATTTGAACAGGATATAGCAGATTTTAAATCACTGGAACAACAATTAAGGGGATTTGGCTTAACACACAATGATTTAACCAAAAAATTAACCATGTCGATAGAGAAAACCCATTGTGAGAGTTTTTTAGCTTTCCAACGAGATATTTTACCATTCATAGAGAGCTTTATTAATGCCAGTCAATATTCAGTTTGGCGTTCCAAAAGAAATCGTTTTGTTTTCAGT…	MLPSVIYWSRIISVITQLYLNDTVICLIWNSDIEFDLETVNSLEYYTTLNINLIKLQQSFEQDIADFKSLEQQLRGFGLTHNDLTKKLTMSIEKTHCESFLAFQRDILPFIESFINASQYSVWRSKRNRFVFSYLDPDFEKYLIEHIFFEEQQSILMISPDASNSDIFNIKTNKYNGPKGEKQYSLELLDRFYASNNTFLYNHPLFPDKTANLRGREIIVAGFDYRPYFVINYQNQANNSYDVAYDGSPKGAVQIDGTEGRVILTFCEIYNCTVWIDSTEANDWGEVYPNLTGDGALGMIVKDMAEISVAAMYSWDVDYLQLDMSMYLVRSGITCLVPAPRRLASWLLPLEPFQFTLWMAVLAYLLIEVISLSFTHKFESNLISEEISWYQSFKFAYVT…
ChomIr52c	ATGTGTTTGATAAAAATTGGAATTTTTAAATTATTTCCTGCAATAATTTTATTGCTGCTGCAACTAATTAAAGCAAATTTTTTATTGGAAAACACACAAAATTCGATAAAACAAAGTGAAAATCATAATTTACAATTCCAAACGCTATTGAAACAAATCGAAAAGGAAAATTGTTTTAAAACCTGCATAATATTTGGAAAACCTTTAAATGATTTTCCAGTTGAAAAGATCTTACAAGAGGATATGAAAAAGTTAATAGTTCTTCATCAGAACATAGAAAATATCAATGAATGCTGTGGTTATCATAATAAATTCCTGGGGATCATATATTGGCATCAGGAATCAGCAGAAGAGTTAATGGGAAACTTGGCCCGAATTTTATATTTCAAAAGACACAAT…	MCLIKIGIFKLFPAIILLLLQLIKANFLLENTQNSIKQSENHNLQFQTLLKQIEKENCFKTCIIFGKPLNDFPVEKILQEDMKKLIVLHQNIENINECCGYHNKFLGIIYWHQESAEELMGNLARILYFKRHNKLLVIKSGVENDTNFKDIEQLFKISKFYKFSHLILILKDFYKSLNYYQYHLYPKFIIEKQNFIPNSTVLYPKKMKNLHGSGIRTIPDQVLPRSAAIIDDKGQLQVKGYIMKFLHLFSKYLNASLEYPLKITIDKSLLRPELYNLTQQDLIDIPASMLTYSLPNSSMIMSNAYEINTWCTIVPIESPLTLKEFLDQYVNQNFVIFLVLGRLVFSTLFVFSKKLWCLKNNSPCIFSMRDIIINPNVISGMYGGSFRLLPDPSKSMRFI…
ChomIr54a	ATGTACAATTTTCAACTATTTATAATAATTGGAGCAAATGTTGTAGCAATTGCAATGGCAACAAATCTAAAATTATTACCATTCAAACGACAAACTATGGCAGCAACTGCAACAAATGGCAACAGGAACAACATCAGCAGCAGCAGCAACAACAGTTACAGTAACCATAATAATATTGATGATGAAGCATTTGTACAATTTTTGAAATATTTAAGCCAAGAGCAAAGTTTTACCACAATTGTTATATTGACAAATTGTTCCAAAGCCATAGCAGCATGGCAACACAATCATGACTATTGCGTAAATCTTAAATATTTTATGGACTATTTTCAGCATTACAACGAAATGCAAAATTATTCTTTAGTTCCCGTTTTACTTTTGCAATCACAACAAGTGGAC…	MYNFQLFIIIGANVVAIAMATNLKLLPFKRQTMAATATNGNRNNISSSSNNSYSNHNNIDDEAFVQFLKYLSQEQSFTTIVILTNCSKAIAAWQHNHDYCVNLKYFMDYFQHYNEMQNYSLVPVLLLQSQQVDYMLHDKFNSGFVTILCIPRLSGSKVMEHHLLLALSKNLWYLRKNRVIIRLDFEDAEEENKKNIARILNYCHNEKIINIIIVSYKFPYETKEYYSFENFPKFKIIKLTWRPEHDKIFPDKLRNLKGSKLLTIPDQIAPRSIVYYDKQGNQQMMGYVGHFVQYLAKGLNASLVWAYKVKQDSLIFYSDILKLTRNHIVDIPASLTGPINNTDWSEFSYPPELASWCVMLPMEAEISMAAIFLRAMNPYFVGNLIILYISFSFLLLVVF…
ChomIr56b	ATGGATATTTTACGTTCTCCATATCACAAGGATGTGCCCAAAGTTTATAAAATGAAAAACGCAAGAGGTGAAGAGGTACTGTTGGGTTCCTATGCTAAAATCATTAAACACTTTGCCGATTACATGAACTATAAATTGGAACTGGTGGAGGAATATGATTATAAAATGTCGGAAGTACAGAAAAATATCGAAAGGAAATATTATAATATTTCATTGCATGCGGAAACCTACGATAATCGATTTGCCGATATTGATTTTTCTTATCCTTTAGAGTTGTCCAATACGTGTGTGATGGTTCCAGCAAAAGATGAATTACCTAGATTTTGGTATATAGCTTGGCCATTTGGACGTTATATATGGTCTATATTGGCTATTCTGGTGATATATGTGGCCTATGTT…	MDILRSPYHKDVPKVYKMKNARGEEVLLGSYAKIIKHFADYMNYKLELVEEYDYKMSEVQKNIERKYYNISLHAETYDNRFADIDFSYPLELSNTCVMVPAKDELPRFWYIAWPFGRYIWSILAILVIYVAYVMTFLKHPTRSFYSNLLYSMSLVMYCSNASLRFHNLTLRLQIIYMLLLILGFIMSSYYCSFLTVYNMRPVFQPFIRTIDDALQANLPIMISNNLLEELKNNPYVNLTRLRKLLKVKSSLEVAQNIQDLNRAFGYVVTQTQWIFVDQLQKNLIQPVYQLSNICFGKVFNTYPVQMDSKFLNSLNLFILKIKECGLWDLWEDEGFRLALTDEYYNLLEDEYPVVSLDLYYFRIAWIILVVGLGLSVIGFAMEIIVFKIYIKL
ChomIr60a	ATGAAATCAATTGAATTGTATTTGGTTCTTTTGATTTTAGTGAAATCAATTGTGGGCATTGTGAATCCAAATAATGAAACCGCTCGAATGGTTATCTATTTGCAAAAGCCTAATGAATTGGGTCCAAGTACTTGGTTAGCGGGTATTAGTTGTTTGGATCGTTTTGCGACGGTGTTTTTAAAGAAACGTGAAAAATTAACGCGTCCACCAAATATAGTCCTGACTAATATTCTGAATATGAGTACACCAGCTGCTCAAATACAAGATGGTTTTCTGAAACTTATGATGGAGGCAATAAGTGAAACACCACCAAAACACACACATTACCAATTTAGAATTATATCCGATTCCCGGGATTATGGGCCTATGGCTCACAAAGAATTAGTGCTATCGGATTTT…	MKSIELYLVLLILVKSIVGIVNPNNETARMVIYLQKPNELGPSTWLAGISCLDRFATVFLKKREKLTRPPNIVLTNILNMSTPAAQIQDGFLKLMMEAISETPPKHTHYQFRIISDSRDYGPMAHKELVLSDFYVVVIDSLLRLRKLMLKYVSHMLSWNPGARFLVLYNNAKNRNREMETARQIFEELLYNFYVHNVAVMYATTPTKYSVLLMDYYNVTSCRELEILKLSVCQDGRFIPDSLGLLDMKLKQIFNSITLNNCTFYMCASIAAPFIEPDCTYGLELRIIGFIKNRLKFDIDQKCEFETRGVFESGNWTGLLGRLNEKSCDFIMGGYYPDNDVIKSFWVSDTYLDDSYTWYVKLADRRPPWMALYAIFKNLTWLSCIGMLFLTWITWFTLVH…
ChomIr64a	ATGATGCTTCAAATAAAATATAAATATTTTAATAAGAAAATAAAAATGATGTTGTTGCTTTTAATATTAATGTGGTCATTAATGGGGCAAGAACATGTTTATGGTAAATCATCAACATATGAAATTGGTATTATAAAAGAAGCAGCAGCAACATCTTTGAATTCGGCTACAAATATTACAAGTACCATGGAGGCCATTGATGCCATTGACGACGATGTCGATGATGAAGATGGTGATGATACTAATGGCATCAGGGACATGATACAGAGAAATATTGCAACAGCAACAACGTATACAACGACAAATGATGCAAAGACAATAAAAACAACAACAACAACAACAGAGGCAATAGCAGCAGCAATGAAACGAAAAATAACAATTGCCACTGAGAATAAAGAC…	MMLQIKYKYFNKKIKMMLLLLILMWSLMGQEHVYGKSSTYEIGIIKEAAATSLNSATNITSTMEAIDAIDDDVDDEDGDDTNGIRDMIQRNIATATTYTTTNDAKTIKTTTTTTEAIAAAMKRKITIATENKDKNNNTNTIYGHINENDNNSNKLPQNVVKKEQQPEKQQEHQQQQYETNMMYMNMKMPAPLLPPSSSTSSLSITTLSEASVASETPSSSSSSSSEPPPTESLLMPKDQLNKTEYKVPKSNEQNGNKNNKINDNNENKPEENRVELKMSTLKVNDTNSNNNNNDIVTAGNTNNIKVLKDNETIISNLNTTTATTTISNDKIAAINVTNSVDDDTNDDDVSDGHNIDPEINNKNCEKLKTFDSLAHGQQELIAQFALKLKLIPRVTFFTC…
ChomIr67b	ATGATTTTGAAAAGTTTACAAATATTGACAATAATAAATTGTCTTTCATCAACATCTATTGAAAGCTCCCAGGAACAGTTATACAATACTGAAATCGCAAATATAATTCAACAAATCAATCGTGAACGAAAATTAGAAATAAACATATTAATTAATTACGATAAATTAATTAACAACGACAACATTGAAATATATCGAGAATTTTTGAGAGCAACACAAATTGAAGAAACTCCAAAATTGATTATAACCCAGCAGGAGCTAAATATAACTCCAATATATAAAACATTTACGGATTTAGGTTTAACAGTGGCCTGGTTAAAGGAGGACACCTTAAGCGATACTCTCTCAACTGTAGATCAATTAATGTGGACTTTACATTTTAAGGATATTTTTTTGCTA…	MILKSLQILTIINCLSSTSIESSQEQLYNTEIANIIQQINRERKLEINILINYDKLINNDNIEIYREFLRATQIEETPKLIITQQELNITPIYKTFTDLGLTVAWLKEDTLSDTLSTVDQLMWTLHFKDIFLLYQGHKENLFEIFQKCWNYGFTSVLLWFNDRLYTYHPYPQIKVIKLNHISEFYNKNHLNNFQGYNMSFPLIYYPPYCFSYNNSHGELLRVGYFYKWIELFLNHYNATIIFSQISHPLLAYDVLKTMLIERNFSFAVADVGPTEDFASSRVLFISKMVIMVPSSQEITHNLYLTKPFDEVVWFIIFLNFLLFVLLFLLINIKLFHKYHLDLASGNSLKILLFLSVDLKMNSFLLNSYLCLLFLFTGVFLTNFYSSSLSSIITSKIYEP…
ChomIr68a	ATGTTTCACAGAACAGCGATCGAACTATTTTTGGATTCCTATCAAGAAAACTATCTCCAAACTCTATTATCACAAATCTTAATAAAAGTCCAAGTGGAACGTTGTTTTGTTATAATAACCGACGAATGGTATAGCAGCCTTTACGATCAATATTTCTTTAAGTATCCTCGTTATCCTATAAGTTATTTTTATATAAAAGTCCAAGAATCGGAAGATTTAAAAGCTCCCAATTACAACACTGTTCGTATTCTAAAACAAATAAGAGCTTTTAATTGTGATTTACATTTTATTACGCTTTTAAACGGTATACAAGTGAAACGTTTATTAAAATTTTTGGAAAATTATCGTATTTTGAATACGAAAAGAAAATTTGTATTTTTACAAGATGATCGTTTACTG…	MFHRTAIELFLDSYQENYLQTLLSQILIKVQVERCFVIITDEWYSSLYDQYFFKYPRYPISYFYIKVQESEDLKAPNYNTVRILKQIRAFNCDLHFITLLNGIQVKRLLKFLENYRILNTKRKFVFLQDDRLLEDDMYRVWSNMIYSLFIKPMEDEKSFMISTIAFPNILLNDGIIPKQVLIWSKGQSLRDIEIFTNSPTNLKGFPISVAVFEHIPMVTYNNLSKSDIKYKGVEIDIVLTLGKVMNFKPKFYENPNSQQERWGRQLANGSYSGLVGQLSSNMAIMAIGDLHVFNAFSSVIDFSKPHSYECLTFLTPESSQDNSWRTFIQPFSGNMWAGVLLSLFLVGTLFYILSFLHALLMSTKSSRVNSKKFFKLFRQRQPVKRISLNRYRDVKFRKY…
ChomIr68b	ATGAAACATTCACTTGAAACACTAATCGTGTTAATTTTAAGCGGAATTATAACAAAAGGATTCCTTGCGGTAGAGAAGGAAAAATTATTCCAACAAAAATTATGTGAATTTATAATTAAACGAAATGCTCAAAATCTTATTGTCTATAGACAAAATGAGCAAAAATTGGAATTGCCAACCTCTCTTTTGGATGCTTATGGACAGGAAATGGATAATTGGAATGAATTTTATGCATGTCTGGCTCAGAAGCCTTTATTAATGCGTGATATGGAGAAATATCATCGTGAACCTTTACGTTCGGCCAGCAGCATAAGTATTTATTTCATAGAATCTTATGACACGTTAACGAAGGTTCTGGCATTTTTAAATCCTCAACAGAGATGGAAACATGGTCACCGT…	MKHSLETLIVLILSGIITKGFLAVEKEKLFQQKLCEFIIKRNAQNLIVYRQNEQKLELPTSLLDAYGQEMDNWNEFYACLAQKPLLMRDMEKYHREPLRSASSISIYFIESYDTLTKVLAFLNPQQRWKHGHRYVFIWLMSDIGRLRGFFEIVWQKNILHAVAAIVKSQEIHTFEPFSPEGFRLKILNQPPYFYDKLKNFHRYKLRITMFKDSVRAVPLENYSEKGFKRIDGWVARTLVELINASSIYITPTDNETYGVLVNGNFTGSLKDIYSGVTHVGFNYRYTLDPVKPFIEELYPYKKRMLYLVVPSAEMRPEYLIFVNAFTNSLWRLLLLNFIMVLLIFIILQRLVERLPNHSLYNSPKHWRWYELVEMFIKTQLGEPVEGFSRISSLRQFLIT…
ChomIr75a-1	ATGTTCAATTTTAATTTATTATCTTTAATTTTACATTATTTTTTAAATGCTCAACTACCCTGTTTGGTAATATTTCATTGTTGGTCTCCGGAAACTATTTATCATTTCTCTAATCTTTCCTCTCATTATGAACTCTATACTCAATATGTTAATTTAAATGATTCAGGGGATTTGCTTGATTTCTCTCCCCGTTATTTGCGCCATGATCGTCCACAGATTGGTGTATTTATGGATATGAATTGTAATCAAACGGATTATTTTATTGAAGAGAATAGTCAACTGCGTTTATTCAACTATCGCTACCGTTGGCTGGCCTATGATGAAGTCTCCAATTTCTCTCGTTTTCAAAACATTTTCAAAAATGTAACCCTCTCAGTGGATACACGGCTTACCTATGTG…	MFNFNLLSLILHYFLNAQLPCLVIFHCWSPETIYHFSNLSSHYELYTQYVNLNDSGDLLDFSPRYLRHDRPQIGVFMDMNCNQTDYFIEENSQLRLFNYRYRWLAYDEVSNFSRFQNIFKNVTLSVDTRLTYVVPKHFTDARNTSNTSYITFDVYNNGKIIGGSLNITTDYEIACNRKDCEIKNYLSELYKRPLYGNRESLRDINLRVALVVTLYPITAPKQEILDFLYSEKDFHIDPIARLGMWIFQLLIESLYTKFEYEIHDRWSDVDYTGGVVGALVNETADYVTSPFFMTPGRFRYLQPISITGTFGMVCMFRTPRNSGIQGRVFIEPFSPTVWIIFGVILGIFALFLWMTFFIEVHHMKPFIHFAPSLLTTCFISFASSCLQGSFVVPGTLGGR…
ChomIr75a-2	ATGTTTAATCCCAATTTTTTAAGTTTAATTCTGCATCATTTTTTAAATGCCAAATTGGCTTGTGTGGTTTTGTTCCACTGTTGGAATAAGGAAACCGTTTATCAGTTTTCTAATTTATCTTCACATTATGGTCTCTATACCCAGTATGTTAATATGGATAATCGGGCTGCTTTGGCGAATTTCTCTTCACGTTATATGCGACATGATCGTCCACAAATCGGTATATTCATGGATATGAATTGTAATCGTACAGAGGATTTTATAGATGAGAATAGTCATCTGCGTTTATTCAATTATCGTTATCGTTTTCTGGTCTATGATGAAACCTCCAATTTTTCTCGTTTCTATAACATTTTCAAAAGTGTCAATCTCTCCGTCGATACACGTTTAACATATGTG…	MFNPNFLSLILHHFLNAKLACVVLFHCWNKETVYQFSNLSSHYGLYTQYVNMDNRAALANFSSRYMRHDRPQIGIFMDMNCNRTEDFIDENSHLRLFNYRYRFLVYDETSNFSRFYNIFKSVNLSVDTRLTYVVPKYLPDLWNATKTSYITFDVYNNGWLIGGAINITTDYEIECYASYCKRTKYLSNLYKRPLYGNRESLRDVIMRVALVVTRYPLTAPKHEILEFLFAQKDFHIDPLSRLGILIFQLLIETLYTRIDYEYYDRWTDMDYTGGVVGALVNETADLVTSPFFMTPGRFQFLAPLSITGTFGMVCMFRTPQNSGIQGHVFIEPFSPTVWIIFGVILGLYALFLWLTFFVEFHHMKPYIDFAPSLLTTCFISFASSCLQGSFVVPGTFGGR…
ChomIr75a-3	ATGTTAAATTTATTTAATTTAATAATAAATCATTTTCTAAGAGAAAAATTAGCTTGTGTAGTGGTCTATCATTGTTGGAATAAGGAGGCTCTTTATCAATTTTCATATTTGGCTTCTCAAAATTCTATTTATTCCCAATATGTGAATTTGAATAATTCCGCAGCTTTACAGGATTTTGCTTATCGTTATATGCGCTATAATCAGCCTCAGATCGGGGTATATATGGATATGAATTGTAATCTTACCGATGATTTTATAGAGGAGAACAGTCATTTAAGATTCTTTAATTACCGTTACAATTGGTTGGTGTACGATGAAACCTCTAGCTTTTCCCGTTTCTATGATATATTCAAACATGTCAATCTTTCGGTGGATACTCGTCTGACCTTTGCGGTACCA…	MLNLFNLIINHFLREKLACVVVYHCWNKEALYQFSYLASQNSIYSQYVNLNNSAALQDFAYRYMRYNQPQIGVYMDMNCNLTDDFIEENSHLRFFNYRYNWLVYDETSSFSRFYDIFKHVNLSVDTRLTFAVPKMPQMSLNSSKTSYVTFDVYNNGRFIGGSINITSNYEIECNRSKCELKQYLSDLYKRPLYGNRQTLSDVVMRASVVVTRYDLKAPEEEIQQFLLAQKDFHIDPLARMGIQIFLCIKDSLNVNISYSYYDRWTDVDYTGGVVGTLVNDEADITATPFFMTLGRFRFLTPIAPTGAFRSVAMFRTPRNSGMRGRVYLEPFSTKVWIGLGIILIVGAIFIWFTFFVEYHRLKTYLDFVPSILTTCLISFGAACSQGSWLVPGSMGGRLG…
ChomIr75b-1	ATGATAAATTTTTCTTTAATAAACCTGATATTATATAATTTTCTTGAAAATAATATTAAATGGGCGATAATACTGCACTGTTGGGATGTGAAAACTCAATTACATTTAGCAGATCAAGCCATGAATCAAAATGTATATATACAGTTTTGGTCTATAAATAATATAAATCTTACGACCCCTTTAGAGGGTCATTATCTGGTAAAGGACCGTCCTTTATTGGGGATTTATTTTGATATGAATTGTTCAAACTCTCTTCAGGTTCTACAAAAATCAAGTGAAGAGAAATTATTTAAACAACATTTTCATTGGTTGATTTACGACTCCTTGGGAGATCTACCGAAATTTAGGGATCTCTTTGGACGATTTCAAATGGCAGTGGATGCGGATGTGACTTTATTT…	MINFSLINLILYNFLENNIKWAIILHCWDVKTQLHLADQAMNQNVYIQFWSINNINLTTPLEGHYLVKDRPLLGIYFDMNCSNSLQVLQKSSEEKLFKQHFHWLIYDSLGDLPKFRDLFGRFQMAVDADVTLFMDNRNLINSPLNSSFILYDVYNNGYNLGGKLNMTIDREIKCSKRSCEVKQYLSSLHEKPKLEHRWYLRDITMRVSTVVTYLPLTDPPEKLLAYLSSTKDRYLDGVAKFGFQYLMILKENLECEFSYNFTNLWSGTEVTGGCIGAIGIEGTADLSSSPFLSSKNRLKYVEAMMILGNFRQVCIFRTPLNSGIQGAVFFEPFSARVWILFGVVLILAAVLLWLTFFVEFHQMKAMLGFVPSILTTCLIAFGSACYQGSFLIPSSTGGR…
ChomIr75b-2	ATGATACATTTTTCTTTAATAAATCTGATATTATATAATTTTCTTCAAAATAATATTAAATGGGCGATAATATTGCACTGTTGGGATGTGAAAACTCAATTACATTTAGCAGATCAAGCCATGAATCAAAATGTATATATACAGTTTTGGTCTATAAATAATATAGATCTTACTACCCCTTTAGAGGGTCATTATCTGGTAAAGGACCGTCCTTTATTGGGGATTTATTTTGATATGAATTGTTCAAACTCTCTTGAGGTTTTACAAAAATCAAGTGAAGAGAAATTATTCAAAGAACATTTTCATTGGTTGATTTACGACTCCTTGGGAGATCTACCGAAATTTAAGGATCTCTTTGGACGATTTCAAATGGCAGTGAATGCGGATGTGACTTTATTT…	MIHFSLINLILYNFLQNNIKWAIILHCWDVKTQLHLADQAMNQNVYIQFWSINNIDLTTPLEGHYLVKDRPLLGIYFDMNCSNSLEVLQKSSEEKLFKEHFHWLIYDSLGDLPKFKDLFGRFQMAVNADVTLFMDNQNLINSPLNSSFILYDVYNNGYNLGGKLNMTIDREIKCSKRSCEVKQYLSSLHEKQKFEHRWYLRDITMRVSAVVTYLPLTDPPEKLLAYLSSTKDKYQDGVAKFGFQYLMILKENLKCNFRYNFTNLWSVTEDTGGSVGAVGIEGTADISSTPFLSSLSRLKYIQAMMILGNFRQVCIFRTPLNSGIQGAVFFEPFSARVWILFGVVLILAAVLLWLTFFVEFHQMKAMLGFVPSILTTCLIAFGSACYQGSFLIPSSTGGR…
ChomIr75d-1	ATGCAATTGTCGCTAATATTTGCAAATGTTGCAATTTTAATTTACGTTTTACGAGGGATAACAATAAATTGTGTTTATGCTAAAGGGTTGGAGAAACAGGACACTTATAAAGATATTTTGATGTCCTATTTTAAATTTCAAGGTGTGAAAAGCTTAAATATTATTAGATGCCCGAGAAATCGATCAAATGGTGTTCAAGAGACGGATTTGGCTTCATTTTTTCTGGATCATAATATGTTTTTGAAAATTTGGTGGGGTGAAGATTATTTAGCCGAGATGCCAGAACCTAATTTATATGGTCCTGCCAATACCTTTCGAATATCGGCAAATGATTCTTCAAGACAACCTTTGAAATTTAAATTACAACCTTTAAACCATAAAACGGGTATAATTTTGGAG…	MQLSLIFANVAILIYVLRGITINCVYAKGLEKQDTYKDILMSYFKFQGVKSLNIIRCPRNRSNGVQETDLASFFLDHNMFLKIWWGEDYLAEMPEPNLYGPANTFRISANDSSRQPLKFKLQPLNHKTGIILEEFHSPCALNVLRWSAASENNYFTTNRFWLLTTNRWKDLPALEDEDIFLPPDSEVKILIGSLNNTYSLLDVYKVQAVKPLKSNFIIQNFSQKRELLKALRKYGSVISLREDLEGITFNTGQVIAFPDVFTNIEDLSMRHIDTISKINNHITIELANKLNMRFNTYQTDNYGWHQPNGSFDGLMGRFQRYELDFAQLAIFMRLDRLALCDFVAETFRIRACIMFRQPPLSAVANIFAMPFENDVWCSLVVLIIVTFLIFSLELLFSPH…
ChomIr75d-2	ATGAGGAAATTGATAATTCTGTTTCTGGTTTTAGGACTTCAAGAAGTCAAAAGTGCAAGAGCAGAAGTAAAACTGGAGAACATTATTGTGGCCTATTTTCAGTATCAAGGAGTACGCAGTTTGAACATGATTATTTGTGCCTCCAATAAAACAGTTTCGGATTCACTTTCCCGAGTCTCATATTTCCAGCAACATAATTTGCCTTTACGTGTTTGGTCTGGAAAAGATTATCTATCCGAAATGCCTAAGAGATCTTTATTTGGTCCACCTATAACATTTCGCGAGATTGAGAACGATACCTTTAGAAGACCTTTAAAATTCAAATTAGAACCTCTAAATCATAAAACTGGTATAATTTTGGAGGATTTTAATAGCCCTTGTGGCCTGAATGTTTTAAGA…	MRKLIILFLVLGLQEVKSARAEVKLENIIVAYFQYQGVRSLNMIICASNKTVSDSLSRVSYFQQHNLPLRVWSGKDYLSEMPKRSLFGPPITFREIENDTFRRPLKFKLEPLNHKTGIILEDFNSPCGLNVLRWSAASENNYFKTNSFWLLIAKEFNDLKSLEDDDIFLPPDSEVKVLIETIKSQTFSLWDIYKVAAFKPLKYKLVAENFRNIKEMKDKLRKYGSVISLREDLEGIRFNTGLVINFPDMFTDIEDLSLRHIDTMAKVTNRLVVDMARKLNLSFNTYQTDNYGWRRPNGSFSGLMGRFQRYEMDFGQMAFFMRLDRTAVCNFLVETFRIRAGIMFRQPPLSSVTNIFTMPFDLNVWICLIILILVTFCVFALELALSPHTHDMHYWDCAL…
ChomIr76a-1	ATGTTGGTTCCGGAAAATTATTGGTCTTTTGTCATCAATATTTTGGTTCACAAATATTTCGCTGATTTAACTACAACGTGTGTTTTATGGAGTGAAAATCTTGATTTCGATGTGACGACTTCTTACGACAGTAAAATCACATTTTTACAAATTAATCCCGAAAATGTGGCAGAAAGTTTTGCTAAAGATGTTTATGATTTTTCCATAAGAGAAAAAAGAGATAATTCAAATGGTGTTTATTACAGTGATTTTATAAAGAAATTAATAGCTGCTATAGAACATTCGCATTGTGAGGGATTTTTAGTTTTACAGGAAAATATTTCTTTGTTTGCTAAAGCTTTTGAAAAGGCTAGTGTGTATGCTATATGGCGTTCAATGAATTCCAGATTTATATTTGCC…	MLVPENYWSFVINILVHKYFADLTTTCVLWSENLDFDVTTSYDSKITFLQINPENVAESFAKDVYDFSIREKRDNSNGVYYSDFIKKLIAAIEHSHCEGFLVLQENISLFAKAFEKASVYAIWRSMNSRFIFAYHKEQQKEAYFQELLFKNQPNILIIEADTYNSSKFLLKTNKFVGPNSQHPEELLYLSTFYGQNNTFVPEIDFSSHNKLKNLHGREIIVGAFDYRPFVAVDFERLPQYHDHAKDNPKHLVHVDGTEIRICHTFCKMYNCTVEFDTTEKEEWGLGYSNYSGYGLIKQIIEGKTHMAMGAMYALHADYTVIDLTTFIGRSGVTCLVPKASFLISWDLPLRPFHLTLWLSIFAGLCLETLILLLAHKFEDKLLNHPNLWWSSFEFGYTTS…
ChomIr76a-2	ATGTTGTTGGTGCAGGAGAATTATTGGTCTTTGGTCATCAATATTTTGGTGCAAAAATATTTCACTGGCTTAACAACAACTTGCGTTTTATGGAGTGAATATCTTGATTTCGATTTAACGACTTCTTACGACAGTAAAATCACATTTTTACAAATTAATCCCGAAAATGTGGCTGAAAGTTTTGCTAAAGATGTTTATGATTTTTCCATAAGAGAAAAAAGAGATAATTCAAATGGTGTTTATTACAGTGATTTTATAAAGAAATTAATAGCTGCTATAGAACATTCGCATTGTGAGGGTTTTCTAGTTTTACAGGAAAATATTTCTTTGTTTGCTAAAGCTTTTAAAAAAGCTAGTGTGTATGCTATATGGCGTTCGATAAATTCAAAATTTATATTT…	MLLVQENYWSLVINILVQKYFTGLTTTCVLWSEYLDFDLTTSYDSKITFLQINPENVAESFAKDVYDFSIREKRDNSNGVYYSDFIKKLIAAIEHSHCEGFLVLQENISLFAKAFKKASVYAIWRSINSKFIFAYHKEQQSEAYFQDSIFKNQPNILVIEADSYDSSTFILKTNKFVGSNSQNPKELLFLSTFYAPNKTFMPDINLSSLNKLRNLQGREIIVGVFDYRPFVAVDFERYPQYHDRAENNPKHLVHVDGTEVRICHTFCKMYNCSVEFDTAAGDEWGLGYNNYSGYGLVRKLIEGEIHMAMEASYAVHSDYAVIDMTTFIGRSGVTCLVPKASNLVSWDLPLRPFHLTLWLAIMAGLCLETCVLFLSHKFEENILSHPNSWWSSFEFGYVT…
ChomIr76a-3	ATGCAAAATAACGCAAATTATTGGTCTCTTATAATCCAAATTTTATTACAAAGGTATTTCTCTCATTTAACCACTACCTGTATTTTATGGCATGAGACGTTTGATCCCATTTTGGAGCCCAGTATTAACGCTAATGTTTTGCTGCTTATAAATCCAGGCACTGTAAAGGATTCCTTTTCTGTTGATATTTACGATTACGATAAACAGGATTCTTATTTTCAAGGTAATCAAGTTACTTATGATGATTTGATCAAGAAGTATATAGCAGCCATAGAAAATACCAATTGTGAGGGTTTCTTAGCTTTCCAGCAACATATTCCCATATTTGCGGCCACATTTAGAAAAGCCAGTCAATATTCTATATGGCGTTCAATACAATCGCGATTCTTATTTATGTAT…	MQNNANYWSLIIQILLQRYFSHLTTTCILWHETFDPILEPSINANVLLLINPGTVKDSFSVDIYDYDKQDSYFQGNQVTYDDLIKKYIAAIENTNCEGFLAFQQHIPIFAATFRKASQYSIWRSIQSRFLFMYVKELQEDGEEDYFKDALFKKQPNILVVEADYLNSSTFALKTNKFVGPLNENPEELYLLNTFDALTLKFTPDIDLFSPEKLRDLQGREIIVAALDYRPFVAVDFERYPKYYDHSEKNPTHLVHVDGAETRVCHTFCELYNCTWFDTSEPEEWGTSYKNYTGIGMIGILLDGKADMATGAMYAWSDFYATLDVSSFIIRSGVTCLVPAPTRVVSWDLPTRPFKTTLWLVILSVLFLESVSLCVTRQFEQVILVKVKNNRGEWWTSYMF…
ChomIr76b	ATGGCTACTGGGATTGAATTGATATTAGCTACGGCTTTATGTTTATCATGCCATAATGATACGGTACAATATCCACCGGGTTTATTACATCTGAATGTTAAAGGGGAAGTAGTTGCTCAAGTGGAGTTAAAACCTTTAGAGGATAAGATTGATTCATCACTTGATGATGTACCCATTGAAACGTTAGAGACTATAGCATTGAAAGCGCAAAAGCTGAAAAGTCTTAGGGAATGGATTAATGGTCGCCACTTGCGTATAGCCACATTGGAGGATTATCCTTTAAGCTACACTAAACACTATGAAAATGGCACAATTGTGGGTTTGGGTGTAGCTTTTGAATTGATCGATTTCCTAAAGGAGAAATTTAATTTTACATATGAAGTTGTGGTGCCGGAGGGC…	MATGIELILATALCLSCHNDTVQYPPGLLHLNVKGEVVAQVELKPLEDKIDSSLDDVPIETLETIALKAQKLKSLREWINGRHLRIATLEDYPLSYTKHYENGTIVGLGVAFELIDFLKEKFNFTYEVVVPEGNIIGSKSDFSKSLIEILNTTEADMAAAFLPLLSEQRTFVFYSTTTLDEGEWIMVMQRPNESASGSGLLAPFDYWVWILIFISLLTVGPVIYFLIILRNKLTGDTEQKPYSLGHCAWFVYGALMKQGSILSPIADSTRLLFATWWIFITILTSFYTANLTAFLTLSKFTLPFNTVNDILIKNKHFVSQRGSGVEYAIKTTNESLSILNRMAQQNYAVFTEATNDTFNLHTYVEKNGYVFVRDRPAITHALYLDYRYRKTISMTNEKI…
ChomIr84a	ATGTATTTAAGCGGATCTAAAGTAATTGCAATATTGTGTATCACAACCGCAATCTCTTCTGCCATTGAAGTGTTAACAAAAGTGCAACAGCGAAACTTTATCGACAACAACAGCAACATAAACCGAAACAAGAACGGCAACACTTCTTATGAATTGAAAGTATTAAATGATTTTCTTGATTATAATCATTTACATCGTGCCATCATTATTTACACTTCATCCACAACGTCCATTTCACATCACAACAAAACACAAGGATGCCAGGATACTGATATTATGGATAACTTTAAACAATTGCCATTAATTCGAAAATTAACAGAAAATTATCACATACAATTTGTAAATACTTTAGCTATAAATGATATTGACTATTTATTTCAATCGCTTGTGCCCAGAATA…	MYLSGSKVIAILCITTAISSAIEVLTKVQQRNFIDNNSNINRNKNGNTSYELKVLNDFLDYNHLHRAIIIYTSSTTSISHHNKTQGCQDTDIMDNFKQLPLIRKLTENYHIQFVNTLAINDIDYLFQSLVPRIVLFMTYQMVNDRGMEIILKLFAMREKLNKSLVWFLIMEENMENPVMGIREKLEHLTLTIDVDITVAVYRNNSILDLYDIYKICSDCNLPLEVEYKGNWSTETGLTILQKFRYGIALRRNNFKNAPIKAATAILNKSPNLSLTDYDYLNNDKDFMEDDAMQRKTYQLLKLMENLFNFSFDIHFTNKWGAKENGSWTGVAGLLYNNQVEISLCPLRYLTTRLEAFVYSRNLHTEKIHFLFRHPKHSSIRNAFLEPLADIVWWCVLALI…
ChomIr85a	ATGTGGCGGCAATTTTATTTGGTCACTCTTATCATTTGCAGTGACATTTCGTGGAGTGTTGCAGCAAACAAAGATAACATAAGTAGTCATATGTTACCCTCTCACTTTCCATTCAAATTGAAACTTTTGAATTATACGAGTCGAATATTTTGTAATTCACAAGTGAAAGTGGTTAATGTTTATTTCGAAAATGAAACGTCATTAAGTTATCCTGGAAAAATATTAAAAGTGCTTAATGATTGTGGTGTATCGCATATTTCCTTTAGAAATAAATTTCGTACAACTCCTCCTGAAATTCTTAAAGATGATGGCATAGAAATGTATCTAATAATGGTGTTACGCAACATTTCTCAAAGCCTTAAACTAAACATGCTTAGGAGAAGGTCCGCTTCAAAATAT…	MWRQFYLVTLIICSDISWSVAANKDNISSHMLPSHFPFKLKLLNYTSRIFCNSQVKVVNVYFENETSLSYPGKILKVLNDCGVSHISFRNKFRTTPPEILKDDGIEMYLIMVLRNISQSLKLNMLRRRSASKYLTFIILMIENPTSVTKDWLYSTFEVFWNMWILNVAVIYYDKGLLHINRYDPFQHKLFPETAIVGKHNLTIRHIFPRTILNMRRKPLRMCMYHDGIRSIYSYSDKLMGSDGLMSSYLAERLNATRIVDWVKPYGNTSISSDMCFKEIVDGSDDVALNIRFLSLETFYKRVEPTIVHSRDDLCVIVPKAKIASSFWNLFRSFNMGVWFSIVSTLILACGFCLINYRKICQNSKFILQLYACIISMPFLKLHKPTSLRIFLYVWMVYGM…
ChomIr87a	ATGACACACCTTTGGCTGTTCTTATTTCTAAACTCTTGGTTCAAAAGTGAAGCTCAGGGTTTTGGTCTAAATCTAATTAAAGTGCCAGACGATGATCGTGCACAAATCATTTGTACCGTTACATTGTTGGCAAAATATTTTCACTCTGGCGAAGCTCTATCTGGTTCAGTGCTTCACATGAGCATAACATCAGCTTCAACTCATGTCCAGCAATCTCTTTTGAGAGCATTACATACAGATCCTAATTACCCTTGGACTATAGTGGTTATGGATACACATCGTGATAGTGATGTGGAAGTTAAGTATCAGCATGTTCTGCATGAGAAGCCACAATGTTATTTTTTCGTTATTGAAAATATGGAAGATGAAGATATGGATGAAATATTTGATAGTTGGAAA…	MTHLWLFLFLNSWFKSEAQGFGLNLIKVPDDDRAQIICTVTLLAKYFHSGEALSGSVLHMSITSASTHVQQSLLRALHTDPNYPWTIVVMDTHRDSDVEVKYQHVLHEKPQCYFFVIENMEDEDMDEIFDSWKTNLNWNPLAQFVVYFSAVEETEEEMTDIMIEILLNFMNKKIYNVNVIGQSEESSFYFGKTVFPYHPDNNCGNRVISIETLDICDYQEGERDNENEEEEDEEEEGGEIEMGRGEENKTEEEGDEEEDQNQAMTSTPASNYVKTTTTHQLSVSPIFTSAELEIQEDIKAQDYKKQHSYTEESSQSEYPKLIVEELYRALFLDKFPKDLSGCPLVAAYRPWEPYIFNEALDNSLYSTSTESVIVNQTSYNNTSDEDEPMDYEFNDDEDD…
ChomIr92a	ATGTCTTTATCGCAAATTTACGGAATAAGCAATTTAATACAGATAATAATCAGCAACTATTATGCTCATTTATCGTCAGTATTGATTGTTTACGATTCTGGTATTTTAACTGAGAATTTATTGCAGCAACAATATTTAGATGAGATACAAAAGGCATTTATGAATCAATCAAAACATGACAACATAATCGGTTTGCAATGGATCAATATGGATTATTTCAATAATTTAGAGGATCAAAATAAGGAGGATTTTGAAGAGATGATATTAAATGCTGTCGATGTGGTAGCTGTTGAGGGTTTCATAACAATTCTTGGAAATACTTCAAGATTTTTACATGCCCGCTACTATGCAACACGCTATTCAACTCTACGCCTCAAGGATAAAATCTATTTGTTTTTA…	MSLSQIYGISNLIQIIISNYYAHLSSVLIVYDSGILTENLLQQQYLDEIQKAFMNQSKHDNIIGLQWINMDYFNNLEDQNKEDFEEMILNAVDVVAVEGFITILGNTSRFLHARYYATRYSTLRLKDKIYLFLCQSDENPSDFLATEILQFYPHHLMVIPETIYPESNKDHDNKNNKNINDYMNENDNDQTIKEKNQKTNIKQTSRAEEIITSTDDNLNFTNVSMEIVVDVTTTTYTTITDTIIPSFSSFFKTPIDDISNSNKNNNNIYRDINFELWTQQYGGAEGNLNAIHLDTYISGNGTFAKNVQLYSNKLWNLQQRTLRIGSLTYVPYVKTYYVAPGEGNVDSINSKGPEKTVQFIGVEAELMKYFCHIRNCHLRVEPYAADNWGIIYDNGSAEG…
ChomIr93a	ATGAATAGAAAGTTCCTTATAGTTTTTATAATATTTTGTATTTTAAAAATATCCTTCGGTCAATACAATGATTATTCTTCATTTTTGAGTTCAAATGCTACAATAGCAGTGGTAGTGGATCATGATTATATGCGTCGATATGGTGAAAATATTATGGGAAATTTTCAAAAGATTTTAAGTGATACAATTCGGGAAAATCTTAAAAATGGTGGCTTAAATGTGAAGTATTTTACTTGGAGTGGTGTACGTTTGAAAAAAGAATTTTTAGTTGCCATGACGGTTATGGACTGTGAAAGCACTTGGAAATTTTTTGAAACTTCACGCATAACAAACGTGTTATTAATCGCATTAACTGACAGCGATTGTCCACGTTTGCCGTTTAGTGAAGCGATAATGATA…	MNRKFLIVFIIFCILKISFGQYNDYSSFLSSNATIAVVVDHDYMRRYGENIMGNFQKILSDTIRENLKNGGLNVKYFTWSGVRLKKEFLVAMTVMDCESTWKFFETSRITNVLLIALTDSDCPRLPFSEAIMIPSIGLSKEFPQMILDAKVQNLLKWKSAVVMMDDSLVYQNTKLVESVVHEGTNNNIIPISLYFYSINDNLKSQKKRQAIREALQPFQASTQKSHNFIIFSKFYEDIIEMAENMNMFHVRNQWLFFILEENHREDFDALTVTQNLNEGTNLAFVLNQTMPGCVNSLNCTIEELSKALVFAISKLTAEEQSIYGEISDEEWEALRYSKRQKQDEILKIMREYLKDFSVCASCSKWRIDTAINWGKSQEHKRSLRVVSSSKNPNKNFDFT…
ChomIr100a	ATGAATTTATATCAAAGAACGATTGCTGTAATTGTTATTTTAATCAATTTAAATTTTTCTAAAAGTGAATATTTTAACAACAATACTAAAGTACTAAGTGTAATAAAAAATCATGCAGAAAATTTAGATTGTATTCGAGTACAATTGAAAAACATGGACAATTTTGTGTTTAAACTTATGCTAAATATTGGAGTTCCCTTATTGATTTCAAAAAGAAGATTTTTATGTAAAAATCGGGAGGAAGCATCATCCTTGTGTCCCAACATAATTGCGCAATTAAATTCAATTGATGAATTGAAGTATGTGCTTGATAGTTGTGCTACTCATAAAGGTGTTATGTTTATTTTATTTAACAAAAGAATAGACTGGCATAAAATATGTTTACTTGGAAATTATTAT…	MNLYQRTIAVIVILINLNFSKSEYFNNNTKVLSVIKNHAENLDCIRVQLKNMDNFVFKLMLNIGVPLLISKRRFLCKNREEASSLCPNIIAQLNSIDELKYVLDSCATHKGVMFILFNKRIDWHKICLLGNYYWLTFRMYRIFYITTEHSKFYHPFIRSNGSYGAMVDTKKYNINKIFDNLYGYPMRVYLFDSVFSEVKAKKDTFKVTRVEGVDAKVAYLLENLFNFTLKLQWPDDDFFGARLENGSFNGALGRIIRNEIDITMTGFFVKDYLTRDLHFSVPVYMDKLCCYSIKSKRIPQSILPLHAVDESIWLVYLSVGLFSSFVWMILRRINISILRYKHQQVSFKKAYSSKSLRFQYMNIFTETWVLWVRMIIVRFPPYNAERIFTISLCLVSVII…
ChomIr101	ATGACAGTATTTTGTATTAAGTTTTGTTTACTGATACTAACTATATTAGTGGTAGTTACTAATGCATTTTTGGAACTGAAGACTGTAGTCGATGAAATCAACTCTATATTTCAATTTGAACTGAATGTCTTAATTAACTTCAATTCCAGCAGTGACTTGGAAAATTATCAAAATTTATTAAAAACAAGTGATAAACCTGTAATTGTGTATAATAGTATTAAGGCCGATATAACGTCAATATATCAACGACAAAATCATAATTTATTGGTTATTGTGTGGCTAAATGAAATGGTGACTGTGAATGACACTATCAAGTTTTTGGATCGTATTATATGGAAACTACACTGGGTCGATATAATGTTTGTGAAAGAACATTTGGAAGAGGAATTTAATTTGTTG…	MTVFCIKFCLLILTILVVVTNAFLELKTVVDEINSIFQFELNVLINFNSSSDLENYQNLLKTSDKPVIVYNSIKADITSIYQRQNHNLLVIVWLNEMVTVNDTIKFLDRIIWKLHWVDIMFVKEHLEEEFNLLYFFEVCRNNGYVNVLLWSQGLLYSYRPFPNGDVVRFTDVKMYADKSHLNNFQGYKILVPFRERAPHCFSYRNRKGELILAGYWFKIIDIFIKHYNGTNVILPVTLEQTKNPQDIQKLTSTFYFDFIPTAMYFSDFYSNSDIFYLSKVVIICSMPLEIPESWYLLITYDNNVWLLCLFVFFILSLLLALIYRFFTNYWQISKAFIDAFTTLTHLPSNFLNQRSPLFYILHLMPIISGFLLSNFHNSNLYSMLTAKIYEKPLESLQDI…
ChomIr102	ATGCGACATGAAAGAGGAAAAGGTGATGACTATGAATATGCTTATAATACAGATAAAATATTTAAACAACTAATGAGTGAAAGTGAAATGCCCATAATGAATCTAAAGGGAAACACATCATATTATTTATGGTACCGATATAATAGACGTCATATGGCTATAGTTCACTTGAATGGAAATGAAGATGAAGACCAGGAGTTACTAATGACTCTGTGGCAAACTTTGAAACGAAATATTCTAACTCGAATGGTATTAGTGATTGGAAGAACGGGTAATCGAAATTATGTAAGAAATATTTTGACTTTTTGTTTTGAAAATAAAGCAATTAATGTATTGATAATTAGAGGAATCCCAAGAAGGGATAGTGTTCTGTATAGCATGAAAGCATTTCCAGAATTC…	MRHERGKGDDYEYAYNTDKIFKQLMSESEMPIMNLKGNTSYYLWYRYNRRHMAIVHLNGNEDEDQELLMTLWQTLKRNILTRMVLVIGRTGNRNYVRNILTFCFENKAINVLIIRGIPRRDSVLYSMKAFPEFQIRREELQEKNNTVLFIDQVKNLKGFEIRLIMTKISSECFILRAENGKFTLGGYVGHFFREFARKHNATLTFPNYHEMSEDMSISVMEYLVENGTYDVSTELSINVYDNSFDFTKAYDYMDWCIMVPVEQPVPVHKFYIIIFDTIIIILFFVTFILLSIVVGGTYLVHRKAIIFRELIFNIYILSGLLGQSFKAERNFSGVRSFIFIITCLTGLVFNTSYVTYLQTFTTKPPKMLVINSVEDIRKSGIKIAIFSDEYDLFMSLDTN…
ChomIr103	ATGAAATTGTTAACATTTACAAAAGTTTTGAAATATCTACTATTTTGGAACTGTCTACCTTCTATAGCAGCAGATTTATATTCATCAAGAGATATATATTTTCTATATAATAAAATTTATAAATTTGAATTAATCATTTTCTTCAATTTTCACTCAACAAATAATCAGCCAGAACTTAATGAAATGCTAGAGGATTCTACTCCTAAAATAGTGATAAACAATTTAGAAGCAAATATGACCAAACTACAAGGATTATTTACACGCCATTGTCTGGCAGTGGTTCATATGGCCAATGATAAGCAAATTGAATGGTTCCAGAAAATGGATCAATTATTATTTAAACGTCATTTAAGTTATATATTAATAATCTTGAAAAATAAGCCCATTGCACCATTTGAA…	MKLLTFTKVLKYLLFWNCLPSIAADLYSSRDIYFLYNKIYKFELIIFFNFHSTNNQPELNEMLEDSTPKIVINNLEANMTKLQGLFTRHCLAVVHMANDKQIEWFQKMDQLLFKRHLSYILIILKNKPIAPFERIFQECWRKGFINVLLWYQRRLYTYNPYPQVKTLELDNFSSFRRREYLKNFQQFQWLMPFIQHAPRCFSYIDRWGNLIRTGYIYKIIELFVQYYNGSLNVYDFNMWSENLTKEEGWEAIQGFHFLCNAFLIDDAFDTSDSMWILHRYLMVPTDQEIPRGLYIAKPFAELTYAAVVLLCVIMCLLIHLHNNLSKENVSRSPLLESLAIIIGLSYGNFRNSNKIFDIILVALKFVGALILVNFYSCNLSSLAVTNLFEPELKTLEDID…
ChomIr104	ATGCGATATAAAATTTCCAATTCAAATTCTCACAAAATGAAAGAGTCTTTTAACATATTAAAAGATCTATTGCTACCGGTACATCATTATTTGGAGATAGAAACTTTGGTGTTGTTCTCAAACCACCAACAAATGAAAGAAATCGATCCAGAGTTCTTTAGTTTAGAGCTAAACAAAATTATCATAACTCAACCTATGACTTGGCGAATACGTGATTCGTTTAAAGGAAACATCTTAAGTTTAGTCTATTTGGAAACTATGAGATTTGATCAGGAACTGTTCGAGCTAATAAGCAACGCCTTAAGCAGATGGCATTTGAAGAAAATTGTGTTCATAAGCCAAAACAACATTTTGGAATTCTGCCCAGAGTCAAAAGATTTATTAGAGTGGCTTCATAAA…	MRYKISNSNSHKMKESFNILKDLLLPVHHYLEIETLVLFSNHQQMKEIDPEFFSLELNKIIITQPMTWRIRDSFKGNILSLVYLETMRFDQELFELISNALSRWHLKKIVFISQNNILEFCPESKDLLEWLHKEGFWSSFLMDSQGNTLAMEHFSHTFYGNTLSLQEFLLSNIFWKDLKGYPIHVAIANNPPRALLYRREKTQVILKGYYGSIISIFSNVYNASLVTHEISDFLYYSELDCLEAIQEDNMDICADSIAWNLHDVVTTPEELAASYLVVPYDKPLPRFQYFFKPFQTSLWLLVFISLIYIIITLSVIHRIQHNSWQITFHLEYAVLALINLPFELRKVKGFRRKYLELLLMFKGFIVSNWYLSILTSLLFARLYSRDINSVEDLQRLNVT…
ChomIr105	ATGAGAAGCAGCATTGAAAAAATCTTAAATTATAACAACCTGGATCAAAGTATTTTGACATTGAAGCGACTTCAGTTAATGAAGAAATTTATATTGCAAAATCTTATCCAATTTCAAATCGAGGCTTTGGTGATATTTTCACTACCCGAACAGATAATGGATATGGATGCAAAATTCTTAAATATAGAGATTAATAAAGTTATCATAACCCTACAGCTGGGGTGGCAAATGAGGTATTTAATTAATGGAAATGTTTTAAGTTTGGTTTATGTGGATTCATACGTGCTGGACCAGGACGTATTGGAGTTACTAAACAACACTTTGAATAGATGGCATTTAAAGAAAATTCTTTTTCTGAGCCGAACTAATATATTGGAGACCTTAAAAGCGACAAAGGAT…	MRSSIEKILNYNNLDQSILTLKRLQLMKKFILQNLIQFQIEALVIFSLPEQIMDMDAKFLNIEINKVIITLQLGWQMRYLINGNVLSLVYVDSYVLDQDVLELLNNTLNRWHLKKILFLSRTNILETLKATKDLLQWLHKQGYWNSFLMDLQGNTVAMDHFSQTLFENTLSLQDFMYGNTSWTDLRAYPIHISVANNPPRALVYRNEENQITLMGYYGTIISIFAQLYNATLVIHEISDFEYYSAFDCLKSLEQLNMDLCADGMDWNLHDTVTKPEELVPSYLIVPYDEPLPRFKYFLKPFQTSLWLLVLLTLIYNILVLSAIHRIQHKSWLITFHLQYAILSLINLSFVLKRVKGFRRKYLELLLLLKGFIVSNWYLSLLTSLLYTRLYSNDINSLED…
ChomIr106P	ATGCATACATTTTTTTCAATAATTATTATCCTTTTGGTGACGTCATCAACTGTTAGAACTAAAATTCCAATAAATGATAGAAATTCAAAGGAATATTTTACTGAATATTCTAAACTTGCTGTATATATGGCAAAACGTTACATAAGTCCAAAAACAAATACTCTCGTTATATGCGAAAAATCTGTGGACAATTTCGGTAGGAAGGAGAACTATCGGACATTATTATTGGAAGATATTTTACATCGATTGAGTGGAAATTTTGCTTTACAATTATTCATTGGTAATTATAATGATAGATTATGGGATTACAATATTTTTATAGTGGACTCTTATGAAGCATTTAAACTTTTAAGTTACACTTTTCCCGTAACTACGAAGGAACGTTTTTTTAACTTCTTC…	MHTFFSIIIILLVTSSTVRTKIPINDRNSKEYFTEYSKLAVYMAKRYISPKTNTLVICEKSVDNFGRKENYRTLLLEDILHRLSGNFALQLFIGNYNDRLWDYNIFIVDSYEAFKLLSYTFPVTTKERFFNFFILLIWSSNDEMERYKNLHKIFNLCLRLNVRNVVIMSKPFAGSSHMSFYSYELYSKGDCRKMIAIREINRYENGLLKSNLLFPDHINNYYGCVFNVSAHQMRPLLIFNGDMNNQTHLMENYRLSGIEGELLNTVAKALNFKFRLRFPRGRNYIEPYLKSSGCFGDLDRNRAQIALGGFSSAEPNSEKYTISVVYHNTQYVFVVRSDLCFGPIKQLLNPYCTSVWICILVLFFTSYVFTKILENYPNLRNFFIGSNNMPICSMIAIFL…
ChomIr107	ATGCGAGATTATTATAAAATAATACTTTTAATAGTTTTGTTTTCCACAAATGTGAAAAGTAAAATTAACATAGATAAAATCCAGATAAAGGAAAGTTTTAGTGAATATATCAAGTTGGTAATATATATGGCCAAAGAATATATGGGTACAAAGACCAATACGATTGCCATCAGGGAAAAGAGTTATGACAAATCCGTGGAGAAAGCCCACCAAATGGCAATATTAAATGACATTATGGAAGGATTGAATGATCAATTCGCCATGCAATTATTTATGGGCAGTTACGATGATAAATTATGGGATTATAATATATTTATGGTGGACTCTTTTGAAGCATTTGTATTTTTACGTTACTTATTTCCAACTACTGAAATGGAACGATCATTTAACTTCCTCGTT…	MRDYYKIILLIVLFSTNVKSKINIDKIQIKESFSEYIKLVIYMAKEYMGTKTNTIAIREKSYDKSVEKAHQMAILNDIMEGLNDQFAMQLFMGSYDDKLWDYNIFMVDSFEAFVFLRYLFPTTEMERSFNFLVLLIWNSNNETELHETIYNICDLSMKFNVRNVVIMIRSLDGHHISFYSYEMFTEGNCEQITIREINRYENGSLQNDFLFLDYIHNFHGCLFNVSAREVQPLLNLRGDVNNKTHLIDSHRLSGIEGDILKMAAKALNFKFYLHFPQQENIINRYFNSTGCFFDLDINHAQIVIGGFSSAEPNNAKYSISMIYHTTSHVFVVRSGLSFGPIEQLLNPFRISIWSSLLVLFLISFICTKILQLKPKLYNFIFGPKNKKPIGSMFATFFGI…
ChomIr108	ATGCATACATTTTTTTCAATAATTATTATCCTTTTGGTGACGTCATCAACTGTTAGAACTAAAATTCCAATAAATGATAGAAATTCAAAGGAATATTTTGCTGAATATTCTAAACTTGCTGTATATATGGCAAAACGTTACATAAGTCCAAAAACAAATACTCTTGTTATATGCGAAAAATCTGTGGACAATTTCGGTAGGAAGGAGAACTATCGGACATTATTATTGGAAGATATTTTACATCGATTGAGTGGAAATTTTGCTTTACAATTATTTATTGGTAATTATAATGACAGATTATGGGATTACAATATTTTTATAACTTTTAAGTTACACTTTTCCCGTAACTACGAAGGAACGTTTTTTAACTTCTTCATGTTATTAATTTGGAGCTCTAAC…	MHTFFSIIIILLVTSSTVRTKIPINDRNSKEYFAEYSKLAVYMAKRYISPKTNTLVICEKSVDNFGRKENYRTLLLEDILHRLSGNFALQLFIGNYNDRLWDYNIFITFKLHFSRNYEGTFFNFFMLLIWSSNDEMERYKNLHKIFNLCLRLNVRNVVIMSKPFAGSSHMSFYSYELYSKGDCRKMIAIREINRYENGLLKSNLLFPDHINNYYGCVFNVSAHQMRPLLIFNGDMNNQTHLMENFRLSGIEGELLNTVAKALNFKFRLRFPRGRNYIEPYLKSSGCFGDLDRNRAQIALGGFSSAEPNSEKYTISVVYHNTQYVFVVRSDLCFGPIKQLLNPYCTSVWICILVLFFTSYVFTKILENYPNLRNFFIGSNNMPICSMIAIFLGNAVTKPK…
ChomIr109P	ATGCGAGATTTTTATAAAATAATACTTTTAATAGTTTTGTTTTCCACAAATGTGAAAAGTAAAATTAACATAGATAAAATCCAGATAAAGGAAAGTTTTAGTGAATATATCAAGTTGGCAATATATATGGCCAAAGAATATATGGGTACAAAGACCAATACGATTGCCATCAGGGAAAAGAGTTATGACAAATCCGTGGAGAAAGCCCACCAAATGGCAATATTAAATGACATTATGGAAGGATTGAATGATCAATTCGCTATGCAGTTACTTATAGGCAGTTACGATGAAAAATTATTGGATTATAATATATTTATGGTGGATTCTTTTGAAGCATTTGAAGTTTTACGTTACTCATTTCCAACTACTGAAATGGAACGATCATTTAACTTCCTCGTT…	MRDFYKIILLIVLFSTNVKSKINIDKIQIKESFSEYIKLAIYMAKEYMGTKTNTIAIREKSYDKSVEKAHQMAILNDIMEGLNDQFAMQLLIGSYDEKLLDYNIFMVDSFEAFEVLRYSFPTTEMERSFNFLVLLIWNSNNETELHETIYNICDLSMKFNVRNVVIMTKSLEGHHISFYSYEMFTEGNCEQITIREINRYENGSLQNDFLFLDYIHNFHGCLFNVSAREVQPLLNLRGDVNNKTHLIDSHRLSGIEGDILKMVAKALNFKFYLRFPQEPNIIFKYFKSTGCFLDLDINRAQIVIGGFSSAEKNSAKYSMSMIYHTTSHIFVVRSGLSFGPIEQLLNPFRISIWSSLLVLFLISFICTKILQLKPKLYNFIFGPKNKKPIGSMFATFFGI…
ChomIr110	ATGTTGAAATATTATTTTCTATATATTGGAATTACAGTGGTTTTGATACCAACCAGCAAATGTGGAATTCCTACAGAAAAACTAAAGACAAATGAAAACTTCAAAGAATATTCCAATGTGGCAGCATTTATGGCCATAAATTTTATCAGTGGAAAATCAAATACACTTGTCATTGATGAAAATTGTTTCGAATATTTTGATGTTAAAGATAATTATCAACTGATATTGCTGAATGATCTTCTAATTGGTTTAGAAGATAAATTTGCAATACAAATGTATTTGGGTAAATATGAAGATCGCTTATGGGATTATAATATATTTATAGTTGATTCCATTATATCTTACACTTTCCCCATGACTGAAAAAGAACACATGTTTAATTTTTTTGTTCTATTGACT…	MLKYYFLYIGITVVLIPTSKCGIPTEKLKTNENFKEYSNVAAFMAINFISGKSNTLVIDENCFEYFDVKDNYQLILLNDLLIGLEDKFAIQMYLGKYEDRLWDYNIFIVDSIISYTFPMTEKEHMFNFFVLLTWQGTNKTELKEILHTIFEISFSYNVKNVVIMHKLLNDEHISFYSYDIFSKENCRNEITVQEINRYENGSLKYNFLFPDHMINFNGCELNVSANEVQPLLSFDGDVHNETHLKESDRLGGVEGDILKVVAETLNFKIRLHFPTESSEINSDSLSTGCFGELDNSSAHIAIGGFSTIQNNSDKYSISFVYHSTPYVFVVRSGLSFGPIKQLLNPFSTKLWASLLIFFLLSFIFAKTIQMKPKLSDFILGPKNRKPIGSMLAIFFGVSI…
ChomIr111	ATGAAATATTTTTATTTAAGTTTCTTTATAATTCTACTTGTGCCGATAATGGAAAACTTTCGAGTTTTGGACGAAATAAGTGATTTGAGCATTCTTCGTTTTATTGATGTGGCCATGTTTATGACAAAACGCTATATAAGTCCAAAAACCAATACATTGATTATCATGGAAAATTGTAAATTCGCTTGTAGCAAACACAAGCGATATCATGCCACGTTACTGCACCATTTTCTCAAAAATCTTAATGATACACTCGCGATACAGTTATTATTTTCCCAATCGGAATATAGACCCTGGGATTATAATTTATTTATTGTGGACTCTTGGTCAGCATTTGAATCTCTGCGTATTATAATTCCGTCTACAAAACATGAACGAGATTTTTATTTCTTTATTTTA…	MKYFYLSFFIILLVPIMENFRVLDEISDLSILRFIDVAMFMTKRYISPKTNTLIIMENCKFACSKHKRYHATLLHHFLKNLNDTLAIQLLFSQSEYRPWDYNLFIVDSWSAFESLRIIIPSTKHERDFYFFILFTWSSDFLLIRNLIQIFELCLRFNVNNVVVMAKSTHNNFIAFYTYQMFNEDHCGGEITVQEINRYENNRLKHDFLFPQLLNNFFKCPLRVTAQISEPLLTFDGNFRNKTHLIDQKRLSGIEGEILKLLAEALNFKIRMLFSEELSAIDLKLNSSSGCFKNLEQQSAQIAIGGLSSSLENNYKFSKSFTYHTTPYKFVVRSNILFGPIKQLLNPLNETTWILLLITFALLIILIQLIEQKDISKLHNLLFGYSNKDPTFNMILTFLG…
ChomIr112	ATGGACAAGGATAAAATTCAAATACAAATACAAACAAGGACCTTTCTAATAATTCTAGTAATTATATTTGGCAATAATGTTTATTTAAATTTTGCTTATAAGAATGAGACTGTACATGAAGCATTAAGTTTAATTATACAAGAAGCTTTAATTGAAGACGGAACTCGTCTTTTATTTTATGTGAATTTTAATAACAAGTCGCATCAAGAACGTTTAAATGCAAATGATTTTTTAAGTGGAATATTACCGAGTCTCAATGATGCTCCTTATAAGGTGTTTTGTCAAAAGCAAAAATTATTTTTCAATTTCAAACACAGTGAAGTTATTATTTTAGACGATTTATCATCATTTAAATTCTTCTTTCGTAATATGTTTGCTATTGGTAACATGAATCTCTCA…	MDKDKIQIQIQTRTFLIILVIIFGNNVYLNFAYKNETVHEALSLIIQEALIEDGTRLLFYVNFNNKSHQERLNANDFLSGILPSLNDAPYKVFCQKQKLFFNFKHSEVIILDDLSSFKFFFRNMFAIGNMNLSRTLLFITSLKTLDYNTIYMIFKDFFFMDMIQVALVIELAESNEIVMLTYFPFTPKACRNFEPIIINRYLADQHRWQHMDYFPNKLYDFYGCPVTCCTWEEMPYFSVKRDKHNPTDIDYVGIEAELLKYLAGRLNFTIKIHWIEPIKEEVDNKLNVFGPMFAQHCDFALGGFSYRKDLDFSSSFSQTNYFMFSQIFIVTNVINFYTAYEKLAFPFHYAVWFALGLSFALSSLCIYICGLRRQWLRYRNFLIGSTNKTPHFHLYALAV…
ChomIr113A	ATGCTAAATGCCATTGACTCGGATATGCCATTATCCTTGCAACATTCTATTGCCGCTTGTTGCAGTATTATACGTGAACATTTTGCTCCAAGTACCGATAGTTTTATGGTCAGTACAAATGTACAACAAACGTATTTAAAAAGGCATCGAAATGATTTTCTAAATAATGTTTTACTTAATTTAACCATGATTAAAGTTGAAATTGAGAGTATTAATTCCGAAGTACGTGACCAGACATTTAATCGTAAATTTAATTTAATTGTTGTAGAAGATGTTGAATCGTTAAGAGAATTGGATCCAGCTAAATACACCCGAAATTATGATTTACAAGAACATTATTTAGTGTACCTGATGCACGCAGCCAGATTTAATGATATTATGCAAGTTATAAATGATATA…	MLNAIDSDMPLSLQHSIAACCSIIREHFAPSTDSFMVSTNVQQTYLKRHRNDFLNNVLLNLTMIKVEIESINSEVRDQTFNRKFNLIVVEDVESLRELDPAKYTRNYDLQEHYLVYLMHAARFNDIMQVINDIFAYFWENSIINVTLMKANRNTVVETYTYFPFESFESCKVPLVKLLNTYSGSWSKSVALTMFPSKIMDLQNCPLGVAVWDTPPYLSYTKNDAGFYDIDYFEAKLLKVLSKKLNFTLDLKEPPNNEQRGKVLENGTLTGAMKMLHDHNADLSLGAFHYTLERSSVLTAALPYYQTYQIYGILTTSQLYSSLELYAYPFDRLTWTFVLGSLFMGLVIAVVVDRFYARCLIIRVAIGFPPLKTPSLNIIRFLLGQNLMELPDTHFSRFMV…
ChomIr113B	ATGCTAAATGCCATTGACTCGGATATGCCATTATCCTTGCAACATTCTATTGCCGCTTGTTGCAGTATTATACGTGAACATTTTGCTCCAAGTACCGATAGTTTTATGGTCAGTACAAATGTACAACAAACGTATTTAAAAAGGCATCGAAATGATTTTCTAAATAATGTTTTACTTAATTTAACCATGATTAAAGTTGAAATTGAGAGTATTAATTCCGAAGTACGTGACCAGACATTTAATCGTAAATTTAATTTAATTGTTGTAGAAGATGTTGAATCGTTAAGAGAATTGGATCCAGCTAAATACACCCGAAATTATGATTTACAAGAACATTATTTAGTGTACCTGATGCACGCAGCCAGATTTAATGATATTATGCAAGTTATAAATGATATA…	MLNAIDSDMPLSLQHSIAACCSIIREHFAPSTDSFMVSTNVQQTYLKRHRNDFLNNVLLNLTMIKVEIESINSEVRDQTFNRKFNLIVVEDVESLRELDPAKYTRNYDLQEHYLVYLMHAARFNDIMQVINDIFAYFWENSIINVTLMKANRNTVVETYTYFPFESFESCKVPLVKLLNTYSGSWSKSVALTMFPSKIMDLQNCPLGVAVWDTPPYLSYTKNDAGFYDIDYFEAKLLKVLSKKLNFTLDLKEPPNNEQRGKVLENGTLTGAMKMLQDRTADLSLGSFHYTLERSNLLTAALPYYQTYQVYGILTTSQLYTSLELWAYPFDKFTWILLLGSFFNGLLIGFVLDRFYTRALIIRVAIGYPPLKTPSLDVVRVLIGQNLMELPDTHFARFII…
ChomIr113C	ATGCTAAATGCCATTGACTCGGATATGCCATTATCCTTGCAACATTCTATTGCCGCTTGTTGCAGTATTATACGTGAACATTTTGCTCCAAGTACCGATAGTTTTATGGTCAGTACAAATGTACAACAAACGTATTTAAAAAGGCATCGAAATGATTTTCTAAATAATGTTTTACTTAATTTAACCATGATTAAAGTTGAAATTGAGAGTATTAATTCCGAAGTACGTGACCAGACATTTAATCGTAAATTTAATTTAATTGTTGTAGAAGATGTTGAATCGTTAAGAGAATTGGATCCAGCTAAATACACCCGAAATTATGATTTACAAGAACATTATTTAGTGTACCTGATGCACGCAGCCAGATTTAATGATATTATGCAAGTTATAAATGATATA…	MLNAIDSDMPLSLQHSIAACCSIIREHFAPSTDSFMVSTNVQQTYLKRHRNDFLNNVLLNLTMIKVEIESINSEVRDQTFNRKFNLIVVEDVESLRELDPAKYTRNYDLQEHYLVYLMHAARFNDIMQVINDIFAYFWENSIINVTLMKANRNTVVETYTYFPFESFESCKVPLVKLLNTYSGSWSKSVALTMFPSKIMDLQNCPLGVAVWDTPPYLSYTKNDAGFYDIDYFEAKLLKVLSKKLNFTLDLKEPPNNEQRGKVLENGTLTGAMKMLHNHIADLSMGSFHYTVERSNLLTAALPYYQTYEIYGILTTSQLYTSLELYAYPFDRLTWILLLGSFFNGLFIGFVLDRFYTRALIIRVAIGFPPLKTPTLNVIRFFLGQNLMELPDTHFARFII…
ChomIr113D	ATGCTAAATGCCATTGACTCGGATATGCCATTATCCTTGCAACATTCTATTGCCGCTTGTTGCAGTATTATACGTGAACATTTTGCTCCAAGTACCGATAGTTTTATGGTCAGTACAAATGTACAACAAACGTATTTAAAAAGGCATCGAAATGATTTTCTAAATAATGTTTTACTTAATTTAACCATGATTAAAGTTGAAATTGAGAGTATTAATTCCGAAGTACGTGACCAGACATTTAATCGTAAATTTAATTTAATTGTTGTAGAAGATGTTGAATCGTTAAGAGAATTGGATCCAGCTAAATACACCCGAAATTATGATTTACAAGAACATTATTTAGTGTACCTGATGCACGCAGCCAGATTTAATGATATTATGCAAGTTATAAATGATATA…	MLNAIDSDMPLSLQHSIAACCSIIREHFAPSTDSFMVSTNVQQTYLKRHRNDFLNNVLLNLTMIKVEIESINSEVRDQTFNRKFNLIVVEDVESLRELDPAKYTRNYDLQEHYLVYLMHAARFNDIMQVINDIFAYFWENSIINVTLMKANRNTVVETYTYFPFESFESCKVPLVKLLNTYSGSWSKSVALTMFPSKIMDLQNCPLGVAVWDTPPYLSYTKNDAGFYDIDYFEAKLLKVLSKKLNFTLDLKEPPNNEQRGKVLENGTLTGAMKMLYNHSADLSLGAFLYTLERSNVLTAALPYYQTFQIFGILTTSQLYTSLELYAYPFDELTWCCVLGSFCMGLYMAFVLDRFYSRSLLIRVAVGFPPLRTPSLNVVRFLLGQNLVQTPGTHFARFSI…
ChomIr113E	ATGCTAAATGCCATTGACTCGGATATGCCATTATCCTTGCAACATTCTATTGCCGCTTGTTGCAGTATTATACGTGAACATTTTGCTCCAAGTACCGATAGTTTTATGGTCAGTACAAATGTACAACAAACGTATTTAAAAAGGCATCGAAATGATTTTCTAAATAATGTTTTACTTAATTTAACCATGATTAAAGTTGAAATTGAGAGTATTAATTCCGAAGTACGTGACCAGACATTTAATCGTAAATTTAATTTAATTGTTGTAGAAGATGTTGAATCGTTAAGAGAATTGGATCCAGCTAAATACACCCGAAATTATGATTTACAAGAACATTATTTAGTGTACCTGATGCACGCAGCCAGATTTAATGATATTATGCAAGTTATAAATGATATA…	MLNAIDSDMPLSLQHSIAACCSIIREHFAPSTDSFMVSTNVQQTYLKRHRNDFLNNVLLNLTMIKVEIESINSEVRDQTFNRKFNLIVVEDVESLRELDPAKYTRNYDLQEHYLVYLMHAARFNDIMQVINDIFAYFWENSIINVTLMKANRNTVVETYTYFPFESFESCKVPLVKLLNTYSGSWSKSVALTMFPSKIMDLQNCPLGVAVWDTPPYLSYTKNDAGFYDIDYFEAKLLKVLSKKLNFTLDLKEPPNNEQRGKVLENGTLTGAMKMLHDHAADLSLGSFRYTLERSNHLTAALPYYQTYQIYGVLTSSQLFTSLELLMYPFDNLTWILIFGSIFLGLLISFIIQNFYNKSKLIRIAIGFPKFRTPYMNIFRIFLGQNLIQIPTTYFARFII…
ChomIr113F	ATGCTAAATGCCATTGACTCGGATATGCCATTATCCTTGCAACATTCTATTGCCGCTTGTTGCAGTATTATACGTGAACATTTTGCTCCAAGTACCGATAGTTTTATGGTCAGTACAAATGTACAACAAACGTATTTAAAAAGGCATCGAAATGATTTTCTAAATAATGTTTTACTTAATTTAACCATGATTAAAGTTGAAATTGAGAGTATTAATTCCGAAGTACGTGACCAGACATTTAATCGTAAATTTAATTTAATTGTTGTAGAAGATGTTGAATCGTTAAGAGAATTGGATCCAGCTAAATACACCCGAAATTATGATTTACAAGAACATTATTTAGTGTACCTGATGCACGCAGCCAGATTTAATGATATTATGCAAGTTATAAATGATATA…	MLNAIDSDMPLSLQHSIAACCSIIREHFAPSTDSFMVSTNVQQTYLKRHRNDFLNNVLLNLTMIKVEIESINSEVRDQTFNRKFNLIVVEDVESLRELDPAKYTRNYDLQEHYLVYLMHAARFNDIMQVINDIFAYFWENSIINVTLMKANRNTVVETYTYFPFESFESCKVPLVKLLNTYSGSWSKSVALTMFPSKIMDLQNCPLGVAVWDTPPYLSYTKNDAGFYDIDYFEAKLLKVLSKKLNFTLDLKEPPNNEQRGKVLENGTLTGAMKMLHDHTADISLGSFRYTLERTNVLTAALPYYQTYQVYGILTTSQLYTSLELLAYPFDNLTWSFLLSSIILGLIITLIVTDGYNHSKLIRIAVGYPPLRNASMNIFRFMLGQNIIQIPDTHFARFMI…
ChomIr114	ATGAATAAATTAATGGAAATAGTATTGGAGGCAACACAGCCGACATTTAATTTATCATTAATATTGGCAACATTATATATCATTAATACTGATTATGCCAAATATGCAACAACAGTCACTATTGGAGAATATGCAATAAATCGGAGGAATCGATTCTTTCATAATTATTTAATAAATGAAATTCTTAAACGTAACACGATTACACCAAATATTAAATTCTATACTGAAAATAAGATACAAGAATATATCTCTGATCAGGAAAAGGAAGAAGAATCGGACACTAAGCAATTACAATTACATCTCGAGGATTGTATATGGTTTTTGGATAGCTTAACATCGTACTTGAAATTTGAAAATTTTTTATTGAACTCCAACCTAAATTTTCAACGTAATGGATAT…	MNKLMEIVLEATQPTFNLSLILATLYIINTDYAKYATTVTIGEYAINRRNRFFHNYLINEILKRNTITPNIKFYTENKIQEYISDQEKEEESDTKQLQLHLEDCIWFLDSLTSYLKFENFLLNSNLNFQRNGYFLLIYTGEENKSLSNMRVIFHRLFTLYCINVNILLMIDNTAKLYTYFPFKNEKCHFSKPELNISFRNIETNFTNYKVKKKIFENKLDNMHGCELTVATFPDAPYVMIDKDPESGNLTRLHGIEGSLLSLMAESMNFKIKLKIPETPDRGVVYPNDTITELKRMVMNAEANISMVTMIHYKGNYKEVQPSYAYLHIPYVLAIPLGPKMTSLQRLIKPFHYIIWFCFNSSLMLGILLIYFLRFLGRSKLMYFIFGGGNRTPFTNLIST…
ChomIr115	ATGAACAAATTAATGGAAATAGTATTGGAGGCAACACAGCCGACATTTAATTTATCATTAATATTGGCAACATTATATATCATTAATACTGATTATGCCAAATATGCAACAACAGTCACTATTGGAGAATATGCAATAAAACGGAGGAATCGATTCTTTCATAATTATTTAATAAATGAAATTCTTAAACGTAACACGATTACACCAAATATTAAATTCTATACTGAAAATAAGATACAAGAATATATCTCTGATCAGGAAATGGAAGAAGAAGAATCGGACACTAACCAATTACAATTACATCTCGAGGATTGTATATGGTTTTTGGATAGTTTAACATCGTACAAAAAATTCGAACGTCTTTTAATGAATCCCAAAGGAAAATTTGAACGTAATGGA…	MNKLMEIVLEATQPTFNLSLILATLYIINTDYAKYATTVTIGEYAIKRRNRFFHNYLINEILKRNTITPNIKFYTENKIQEYISDQEMEEEESDTNQLQLHLEDCIWFLDSLTSYKKFERLLMNPKGKFERNGYFLIIYTGKEHKLLNNAKKIFRKLFSLYCTNVNILLMMDNSPDLYTYFPFTKTKCHSSNPELYISFRNIENNFTNFKAGKKIFTSKLENMNGCELTVATWSYPPYIIIDKDPESGNLTRLHGIEGSLLTLMSKSMNFNMKFKIPQILDRGDVYPNGTATGLMGMIMNAEANITIMTMMNSKKRAKIAQPSNTYLHIPYVLAIPLGPKMTSLQRLIKPFHYIIWFYFSCSLMLGILFIYILRFSGRSKLMDFIFGQRNRTPFTNLIS…
ChomIr116	ATGACAAAATTAATGGAAATAGCATTGGAGGCTTCACAGCCAACATTTAATTTATCATTAATATTGGCAACATTATGGATCATTAATAATGATTTTGCCAAATATACAACATCAGCATTAACAATCGGACAATATGCCATCAATCAAAGAAGTCGTTTATACCATAACGATTTAATTAATGAAATTATAAAACGTGCCATGATAACACCTGGCATCAAACTCTATACCGAAAGTGAGATACAGGAAAATGTTTCTGATGAAACGATAGAGAAGAATTTCAATGCAGAGGAAATGAAAAGGAAATCTGGCAGTAAATATTTAGATCGTGAAAAAAGTATATGGTTTTTGGACAGCATAACATCGTATAGGAATTTTGAACATATGCTATTGAATCCTAAA…	MTKLMEIALEASQPTFNLSLILATLWIINNDFAKYTTSALTIGQYAINQRSRLYHNDLINEIIKRAMITPGIKLYTESEIQENVSDETIEKNFNAEEMKRKSGSKYLDREKSIWFLDSITSYRNFEHMLLNPKSQYHRNGYFLIIYTGSEQERLSNVKEIFRRLFILYCTNVSVLLVVGKAPYLYTYFPFAKNKCHSSMPEFYISFRDIQKNFSNFEVKKPIFPSKVANMHGCELAVATWSYPPYIYVETDPESGNLTRLHGIEGSLLTLLSQLMNFKIRLKVPKPLDRGDVYPNGTSTGATRMIINAEANITIISMMYNKIRSEVMQPSYGYLYIPYVLAIPQGKKMTSLQRLIKPFRYIIWSCLTSSVMFGILFIYFLRFLGKSKLMDFVYGQGNRT…
ChomIr117	ATGATGTTTTCTCTGTTCGGCCATAAATTAATATTTTCTATAATTTTATTACTCTTCTCCACAACAAAACCGATAAAGTGTAAATTTGAGTGGACACCTAAATTTGAAATTACACAAAATCTTTCCCAGGCAATTGCGGAAATTGTGAATACAATTTATGTGGATAAATTACATTTGAGTGTATTTAATTTTCAATTGAAAGTGGCAAATCGGAATAAGGAATATTTACCAGAATTTGGAAAAATAATGGATAAAACAATGGAATTGTTAAGTGAAAATATAGCGATACGTTTGAAAAATGATATTGCCATACCAACGGATAACCAAAGACACAATTGTGTATTATTGGTGGATACATGGGAATCTTTGGAGTTCCTCTATCGGGATCTTAATAAATAT…	MMFSLFGHKLIFSIILLLFSTTKPIKCKFEWTPKFEITQNLSQAIAEIVNTIYVDKLHLSVFNFQLKVANRNKEYLPEFGKIMDKTMELLSENIAIRLKNDIAIPTDNQRHNCVLLVDTWESLEFLYRDLNKYHLFVKGSYFIVLLTVPHMNHYYDELFEIFQINWRNGIIHANVLIFSVENVILLFHDLPFTRFHCRGVAPIIHNKFIDGHWLHKEFYVEKLKNLYGCPLVCATWEDWPYFKLLHGPPPENRPIHMGLEGQLLEYLAAKINFTIKLRWMSNEEIDQTIHNEQGVFDKLFSNYTDFVIGAFHYKPTSLEDSYAPSTTYYMSSYYFIISSKTDIYDPFTKLLLPFGRNIWLVLIFMFIIGNIVLITVIQLNHKFKSLVVGRENKAPAYNM…
ChomIr118	ATGTTTTCATATTTGCAACATTTTAAAATGAAATTTTTCCTCAAAGAAACCTCTGAGATGACTGTAGTACAAAGTGTTCGTTATTCGAAGGCAAAATATTATTTTAACGAATTATTAAGTGAATATTTTAAGGTGATGGATGATATAAAAATTAAATTAGAAGATGTTGATCGTAATTATCAACATGAATTCGCTTATTTTAATATGATGTTTATTGATTCATATAAAAGTTTTCGAAAAATCGATCCTGGTCCCAAAACTACTACTCAAGATTACAGTGAATTCTATCTTATTGTGCTTTATTCTTCCAGTAAAACACCGGAAAACGAAATACAACAAATATTTGATTATTGTTGGTATTATTATACCGTTAATGTGGCTCTACTATTACAACCAGAG…	MFSYLQHFKMKFFLKETSEMTVVQSVRYSKAKYYFNELLSEYFKVMDDIKIKLEDVDRNYQHEFAYFNMMFIDSYKSFRKIDPGPKTTTQDYSEFYLIVLYSSSKTPENEIQQIFDYCWYYYTVNVALLLQPEKGEKPILLYTYFPFTPKTCHQAELQIINQNKSILELTHDELYPDKFHNFHNCALIAALWNVPPYLTLPNSKYSEDMEGMEGFLLKLLAEVLSFQIDYITPPNDEQRGLMKADGTVTGAIKMLNDRVADLSLGSFRCTQERSTALSPSMTFYQTMQVFTVLSLREPWTSFEIIAYPFDLHIWIILLALLLCLLSSALILEYFRCNILKFIYGFSTANYININILAITLGQAVNAVPVRNFARYIFLMWVLLTMILRSIYQGSLYDFL…
ChomIr119P	ATGAATCTAACGGCTTTATTGAATTTCGAGTCAATGGGTTACAAAGGTGCCCAGACACAATCAAAGGCCTTAAACATGTTTGTTGCCAATTCGATAAGAGTCATAATTGAAGACTTTTTTCTTAAAATGGCTCCCTCATTCATTATAGTAGTATCGTGTCGTCGCAATAGTCCTTTAAATTTTTATCTAAATATTATGCAATATTTATTTACAATGGTGGACAATATGATAGTACAATTGGTATTTGTAGATTATTTAAAACCACAACACTTGTTGGGAACCAGAATGTATAATCTGCTCTTGGTGGATTCATTGGAAGCGTTTTTGGATATTGATGTCATATCATATACCCGTAACTATGATACCAATGAACTTTATCATATTTTTCTTATGCAACGT…	MNLTALLNFESMGYKGAQTQSKALNMFVANSIRVIIEDFFLKMAPSFIIVVSCRRNSPLNFYLNIMQYLFTMVDNMIVQLVFVDYLKPQHLLGTRMYNLLLVDSLEAFLDIDVISYTRNYDTNELYHIFLMQRDRVLFKDMKGIFDYCWSNQIINCNVQFQNALGEVYTYTYFPFTPNKCGNTDPQRINQFINDSWVNSKFFHQKLRNFYGCSLVIMVRDIAPYLYKNKDKNGVLTFEGFEMEVMKHLSKGMNFSMDIRNNLRDDRSFPIASGALKMISEGTADIALGFYRKRAEAIYFTTTVPHYQNNMVNIIYLPAHKLNTFEVLFYPFPTYIWYAIGVSVIVMLSITRLFRIGRNKSISTFPMIACALDSAIRETPKVPHSFLMFTTWLWFTLLIR…
ChomIr120	ATGAACATAACCGCTTTATATTACGATTATCACGATAAATCGGGTGAACAAAATAATCATATAAATAAATTTGTAGCCACCGGTTTACTTTACATTATTGGACATTACTTTTCTAGTTGGTCCAGTTACTTTGTATTGACACTTTGTTGTCGTAATAATCATACTTGCAATTTTTACAATGACATGTTCCATAAAATGTTTGCCGAATGGGAAGAATGGCCTTTACAAATTGTGGTAGTGAAAAGAAATGAATATAAAAAAGTACCGGGTTTACGTCAATATAATATGATTTTAACGGATTCTTATAGGGCGTTTTTAGAAACTGAAATACACACGTATACGGCGGAATATAATTCCAATGAATATTATTTCATTTTTCTACAAACTCGTGATCATTTA…	MNITALYYDYHDKSGEQNNHINKFVATGLLYIIGHYFSSWSSYFVLTLCCRNNHTCNFYNDMFHKMFAEWEEWPLQIVVVKRNEYKKVPGLRQYNMILTDSYRAFLETEIHTYTAEYNSNEYYFIFLQTRDHLLFGEMQKIFEYCWRHYLINCIIQIQTAEGRILFYTYFPFTPKHCGKVEPVLVNEYNGTSLVNEDLFPKKLKNFYGCPIRAALWHIPPYVYLSTDSNNVTHITGGFEGKLLLEMAKKLNFSLNIVVPPNDSKRGMVKNGTLTGALKMLHEREADLSVGSFQQTYQRSLLLTPTITHYQTSWVVVTRREAYILTSFEFFLYPFTAGTWVLLIVMNILALGVAAFLRRIFYKSGLKNLGHSSMDIIAISLGLSAQYKPELHTGKILNAT…
ChomIr121	ATGAACGTTTCGGAGTATCAAGACGTGCAGTTGCAGCGCATGTATAGCTTTGCGCAACCGGAAGAAATACATTTATTAATAGCAAATGCTTTACGATTTGTTATAGAACATTTCTTTGTCAATAATTCGAATGCATTTCTATTTGCAATCGCAGCCGGAAATCGCTTTATCGAATTTTGGTTACATGATATTATGAAAAAAACATTTGCAACATGGGGTTTTATGACCGTACAATTGGTTGCTCAAAATTCTCAAACGGAACGTTTTGAAGTAACGGAAAATTATTATTGCAACATGATTTTGATTGATTCCTATAGAAGCCTGGAGAAGGCCAATTTAAAGGAGTATAATAAAAATTATGATACTTTCGAATACTATTTTATATTTCTACATGCCCCC…	MNVSEYQDVQLQRMYSFAQPEEIHLLIANALRFVIEHFFVNNSNAFLFAIAAGNRFIEFWLHDIMKKTFATWGFMTVQLVAQNSQTERFEVTENYYCNMILIDSYRSLEKANLKEYNKNYDTFEYYFIFLHAPDELAHKDMELIFRYCFNNYWLHCNVMMLRTNGEILVYTYFPFKENNCFQTQPEIINEYKNNRFVNEEMFPDKLSNLHGCPMKVTTWNSPPFVMNRPNKRYPNLKVTGFEMIIVNALSQTMNFTIDIEWIQFYRNQSPDANLLKKLENRETNITLGFFRLTAERDKIATPTFVTYYVPLKPLILRKLASHELMGILTFPFDKTTWILMILIYTIIGIINVIQTKQIKGGIFQTFEIIIGVTVKDVPEKISSRLRFMTTILSSFILRS…
ChomIr122	ATGAACATATCGCTGTTTCGTGACGCTCATTTACAACGCATTGGAGCCCATATCCAAGCAGAGGAAATAAATATAATAGTGGCGAATGCCTTGAAAGTTGTGATACAGAATGTATTTGCCAATATCGCAAACGCCTTTGTCATAACATTATCGATTGCTCAAGGTCCAGAAAAATTTTGGTTCAACGATATATTAAGTAGATTATTTGCATCTTCTGCTTTTATGACGGTACAGTTAGTGGTACAAGATCATAACATGAAACGTATTGAAGTACCCGGAAAACGTTATTGCAATATGATCATGATAGATTCATTTAAAAGTCTGCAAAGAACTTATATAGCTGATAATAATAAAAATTTCGATAATTTAGAATATTATTTTATATTTCTACAAACAACA…	MNISLFRDAHLQRIGAHIQAEEINIIVANALKVVIQNVFANIANAFVITLSIAQGPEKFWFNDILSRLFASSAFMTVQLVVQDHNMKRIEVPGKRYCNMIMIDSFKSLQRTYIADNNKNFDNLEYYFIFLQTTDQFIPTELDLIMRYCLDNYWLHCNVMIQNAKGEVLIYTYFPFKEGNCFQTEPQLINQFKGDRFVNEVMFPDKLQNLNKCRLKLTTWEVPPFVINGSNPHYPTRKYSGFEITIMVAISREMNFTLDMEMINIDTYHLNKIPASEPLKMLQNRETNITLGYFRRTAERDKIATPSYVTYYLPLVAVILRKENSFESVGIFTFPFDKITWLLILAVYGLIVLLNTFNVRKRRVQNFQIFEVLIGMSLKILPKSSSKRIRFLTLILSSFI…
ChomIr123	ATGAACGTAACAATATTCCGAGACGCATATTTAAATCGCATTAGCACCATCAAGCAATCGGAAGAAATTAATTTGTATGTCGTCAATGCTTTAAGATTTGTCATACAAAATGTATTTTTAAATATTGCGAATACATTTGTATTTACGGTCTCGAGTTCTGGGGGTCCGGTGGAATTTTGGTTACTAGATACCATGAGCAAATTATTTGCCACCTGGAGTTTTATAGCAGTCCAATTAATTGTATCAGATTCGAAACATCCTTATATAGATGTACCGGGAAAACGTTATTGCAATATGATAATGGTGGATTCTCTTAAAAGTCTAGAGAAAGCTAAAATAGCGGAATATAATAAAAATGGCGATAATTTGGAATATTATTATATTTTTCTACAAATTCGA…	MNVTIFRDAYLNRISTIKQSEEINLYVVNALRFVIQNVFLNIANTFVFTVSSSGGPVEFWLLDTMSKLFATWSFIAVQLIVSDSKHPYIDVPGKRYCNMIMVDSLKSLEKAKIAEYNKNGDNLEYYYIFLQIRDIHIAEESEKILKYCFHNYWINCNVMIQTSKGEVLVYTYFPFNENGCFQTKPVLINRFIKNKFENEVMFPNKLKNLYGCSLKLSTWETSPFVINSSNNKFPVIQISGFEILTLITISQYMNFSLKIEWIDIETYSKNISPENEPLMKLKTYDTNFTMGYFRRTADRDKIATPSYVTYYIPLAAIILRKQANHESMGILTFPFDLITWILICVVYTVIGSFNFFQKRTSSGGVFQVFEVILGMPINTIPQWSSSRISLMTTILSSLI…
ChomIr124	ATGAACGTTTCGGTTTTCCAACACGCTTATTTAGGACGTATTGATACAATATTCCAGCCAGAGGAATTTAATTTACATGTGGCAAATGCTTTGAGATTTATGGTACAAAATGTTTTTGCCAATTTAACTAACTCCTTTGTCATTACAATATCATCGAATAAAGGTCCTATAGAGTTATGGTTACATGATTTAATGAGCAAATTATTTGTAACCTGGAGTTTTATGAAAATGCAATTAGTCGTTATGGACCACAAAACCCAACAGTTACATGTGCCCGGAAAACGTTATTGTAATTTGATTCTTATCGATTCATATGCCAGTTTAAAGAAGTCCAATATAGCTGAATATAATCAAAAATCGGATGGTTTGGAATATTATTTTATATTTCTACAAATTGCC…	MNVSVFQHAYLGRIDTIFQPEEFNLHVANALRFMVQNVFANLTNSFVITISSNKGPIELWLHDLMSKLFVTWSFMKMQLVVMDHKTQQLHVPGKRYCNLILIDSYASLKKSNIAEYNQKSDGLEYYFIFLQIADNMAFKEMKRIFKYCFDNYWINCNVMVQNSKGEVLIYSYFPFKENNCFQTQPQLINQFRNGRFVSDVMFPDKLGNLQKCPLILSTWENPPFVIKASNEKYPNISVSGFEILTMIAISQYMNFTLSIDWISADTFHNNTPLTKLKNFETNITMGYFRRTADRDKLATPTYVTYYIPISAVIFRKQVSHISMDILTFPFDKITWILLIVSYGLLAKIDYYCKNDIKLDIFQICKIFIGVPTPQTPKKPSTRIRYTSILLTSFILRSIY…
ChomIr125	ATGAACATAACGGTATTTCAAAACGCTTATTCAGTCCAGCCGGAGGAAATAAATATATTAGTCATCAACGCTTTAAGATTTGTTATGCAAAATGTTTTTCCGGACATTGCAAATTCATTCGTTGTCACCATATCATCCAATGGAGGACCATTACAGTTTTGGTTACACGATATTATGGGAAAATTATTTGCCTCGTTTAGTTTTATGGCTGTTCAATTGTTTGTATTGGATCGTAAAATAAATCATGTTAATTTGCCGGGAAAACGTTATTGTAATCTTATAATGATCGATTCGTTTGCAAGTCTTCAGAAAACATCTATAGCGGATTATAATAGAAATTCTGACAATTTGGAATATTATTTTATATTTCTTCAGACCGCTGATGATTTAGTGTCGGTT…	MNITVFQNAYSVQPEEINILVINALRFVMQNVFPDIANSFVVTISSNGGPLQFWLHDIMGKLFASFSFMAVQLFVLDRKINHVNLPGKRYCNLIMIDSFASLQKTSIADYNRNSDNLEYYFIFLQTADDLVSVEMRKIFKYCFDNYWIHCNVMVQNRKGEVLIYTYFPFKENQCFQTEAEIINEFKGDRFVNEIMFPDKLRNLHECSLKLTTWIVPPFITNRTNKFLPKLEVSGFEIFILMAMSNHMNFTLDIDVISFDTYHQNKTPETLPMEMLKNFMTNITVGYFRRTAERDQVATPSYVTYYLPLVAVILRKQSRHESLRIFTSPFDSFTWTLAILFYGFIILLNNVNLDPQKVNSFQIYEIIIGMSVVTVPKDFLNRINFLTVLLSSFFIRSVYQ…
ChomIr126	ATGATTAAAAAATTATTAATTTTACTATTGTGCGTCTCTTCAGCGCTTTCTGAAAACCCTTTAAAAAAATTGGAAACTCATATAGAAAAACCGATTGTAATTGGAAACTACGATTTGGAATTTATTTTTAAATTCATTCAATATTTGAATGAAATTCATAATTTTAATACTTTTATAATAATCAGTGATAGACGTGAATATACTAGAGCTGCCTATGTTATTGTACGGTTTTTGGAACGAGCTCTAATGGAAGAATTTGGAATTCCGATTGTAGTGTTGGGTCGTGACAGTGTTGCTCAATTGCGCTATCGTATTGGTATTAATAATTTAGTCTTTGTTTATATAGCGAGTGTTAGAGATCCTCTCCTAAAAGTGGTTAGTAATGTCCTTAAGGGAATA…	MIKKLLILLLCVSSALSENPLKKLETHIEKPIVIGNYDLEFIFKFIQYLNEIHNFNTFIIISDRREYTRAAYVIVRFLERALMEEFGIPIVVLGRDSVAQLRYRIGINNLVFVYIASVRDPLLKVVSNVLKGIHHTPMVFIFKRKKNVPPTLKDIREFFEWCWAENILNVALTYQVILKWNYTTNSKQLVVKNAVFNYTPFPKLRIFNVTEQVSENKGTFIKNNIKDLQGYRFSTPMFMDPPNVFLTRYGRHGNKNIFDFITGTAGRTYHEFIHFVNGSLRIWPAHNVSFYHFQRKTLHYAAQKLIDIGIHPYSSLLPYANITEGSYPIAMTNACLVVPVIPEIAHREYIIRVMPCTIWLLWLMEMFSLIIIQCIHLGRLDMGSGIIYAFRTLMSQSMD…
ChomIr127P	ATGCAAAAACGACAAGAACGGAAAAATTTAATTTTATTAATTATTTTTATACTAAAAATGGCCAACACACTAAAAATGGAGGAATATTCGTCAACTCAACTAAAAATCGAAGATAATGAAAAGAAATTATGGTCATCACTGTTAAGACAAATCGATATGGAATCATATTTTGAATTTGCCTTTATAATAGGCGATATACGGCAAGATTTCTTATTTGATTTACTTGAAGTGGAACTGCAAAAATGTGTGCTCTTAAATGGCAATTATAGTGTTAATTATGATTTAGATAACTACTTTAATAATTTTATAAGTATCATCCTTATGCCAAATAATTTATTAAGGACTCAAGAACATATAGAAACATATATCAAGAATTTGGGTGATAAGTTGGATTTAAGA…	MQKRQERKNLILLIIFILKMANTLKMEEYSSTQLKIEDNEKKLWSSLLRQIDMESYFEFAFIIGDIRQDFLFDLLEVELQKCVLLNGNYSVNYDLDNYFNNFISIILMPNNLLRTQEHIETYIKNLGDKLDLRRFSRLIFVQQEKNFKAENLEKIKMLLKMCKFYKFLNVIVLREDFASSLIFYTYKAFPTFELVINSYNNSLQRELYPCKMDNVYGAIVRTLPDQVMPRSVVYTDSQGRLRVTGYIAQFIRMYGKYINSTIKYPDNLVAGDVLFYRDFINWTQMNLLDIPCSITPMAADGTSKLMSYMYEVLNWCLMMPVEQPLTYKHFLKEYLSIYTIIGIIIMYSIFNTLLITSMRLMSLKKKQKFSYNLADILANPQIILGHLGSSFTLHPHPAI…
ChomIr128P	ATGAATCTGAAGAGTCTAACATTATGGACACTAATCAATTTTCTATGGCCAATAATTATTGCAAATATCAAGGAGCAAACGCCTAATGAAGATATCGCTGATTTGATCAAGCAAATTAATCGTGAACGCAAATTAGAAATAAATATTTTTATAAATTTTGATAAATCAACGAAAAACAACAGAAATTATCAACAATTTGTGAAAACAGCACAAATTGAAGACACACCAAAATTGATAATAACTCAAAAACAAATAAATATAACTCCAATATATAAAACATTTACGGATTTAGGTTTAACAGTGGCCTGGTTAAAGGAGGACACCTTAAGCGACACTCTCTCAACTGTAGATCAATTAATGTGGACTTTACATTTTAAGGATATTTTTTTGCTATATCAA…	MNLKSLTLWTLINFLWPIIIANIKEQTPNEDIADLIKQINRERKLEINIFINFDKSTKNNRNYQQFVKTAQIEDTPKLIITQKQINITPIYKTFTDLGLTVAWLKEDTLSDTLSTVDQLMWTLHFKDIFLLYQGHKETYLNIFQKCWNYGFISVLLWFNDNLYTYHPYPQIKVIKLNHISEFYNKNHLDNFQGYNMSFPLTEYPPFCFAYNNSQGQLVIAGYIYQWIEVFLQHHNANIIHSFLNHPNFTYDILKTMLIERNFSFAIADVPPTKEFTSSQVLFISKTVLLVPTSLEIAHNLYLLKPFNKIVWFFIFLNILLFLLLFLLINIISLQQYQAGQAFINTLKMLVFISMDLKINPFLLNSYLCLLFLFTGLFLTNFYSSSLSSIITSKIYEPEF…
ChomIr129P	ATGAATTTGTTAACTCTAACTATATTGACAATAATAAATTGTCAATTGCCAACAACTATTGCAAATCTCAAGGAACAGTCTAACGATGACAATGGCGATGATAATAATGTCACCGATATAATCAAACATATTAATCGTGAACTCAAATTAGAAATGAACATATTAATAAATTACAACAATAAAAGTATTTATCAACAATTTCTGAAAGCAACACAAATTGAGGAAACACCTAAATTGATTATAACCCAGCAGGAGCTAAATATAACTCCAATACATAAAACATTTACGGATTTAGGTTTAACAGTGGCCTGGTTTAAGGAGGACACCTTAAGCGATACTCTCTCAACTGTAGATCAATTAATGTGGACTTTACATTTTAAGGATATTTTTTTGATATAT…	MNLLTLTILTIINCQLPTTIANLKEQSNDDNGDDNNVTDIIKHINRELKLEMNILINYNNKSIYQQFLKATQIEETPKLIITQQELNITPIHKTFTDLGLTVAWFKEDTLSDTLSTVDQLMWTLHFKDIFLIYQGHKENLFEIFQKCWNYGFISVLLWFNDHLYTYHPYPQIKVIKLNHISEFYDKNHLNNFQGYNMSFPLVEYPPLSFSYNNSRGQFMRAGYFYKWIEVFLKHHNASITYSKLSHPNLTYDLLKAMLMERNFSFAVADIPPSKEFATSNVLFTSKMVILVPSSQEITYNLYLTKPFNKIVWFFIFLNFLLLVSLFILINLKICHQFQPGLATANSLKILLFLSVDLRINPFLLNTYLCLLFLFTGVFLTNFYGTNLSSMIISKIYEPE…
ChomIr130	ATGTATACAAAGAAAACCTATTTTTTCATCATAAGTATTTTTGTGCTCTACCCCTATCAGGGTGTTCTATTAACAATTTCCCTAGAACGGCATTTTAATCATAATAATAATCTCGAAAAACGTTTCCAGCAATTGTTGCATCGAATATATGAAGAATATACTTATGATTATATCGTCCTCATTAAGGATGTAATTAATAACAGTTCCTGCATATTTGAGGAATCAGTACACATGATAAATAAACCCATAATACAACTAACGGATTTATTAGAACTACAGCATTCCAGTAGAATTTTATTATTCTCCTGTTCTTCGCAATATTTAAAGGATTCAAATATTTCAAATACAAACTATCAGTATGTGCCTCATATTATATGGCAGCAAAATAACCCAGAAATG…	MYTKKTYFFIISIFVLYPYQGVLLTISLERHFNHNNNLEKRFQQLLHRIYEEYTYDYIVLIKDVINNSSCIFEESVHMINKPIIQLTDLLELQHSSRILLFSCSSQYLKDSNISNTNYQYVPHIIWQQNNPEMDLTQKLSDLCSLIHDHNYFQNLIITPQSWEEEEKYYNCNFQKKIQIFGVKILPPPFLNMQDITVTTESDQLPPRSLLYYDNSGQLKLTGFVGNFITTFAKRYNATLKIQPPPEMGVTVFYEILSNKTLMGLLDIAALVTPYKANSTFSYPVELMEYCYMIPLPHIRPAYHVYLDIIDPKVLIVIICYCFINSIFLHIGQYSNCRNLYLNNVLLNDKSLRGLLSQSFVMPRKTNLFMKFIIFLLSYSGILLCTSYQAYLQSHMVHPS…
ChomIr131	ATGTTAAAATTGAATATAATAAATTATATGTCTGTAATAAATTGCATAATTTATTTTACTGTTGGCAAATTAGAAGTGAATTTTTTCTTAAAATATCTAGAGGAAAAAAATATGGTGAAGTCTTTGGTGAATTTAATAAAACAAGTTAAAAAGGAACAAAATTTCGATTATATTTTATTAATTAATGGAGTAAATAATACTGCAGCAGCAACAACACTGGAAACTTGTCTTTTCTCCGAGATTGTAAAATGGTTGGACATTCCTAGCATTTTATTGGATACACAAAATCTAGAGAGTTTAAGTGTGACGAAACATTCAACGAATGTTTTAATATTATCTTGTCATTATTTGGATTATAATAATGAATATTGGTTTGCAAAACCATATCAATTAAATCGT…	MLKLNIINYMSVINCIIYFTVGKLEVNFFLKYLEEKNMVKSLVNLIKQVKKEQNFDYILLINGVNNTAAATTLETCLFSEIVKWLDIPSILLDTQNLESLSVTKHSTNVLILSCHYLDYNNEYWFAKPYQLNRFIIFAKSHQEIIEICQLLRKFEIYEAIIVKPDFAQRNTYKKCQMTTEKEQEKSSEVLTEVFEEHKLIFNYLKYGIQEVSTHPDQMLPRSFVYVNDKGDIKMDGYVGNILETFAERVKASLVYKYPIEGGIKTFFEILENRTLEGILDVATGVRPVYDDLINLAYPVEFMDFCYMIPLPHYVAINKLFFIVVNFKTMLIILSLMYIYALLITLAVYGSTKYLTFINLFLNDKSIRGILGQSFILPQNSRFLLKFICFLICFTSIMLN…
ChomIr132	ATGTTCCGAAAAATAACCGAGAAGATGTGGTTTCAATTAAGCGTATTCTTAATCTTATCATTTCTGCAACTCGTTTGTTGTAATAAAATTTTAGAAAATAATAATTTTGAAATGGAAGCAAAAATAATGGATCTTATAATAACAACCGCCAAACAGGATAAATTTCAAACAATTTTATTAAAATATGATGAAAGTTTAGATAGTTGTGGTGAATTGGACTTTTATATGAAATATTTTCAATATACAATTATAATTGAAAATCTTCAAAAATCGTGGGAACTTAAGAACAATTTAAATACTCATGTATTGTGTGTGGTGTGTTTAAAACGTTTGACTGTGGATTATCAAATCGAAATGGATTCATATTTTGATAGTCTTCATCGTATGAGAGATACGAAA…	MFRKITEKMWFQLSVFLILSFLQLVCCNKILENNNFEMEAKIMDLIITTAKQDKFQTILLKYDESLDSCGELDFYMKYFQYTIIIENLQKSWELKNNLNTHVLCVVCLKRLTVDYQIEMDSYFDSLHRMRDTKMIFYINHNRSANYLAKLEDFFKYCWNKKSLNVLAIFKDFYLTNVFYTYTPFPKFEMIARVKNGSKDKIFPNRLKDLKGFPLLTLPDQVEPRTYLTKNKRGEIKVAGYVGHFIHLLVERLNATLKFPFPIKKGDMLFYGYLETLARNYTIDFAGTVIPITNGQNMMYYSYPFQITNICLMIPLANIVPFKELFFHLMGAKTFIAGFLSLYLFTFILNLKKLTLYWRQNTKKDKRLLTFSDYILNDVALRGILGQPFKMWINAGFVTK…
ChomIr133	ATGATAAATTGGAGCATGTTTTTAATGTCCATTTTGGCTTTTAACAACAATCAAATGCCGCAACAATTGCTTAACATTCTTGACGAAATGTTTCAACAGCAGCAATACAATACATTAATAATAATCAATGATAAAGACCAATGGAATGTTATGCCCTCGGAGCAGATGGATAAGAGTAACACAAATACAAAATTACCAACTTCATCTTCCATAAACTTAATACCAAAATTAATATTAACACAAGACTCAAACTTGCAACAATTTGAAAATCTTAAGAAAATTAATACAAAAATTTTAATACTTTTCACTATAACGGAACATTATTTTTCCCGAAATCAATATGTTTTGTTAAAAATTTTAGAGTCCCAAAACAAAACTTTAAATATAAAAGTTATAGCT…	MINWSMFLMSILAFNNNQMPQQLLNILDEMFQQQQYNTLIIINDKDQWNVMPSEQMDKSNTNTKLPTSSSINLIPKLILTQDSNLQQFENLKKINTKILILFTITEHYFSRNQYVLLKILESQNKTLNIKVIALIFAPTTVHRRDLEKYFLDFENLQLYDVLIVPVQFANINIYYTYRVKPRLEIVTREFNSINDTSYFIEQITNLQGYHLLTYPDQMEPRTLLRYNNKGELEMLGYIGRFVTTYADKINATLKFAFPVKLNNYLFFSDVFEMTLNGSLDIAASISAISDVNKPGYFSNYVQICKWFPMLPVAKYMSNADIYYYLIIRDLGKFFIILSFIYSIYLLVVEFLYKMSKSSQSIFHKFLVNEQVFLGLLAFPAKIDSTHKNFKSYRFIIVLI…
ChomIr134	ATGATAAATTGGAGCATATTTTTAATGCCCATTTTAACATTTAATTACAATCAAATGCCGCAACAATTACTTAACATCCTTAACGAAATGTTTCAATGTCATCAGTATGATACACTAATAATTATTAATGATGAAAACCACCAGAATCTTATATCCACCAAACAGATGGATTATAGTAACACAACATCACCATCATCATCTATAGACTTAATACCAAAATTGATATTAACACAAAATTCAAATATAAAAGAATTTGAAAATATTTTGAAAATGAATTCGAAATTATTAATCGTTTTCACAATATCAGAAAATGACTCGAGAATTTTAAATATTTTGAAAAGAATATTAAAATCTGAAATTAAAACTTTAAACCTAAAAATTATGGCCTTAATATTCTCT…	MINWSIFLMPILTFNYNQMPQQLLNILNEMFQCHQYDTLIIINDENHQNLISTKQMDYSNTTSPSSSIDLIPKLILTQNSNIKEFENILKMNSKLLIVFTISENDSRILNILKRILKSEIKTLNLKIMALIFSPTIILKRDLRKYFLNFERLQLYDVLIVPIKSAKINIYYTYRARPRLEIFKKTFNSLNKESYFIEPITNFQGYTLLTYPDQLQPRTLLKYNNNGKIVMLGFIGRLITTYAEKINATLKFPFPIKLNNALFFTDLFEMTVNGSLDIPASLASVNDINKPEYFSRYVELCKWFPMLPVADIFSNSDIYYTLIIQDLGCIFVVLLIVYNILLFLIELLHNISKSPKNIILESFLNDQVFLGLLAFPFKLDYSDRYFKTHRFIILLIQFSG…
ChomIr135	ATGATAAATTGGAATATATTTTTAATGCCCCTACTGGCACTTAATTACCATCAAATGCCGCAACAATTGCTAAACATTCTTGAGGAAATGTTTCAACATCAGCAGTATGATACATTGATAATAATTAGTGCTGAAGATCAACCGAAACTTATACCCATCGAGCAGTTGGATTATAGTAATATCGCCACCACATCACCATCTTTATCATCTATAGACTTCATACCAAAAATTTTGTTAACACAAAACTCAAGTCTGCCACATTTTGAAAATCTTAAGAAAATTAATTCAAAACTTTTAATAGTTTTCACTTTATCGGAACTTTATTCTTCACGATTTCAGTTGATTTTGAATAGAATTTTAGAATCACAAAACAAAATTTTAAATATAAAAATTATGGCT…	MINWNIFLMPLLALNYHQMPQQLLNILEEMFQHQQYDTLIIISAEDQPKLIPIEQLDYSNIATTSPSLSSIDFIPKILLTQNSSLPHFENLKKINSKLLIVFTLSELYSSRFQLILNRILESQNKILNIKIMALTYSPPNGIHDDLEKYFINFKKLQLFNVLIVPIKSSNTNTYYTYRFKPRLEILKRKFNSLNYTSYFIEPITNLKGYPLLTYPDQLQPRTLLKYGKKGELEMLGYIGRLITTYAEKINASLKFPFPIKLNNQLFFTDLLERTVNGSLDIPASLALINDQNKPVHFSRYVEICKWFPMLPVADYLSNSDIYFTLIIRDLGRNFIVLLILYSILLFLAKSSKNVIFISLFNEEVFLGLLALPFKLDQSDRYFKTHRLIILLIQFSGIML…
ChomIr136	ATGTGGTTAAAATTTGTATTAAGTTTTATATTAATTAACCAAATGAAAAGTGAAGAAATCAAATTACCAGATGATAAATTTATTATCGAATATAAAATTATCGAATTGGTCTCTACCATCGAACGGCAATATGATATACAAACGATATTAATAAAGTATGATGGATCTGTTGAAAATTGTGCGGAAATGGATGTGTATCTTAAACATTTCAGAAGTTCCATAATTATAGAAAATCTACGCAAAAAATGGTTTATCAAGGATTCAATAAATACAGCAAATCTTCTGTGTATTGTTTGTCTTAAGAGATTGACCGATGATTTTAGCATTGAGCTGGAACCATATTTTGATACTGTAAGGCATGTACGAGGTACAAAATTGATACTCTATAATAATCACAAT…	MWLKFVLSFILINQMKSEEIKLPDDKFIIEYKIIELVSTIERQYDIQTILIKYDGSVENCAEMDVYLKHFRSSIIIENLRKKWFIKDSINTANLLCIVCLKRLTDDFSIELEPYFDTVRHVRGTKLILYNNHNESVKHLTKLENFFKHCWELKTLNVLGIFRDFAETSHLHSYKPFPKFTMEMKMKNSSEVLFPNRVDNLMGHDFFTLPDQVVPRTFLTITKDGQIKLSGYVGHFINLLAERLNATLKFPFPIKKGQVQFYGHLEKLTWNYTIDLPGTLTPIIDARQALHYSYPFEMINACLMVPLAKSMPLKKVFFYFINLQLICVSITNLYLFTFLLNFKRLRFFRRRPKGKKNHHMTLTDYVLNDVALRGILGQPFKVWLKAGFFTKYIYILLSLT…
ChomIr137	ATGTACATTTCAAATCGTTTATTTCTATTATTTCTTTATATCACAAATGCAAACGGGTATTTTGTCGGAAATTTGTATCCCGCTCCTCAAGCAGAGTCATCAATCAATTTCTATAGAGAACTGGTTATAGATATGAAGAGGCAGCGATCTTATGAAGGAATATTAATTGCACAAAATTCAATACCACAAGATTCCCGATTACAAGTGATCTATAGATTATCGGAACCAAAAATTATTATATCAGATCATAAACAAGATTTTTACTACAGAGGAACATTTAATAGTGAAATTTTGGCAGTTATAATTATGGAATTTAAATTTCAACAGGAATTGTGGCAAGTTTTCATTAAGACCATAAACTTTATGAGACAAATAAGAATTTTAATGATTTTGGTCAAT…	MYISNRLFLLFLYITNANGYFVGNLYPAPQAESSINFYRELVIDMKRQRSYEGILIAQNSIPQDSRLQVIYRLSEPKIIISDHKQDFYYRGTFNSEILAVIIMEFKFQQELWQVFIKTINFMRQIRILMILVNIVNKDELKRELLWEFEQSKTTYVLIHFLNTSHTDNINKEYFRLWPYPKYHFQLKEFSNVTEYYPINWKDMKGKTLITLPDQNVPRSIMYKNEKGELCFTGFAFKFVELFTKIRNATYKLLYEPRINEVVHFSTLTNMTNQGILDMPMSVSPINTSLHVISLSYPVELTKWILMIPCARRMKVSQVYEVLLTPELFAIVTVFAIIFSVVHTVIDKLFYNKMIWSNLLMSDKVIPGVLGQPFASKKSHLISLRLVYILIFILGLFMST…
ChomIr138	ATGTACAGCTTGCAACGGTCGCTTATTTTATTAATTTGTTTAAAAATTATTACCGGAAGTGTAAATGAAAAATTTGATTTGCCAAATGACAATATAAATTTAAATATAAATTTCTATAAAAATTTATTACAAGAAATAAAGAAACAAGGATCATATGATGGCTTGCTTATAGTTCAAAATTCGTTGGCCCAAGATCCACGATTACAAAACATATTCAGTTTAAGTGAACCAAAAATTATCATCACAAGTCAAACTAATTTAAATTATAAATCAAAATTTAATAGTGAAATTATGACAGTGGTATTAATGGAACATGGATTTTGCCCATATTTATGGAAATGTATGGCAAATATGTTAAATAATATGCGTCAAACAAGGATTCTATTAATTCTGACAAAT…	MYSLQRSLILLICLKIITGSVNEKFDLPNDNINLNINFYKNLLQEIKKQGSYDGLLIVQNSLAQDPRLQNIFSLSEPKIIITSQTNLNYKSKFNSEIMTVVLMEHGFCPYLWKCMANMLNNMRQTRILLILTNIRDIEKAQLQVLRESEHFKFTNVLIHFLNSSSNGVLFQEYFQLLPYPKYHYEVQRFDRIKEEYFPIHWRNMKGKEILTLPDQIIPRSVVFIDKKGQLQVTGFAAKMLQQFAELYNATLKMPYQPKVNDVIHYSVLYNMTKDGQIDIPMSVYPVFHSDTLRHLSYITEESKWMIMTPCAPRMQISQVYEVLLTPQLFLLIITFTITFSLVHTLIDNLFFNHMIWLNLLMSDRVIRGILGQSFTFKNSKVISLRLIYILIFVMGLYNS…
ChomIr139	ATGTTGCTGAATTTGACGATTTTTGCATTGCTGACGCAATTTCATCAACAACACGATTCTGCAATATTAAATTTCACAGCAATTGATAAAATCTGGAACTTTGAATCTCTGTATATACTCTATAATAACGATACGATTGCGAAACAAGAATTGTATGAATATATTGAGAAATTCTTTGATTTTGGAAAAGGATGTCATTCCTGTAAACCATTTATTGTGGCTGATATGAAATCATCAAAGAGTAATATTCATCACATGGGAGGATTTTCTTTTAATCCCTTAATGATTATAATGGCAGCTCATATTTATGATCCGGTGTTGCTGAAAGCCAATCAAATAACTCGGGGCAAAAAGAATATTTGCATATTGATTTTTATAAAAGAAAATGAAGAAGAGAAG…	MLLNLTIFALLTQFHQQHDSAILNFTAIDKIWNFESLYILYNNDTIAKQELYEYIEKFFDFGKGCHSCKPFIVADMKSSKSNIHHMGGFSFNPLMIIMAAHIYDPVLLKANQITRGKKNICILIFIKENEEEKNLKILFEFLFRKQFRRVLVVTEGNKLYRMKAYPTVSVMNVSQECVKEYFPPPLQWNLEGYVIKVPVQIDVPNTFWYYDKTFERIRLDGIGGIVFETFMKVMNVSMDIYPLFVNDSNYLNMDYIEEMLMNESIEISPHLYTTLRLKPIDYSYSYITTSRCMMLPINDMKQFKVSHVVPYHWTIWSLIFIFIIVSELVCQLALRYHPDFKDNRLYHHYFPPGTVAFYMISILISAPLPNQKLLEIRKKSLIQYLRTLFCYTIIAFGGF…
ChomIr140	ATGAAGTTTTCAACGTTTCAAATTATTTTTCTTATAATCCCGACATTTGAAACCGAATTAATCCCAAATTTATGGCAAAAACTAGAGCAACCAAAACTTTTGCTACACAAGGAGTCCACAATGGAAATGGCAAAATATTTTAATTCAGATGTTTTGGTGATGGTGATGAAAAGAGAATATTTAAATGTTTGGGATTGGGAAAATTTTAGCAAAACAATGAAACAATGGACCAGAAGGGATGTTATATTTATTAAAGATTTTAAGGCGGATGAAGATGATAATAGCGACCATGAAGAGGAAATGTTGGATTTCTTTAGAAATTGTTGGAAGGAGGGATTTTATAATGTGCTGTTAAGTGATTTTAAGGGGGAACAGTTTTTCTCCTTCAATCTCTTGCCG…	MKFSTFQIIFLIIPTFETELIPNLWQKLEQPKLLLHKESTMEMAKYFNSDVLVMVMKREYLNVWDWENFSKTMKQWTRRDVIFIKDFKADEDDNSDHEEEMLDFFRNCWKEGFYNVLLSDFKGEQFFSFNLLPNMRIVNVSVENYLERRMDLRDLQGYRIRTSAGNNPPQSFVYQNEYNEMEYRGVAPLLVRSFAEYHNFSIEWISLTNFESVGMTDCAKILLSDTVDICSEFVPLNDQSYTIAYPMYIVYGYVMVPFAPAIKKSKYLIHPFSPEIWYLIVMGLMFSTLAMSLINRFKLGCWEISSQLIKALKLLLYIAPGLPRHWGLQKFILFFICIPCAFIITNVYLTFLTSILTSNAYEKQINSLEELKRHGIPILITETEMEILSLYNSFEPISD…
ChomIr141P	ATGTCACTAAATAATAGTCTCAATCTATTGCTATTGGCCTCTACAGCATCACATTGGAATAATAGCGAAAAAGCATTTCCGCAATTGGTTAATAGTTCATTTGTGATTGATGTTGTGAGTAAATTACACGCACAAGTGGGTTTTCGAAATTTTGTATTTTATATATCGGAACGTTTACACAGAGATACAGATACGGCTACCGTGTTCTTTCAAGATTTTTGGGATGCTTTCCCCATCGCACCTACGGTTATTATAAATAATAATTCCAAGTCCATGAGAGGTATATTAAGTAAACCGTCTTTGTGTTTGATTATGACCACCGAATGGAATGATCCAATAATGGAATTGGCCGCCTTAAGTCTAAAGAGAGTACGTTATTTTGAGACAATGTTCCTGTTA…	MSLNNSLNLLLLASTASHWNNSEKAFPQLVNSSFVIDVVSKLHAQVGFRNFVFYISERLHRDTDTATVFFQDFWDAFPIAPTVIINNNSKSMRGILSKPSLCLIMTTEWNDPIMELAALSLKRVRYFETMFLLFPIGISDKFYINYKDFTQFNDNIRFIYEWSWRKQFLNTMLITIHNNIYLYDPFPKGTVVNKTDNWTIEDFILPDKLNIKGREIKTPIRFDLPRVFCLRRFPNKGRITRLTGSSGKLLEAFITYINGTFNDSLIHEQEFEPYDVTTFMKQVETKQLEISVHSYTSMMNSTVGTSYPIGINDWCIMVPFRNSSPEHMYLERSFHRNSWFLLCFAVLYITMGIWLCSPLQQHDLSLSFLQSICSLLLIAPLKVITLPIARLRFLFVLLF…
ChomIr142	ATGATTTTAAATACCGCAATGACCATGTTGATGTTAACCTCATCGGCCAGTTTGCATAAGAATCATACAAAACCTCATCCACAAATGGTTAATAGCACGTTCGTGATAGAAGTGGTGAGCGGTTTACATGATGTGCATAATTTCAAAAATTTTGTTTTCTTTATTTCGGAACGTTTGGCCCGTCATACGGATACTTCTACCATATTCTTTGAAGATTTTTGGGATGCTTTTCCCACAGCCCCAGTAACAATAATAATAAATAATCCTTGTAGAATGGCTGGTTTCCTAAGTACACCGTCATTGTGTTTGGTGCTGACTACTGAGAAGGATGATCCGATAATGGAATTGGCTTCTTTAAGCATGAAGGAAGTACGTTATCTCAAGACTATATTTATATTA…	MILNTAMTMLMLTSSASLHKNHTKPHPQMVNSTFVIEVVSGLHDVHNFKNFVFFISERLARHTDTSTIFFEDFWDAFPTAPVTIIINNPCRMAGFLSTPSLCLVLTTEKDDPIMELASLSMKEVRYLKTIFILFPIVNTDKFFNSFADYTIFNDNIRELYSWVWKNQFLNTMLITIRKNIYILDPYPTPDIVNKTNNWKVEEFFIDYSQDFKGYEVQTMVRHDLPRVFRVTHNARGRRKGEVSGISGKIFMAFLQAINATFNDTLKYKADLETVDINNIINLVEKQNLEIGVNSYTAMLTSMVGSSYPIGINDWCIMVPFQNRSPEHMYVQRGFNDSSWFLIMFSVFYITVCIWICSPSWERDLSLSFLQSICSIILISPLRILSLPYFRLRYLFILLF…
ChomIr143	ATGACTAGATATATCCTAGTCCTTGTACTAATATATCTAATAAACCCAACTTACACTTGGAATGTGGACTATGTTGGTCAGAAATTGGTATTACCCATAGCTCGTGGCACCCAAGAAACTCTATTTTGTATTTGTGCCGATTGTCTGGTGTTAAAAAATAGTATTATTAAACGTAATATTTTTACTTTGATTGTGGTGAAAAGTTTCCAGGATTATATATTTGAAATACATCATAATTTGGTAGCTGGAAGACATTTTTATATAAATATAATTTTAATGCTGGAACCGGTTCTAGATTTCCAATTAGTGGTTGCCATAGTGAGATATTTGTATGAAGAGAAATTTGTAAGCACCGATGTATATTATGTGAATGCCACCACCAAACGCAATGAGGTGTTT…	MTRYILVLVLIYLINPTYTWNVDYVGQKLVLPIARGTQETLFCICADCLVLKNSIIKRNIFTLIVVKSFQDYIFEIHHNLVAGRHFYINIILMLEPVLDFQLVVAIVRYLYEEKFVSTDVYYVNATTKRNEVFSYDAFPIFKVINKTHLVGDVQKFYYKIIAKTDLKGYHFKTPLMQDPPKVIRYQNKQGLTRIQGVTFNIMNMTLGYLNGTLSETKTGNSNNDIVNMKYVLQEVRERKVELAAHAYALFHNDKYVQKSYPLLVVNWCLMLPIFKTEFTMFYPLTPFQWKVWLIVWLTFVVVNFVTYEFFKLHGIDNQNFLLINFCKFINTAPPRPTQNPTKLWFDMILNGFVFVQGFILSAFYTSTLGSFLAVTVIRSQINSLPELIEAQIPIMIIDY…
ChomIr144	ATGATATTAACCAGTCTATTAACACTCGGTTCCATCTTACTCTTCCTACAACCCACAACATCTGCCGTAACCGGATATGATAATTATCTTTACGAATACATATCAGCATTTCCATATATGCCTGCTATGCATGACACAGTATGGTTTATTAGTCAACAATTAGATGGGGAACAAATTGCTCGGACCAATCAATTAATAAATTACTTCCGTAATTTTAAACAATTATCTTTTTTTGTTTGGACTAAACCGAGCGAAGTGCGCATGATTAATATACAATCGAAAAGAGCCTATGTAGGTGTCTTGATTACAACTGGTCCCAAAGATCCTATAATGAAAGTTCATAATGATATCTTAATAGGACGTCATTATAATCTTAATTTTGTGATATATATGGGAAAA…	MILTSLLTLGSILLFLQPTTSAVTGYDNYLYEYISAFPYMPAMHDTVWFISQQLDGEQIARTNQLINYFRNFKQLSFFVWTKPSEVRMINIQSKRAYVGVLITTGPKDPIMKVHNDILIGRHYNLNFVIYMGKVDNAMEPIKELCYMIYQGNFANTVVYFKTSLGQVMVYSIQMYPEFKIINSTNYAQYYKEMNKAISSASQDVKGYKFRTPLKEDIPSVFEFKDIQGRKQIQGISYSLLKTFTNSINGTLEAYENQTKDKEEGLSKIVNMKEVIDLIRLKKIDISAHAYALFHSNNEVDKSYPLMVVKWCLMIPLRNSISTFFYTLQPFEGKTWMLALVAFAAMCFRDYLNHRYKIYWATVKINWLNNVCHLINISPTQSITSSNLQGFLYYCCIFIF…
ChomIr145	ATGAACATCTTAAAAGTTCTTCATTGGCTCTTGGTAATAGTGGCATTTTTGCGTACCGCCTTAATGTGGGATATACAATTTATGTTGCGAAATATATTGCCTTTGACTAGTCTAATTCAAACTCAGGAAATTAACTGGTTTATATCCGAACAAATGGATACCGAAAGCAGTGAAAATTTGCAAGAGTTCTTCAATACCATACATCGCAAAACTTTCATAACCCAAATGGTTTTGACCAATAACAGTGATATAAGAATTTTAAAAACTTCTAGTAAACGTAATTACCTGGGTTTGGTATTGACTACTGGACCATCGGATCCCATAATGAGAGTTCATGATCGTGTATTGTTGGGTCGTCATTTTTATATGAATTTTGTTATCCTGGTGAAACCCTTAGAA…	MNILKVLHWLLVIVAFLRTALMWDIQFMLRNILPLTSLIQTQEINWFISEQMDTESSENLQEFFNTIHRKTFITQMVLTNNSDIRILKTSSKRNYLGLVLTTGPSDPIMRVHDRVLLGRHFYMNFVILVKPLEGFTAAEELLNNLHRNNFQNTFLYVYYARNGTSDLWGVNPYPNATLERRTYFLRGLKSALSKYLSGGMDCMGYKFYTPLRLDMPGVFRYINKQDIVVRQGTAYRILNLFINYINGSIEPYPMDYDDIGGVVVNMKDTLDLIRSKEILLTAHAYALFNADDEIDKSYPLMVVRWCLMVPIRNTISAFYYPLMPFEKNVWYMVLFTLICLSAIDALWTIWEHWKNPELYQDLVWEIRVRILDNLCYLFNIAASRNIKRPSIVRFILYSG…
ChomIr146	ATGGATTTTATTTTGCAACTTTTAAATATAACACATTTTGGCGCCGATACTTGGCAATTGCCGGAATTAAATTCCATTTTAGCGGCTGCAGGAGATACAAGTGAAATTTTAACTTTAACAATTTTTGGTCACAATCACGAAATTGAACCATACGTAAGAGTATCCCAACATAATCACATTCCCAAACTTGTAATAACACAAAGTTATGGTGACATCAGTTTAAATCATGAAGCCGGTTTAAATCGTAAAATATTTTTTATTGCAGTAGCACCTTTGGATCGTAAAGATTTATGGAATCATATGAATAATGCTTTCCTCGGTATACAGGGGCACGTAAGAGGTGTTTTCATAACGAAACGTCCACAAAAAAGAGATACACGTTTGGATTTGTATCAACAT…	MDFILQLLNITHFGADTWQLPELNSILAAAGDTSEILTLTIFGHNHEIEPYVRVSQHNHIPKLVITQSYGDISLNHEAGLNRKIFFIAVAPLDRKDLWNHMNNAFLGIQGHVRGVFITKRPQKRDTRLDLYQHLEWCWRKGFTNALILVDNKKSHQQEFEIYNYNHFIRQKVINMTGFDKTELFPDKFRNLNKFKIRTMAQFDPPRVFERGICRGKFKKRLLGYASILFQAFIKEYNAEMDLQYFSNNRSYNILDIIQRVNNDEIDLALNPYTPFKKVHLSYPLRMMQRCVVVPYPHELSKYKFFIMPFQTKVWLSFLAAWFILSLAKLFSWIYKEKYGCESGLDVGQIFLDVWRLMMFLPSFTTCCYKDFKWFNALWFCFIAGMGFIFYNLYMASLTS…
ChomIr147	ATGAATCTAAGAGTCAATATTTCACGCATATTCATTATATTCATTCCGCAATTCGTAATAAATGTTGCATTAGTGAAACAGGAAACCAAAGATCTTTTAAATATAATTTATTTTATTAACGTTAATTCTAAAATCAATTTAAATCTTATTATAAATCCGCCAAAGGACATAGAAAATGAAGCTGCGTTTTGGAGATCGGCTGATAATACAGATATAACAAAATTAATAGTAAATAATATAACATCAAATGATTTGGATTTAAAACCTGTATATGGAAATCATAACAGTGAAATTTTAACTGTAATTTGGTTTTCGAAAAGCGAAATTAATGAAATGTTTGAATTATTAAAACTTTTACTATATAAAATACATTATAGAGATATTCTACTGGTTCACCGG…	MNLRVNISRIFIIFIPQFVINVALVKQETKDLLNIIYFINVNSKINLNLIINPPKDIENEAAFWRSADNTDITKLIVNNITSNDLDLKPVYGNHNSEILTVIWFSKSEINEMFELLKLLLYKIHYRDILLVHREKFSEKSELDKNLLMLIFQKCWSSGFVSVLLWFEKQLYSYHPYPNIKVVYLENVDQFMDKTHLRNFQQYTWRAIFVDFPNQCYSYINRKGELMRTGYFYKWMQLFVEYYNGTMEYIPGDMWSGSGNKINALKGILKANITIIPVFLRNVYQLFDISDVIHLTRVTLMVPNSKEISRSLYPLLPLSGFIWFIIVWTGIMIFIVIYFLQRTKNIATDLSKLALESFCVLLFISCGLERKTIKDFLLHLLFLFTGIFLTTYYSTSLSSY…
ChomIr148	ATGAATCTAAGAGTCAGTATTTCACGCATATTCATTATATTCATTCCGCAATTCGTAATAAATGTTGCATTTGGGCAACAGGAAACCAAAGATCTTTTAAATATGATTTATTTTATTAACGTTAATTCTAAAATCAATTTAAATCTTATTATAAATCCGCCAAAGGATATAGAAAACAAAGCTGCGTTCTGGAGATCGGCTGATAATTCAGATATAACAAAATTAATATTAAATAATATAACATCAAATGATTTGGATTTAAAACCTGTATATGGAAATCATAACAGTGAAGTTTTAACTGTAATTTGGTTTTCGGAAAATCATGTGAATGAAATATTTGAGCAATTAAAACGTTTACTATATAAAATACATTATAAAGATATAATACTAGTTTATCAT…	MNLRVSISRIFIIFIPQFVINVAFGQQETKDLLNMIYFINVNSKINLNLIINPPKDIENKAAFWRSADNSDITKLILNNITSNDLDLKPVYGNHNSEVLTVIWFSENHVNEIFEQLKRLLYKIHYKDIILVYHGDSPERAELTENFLRLIFQKCWSSGFISVLLWFEKQLYSYHPYPNIKVVYLENVDQFMDKSHLRNFQQYTWRAIFVDFPNQCYSYINRKGELIRTGYFYKWMQLFVEYYNGTMEFIPGDMWSGNGDMSDALKAILKANITIIPIYLRNSHQLFDVSDVMHLTRVTLMVPNSKEISRSLYPLLPLSGFIWFIIVWTGIMIFIVIYFLKRTKNITTDLSKLALESFCVLLFISCGLERKTIKDFLLHLLFLFTGIFLTTYYSTSLSSY…
ChomIr149	ATGATTTTCAACCACTTAATATTGCCCAATATGGCAGTTAATACAACAGCGACGTCAATTTCTATACTTATAGGATTTTTGGAAATTCTAACCCATGAGAATGAATTCAGTAACAAGTTATTGGAACTCACCAAATGGATTAAAGAAGATCGTTATTATCATACAATCATCTTTATGCGACATGAAAGAGGAAAAGGTGACGACTATGAATATGCTTATAATACAGATAAAATATTTAAACAACTAATGAGTGAAAGTGAAACGCCCATTATGAATCTAAAGGGAAACACTTCATATTCTTTATGGTACCGATATAATAGACGTCATATGGCTATAGTTCACTTGAATGGAAATGAAGATGAAGACCAAGAGTTACTGATAACTCTGTGGCAAACTTTG…	MIFNHLILPNMAVNTTATSISILIGFLEILTHENEFSNKLLELTKWIKEDRYYHTIIFMRHERGKGDDYEYAYNTDKIFKQLMSESETPIMNLKGNTSYSLWYRYNRRHMAIVHLNGNEDEDQELLITLWQTLKRNILTRMVLVIGRTGNRNYVRNILTFCFENKAINVLIIRGIARRNSVLYSMKAFPEFQIRREELQEKNNTVLFIDQVKNLKGFEIRLIMTKISSECFILRAENGKFTLGGYVGHFFREFARKHNATLTFPNYHEMSEDMSISVMEYLVENGTYDVSTELSINVYDNCFDFTKAYDYMDWCIMVPVEQPISAHKFYIIIFDTISIILFFVTFILLSIVVGGTYLVHRKAIIFRELIFNIYILSGLLGQSFKAERNFSGVRSFIFII…
ChomIr150	ATGTCTTATTATGTATATTTGCCATGTAACTTAATACCCCATAGTATTGTTAACCTCAAACAAAAACAAACAAAATTACCTAAATATATTGTAACCCCTAAAAAAATTCAACAGACGAATTTTAATAACATAAAATTGTTCATCATGACGGGTAATACAACCGCCATGTCAACTTCATTACTCATAGGATTTTTGGAAATTTTAAGTAACGAAAATGAATTCAGTAACAAATTGCTGGAATTGGCCAATTGGATTAAAGAAGAACGTTATTATGAAACAATCATCTATGTGAGACACGATAGCCAGCAGGTAGTCAACTATGAATATGCCTATAATACAGATAAAATAATTAAAAAACTCATGTGTGAAAGTGAAATTCCCATTATAAATCTAAAAGGA…	MSYYVYLPCNLIPHSIVNLKQKQTKLPKYIVTPKKIQQTNFNNIKLFIMTGNTTAMSTSLLIGFLEILSNENEFSNKLLELANWIKEERYYETIIYVRHDSQQVVNYEYAYNTDKIIKKLMCESEIPIINLKGNTSYYLWYRYNRRIMAIAHLNGNEIEDRVLLATLWRTLKRNILTRMILVIDGSDSRNYIKDILNYCFENKVINVLVISGDILYSMKAFPEFEMRIENLQDKNNTVLFIDQVKNMHRFPIRLITSNASSRCLILGIKDGEFILGGYVGHFFSEYARKHNASLTFPNLNEASDDEMFLTAMDDLVENGTYDASTELSINIYTSDLDFTRTYDYLDWCMMVPIEQPIPAYKFYVIIFDTCSLVLFFVTFILLSIVVGGTYIVQRQPVNF…

## Sheet: D.Chom_GRs
Name	CDS	Protein
ChomGr1	ATGGCCTTTTGGGCTTCAGTTACCACCAAAGAACCACCTCTAAAAATTGCTCCTGTTCTAAATCCTAATCAAAAACAATTTCTTCAAGATGAATTGAGATTTCGTCAAAAATTGGAAATTCTGGCTCGTAGTGATGTGAAAAATTTAACCGATTATTATGTGCGTAAACATGACACTGTGGATGATCCCAAGCTATTGGATAAACATGATTCTTTTTATCATACCACCAAAAGCCTTTTGGTTCTTTTTCAAATAATGGGCGTCATGCCGATACATCGTAATCCGCCAATAGAGAATTTACCACGAACTGGTTTCTCTTGGAAATCAAAACAGGTTCTACATGCCATTGTCATCTATTCCATACAAACGACTTTGGTTGTTTTGGTCTTGAAGGAGAGA…	MAFWASVTTKEPPLKIAPVLNPNQKQFLQDELRFRQKLEILARSDVKNLTDYYVRKHDTVDDPKLLDKHDSFYHTTKSLLVLFQIMGVMPIHRNPPIENLPRTGFSWKSKQVLHAIVIYSIQTTLVVLVLKERVNNFITNSDKRFDEAIYNIIFISLLFTNFLLPVASWRHGPQVAIFKNMWTNYQLKFLKVTGTPIVFPNLYALTWTLCICSWLLSIMINLSQYFLQPDFELWYTFAYYPIIAMLNCFCSLWYINCNAFGTASRALLDSLETTLKGDKPAEKLTEYRHLWVDLSHMMQQLGRAYSNMYGMYCLVVFFTTIIATYGSFSEIIDHGATYKEVGLFVIVFYCMSLLYIICNEAHYASQKVGLDFQTQLLNVNLTAVDTATQKEVEMFLVAI…
ChomGr2	ATGTATAAAGGCAACACTATTTATGAACTTCTGTTTACAGACATTCGAACCAGGAAATTTGAAGTTTTGGGCAAACATAATGTGAAACGAACGGAATATAACAGTCAACTTAGAGCAAAACTAAGCTCTAATGATGGAAATGTTGTTGAAAGTCACGACCAGTTTTATAGAGATCACAAATTGTTGCTCATATTGTTTAGAGTATTAGCGGTTATGCCCATTCTACGTTCTCGTCCTGGAAGGATAACATTTTCTTGGAAATCCGGAGCTACAATTTATGCTATTTTTTTGTGGTGTGCTTTGACTGTAATTGTTATTATAGTTGGAAAAGAGCGTGTTAGAATTCTTCAAACTACAACTCAATTTGATGAATACATTTATGCGATTATATTTGTAATA…	MYKGNTIYELLFTDIRTRKFEVLGKHNVKRTEYNSQLRAKLSSNDGNVVESHDQFYRDHKLLLILFRVLAVMPILRSRPGRITFSWKSGATIYAIFLWCALTVIVIIVGKERVRILQTTTQFDEYIYAIIFVIYLIPHFWIPFVGWGVAKQVAKYKTSWGLFQLKFYRITGSSLKFPRLKSLIVVISVGCLLCAVLFLFCLSFLLEGYPLWHTIAYYHIITMINMNCALWYINCRAIKTASDSLALCFKKELSKDCTASVISKYRFLWLNLSELLQSLGNAYARTYSTLCIFIFVNIVIAVYGAFAEIMDQKYEYNISYKEIGLIVDVGYCCTLLFIFCDCSHEATLGVAKGVQKTLLSIDLLQADLEAKREIDIFIVAIEMNPAIVSLKGYVTVNREL…
ChomGr3	ATGTGGAATAATTATAATAGAAAAAAGAAACCGGACTCAATTTTCCTTAATGTGAAACCAGTTGCTAACAATATTAGTGTGCGAAAATATTCGAACGGTTTATTAGATCGTCTAGATAGTGGATATGATAATCCGAATAAAGAAAAAAGGACCAGCAGACAATCAATATCAACTATTGATTCATTAAATCAGCAATTCATACCTAATATATTTTATCGTAACGTAGCACCCATAAAATGGTTTCTCACAATGATCGGAGCTTTTCCGATGAATCGTCCTGGAGCAGGAAAGGCAAAATTCATTTTTGGTTCCTTTATATTTGCATATTCTGTTGTATTTTTCACATGTTTAACGATTTACGTTGCATATGTTGCAAATAATCGCATAGTAATTGTTACA…	MWNNYNRKKKPDSIFLNVKPVANNISVRKYSNGLLDRLDSGYDNPNKEKRTSRQSISTIDSLNQQFIPNIFYRNVAPIKWFLTMIGAFPMNRPGAGKAKFIFGSFIFAYSVVFFTCLTIYVAYVANNRIVIVTSLSGPFEEAVIAYLFLVNILPIFLIPIMWWEIRKICVLINDWDDFEILYYQISGHSVPLNLRQRSRTIAIVLPLLSIFSVVITHITMADFDLIQVIPYCILDNLTALLGAWWYLICEALSTTANILAERFQKALRHIGPAAMVADYRALWLRLSKLTRDTGTATCYTFTFLNLYLFFIITLSIYGLMSQLSEGFGIKDIGLAITALWNVCLLFFICDQAHYASFNVRTNFQKKLLMVELNWMNSDAQTEINMFLRATEINPSNINC…
ChomGr4	ATGGCTCAATGTTTTTGCTTGATGCCCGTACGTGGAATACGAAGTAAATTTGCTAATGACTTATCCTTTAGTTGGTTAAGTTTTCGTACCGGTTATTGTTTACTTTATATGGGGACTACTATATTGGATACTATGTTAACAATCAATATGATTGTTCATCAAAAATTAGATGTACGAAATATAGAACCATTCATATTTCATTTCTCTATATTTTTGGCATCGGTTGGGTTTTTACGTTTGGCATCGAAATGGCCAAAACTTATGTGTCGTTGGCAAGAAATAGAAGTACAATTGCCGGCATTTAGCAATTGGCGACAAAGAGAGGAATTATCAAATCGAATAAAAACAGTTACATTTGTTTTGATAACATTATCGTTAACTGAACATTTACTTAGCACC…	MAQCFCLMPVRGIRSKFANDLSFSWLSFRTGYCLLYMGTTILDTMLTINMIVHQKLDVRNIEPFIFHFSIFLASVGFLRLASKWPKLMCRWQEIEVQLPAFSNWRQREELSNRIKTVTFVLITLSLTEHLLSTISAIHFANFCPSANDPIESYFLNVVNQIFYVFDYSPWLAWLGKIQNILLTFGWTYMDIFVMNVGIGLSSMFKRVQLHMEHFQGLSMSETFWAKCRYQYTLICDLIDDVDDAVSGIIMLSFANNLYFVCIQCLKSINKMPSVAHAIYFYFSLMFLLARTLAVSLYLAEVNDRSRGPLNVIKQIPPGFYYTEIERFVLEININKVAMTGMKYFDITRKLVLTVAGTIVTYELVLIQFHEDQKLWHCGTD
ChomGr5	ATGGAGGATGTAGAGATTTTTACGATAAATCGTTATAATAGCGATAATCGTGTAGTACTCAGACGTAACTCTCGGATTCTGAGAGAAAATATTTTTAGATGTGAGCATAACTTAAGTGGAAATAAACTAAATAAAAAAAGTTCTGCTGCAGAAAGTGAAAATAATGTGGACGGTAAAGAAATACAAAATGATGTGAATGATACTTTTCATAGAGCAATAAGCCCCATTTTATTTTTGGGTCAATGTTTTGCTCTAATGCCTGTCAAAGGCATATTAAACTCAAATCCAGAAAAATTACGATTTTCCTATAAATCTTTTCAAGTTTTTCTAACTACATTTTTTATGTGCTCGAGTTCAATTTTAACCTTAACTATGCTGAAGTTTTTAATTAAAGTGGGC…	MEDVEIFTINRYNSDNRVVLRRNSRILRENIFRCEHNLSGNKLNKKSSAAESENNVDGKEIQNDVNDTFHRAISPILFLGQCFALMPVKGILNSNPEKLRFSYKSFQVFLTTFFMCSSSILTLTMLKFLIKVGINAKNFVGLVFFSCVQCSTFLFASLAQRWPKIMRYWSKVESIFTQKPYEIPKRVLAERVRVSAVFIILGSAVEHALYLISAVLTYRRRIELCASVRNYTEEISFQDYVHRNYNYVFEILPYNMFVGIFILIINGSCTFVWNYMDLFIMMVSKAIAYRFEQITKRINQLIGKEVPETIFIEIREHYVKLCELLEFIDENLSGIILLSCINNLYFVCYQLLNIFNKLRWPINYIYFWYSLLYLIGRTAFVFLSAASINDQSKAGLPVL…
ChomGr6	ATGTTAAAGTATGAAAATTTTATTTCTTTATCAGTTCTTTTTATATCGCAAATATTTGCTCTCATGCCTGTCAAAAATATTTATCACCACAACCATTCAAAGATGAAATATCTTTGGTTCAGTTTGCCCACCTGTTATGCTTTTGTCATTATGGTTTTAAATGTTTCAGAGTTTTGTTTGGTTCTAAAGTATATTTTCAAAAATGGTCTCAGTTTTCATATTTCAGGTACAATTTCTTTGTTTCTTGTTTGTCTACTTGAGCACGTCTTTTTCTGGCGACTGGCAATTAAATGGCCTAAATTAATATTACGGTGGCGACAGGTAGAACAATTATTTGTCAAGGCTCCCTATCAATTGTACGCTAATTTCAATATGAAATTAAAAATTTACATTTGGTAT…	MLKYENFISLSVLFISQIFALMPVKNIYHHNHSKMKYLWFSLPTCYAFVIMVLNVSEFCLVLKYIFKNGLSFHISGTISLFLVCLLEHVFFWRLAIKWPKLILRWRQVEQLFVKAPYQLYANFNMKLKIYIWYLLIMLGSLAEHCILVYNSFHKSNLERTQCKLNISYWESLYVRERPHLQNVIPFQYWLLPLLEWINLTLAYPRSFTDAFVVIISIGLASRFRQIHLRIESVRGKAMPSIFWKETREHFLVLKRLMRIINMEISPIILLGLANNMYFICFQLFNSFNNIGVDWVAVAGFWFSLIFNIIRTIVTLYLATSVDEYTKKIISCLRDIPSKSWCMETQRFNEQLAVDLTAFTGGGFFFMTRKLILTMASTIITYELMVSDVINQGSIKQITD…
ChomGr7	ATGTTTCAAGTCAAAGTGCAGCAAAGCGATAAAAGGAAATGTGTTGGAAATACTTTACATCATGCTTTGGCACCATTTTTGGTTATATCACGTTTTTTCGGCATTTTACCAGTTTTAGGGGTTTGGCCGGGTGTTGATGTTAAACAATTACAATTCAGGTGGATTTCTTTACCGGTAATGGTTACTATAACAATGATAGGATTTGCGTTTTTGGATTTTTGTTTAACATTAAAAGTGTTAACTGAACAGGGCTTAAAGTTGACAACAACAGCTCCCTTAAGCTTTAGCATCGAATGTCTAAGTGCTTTTATAGTTTTTTTATTTCTTTCACGTAAATGGCCACATTTGATAAAGTCAACACATCGTTTGGAAGTTACTTTCTCACAAAGTCTCTATACC…	MFQVKVQQSDKRKCVGNTLHHALAPFLVISRFFGILPVLGVWPGVDVKQLQFRWISLPVMVTITMIGFAFLDFCLTLKVLTEQGLKLTTTAPLSFSIECLSAFIVFLFLSRKWPHLIKSTHRLEVTFSQSLYTCNDSQNFSQRIRFIGWLFLIGSVIEHLFYVASGLYSNHLQIKQCNLTVDFFNNYYVRERLQIFSIMDYTVWLIPLLQWLTISMTFAWNFIDIFIILICHGLTRRFRQFHWCIKVHIKENMTNEFWLQRREDFLALTDLLWQYDDKLSIPVLLSSAQNLYFLAVQIFHIFHPRDNFMKDLYFWFSLSFVTFRTFYMMLSASNIHDTANAIMTSIYEIPTAHWCLELKRLNEVIVSDLYALSGKGFFYLTRRLMFAMAGTLVVYELVL…
ChomGr8	ATGAAAATTGCAAAAAAAAGTGTATTATATACTCCAAAACGAAGTTTCTTGGAAATAAAATTTTGGAAAATGCTTAAAATCAATACAATAGAAAACGACTTGTTTCTTCATAAAATTAATTCCGCTAAATCACTAAATCAAAGGAAATTAAATGTATTCAAATTAAAACATAAATTTCTAAGAAAAGGTACTAAAAAGGATTATACTCATACTGGTTCTTTTCAGGAAGCTATACGACCAGTCCTGATTTTAGCTCAATTATTTGCTGTAATGCCTTTGGCTGGTATAACCTCCAGTTCTTCGTACGATTTAAAATTTTCCTGGCGTTTCCTTCGTACTTGGTATTCATTATTGGTTATTTTAGCTTTTGGATTTTTTATGGCTATAACAATTGCTTTT…	MKIAKKSVLYTPKRSFLEIKFWKMLKINTIENDLFLHKINSAKSLNQRKLNVFKLKHKFLRKGTKKDYTHTGSFQEAIRPVLILAQLFAVMPLAGITSSSSYDLKFSWRFLRTWYSLLVILAFGFFMAITIAFVFRGVFNFDSVEGVIFYASIFFIALTFFHMTPKWPVLMQQWQQVELGLPQQRTFTEKSWLPHKIKMITLVATMCSLGEHTLSMLNIIYYVNRCPTFKNHPIDSFLFSTSSQYFYFFKYTTLAGIVGKIINILSTFAWNFNDIFLMCVCVALSSKFRQLNVYMDSYLKKPTTATFWIERRKNYRMLCRLSETVDDTIAGITLLCLSNNLYFICNKILKSIQKKPSFTHTIYFWYTLIFLLGRTFILALYAAEINEESKKPLIIFRKV…
ChomGr9	ATGAAAATTTTAAAAAAATTTAATAAAAACTTCATAAAATTACGTAAACTTACTAATATTAATAAAACCTTAATTAAAAAGGGAAACCTTTTGCAAATACAAGCGTCTTCAACATTTCGCATGCACTTAATAAATGCTGATTTCGAGGAAAATTTTTATTCAAGTCGTCATTTTGAAAGACATCAACATCGACTTCATCTTGAACGAGAAATTATTGATAAACCACCAAAAAATTTTCGGAAAGCTACTAAAGATGATTTTATGAACGAAGGCAATTTTCATGAGGCGGTGGGAAATGTTTTTCTTCTGGCTGAGTTTTTTTCCATAATGCCTGTTAAAGGAATCACCATGCCTCATCCCAAATATTTCAGTTTTTCTTGGTCAAATTATCGTACATGG…	MKILKKFNKNFIKLRKLTNINKTLIKKGNLLQIQASSTFRMHLINADFEENFYSSRHFERHQHRLHLEREIIDKPPKNFRKATKDDFMNEGNFHEAVGNVFLLAEFFSIMPVKGITMPHPKYFSFSWSNYRTWYSLIFVFIMIFDTTLTMNKIWNGPITFNNIEPMIFRISIITFIICSLNLARKWPDLMLYWYEIEQKLPPYTSQLEKCRMAYKIRMVTFVGMMLSLTEHLLNCISVIHYSNFCPITDDPIENFFRLSNEHIFKVFHYSSWWGWFGKISNFISTFTWNYMDIFVMIMSIGLAAKFQQLNENLIQFKNKHMSQTFWSERRILYRNLCSLCEKIDNAISMITMISFSNNLYFICVQLLRSLNKMPSIAHAAYFYFSLFFLLGRTLAVSLY…
ChomGr10	ATGTCCACCAAGAAACCGAAAAAACGTTTAACGGTTAAGAGTATACATCAATGTTTCAAATTAATCTATTTTCTTTTATATCACACGGGAGGTTTGGGTTGTCGGATTAAAAGTGAAACTGAATTATACTATCACAAACGTTATCAGTTCTTTGGATATTTTTATCGGGTATTTTATTTGACTGGTCTGATAGGCGGCTTTTTATATAAAATTTATACTCCAGAATTAAATCAAGCAATGATGGGTAAATTGACTCCAGTGGTTAGAATTATATTAACATTTGAATGTTTTTTATGTCCCATATCCTATGCAGAGGTCACCATGCATTTGGAATGGAATCGTCAGAAATATGTTCATTTGGCCAACACCATGCAGTCTTTGGATGAGGAACTGAAAAGA…	MSTKKPKKRLTVKSIHQCFKLIYFLLYHTGGLGCRIKSETELYYHKRYQFFGYFYRVFYLTGLIGGFLYKIYTPELNQAMMGKLTPVVRIILTFECFLCPISYAEVTMHLEWNRQKYVHLANTMQSLDEELKRNFPSIQWNYYKSNRKYNHMTVGVVIFYAVVSTIYNFQIAHCACGFISTIIVSICYSCVTGSPAMTAFLFIGNMDMLRLRFRLIRKLLQQNLKDLQIQTISLKDIERFKKLEKSYMEYSTLILKLNEVFAIVSGAGLFHDFAIITTLGYLFCWKALDTKAKIHEYVFIVLFMAPRVYKVITTGIYGYATQKERKKCCEEFIKVEYNCNKSKLLRQPMDTFLHWSMHNNYRITVAKKFKCNLFLIFATLNNVVNYIMILIQLQFQQNN…
ChomGr11	ATGTCGCGTTTATATAGTTTGTTGTCGCATTTAAATCAATATATATTTATAATTTTTGGATTTAATTACTTTTATATCGATTTCAAAAAAGGTCATGTGAAAATTTATAAAAGTGTAAAAATTTATGTTGTTTTTGTAACACTTTTATTCGGAGGTTTACTTTTGTTTTATTTTTTTGATGCTTTTATACTTCATATGCATTTCACTCCTTTATATCTTCATGTCACTGTTACCCATTTGTTGAAATTTATCTCTCACGTAGTGATGTTAATGACGTTTATATTACTGCGTATCAGAGAAGAAACCGCTTTAAAGAGATTACATAAAATAGTACTGAAATTGCAGACAACATATTTTGATAAATTAAGTGATTTACCATTAAAGGACACAATAAAACGA…	MSRLYSLLSHLNQYIFIIFGFNYFYIDFKKGHVKIYKSVKIYVVFVTLLFGGLLLFYFFDAFILHMHFTPLYLHVTVTHLLKFISHVVMLMTFILLRIREETALKRLHKIVLKLQTTYFDKLSDLPLKDTIKRVTVINMFLILITNFCSILDPIIIVLRKLWFWQLIASYCYGSYFEVMEQYILFQHSLIICYINNYFRKLNNHLKCMPVGKKHARIYLQLSLILKEVNAINGSIVLIAIVSIVFEFAKYFHYTLSFELHTTWNYRHYLDIFDVTVCSTGIFLYFLNCENLKNTTKETGFILMEQSEMEDCKKLETFCFGRLMMELDVKINGFLTIDLSALFSIVSAFVTLTIILIQVVRK
ChomGr12A	ATGAAAAAAATTAAAAATTATTCCAACAAAACTAAAGAAATACATGTTCAATTAAGTAAACCATTTATGTATCTAATCGGATTGTTCCATTTCATGGGTTTATCATTATTTAGTAGAACAAAATTCTACAATCGTTACCAAAAGTTTTGGCATTTAAAATGGTGTTTTTTCAATATAATTTTATTCTCCATAGTACATTTCTTAATATGTTACTATCACCGTCAACTCTTCTATATTGGTGATAATTTCGGACAGTTTAATGATTTTATAAAAGTGGTAACTGTGGGCATTAGTCATTTAATAACTCTTATAGAAACCATAGTTAGTCAAAAATCGTGTGCTGAATTTTTTCATATCTATACGCAATTACATCAAAGATGGGCCAACTATAAGGAAACA…	MKKIKNYSNKTKEIHVQLSKPFMYLIGLFHFMGLSLFSRTKFYNRYQKFWHLKWCFFNIILFSIVHFLICYYHRQLFYIGDNFGQFNDFIKVVTVGISHLITLIETIVSQKSCAEFFHIYTQLHQRWANYKETKKEFKIYKKLFLLLLFYIITTLLIELNYVFEIYHKKQWLAFFLAYEPSVTVCRFRLLQIMMYLYMIMIEILQLNKEMLSLVDMSRKTQLNLLEEIIYKDLSLFMQKYQQIYLMMELFKKSCSISLLIILIKSYVKILSDSYWTYWVIYNKYDVYEFVEYSLIVPTALSAFLTLIISKDCMNAAKLIPHSLHSLRHRVENVRLSYKIQNFSLQMRHQQIIIDAFGCFTVDCYIVSGIIGSITTYLIFYIEFMPKFKNL
ChomGr12B	ATGAACAAAATAAAAAATCATTCCAACAAAACGAATGAAACAAATGTTGAATTAAGTAAACTATTCAGATTTTTAAATAAATTGTTCTATTTCATGGGCTTATCGCTGTTAAGTACAACAAAAGTTCATAATCTTTACCAAAAACTATGGCATCTGAAATGGTGCATTTTGCACATTATTTTATTTTCCATTGCACCATTTTTAATTTGTTATTATCATCGCAAGTTATTCTATATTGGTGATAATTTTGGACAATTTAATGATTATATTAAAGTTGTAATCGTGGGCATAAGCCACTTTATAACTCTCATAGAAACGTTTGCAAACCAAAAATCATGTAATGAATTCTTCTATATCTATTCTCATTTACATCAAAAATGGACCAACTGTAAGGAAACA…	MNKIKNHSNKTNETNVELSKLFRFLNKLFYFMGLSLLSTTKVHNLYQKLWHLKWCILHIILFSIAPFLICYYHRKLFYIGDNFGQFNDYIKVVIVGISHFITLIETFANQKSCNEFFYIYSHLHQKWTNCKETKKEFKIYKKLFLLLLFYIITTLLIELNYVFEIYHKKQWLAFFLAYEPSVTVCRFRLLQIMIYLYMIMIEILQLNKEILLLVDMSRKTQLNLLEEIIYKDLSLFMQKYQQIYLMMELFKKSCSISLLIILIKSYVKIVYDIYWTYWVIYNKDDVNEFVEYSLIVPTALSAFLTLIISKDCMNAAKLIPHSLHSLRHRVENVRLSYKIQNFSLQMRHQQIIIDAFGCFTVDCYIVSGIIGSITTYLIFYIEFMPKFKNL
ChomGr13AP	ATGGCATCAAAAATAACAAAAATTCTTTTAGGACATTTAATAATTTTCAAAATTTTTGGTTTTTGTATAATTATGCAAAATAATAAAAAATACGAGTCTAAACTAGAACGTGGTCTCCTGTTGTGGTCTTGGTTTTTACTAATCGTTTTTAATGGAGTTATATTTATGGCCTTATTTAGCCGAGATGAATTTCTTTATAAAGGTGATGAGTTCGGTTACTTTAATGATATTTTAAAAGTTGTTTTTGCTGGAATTGCATTAAATTGTTCGTATTTGGAAACGATTTTCAAAAGAAAATCTTTAAAGGGATTTTGGAAATTATATAATATTTTACATAGAAACTCTCATTTTGAAAATAAAAATATTTTAAATTTCAAATATTTATGGCAATACGGACGC…	MASKITKILLGHLIIFKIFGFCIIMQNNKKYESKLERGLLLWSWFLLIVFNGVIFMALFSRDEFLYKGDEFGYFNDILKVVFAGIALNCSYLETIFKRKSLKGFWKLYNILHRNSHFENKNILNFKYLWQYGRFLVIFYLIVLTEILAMLIFVIWQFKSRHIVLFWSVFAPLAYAIYLRNMQFIFYIELIRLELFKLQQDLNLMVDYTRIVVYGCGFKGFEEFLRRKLVDKQKNYEMIYDMFIHFQNSFGISIIAVLAMIYVRVLVDSYFAYYSYYNNWNKYEIYLLLPSFLEMPAFFITSKNCMDVVKLITFNLHSIISQFNNTSSLISTQLQNFSLQILHQRICINGIGITRMDGYMLTRAIGSVTTYMIFFIQFMPKFTNFQDDKKN
ChomGr13BP	ATGAGAGCTGACATTTCACGTATTTTACGGATACATATGAGAATATTTAATGCAATTGGTTATTGCAATCTTTCGTTAAATAACAACTTCAAGCGAAGTCCCCTCACAGAACGATGGCTTATTTTGAAGACTTTTTTCTTATTGATTGCCTTCAATACGGTGGCATTTGTAGCTCTAACCAGTGATGATGCTTATCTCTTCACCAGCGATAGATTTGGTTATTTTAACGATATTCTTAAAGTGGTCTTTGCTGATATTGCTGTAACTATTTCCTATATAGAATCGATATTTAGACGTGTAGATTATTATAAATTTTGGAAAATCTATGATTATTTGCAAGGTCGTACTTGTGAAAGGGAAATGGAAAAGGGAAACACTATAACTTTTAATGATTTAAAG…	MRADISRILRIHMRIFNAIGYCNLSLNNNFKRSPLTERWLILKTFFLLIAFNTVAFVALTSDDAYLFTSDRFGYFNDILKVVFADIAVTISYIESIFRRVDYYKFWKIYDYLQGRTCEREMEKGNTITFNDLKKHRRFLFIFYTDILLETIVLIIFINFHTMTRHLILFWSVFTPFIYAVHLRNMQFIFYIEILRLELVKLQQDLGLMVEYSRFVSYGCGFKGFEEFLRKKLLDKQKHYQLIYEMFEHFQNAFGFSIIAVLLMVYVRVLVDAYFGYYTVYRDWNKVEIILLLPACMQIPAFLITSKNCMDVVKLITFNLHSIITQCKNQTGIISTQLQNFSLQILHQRICINGIGITRMDGYMLTRAIGSVTTYMIFFIQFMPKFTNFQDDKKN
ChomGr14	ATGGAACTATTTAGAAAATCGCATAAAAATAAAATCAAATCTTTAAAATCGAAAGGAAAACTACAAATAGAGGATGAAGAAGAATTCCAAAAATTAGAGGAGTTATTTTTTAAAACTACTCGAGATTTTTTAATCGTTGCGCAAATTTTTCTAAGTGCCCCCATGGGTATACACAAGCCCCGGAAGATAATACAACAAAGGGATTTAATACTCTATCGTTTACATGTCATTTGGTGTTTAAGTGTTTATGTATTTTTGGCATTTTGTGTTCATGACGAATACACGTTATCGAATATTGAATTGCCGACTTTACAGAAACCTCTATATTTTAGTGAATATTTAGTCTATCTGATCCACTTAATGGAACTCATACGTTTGATAAATTTTCGCCGTGAAATG…	MELFRKSHKNKIKSLKSKGKLQIEDEEEFQKLEELFFKTTRDFLIVAQIFLSAPMGIHKPRKIIQQRDLILYRLHVIWCLSVYVFLAFCVHDEYTLSNIELPTLQKPLYFSEYLVYLIHLMELIRLINFRREMFWNFHIFILDFDRILNNMNIRIKYEKLNRFLRFHLSLVLVHLICCIIIGYFYNEGIIINFLRTNTVYILPNVIIHISLVHYYALLYFIGKRGEIIYHLLENLLKTSSANDIWNFRHQLHLLRSLLAKLEEFTKIVNDHFSISILLVYFGSFINISVNIFLLYKYLNSWDNANLAWTIYSVAWTIMHIGKMFLILYYNQIILNMKSNAAVLISSYKFEHQGVESTFRLLIYQLTSDTRSNYVCGLAALNMNFVTSLLVAISTLFIFL…
ChomGr15	ATGTCCCTCCAAATACTGGAGCGGAAATTTCATCCACAAAATGAATTAAATGAAAATATTCAAGATAGAAATTCTTTATTTAAAATATTGAAATTCTTACGTTCAATACTACAATTCCTGGGCATAATGCCAGTTATAAAGAAATCACAAATTTTATCTCTTTTCCAAATAAGTTGGTGTTCGCTAGTGTTATTCGTGATTTGGTTAAAATGCTTTCAAATGTTGCAAAATGTGCGGGACACTTTTACTCTCATTGAAAAAGGATTCTATTTGAGTGAATTGATATTTTGTTCCGCCATACCTTTAGATATCTATTATATAACATTCTTCAAGAAATCGAAATTTCTGAAAATCTATCAAAATTATATCAAATTATTTGAACAATTGAGAATGTGTCGT…	MSLQILERKFHPQNELNENIQDRNSLFKILKFLRSILQFLGIMPVIKKSQILSLFQISWCSLVLFVIWLKCFQMLQNVRDTFTLIEKGFYLSELIFCSAIPLDIYYITFFKKSKFLKIYQNYIKLFEQLRMCRGLGFQSRTLVYRQLRKEVLLLTLLIVTIYIFCISIIIFRTSGFNNSTVDILLAFIIPNILISSNLCLYWLSLRFISLSYSHLNAILKGFQDHRESGSCSISSRSYSLWYQKEFGDFNLKKSFKFPDIFITLTEISRNLDELMHKVVQIFYIVLIMEFCNSFAIFTVQIFSTYKYFDNPDVRVIWNFLIKFARLLLHTFDIILILWSNNTIINEKCRTIFVLNSLSAENLDMEHNICDFLLQLSVRKHSASVFDMFDLDISFLLSII…
ChomGr16	ATGTCATTTGGAATATTGCAACGGAAATTGATTCCCCAAAATAAAGTGAAATCAGATGTTAAAGATAAAAAATCTCTATTCAAAATATTAAAATTTTTACGTTTAATACTACAATTTCTGGGCATAATGCCAATTATAAAGAAATCTAAAGTTTTAAATATTCTTCAGTTAATTTGGTGTTTTATAGTGTTAATTGTGATTTGGTTTAATTGTTATCAAATCTCCAAAAAACTACCAGATACTTATACAGTTATTGAAAAGGGATTTTATTTAAGTGAAATATTTTTTAATTCCATAATTTCTCTTAATATTTATTATATAACATTTTTTAAAAAATCGAAATTTCTGAAAATCTATCAAAATTATATCAAATTATTTGAACAATTGAGAATGTGTCGT…	MSFGILQRKLIPQNKVKSDVKDKKSLFKILKFLRLILQFLGIMPIIKKSKVLNILQLIWCFIVLIVIWFNCYQISKKLPDTYTVIEKGFYLSEIFFNSIISLNIYYITFFKKSKFLKIYQNYIKLFEQLRMCRDLGFQFRSRLYCQLRKEVLVLSLLILTIYSFCISITILRSYRFNYFIIEILLAFVLPNILISLNLCLFWLTLRFISLSYAHLNAILEELKDRNNSNSLIFNISFHSSSLWYQKEFGNFEFKKFFKFPDIFITLREISYNLDQLILEVVNIFQFVIIIEFVNTIAILTIHIFSTYKYLDNPDIHDIISFLLKIGRLTLHTFNIILVLWPNNTVIKEKCHTIIKLNSLPVGTLDMEHNICRFLLQLIVRKHSASVCDIFDLDFSFLLS…
ChomGr17	ATGTCTGCACATGAAAAGCAACCGACATCGGAACAGAAAATTGAACTTCAAGCAAATAACGATGATAAAAATTCTTTATTTAAATTATTCAAAATTTTACGTATAATTTTACAATTTCTGTGTGTTTTACCGATTTTGAATAAATCGAAAATGTTATCTATAATTCAGCAAATTTGGTGTTCTGTAATCTTAATCGTCATATGGATGATGAGTGTTAAATCCACTAAACATTTACCCGAAGCATTTACAGTCATTGAAAAAGTATTATATTTTTGTGAATTAATGTTTAATTGTACGATTCCCTTAACAATCTATTACATCAGTTTTATGCATAAAGAGAAATTACTTCAAATCTATGAAAAATTTAATTGTTTATTTCTACAATTAAGAATGTGTCGG…	MSAHEKQPTSEQKIELQANNDDKNSLFKLFKILRIILQFLCVLPILNKSKMLSIIQQIWCSVILIVIWMMSVKSTKHLPEAFTVIEKVLYFCELMFNCTIPLTIYYISFMHKEKLLQIYEKFNCLFLQLRMCRGLDLQSGALIYRQLRREILFLTILIILFYIYCLVIMVLHNNGSEFAVLRTFWSLHVPNLLINCNLGIIWLVLRVISLSYAYLNEILREFKTNDPWTILPNNFAVNISHISSSLWYQKEFYSCNLKRSLKSHSIFITLTDISFKLDQLINDVIDIYYVALIMNFVNSFIILTIQTFSVYKYFDSSDVRKLLVFLLKFARHLLHSFYIILILWPNNAIINEKCQTLYTLNSIPVDTLDMEKNVNTFLLQLIVRKNTSSVYNLFDLDLS…
ChomGr18	ATGAATAAAATAAAACTTGTGAAATGTATTATAGCATTTTTACTTCTCATGCTTTCACTACTGGGCTTAAACACCAATATATATTCCTGGCGTACAAAAAAATTTTATGTCAATTACTTTCTAGTGGCTTGGAATATGGTCATAATAGTATTATTTACTTTAATTTACATACGACGTTTATATATTGAAATTATGGCCGATGAATTGAATTTAAAAAATGCTGTCACTTTATATTATTACATTAATATATTTGGAGCAGTTACCAATTTTCTATCACAACTATTAAACAGTAAAAGAACAGTGGATTTTTTTAATGCAGCTAGATTTTTTGAAGCCATGCAATATTTTGATGTGGAAATTGAAGTTATAAATTCTTCCATATTATTGGTGACCTTGAAA…	MNKIKLVKCIIAFLLLMLSLLGLNTNIYSWRTKKFYVNYFLVAWNMVIIVLFTLIYIRRLYIEIMADELNLKNAVTLYYYINIFGAVTNFLSQLLNSKRTVDFFNAARFFEAMQYFDVEIEVINSSILLVTLKTFIFPIIIEITLILRQLRDDDEDKSLFWTFYTLYPLVIANILPNCLFGVFVICRQLTLTLNRKLMKLEKDANFLQKREQIGLHKRFYCMQQFCNLADNLDELAEKYSMICKQTLAFMSLCTVPLLASLLCNLFGITAGFFHQYYALADTLINEESYDVFSAITNGVFLIISFLEIALHSLVADQSIEAVKETGLILKRIRLDHADIRFRQAVEKFSFEILVIDFKLQPLKLLNIDLGLLHDVLSAVTSFLLILIQSDLTLRFSLK
ChomGr19P	ATGAACGCTTATTTAAACTCTAGCATTTTGCTAAAAGAACTTAAAATCTATCAATGGATATTTTCATTTTTTGGTTTCAATTTTCCACCAGTTCTGCTCTATCGCTCACAAAGAGATAACAAATATCTCATAATGCTAACAGTATATATTTTATATTCTCTACTACTTCTGGCTGCTTCCCTGTGGGCCGCTCATAGACATAACTATATAGTAAGTAATGCCACTTTTCGTCATCAGTTGGATTCAATGACTGAAATCATTACTTATTTACAAAACTGTGGTATAGCTGGACTGCAAATCGTATTCTTATATAAATCATGTTGCCAGCATAAAAAGCTTTTGGATATATGCTTTCTGATCAAGAAATTGGAAGATAATCTAATAAGGCCAAAGAGACCA…	MNAYLNSSILLKELKIYQWIFSFFGFNFPPVLLYRSQRDNKYLIMLTVYILYSLLLLAASLWAAHRHNYIVSNATFRHQLDSMTEIITYLQNCGIAGLQIVFLYKSCCQHKKLLDICFLIKKLEDNLIRPKRPIMFKQQNLGRRLFFSSGLFLVTFIAFSFYLNYYLIANDLNWKAKLLVICFLITIQMKFIENAIYIQLIHEYLELLWVSLERLKTKVENEEPRTKPLAGYYSKALRHNQETLMEIWYLVYKLQQYFSWPIFVLFFFNGIHILCTVSWAYVQYVYETRSVYQIFRLVYVLILLLNILLLCNLSQKCLNKYQQFSHILLSLKLYPQDVEMITGVKEYSLLLMHQRLEFTCNGYLDINLKYFGKTILVILAYAVIIIQFKLTDVNEGVLK…
ChomGr20	ATGAACATTGTTCATAAATTCTTGGAGACTTATTTAAGAAATACATTTTACTTAACTGGATTTCTAACGATACCCCGTTTTCCTTGGCTTTCGGCTTTATTACGATTATGCTTCTTAAGCTGGTTATCGGCCGCTGTATTCCTAATGTTCTATTGGCGTATGAATGGTGGTGATACTTCAGTTGGTGGTCTTGTGGGTACCGCCTCGTTTGTATTCAATGGCTTAGTTAATATCATCATAATATTGGAAACTATATTCAAATCCAAACATTTCGAGAGATTAAATCTTCTACAAAAAGAGGTCGACGAATTATTGGAAGAATATTTGGACACCAATGTGAAGAAGAATATGAATTATCATTGTTTAACCAAAAGTATGCTATTAATGTTATCATGCCAA…	MNIVHKFLETYLRNTFYLTGFLTIPRFPWLSALLRLCFLSWLSAAVFLMFYWRMNGGDTSVGGLVGTASFVFNGLVNIIIILETIFKSKHFERLNLLQKEVDELLEEYLDTNVKKNMNYHCLTKSMLLMLSCQFICVGLKIWINNISKISPVFWYLMPITTNLRTRYIQIIYVIMTLNRRTQILRDVMKSIVRAHEPKSFFRSVIWQPYDEKDYKKVNYLRLIYLRLWECYVCFNRMYSWSLLTLFMSSFFDIVCNCYWTFTAFYKGQIFHKFVFNGATSASLVSLVYMLFYFTDASENNSRYIGCLVSKLVKPLGNKRYNDLVSEFSIQTLHQRFVITAKEFFNLNLSLLGSMLAAIVTYLVILIQFMFTEKNNRENKLNT
ChomGr21	ATGACTATAACTCATTTTAAATTAACATATTCTATTAATGATGGTAAATTATTTAAAATCGCTATATCTTTAATATATATAAATTTCTGGATATTTGGCATACATCCATTAAGAAAAAAATGGAGAATATATGAAGTGGTTTTATTGTTCTGGTGCGTTGAAATAATTTGGACTACTCATTTGGCTATAATTCATGATGTATTTGGTGATGAACAAAGTCTTGATGGTTTTGTAAGTGTTATCTTATATTTTACCCATATGCTGGGTCATCTAGTGGTATTGGTGGAATCATATATAAAGAATCCATATTGTTCGTTAATATTTCAACAATTTATAGAAATTAAAAAGTATTTAAAAATCGAATTAATGAAACCGCAAAATCTGAATTATAACATTTTA…	MTITHFKLTYSINDGKLFKIAISLIYINFWIFGIHPLRKKWRIYEVVLLFWCVEIIWTTHLAIIHDVFGDEQSLDGFVSVILYFTHMLGHLVVLVESYIKNPYCSLIFQQFIEIKKYLKIELMKPQNLNYNILRFSIIILGIFIMLTICHGLIMWTTFETRSAASLLYWRSLQSYLALQIKTLELLTTIIQLNYYVSLLRKTLNDMGEEQEDEQMLIMLKKAYNEIYMCLKTYNDTYGWSLLFSTAVYFVDFVCNTYWIILAILTQGRDYYALLQNACFAILAFVLLSIICWFSEECYYESRYVGCLISKLVKPLGNKRYNDLVSEFSIQTLHERFVVSAKDFFSLNLSLLGSMVAAIVTYLVILIQFMFTEKTNNENRVYWKCNKGK
ChomGr22	ATGGATATTTTGGAATCTGTAGCAGGTTTACATATCATATATCAAATTGCCTGCTTGTCACCCTCCTTAATAGATCGTAAAACATGGTGTTTAATAAAATCTCGTCTTTTGCAAATCTATATTTTAATTATAACTATGAGTTCCACAGCATTTATGCTTTATGGTTTATTTACGGATGATGATTTTATAAAAACCAACGATAATGATGTGGGTCAAACTGTGGATTTCATACAAATGGTGGGTATTCGAGTTGCCCATATAGTCTCCATTTCGGAGTGCTTGATAAGGCGAAACGAACAAAAGCAATTTTATATGGAAGTCAAGGAAATTGATCGCATATTTGAGCGTTCTCTCAATGTGGATGTGAATAACAAAAAATTTCGCCGTACCACCATCCAA…	MDILESVAGLHIIYQIACLSPSLIDRKTWCLIKSRLLQIYILIITMSSTAFMLYGLFTDDDFIKTNDNDVGQTVDFIQMVGIRVAHIVSISECLIRRNEQKQFYMEVKEIDRIFERSLNVDVNNKKFRRTTIQRFVLMAFIYLAAEFFILASKLLSQEKNFILFWIFYLLPLLICGIRYFQMFTAMRIIKHRFKLLVNILNQINLKTFKCPQKDRRRCDMENPELKRLLIVREVYNRLFNISEIINRYFGVSMLINVGNDFISITSNCYWIFYNFQDFHSTRNDFLLIAGSAVWTIPHLVNVLVLAILCERTVQTTNCIALSLHRIDIDIINDNHNSVIEQFSLQLLHQKISITAAGFFSIDCTLLYTIVGATTTYLIILIQFHMNESKSST
ChomGr23	ATGGACAAGAATTTAAAAGCTCTACACAATGTGTGCGCAATATTTGGCATTTGCCGACAAACACCCACATTTTGTGGTCACAATGGTGAACGCTTTATACTCATTTACATTGCAGTGCTAATTTTAATAGAAATAATGAATTGTGTTTGGGGCATAACAACTAGTACCATAACCAATGAATTTATTATATCCTGGGCTGTGGCCACTATAGTTTTCATATCTCAAGTATGTACCCACATCATAATAATGTGTGAGACTTTGAGCAAAAATCAAGAGCATAAGGATTTCTTAAATATGCTGGATAAAATAGATGTGGACTTTAAAATTCTATTGAAAATGAATGTGAACAAGACGAGAATCATTAACAGATTTCGTAAAAACTTTATTGTCTTAAATGTG…	MDKNLKALHNVCAIFGICRQTPTFCGHNGERFILIYIAVLILIEIMNCVWGITTSTITNEFIISWAVATIVFISQVCTHIIIMCETLSKNQEHKDFLNMLDKIDVDFKILLKMNVNKTRIINRFRKNFIVLNVISKSCLLLFALIFYIFSDTGYFWWALISILAMRFRFLQLIVYVEILKYYVQGLNVKLRQVVSLKMEEQKQLLDIDYKPLESLEVIKNIKHIYAAIYEASTLMNEFAQSSLFAASASNFLDFTCHIYWTLLVMDNLLSIYNVFASTTTILPLGLFIYKFCASCQVIKEEGHQTSLLLSRLISCNIGPRAHSRYKNLIHDFSLQIMHQRIVFTGKRFFNFDLNCIFTICALIVTHLIILIQFTKNDGSHYMNDSSLTTN
ChomGr24	ATGGAAAACAACTTTGAGGAGAATATTATAGCAAAATCACAATTACTACAAGCTGTATTTAGTTTTCAATGGATATTTTCTATTATGGGCATAAATTTACCGCCATTATTGTATTATTTGAAAAATGACAGCAAGAAAAATCTTATAAATTGTTTAAAGTTTGGCTATTTACTATATGCCTGCTGTCTTATAGCACTTGTCATCTGGATAGTTTATATTAATAATGTTGTAGTGGATTATGTGGTGTTCAGCAATGATTTGGATAGCATAACAAGTGTCCTCAGTATATCAATTAATATAATTGTAGCATTTGTACAAGTGATCGCTCAAACGGTAGCCATTATTAAACGTCAATATCTCCAAATGATATTCATAAGAATCGCCCAATTGGAAAAGGAT…	MENNFEENIIAKSQLLQAVFSFQWIFSIMGINLPPLLYYLKNDSKKNLINCLKFGYLLYACCLIALVIWIVYINNVVVDYVVFSNDLDSITSVLSISINIIVAFVQVIAQTVAIIKRQYLQMIFIRIAQLEKDILLYYREYQWFADDELYYSLQQRCQKFSRLIIIRFGLFFILFGIGISYVNYHLVATIMDLQDKIITLFYILALQFKSVEYCIIIQIVDELLGSLQNSLKQIKWEMAKIERKSIMVTFFHGKLMANQFLLNRVWFLITKIEEYFAIPMLMLYLYNGIAITHTINWSYVRSFDYRIDDIDCGLFRLYYILFTFLNMFLPCWLTQSCLDKYNQFGAILHNLKTIDDSALNLRVREYSLQLRHQEILFTCSGYFNINLKYFGLMILSIST…
ChomGr25	ATGGGTGTATTAAAAAGATTATTCTCGAATCCGATTACAATTTATGACTGCTGCAAAGTCCTTTGCCTTATACTTTTTTGTCTGGGATGCAGTGGATTTACAAAACAACAAGATCAATTCAAATGTAATCGTAAAACTATATTTTTTACATGGTTAGCTGTAATTTGGTATGTGGGCAGCCTCATAGGATGTGCATATTTAAAACTACAAGATCCCCAAGTGAAAAATCTTGATAGTCTAATTAAATCAATAATATATTTGGAAATAGGAATGTCAACATTCATGTACCTTACAACTGTTATTAGTATGTTAGCAAATATGGATACAAATTTGCAACTATACGGCCGAATTCAATATCTGGACGAAAGATTGTCTAAAAAATTTTCTTGCAAATTACAC…	MGVLKRLFSNPITIYDCCKVLCLILFCLGCSGFTKQQDQFKCNRKTIFFTWLAVIWYVGSLIGCAYLKLQDPQVKNLDSLIKSIIYLEIGMSTFMYLTTVISMLANMDTNLQLYGRIQYLDERLSKKFSCKLHNEKLMKKHVLLLFSVAVLYITVIVAAVSRASHGQEFVVNLMGALAYTAVTGGPHLNCYAQMNMAEILSIRFRLLKKLLTKQIICASGLSKNQQVECFHSLITFVQEYHNCIRQINKVYAICLASTSLHDFTLTTSEFYVILGGSSNNTARESALLWYVALCMILPLYKMTIGPIYCDKTIREGKKCFKLIMDIECWFPRKKSIRRIISTCSMWLKDNENEFFCGTMIYNKQIIAVVYSQIFNYLLILIQFRMTQEMRNQIEKQKNT…
ChomGr26	ATGTTAAAAGGATATTTGGATAAAATTAAAAATTATTTTTTTGATAAATTTCAAACAAACGAATTCGCTTATGTTTTATATCCGTTTTTGCGTATTTTTAAATTTTTCGGTTTTCTACCGGTGGAATTGGAGGCTGCCGAGATTTTAAATGAAAACTATAAATTCAAATTGGATAAATTATCATGTTTTGCCACATTGATTGGTTCCATAATATATTTTGTTGGTTTTTATTTCGGTGTTTTGTATCTAAGTCAAACAAAAAATTTGGCCCTACTCCACGATAGTACAATAATTGCCTATTTCACAACATGGGGTCAAATTGTTTTCCTGTTCGTATTGGGAACATATGGCTTGATAAATACCTGGTGTAACATCACCCAATTACATCATCTATTTTTA…	MLKGYLDKIKNYFFDKFQTNEFAYVLYPFLRIFKFFGFLPVELEAAEILNENYKFKLDKLSCFATLIGSIIYFVGFYFGVLYLSQTKNLALLHDSTIIAYFTTWGQIVFLFVLGTYGLINTWCNITQLHHLFLWISKIDNQLEEVTGQELNYGHMRKKLFLQFFVAFLVPSSLSMVNCIVIHFGPDKVDFFSTCFWFVCFAPIMLLTFKEFQFYNLMFVLKTKFDIINKELLQYGGDNLLSCHKKVKKGLLNTVKPMCSTDIIRKLLEIYSNTADCVDLLLYVFDWHLLLFTSASFAVITVQGYNLFAALIVHTIEMDNYQLTVITGWIIVQMLIIGLNVGTCGMTSKAMSLTGPLLHRIKANSLANCSFYLNLQLFSHEVMHRKNNFTAAGFFDMDFK…
ChomGr27	ATGAGTGGAAATAAAGCAAAAACGTCACCAATACGACAAAGAGCAAGACGTGCCAATAATTCCTTTTTGAATGATACGAATAATAACGATTCAATTACGTTTTTAAATGATATTACCAGCATTTTATTAATACTGAAAGCAACGGGCCTATTGTCCATCTATCAAACTATATCTGACTATGAACTCGGTCCACCGAGGACATTACAACGTATCTATTTCATTGTATCTCATGTTATAGTACATGCGATTACAATTTATAACTTATACAATTTATTTTCGGTAGATTCAACTCAACTGTTCTATTCGAATCGGGAAACAGATAATATAAACTATTGGATAGAAATCTTATTGTGCATTGTGACCTATACAACAACTGTTATTATGTGCTCAAAAAACTCT…	MSGNKAKTSPIRQRARRANNSFLNDTNNNDSITFLNDITSILLILKATGLLSIYQTISDYELGPPRTLQRIYFIVSHVIVHAITIYNLYNLFSVDSTQLFYSNRETDNINYWIEILLCIVTYTTTVIMCSKNSKLFLNILNDILRVDEEIKRKFSINVPNNCGFAVKFIILIVIFQWYIIILKIMDISAPLTAASYFLIGFYSLQNGLSSIFIVFASILLRLITVRFEYLNSIITGYTYRKQQDKAKQRIRLLDRTRQQGNIKPKTPPMENFPGDCLFAFRMYNKLFRLYKAINEGCSLILVIHMGYAFYSITTTTYNLFVQITTQLDMSINVLQICFALLIVHIAMLALLSRCAGQATNQANGTSQILARVYGKNKEYQNIVDKFLTKSIKQEIQFTA…
ChomGr28A	ATGAAACAGTCAACACGTTGGATAATTTTAATAGTTTATTATACATCGCAATTATTGGGTATATTACCTTATTCCTACAATGTCGATACCGGAGAGAAAGGAACAAGTTTAGCTATTACACTTTATAGCAGTATAATAAGTTTATTCATGTTCACTTCGGTGCCAATATTATTTCGAGTACAATGGAAACCAAGAAATACCAACGGCCCCGAATTACATATTAAAATCAGTGCTCTGATGTGTTTAATCCGTATAATATCGGTTCTTATAACGATTATAATGAATTGGGTTAAGAAAAAGGAATTTATAGAAACATTAAGTGAATTACAACGTGTTAAAGATAATTTTCTCAATAAATTTAAAATGTCACAAAAAGTGGAAAACTATTTTGACAACAGT…	MKQSTRWIILIVYYTSQLLGILPYSYNVDTGEKGTSLAITLYSSIISLFMFTSVPILFRVQWKPRNTNGPELHIKISALMCLIRIISVLITIIMNWVKKKEFIETLSELQRVKDNFLNKFKMSQKVENYFDNSIRSKFFWGFISNVMVFISSYDILRGTFNIDSPIIILGLGTLSTVLNIIMTHYFFALLNVNTLLAVINEEVKRILNTSSALFKLQRLKQIKPGIFMNTCCKLADELDELAMNQYKLQQIGEHVNRNYDIQGACVLVTLYMNNISIIYMSYMLFQHEELSQEFGVIWVMAILTIVLFFFYKDMHVFMVNMLQFGDFIAETASLLKNHQHWLPTLDERFEKSLKDFSIQLALFPLEMKLLGLFQFNRSMSFATFGSTISNAIVLMQYDY…
ChomGr28B	ATGAGACGATCAACACGTTGGATGGTAGTCATCGTTTATAATATTTCACATCTGTTAGGAATACTGGCTTTTTCCTACAACTATGATACGGGAAGATTGGAAACTACATTCGGCATTACATTTTACAGCAGCATAATAAGTGTATTGATGTTTTGTTCGATTCCAATACTATTTCGTATACAATGGAAACCAAGAAATGCTAATGGACCAGAATTGCATTATAAAATTATAGCTGTAATGGCTTTGATACGCATAATAGCTGTACTTATTACAGTAATAATGAATTGGTGTAAACGTCAAGATTTCATATGCACCATAAAAGATTTCCAAAGAGTACGTGATCAATTTTTGCAAAAATTTCATATGTCTAAAAAAGTGGAACTATATTTTGAATCGGCA…	MRRSTRWMVVIVYNISHLLGILAFSYNYDTGRLETTFGITFYSSIISVLMFCSIPILFRIQWKPRNANGPELHYKIIAVMALIRIIAVLITVIMNWCKRQDFICTIKDFQRVRDQFLQKFHMSKKVELYFESAIRKKFYWGFISNIITFICSYDVLKGIFDINLPIVITGLGIMSTVLNIIMTHYFFALLNVNVLLTIVNEEVKRILNTSLVVFELKRLKRIKPGAFMNTCCKLADELDILAINLYNLQLIGERINEMYSLQGACVVLTVYMNNISVIYMAYMLVQHEDLTHEYGKVVVMVALPLSLFFYYKDLHEFTMNMLNFGDCIRKTGSLLKNRQPWLPTLDERFEKSLKDFSIQLALFPLEMKLLGLFQFNRSMSFATFGSTISNAIVLMQYDY…
ChomGr29	ATGAGACGGTCAACGTATATAATGTTAGCATTAGCGTATTGTTATGCAAAATTTTTGGGCATTATTAATTTCTCCTATGACCGACATAGTCAAAGAGCCTATAAAGATAACTGTTCAACTATATACGCTGCTCTCATCAATGTGGCCATATTTTGTGTGATTCCTTACTTTGGCATGACCATAAGGTTTAAGGAAATACCTCCGGGAAGTGCAGAATTAATATATAAAATGAGTATTTTAATAACTTTTATTCGCATTGGAGGAGCCTTGACTACAATCATATTCAATTGGACAAAACGTAATGAATTTATAAATCTTATAAATTCATTTTTACAATTTCGTCATAACTTTTTACAAAAATATCACAAAGAGGAAAAGTTTAAAAAATACATTGAAAAG…	MRRSTYIMLALAYCYAKFLGIINFSYDRHSQRAYKDNCSTIYAALINVAIFCVIPYFGMTIRFKEIPPGSAELIYKMSILITFIRIGGALTTIIFNWTKRNEFINLINSFLQFRHNFLQKYHKEEKFKKYIEKGLRAKCQASLASDFIVFMAAMQNFHVLFEISNIYLIMALGIMPSILNVIMTHYYFALLNVNVLLIIINEELESILKVSEEYGIRDIKINSILIFNHISGLSDYVNVLAQTVIKLQQYVLRVNSIYDIQSICCMLTIFVNNIAVVYTTFMTSSPENLWKQLNSLSGIIKLLFLLIHYWDLHLFIYSLLDASKLVNKLGELLKFKQSWSSYRDKSLERSFLNFSLQVAAFPLEIDLMGLYVANKPMAFAIFSSTIAISLVLMQYDFKYK
ChomGr30	ATGAAACGGTCAACACATTTTATGATCAAGACAGTTTATATTTATGCCCAATTATTGGGTATATTGAATTTCTGCTATAATTGTCGAACCGGTAAAGCTCGTGTTAAATCTTCCGTTACCATTTATTCTGCTGCAATATGTGTTCTGATGTTTGTTGTTACATTGTATTTTGTTTTAAATTTGGAAATTAAAACACGTCCTCCTGGTGGTGCCGAGTTACATTATAAACTTAATCTTTTAGCATCTGCAGTGCGTTGTATAGGTGTTACAATAACGATTTTCTACAACTGGACTAAACGCAAGGACTATGTGCGCTTGATAAATTCCTTTCGGAAATTTTGTAGAAAATTTTTAAAGAAATGGAATTTGGAGGAAAAATATATAAAATATTTGGAATGT…	MKRSTHFMIKTVYIYAQLLGILNFCYNCRTGKARVKSSVTIYSAAICVLMFVVTLYFVLNLEIKTRPPGGAELHYKLNLLASAVRCIGVTITIFYNWTKRKDYVRLINSFRKFCRKFLKKWNLEEKYIKYLECDIRVKLKRSFLADIVMYLFIVNMFREIFDIENSFVLLPLALIPTVLNVVMNLYYFAILNINTLMLIINEELKRVLDSAIIFHQTLQQNHIRHSSQMAEELDELALIQYQLWDYLKRINKMYDIQGVCVVLDLYVNNIYVIYMFCMFSEHFDLWISFGKWIAYFIPLSFIIYYLDVKLFLFAMLNTIDLVEETGRLLKERKVWIPSNLDGRLERSLNNFSLQLASFPVEFDLVGLFKMNRSMAFATFSSTISNAIVLIQYDLKYTKKY
ChomGr31	ATGAAGGAATTGAAATATAAAATCATTAATTATGGAATGCTTTACGCCATATGGTTGGGATATACAGCAATACGTATCGATTTTAAAGTTCGACATGTCAAAATGTATAAACTGCTCAATATTTTTTTGTTTATAAGTGGAATATTATTTCTTAGCATGGTGCCCAATGCGGTCAAAGTGAATTTGACACATATTCGATTGAATGTGCGAAATCCTTTAATTGGCTATGCCTTTGCAATTACAATAATTATACGTGTAATGTTATTATTCGGAAGCTTCGTAATGAGAATAAAACGTGATAAACTGATGTTTAAGTGGTATGAGAAATTGTTGTTGATACAAGTTTCATATTTTGATAGATTTCATCATCTACCAGCTGATATGAGTTATATAAAGTGG…	MKELKYKIINYGMLYAIWLGYTAIRIDFKVRHVKMYKLLNIFLFISGILFLSMVPNAVKVNLTHIRLNVRNPLIGYAFAITIIIRVMLLFGSFVMRIKRDKLMFKWYEKLLLIQVSYFDRFHHLPADMSYIKWLLFNMLIMLTHGISLFINLWEMYIHNKLYNFFDLFILCGVINLQHFVMWHHEVLLCYLHENFSKLNYQLEHQQFDPKLSLIYFQLTQLFAELNIIYSPVIIWLQLCLIVTNAIVGYISTLYFTSSIVENSTYDFLLGGKLYLLLCVHMFLYFMLGDRAVQTTRKTYFILKFSNIRENYSEIELISLNLLLSKVRVSIRGMFNINLSSLFSIIAQTVLLTIVLVQVEIQNQTFSHDI
ChomGr32	ATGAAACGTTGTAATTATTGGTTACTGCAGTTCGTACAGTGGTTTTGCATATTATTGGGGTTTACAACAATTGTTATTGATTTTAAACGAAATCGTGTACAAATTTATCCAATTGTTAAAATCTATGTGACCTTAATTAATATTTATAATATTTGTTTAATTTTGAAAACATTATATAACGATATATGGCAAAGCGATATTGTAGACTTTACCTTCGTGACATTATTTTCATCTCTATTTATTGTGGTATCAAGAATACTGTTGGGTCTACTGATGATTTTAAAGCGTCCTTACAGAGATAATGCACTAGAAAAATGGTTGAAAGAAGTATTTCATTTACAGGAGAAATACTTTGTACATTATATGGATGTAACTAAAGATACCGTTATGAGGAAATTG…	MKRCNYWLLQFVQWFCILLGFTTIVIDFKRNRVQIYPIVKIYVTLINIYNICLILKTLYNDIWQSDIVDFTFVTLFSSLFIVVSRILLGLLMILKRPYRDNALEKWLKEVFHLQEKYFVHYMDVTKDTVMRKLWLLSTLILILHFFNVGVYIYKGKLLANINALTELHAFSSLIGMQQIIMLHHTSTLCYIYESFSLINKQFPKVSAFLIYFQLTGLLNQINIIYSPLIFCLQLNFLLTISTILFSFIVLFKLNAIYSQTFAFSLYGNFYLFLIIHMLIYFFMCHKVSEIESVTNFSILHIMGVNDNRELEQFCLIRKMQQIAVNVYGVLKIDLSFLFEIIANIFKYIIILLQIYMQAGLQDQYD
ChomGr33P	ATGAAACGTTGCACATTTTGGTTATTGCACTTCGTACAGGGATTTTGTATATTATTGGGGTTTACAACAATTGTTATCGATTTTAAGAGAAATCGTTTAAATACTTATAAAACCGTTAAAATCTATGTGACCTTAATTAATATCTACGTTATCTATTTAATTGTTAAAACAATATATAGTATATGTCAAACAGATATCGTAAACATTACTTTTGAGATATTATTTTCTACCGTACTTGTTGTGGTTGCAAGAGCATTATTGGTTCTATTTGTGGTTGGAATGCGTCGGAGCAGAGATAAGATATTACGGAAATTGCTAAAGGAAATATTTTATTTGCAAGAGAAATACTTTATAAAATATGCTAATGAATCTAAAGATACTAAACTAAGAAAATTATGG…	MKRCTFWLLHFVQGFCILLGFTTIVIDFKRNRLNTYKTVKIYVTLINIYVIYLIVKTIYSICQTDIVNITFEILFSTVLVVVARALLVLFVVGMRRSRDKILRKLLKEIFYLQEKYFIKYANESKDTKLRKLWLLSSGIFLLHHFQFWILYILRKPFENTDALIELHEFSIVISMQQIIMLHHTFILCYIYESFSFINQLLPSESSITTYFQLCELLNQVNNIYSPLIFCLQLKFLVFFSTYLFMFIIFFDLIESFAFFLCGNFYFFLMIHMFIYFFMCHKISEIESETNFSILHIMGVNDNRELEQFCLIRKMQQISVNICGVFKIDLSFLFDITANILQYTIILLQIYLQYD
ChomGr34	ATGAAGGATTATAAATTTTGGTTATGGCAGTTTGTGCAGTGGCATTGTGTGTTTTTGGGATTTACAACAGTTATCGTTGATGTTAAATCCAAACAGATAAAAACGTATAAATATGTTAAAATCTATGTCGCTCTAATAAATCTTGTGCATATCTTTTTCATTTTGAAAACATTATATACGTCTTTTTGGCTCAGCCAGATAAAAGTTATTAACTTTGTGACTCTATTTTCTTATGTATTTCAAATGACAACACGTGTAATATTCGGTCTAATAGTGATCTTAATGCGTTTAAAAAGGGATAAACAATTGGAATGTTTTCTAAAAGAAATTTTTAAATTACATTTAAAATATTTTATAAAATACGATAATATACCCCGCGATAATCTATGGAAATTGTGG…	MKDYKFWLWQFVQWHCVFLGFTTVIVDVKSKQIKTYKYVKIYVALINLVHIFFILKTLYTSFWLSQIKVINFVTLFSYVFQMTTRVIFGLIVILMRLKRDKQLECFLKEIFKLHLKYFIKYDNIPRDNLWKLWFFNNTILLLQNIYYGIFVYKISNITTFSMVMEYFIIFCLGGIQHIIMIYQAGTLCYLYEYFSVVHFQLQHKIFIKDIIFIYLTLCGLLKQVNNIYSSIIFILQLSFITTISITMFSFSTFLMIYGISGTTYIHILAGIINIMLIIHIIGYYFICYKIGSIEFETTIILLQRIEGEYDQELEQFSINRTSVQIAVDVYGIFVIDFKYLFKIFAQILKYFIILLQIYMQNRKIN
ChomGr35	ATGAAAGTTGGAAAATATTTATTATGGCATTTTGTGCAAAACTATTGCCTACTTTTGGGTTTTACTACAATTGTGATTGATTTTAAGCAATTGCGTGTAAAAATCTATAAATCAATTAAAATCTATGTGAATTTTGTAAATTGTGTGCAACTTTATTTTCTATGCAAAATCAGCTGTTATCATTTTTCATCAAATTATGCCCAAAACTTTAATTTTCTCAATTTATTTTCGTGGGCTTTTATATTAGTGACAAGATGTATGTTTGGTTTTTCAGTGATTGCAATGCGTTTGAAACGAGATAATGAATTGAGAAGTTGGCTAAAGAAATTATTTTCTTTTTATAGTCAATATATATTGAAATATTCAAATAATTCGAGATCGTTTCTGTTAAGAAAATTA…	MKVGKYLLWHFVQNYCLLLGFTTIVIDFKQLRVKIYKSIKIYVNFVNCVQLYFLCKISCYHFSSNYAQNFNFLNLFSWAFILVTRCMFGFSVIAMRLKRDNELRSWLKKLFSFYSQYILKYSNNSRSFLLRKLWIMNFIILLLHDINSIIYVYKLLITDEDEVSIRLDICFIRSQMDMQHIIMLHHACALCYIYECFCLINQQLKPETDISNMNFMYFHLCLLLKELNKIYSPIIFCLQLNFIMTISLLLFTYIIFIFLNDVSSFDWMFALNGISSVLLIIHISVYYFICHKIGRLNFDTYVILLKLPYMDYKQEVYLNYLENISFNHALDEIGVVVYGIIKVNLSYLFDISAQIIKYFIILLQVYIQAVFL
ChomGr36	ATGTCGCGGTTATCAAATTGTATCTTGCGTTTAGCTTTATATTATGGACTATTTTTTGGTTACACCTATATTTATGTAAATGATAAAGAACGCTACATAAAAATTTTTGCAAGTGTTAAAATTTATGTTTATATTATAAATCTTGTAACTTTGGCCTTAATAATCCTTTTTACCGTAGATAATTATGAGACCTCAATATTTTTTAGTGAAGATCCGGCCACAGCATTTGCTATAATTGTATCATATTTTGCACGTTTTGTTATTTACGCCGGCATTACTCTATTACGCATTAGAGAAGAAAAAGCTCTTGAAAAATGGCTGAAAATATTTCTGCCCTTGGAACTGACATATTTCACAAAATTATCTTATATAACCTGCAATGAAAATATAAAAAATATT…	MSRLSNCILRLALYYGLFFGYTYIYVNDKERYIKIFASVKIYVYIINLVTLALIILFTVDNYETSIFFSEDPATAFAIIVSYFARFVIYAGITLLRIREEKALEKWLKIFLPLELTYFTKLSYITCNENIKNILVFNIIIIMFYNFCIFLTLLPLIAYGDWWTVMDIFLESYIVGMQHYVLLHHAFMLCYINYCFIKLNKLLEHQQMQEGLARIHLKYSLLLQQVNSINGPVIFLILVSLLVTNSLYICGTLMSIYENRDIITSLISEYLKEICILLSLFIDMFLYYLICERICGTTKETGRILMEYNARTQNHEVEMICSERLILQLNINICSLFTIDLGSLFTLVVEITKLSIILIQISYLKLV
ChomGr37	ATGTCAAGTTTATCTAAATGGCTGTTGCGTTTAGCTCAATATTATGGTATAATATTCGGTTTCACTTACATTTATATCGATTATAAAAATCGGCATATTAAAATCTACAGAAGTGTACAAATTTATGCTTATTTTATCAATTTTCTTTATGTTGCTGCAACGATCCATTATTACACATTCGTCTTGACACGTTTTCCTTTATTCTATCACGAACATCCTGTTGTTTCATATGCCGCAATGATTCAGCATATCCTTCGTTTGGTTATATTCATTGGTCTCATTGTCATACGCCTTAAAGAAGAGAAACTCTTAAAGAAACTATTTGAAATATATCTTCCTCTTCAAGTGTTATATTTTGATAATGTAACTCATATATCGGCCGATGAAACTATTAAATAT…	MSSLSKWLLRLAQYYGIIFGFTYIYIDYKNRHIKIYRSVQIYAYFINFLYVAATIHYYTFVLTRFPLFYHEHPVVSYAAMIQHILRLVIFIGLIVIRLKEEKLLKKLFEIYLPLQVLYFDNVTHISADETIKYSVIMNIFNVMAHSMCFVLNAFVYKVNGKPWFDVMSTCFLNYFLAMQHFIMLHHVLVLSYINHCFKKLNVQLHRQQVTEYFARIYYKISLLLEQVNHLNGPLIFFVLVSLLLANSIYAYGLILYDFNIRLLSYDLLFDFCTFIIFCMDIFLYFLICDRVKNTTNESAYILMEYSVNKNQQETEIVALGRLTMELDVNICGFFSIDLEALNTLITEIVTLTIILIQIEYFSGTYNGEILETDV
ChomGr38P	ATGTTGTGTTTATCAAAATTGTTGTTGCATTTAGTCCAATATTATAGCATAATATTTGGATTTACTTATATCTATATCGATTTCAAAAATCGTGTTGTGAAATTTAATAAAACTGTTAAGTTTTATGTTTATTTTATAGATTTAGTGTTTCTGATACTTATTTTGAACAACGACTATACTTTTCTAACTAAAGGTTTCACTTTAATGCATATCATCACTGCATACACTCAAATAATAGAGAATATGCTACGGACCACAACATTTATCGGTTTGATTTTTATGCGCATTAAAGAAGAAAAACTCTTAAGAAAATTTAATAAAATATTCACTCAATTACAGACAACATATTTTGATAAATTGTCGCATATAACGGTTAATCAAACGTTATTTCAAACTCAA…	MLCLSKLLLHLVQYYSIIFGFTYIYIDFKNRVVKFNKTVKFYVYFIDLVFLILILNNDYTFLTKGFTLMHIITAYTQIIENMLRTTTFIGLIFMRIKEEKLLRKFNKIFTQLQTTYFDKLSHITVNQTLFQTQILNISLVMSFGLYAVMDLVVKVIIKIMRWYPLPIYVYDYYIQVLTHYVLFHHGFMLCCLYHQFQKINNHLKYASMDGITARVHLQLSLILKQVNDINGPLIFIVLLSIFLENGNFVCISIHFYINDLFYFVEIVGLFGFAVYCINIFLYFVICERIKTITNETGFILMDYREREDQRETEIMCFRRLMMKNNVNICGFFSIDLGSLFALIASIITLTIILIQSTYYM
ChomGr39	ATGTTATATTTATTTAAATTGTTGTTGCGTATTGTTCAATATTTGAGTCTAATATTTGGATTTACCTATATTTATATCGATTACAAGGGACGATTAGTGAAAATTTATAAAAGTGCTAAAATTTATGCTTTTATTATTAATTTTCCTTTTATAATACTTATGTGTAGATTTGCCTTCCGATACATATATAAAGCCAATGTAAACACTTTACATCCCATCATTGTTTACATAAACATAATTGAAGAAATCTTGAATGTATTCACATTTATGGGTTTTATATTAATGCGCTTTAAAGAGGAAAAACTTTTAAGGAAACTGACTAAAATCGTTACGTATTTGCAGACGATTTATTTTGATAAATTGACGCAAACATCATTAAGTGAAAGAATAACAGAAGTT…	MLYLFKLLLRIVQYLSLIFGFTYIYIDYKGRLVKIYKSAKIYAFIINFPFIILMCRFAFRYIYKANVNTLHPIIVYINIIEEILNVFTFMGFILMRFKEEKLLRKLTKIVTYLQTIYFDKLTQTSLSERITEVFILNIFIVISSNIYTVLNLIVIVATTRLRWYVLPHSSCKYYILTLKHYILFHHGLTLCCVNHYFQKLNNYLKYEPVDGITAQVFLQLSLILKELNVLNGPLIFYVIISLFLENGSFICFILLFYLENHSQNINIWDFYDFIFFCLNIFLYFFICERIKTTLRETGNLLMEYHEGENQKETETLCLGRLVMENDVNICGFFTVDLGALFTWVSSIIILTIILVQSSHYRFFL
ChomGr40	ATGTTAAGTTTATTTAAATTGTTGTTACAAATAATTCAATGTTTGAGTATAATTTTTGGATATAATTTTGTTTATATTGATTTAAAAAAAGGTCTTGTGAAAATTTATAAAATTGTAAAAATTTATGTTTACACTTTTTATCTTCTGTTTGGCGGTATTTTATTGTGTTATTGCTTCGATCGTTACGTAATTCATGCTTATTATACTGTAAGACTAGTAATTATAAATGCTACCACCATATTTGCTTTTCTCCTTGATATCTTTTTATTTTTCGCATTTATAGTAATGCGCATTAAAGAAGAAAAATATTTAAAGAAATTTCATAAAATTGTCTTAAATCTTCAGGGAACATATTTTAATAAGTTAAGGGAAATACCGATCAATAAAACAATAAGGTAT…	MLSLFKLLLQIIQCLSIIFGYNFVYIDLKKGLVKIYKIVKIYVYTFYLLFGGILLCYCFDRYVIHAYYTVRLVIINATTIFAFLLDIFLFFAFIVMRIKEEKYLKKFHKIVLNLQGTYFNKLREIPINKTIRYVLILNVFLIMAYSIYTVLKIVIRVIKVASNIWHWLILLNVFHSLYFTIAEHHILLRHGLILCYINDYFTKFNSDLKYTPVNRVHVRVYQQLYFMLKEINDINGPLIFCIILSHLLKYAKSIYNVIFLLKNRLDSKHIWLYIGFGFGVNLFLLYFLICENIKITANETGEILRKYREKENQMKIETICFGRLLMKPEVNICNFFTINFSCLFGLISQIITLAIIITQSSYY
ChomGr41	ATGTCTCTTCCCATAATTCATGATATTTCTGATTATATATATTTACTTATGGCCATCTCGGGTATATTGTTTCATTTTTTAAATCTTCAAATATTACTCTTATCAAAAATACCACAAAATATCAAAAAATCAACATTGCTTGCAGTTAATTTTATCGAAATTTTCAAACGTTTTTATGTGTATATTTTCACTAATTTTATCATATTTGATCAAAAGCATCAATTTTTGGCATACGCTTACTATACTCAACGTGTTATTCGAATATTTATGTTAATCGGTATTATATTATTGTTACGAATAAAAGAAGAAAGGTTTGTTGGTAAATGGTTTGGAATTTGCGAACATTTACAGCGAACATATTTTGACAAAATAGCACACAGATCGGCCGATGGAACTGTC…	MSLPIIHDISDYIYLLMAISGILFHFLNLQILLLSKIPQNIKKSTLLAVNFIEIFKRFYVYIFTNFIIFDQKHQFLAYAYYTQRVIRIFMLIGIILLLRIKEERFVGKWFGICEHLQRTYFDKIAHRSADGTVNIALIINIFNIMAHCLCLILNLITLLLRNSSWLLIITNCSENYFIAMEHYTMLHHALILSYINHCFKMLNNQLLYEKVEKSFLKTYVTFSSLLQQVNNANGPLIFLVLVSLLLAESMYAYTIILFQLFIGHNDVESFIELCTFIIFSINIYLYFLICDRLQNTTKETGQILMELCGRDNDHQEVSFSSYVFETMKLNVNICGLFTIDLGALFILISEVVTLTIILVQIEYWSK
ChomGr42	ATGTTGTGTTTATTTAATTTGTTGTTGGATTTAATTCAATATTTGACAATAACAATTGGTTACACTTATGTTTACATTGATGTCCAAAAAGGTCTTATGAAATTTTATAAATATGTAAAATTATATGTTCATATTTTCAATCTTCTATTTGCGGTTCCACTTTTGTGTTATTTCTTTGATCGTTTTGTTATTCAAGAAAAATATAGTGATAATTTTCTAATACTTATCTTTACCAACATAAGTTTATATTTCTCTAATGTGATTATATTTATGCTTTTAATAATAATGCGTATTAAAGAGGAAAAGACTCTGAAGAAACTGCATAAAATAGTCTTAGATTTACAAACAACATATTTCGTTAAACTAAACTATAATGTGGCTAACGAAACGATAAAAGGA…	MLCLFNLLLDLIQYLTITIGYTYVYIDVQKGLMKFYKYVKLYVHIFNLLFAVPLLCYFFDRFVIQEKYSDNFLILIFTNISLYFSNVIIFMLLIIMRIKEEKTLKKLHKIVLDLQTTYFVKLNYNVANETIKGALILNMLLIMANGIGSILNPAIKMIRARFWHRQALPIYFYAHYFSVVQHYILFRHGLILCYINDYFTKLNRHLKQTPVNGVDIRVYVQLSSILKKVNAINGPIVFTVIVSQVLTYSRYIFHTIVLINNLLDPTYIWLHLSFIIYISEVFLYFYICEKIKITTKETGIILRNFHEMENQQKMETICYGRLLMHLDVKVCGFTIDFSRLFGIAAEIITLAIVLIQTGSY
ChomGr43	ATGACAAGAAGTTTGCCTAATTGGTTGTTGCGTTTAGTTCAGTATTATGGTATGGTTTTCGGTTTCACCTCTATTAATATCGATGTGCAACATAAACGCTTGAACATCCATAAAAGTGTGAAAATATATGCATATTTAATAAATCTTCTTTATGTTGTTGCAACCATCCGTTTTTATGTGTATATTTACACTAATTTTATCATATTTGATCAAAAGCATCCATTTTTGGCATACGCTTACTATACTCAACGTGTTATTCGAATATTTATGTTAATCGGTATTATATTGTTACGAATAAAAGAAGAAAGGTTTGTTGGTAAATGGTTTGGAATTTGTGTACATTTACAGCGAACATATTTTGACAAAATAGCACACAGATCGGCCGATGGAACTGTCAAC…	MTRSLPNWLLRLVQYYGMVFGFTSINIDVQHKRLNIHKSVKIYAYLINLLYVVATIRFYVYIYTNFIIFDQKHPFLAYAYYTQRVIRIFMLIGIILLRIKEERFVGKWFGICVHLQRTYFDKIAHRSADGTVNIALIINIFNIMAHCLCLILNLITLLLRNSSWLLIITNCSENYFIAMEHYTMLHHALILSYINHCFKMLNNQLLYEKVEKSFLKTYVTFSSLLQQVNNANGPLIFLVLVSLLLAESMYAYTIILFQLFIGHNDVESFIELCTFIIFSINIYLYFLICDRLQNTTKETGQILMELCGRDNDHQEVEFLVLRRLTVKLNVNICGLFTIDLGALFILISEVVTLTIILVQIEYWTK
ChomGr44	ATGTTGTTAATTATTTCTAAACTGTTGTTTCATTTTGTTCAGTATAACAGTATAATACTTGGATATACGTCCATTTACGTTGATTTAAAAAGAAGGCATATTAAAGTTTATAAATATGTCAATATGTATGGTTATTTAATTAAATTACTGTTTATATTATACATGTTTAGAATGGAATACCACGCCATACGTAAACTACATTTCAACAATATTCATCCAGTCATGGTTTACTCGAATTTTCTTCAACAAATTCTTACCTTTTTTATATTTGTTGGTTGGATATTAACGTGTATTAAAGAAGAAAAACTCTTCAAAACAATTACCAAAATAGATTCACATTTGCAATCAATATATTTCAGTAGATTAAGTCATTTATCGTTTAATAAGACGTTAACAAGT…	MLLIISKLLFHFVQYNSIILGYTSIYVDLKRRHIKVYKYVNMYGYLIKLLFILYMFRMEYHAIRKLHFNNIHPVMVYSNFLQQILTFFIFVGWILTCIKEEKLFKTITKIDSHLQSIYFSRLSHLSFNKTLTSVLILSNSIVMGFSIYSVMDLIVIVATTRLRWYALPTIYFNFYVKLMKLYILFHHGLILCYLDHYFTKLNNHLKCTLLDGTTVRVYLQLSSILKQVNTLNGPIIFCVIISLFMENGSIICSTILFYLNGMTFLIKFWEFSDIMFFCLNFFLYSLICERIKTITREIEFTLMEFHERENQKEMEIMCLARLVVERDVNICGLFKIDLEVLLSLISKLLYLQLY
ChomGr45	ATGTCTTGCATATTTAAACGGTTGTTAAATGTAGTCCAATATTTTAGCATAATATTTGGATTAACTTACATTTATATCGATAACAAAAATAAGTTTGTGAAAATTTATAAAAGTGTTAAAATGTATGTTCATATATTTCATTTTCTATTTGGAGGTACATTTTTATGTTATTTCTTCAATCATTACATACTTCGCACAAATTACACCGTTCAACACGTACACACTATAATTTCCTATATATCAGCGTATGGCATTCACGTGATAACATTTTTTGCCTTGATAATATTGCGCTTTAAGGAAGAAAAGTCTATAGCAAAATTGCATAAAATAATCTTAAATCTACAGACAATATTTTTCGATAAATTAAGTAGGGAGCCTGTTAATGAGACCATAAAACAT…	MSCIFKRLLNVVQYFSIIFGLTYIYIDNKNKFVKIYKSVKMYVHIFHFLFGGTFLCYFFNHYILRTNYTVQHVHTIISYISAYGIHVITFFALIILRFKEEKSIAKLHKIILNLQTIFFDKLSREPVNETIKHAITLNMFIIMVRSLHSVSNIAVKVIKKELSWNILVSSCYINYFAVMELYIFFHHGLILCHINDYFTKLNDHLKYAPVLKIHANVYLHLSRILKEVNAINGSAVFYTIVSEVVSYSKYIFNIILYDSGKALNHQHYWAFFSCIICSSLIYLYFLICERVKNTTKETGIILMENRKKENQQTIENICFGRLVMELNVQVWGFFVIDLSALFAIVSAIINFTIVLIQSECYK
ChomGr46	ATGTCAAGTCCATCTATTTGGTTATTGCGTTTTGCTCAATTTTATGGAATAATTTGTGGTTTTACTTACATTTTTATCGATACTAAAACGAAAGAAGTGAAAATCTCTTTAAAAGTGAAGAGTTATACATATTTTGTAAATTTTCTATACGTTTTTTCAATGACATACTTTCATGTATACAATCTTATAAATTATCCAATATATAATGATGATTATTCCGTTTTATTTTATGCTTTTTCCGTGGAACATTTCCTTCGTCTATTTATTCTTATTGCACTTATATTATTACGCATTCGGGAAGAGAGGGCTTTAAAGAAATGGATTAAAATTATTCAATTCTTACAGGCAAAATATTTCGATGAAATAACACCTATAACGACCGATAAAGTGATAAAACGT…	MSSPSIWLLRFAQFYGIICGFTYIFIDTKTKEVKISLKVKSYTYFVNFLYVFSMTYFHVYNLINYPIYNDDYSVLFYAFSVEHFLRLFILIALILLRIREERALKKWIKIIQFLQAKYFDEITPITTDKVIKRILSFNIFNIISHSVCSVLIVFLYINNCKNFTVINTTFYNNYFIAMEHYVMLHHGLLLWYLNNCFLKFNYQLQEKKLHRHVATIYSRLSLILQDVNALNGTVIFLVIVSLLLAISLYAYITIIYDLGIQLFDYDTIFDFCIVIIFCIDIFLYFLICERVQNTTKETGRILMEYTTREYQKEIEIMALERLTNELCIDMSGFVTLNLGSLFSIISEIVMLTIILLQIDYNSLKYESNQTQTTDESPIVIKKIWEL
ChomGr47	ATGAAAGGTTGTCAGTATTTGTTACTCAATATAATTATTAATTGTCCAATGTTGGTGGGTTATACAACACTAAATATTGATCTTAAACAACGGCGTTTGAACATTTCCCAAACTTGGCGAATATATGCCATTCTGGATGATATGCTGGTTTTGGTTATTATACCCATTGCCACTGCAGTGAATTTCCAACATATGCGGTTTGAGAATAGAAATCAAGTTATAGCCTTTGCCAATGCAGTAATTATAATCACACGTTTACTTCTAATACTAGAAGTTGTATTACAGAGGGGAAAACGTGAGAGTGCTCTCATGAAGTGTCTGACACAAGTGCTAGTGCTACAAACTTCTTATTTTGATAGATTTCATCATGTACACGGTGATAAAAGGCTAAGAAAATGG…	MKGCQYLLLNIIINCPMLVGYTTLNIDLKQRRLNISQTWRIYAILDDMLVLVIIPIATAVNFQHMRFENRNQVIAFANAVIIITRLLLILEVVLQRGKRESALMKCLTQVLVLQTSYFDRFHHVHGDKRLRKWIYVNAVLMIVHSTNIFVKAWMGLANGGWWNYMDMYGACVVLVMQHSTMVQHASLLCFTFESISKLNYQLMENIQDSKLSLIYYHLINLIQELNIIYSPLNLWIQLCSITTNSMMGLYYVSLVMFPHKITESFTYLMLDDSYFLLCFLMHLYSWICNHVKMTFRKTSAILKKYLFKYYEQKKIELLFLNCDLQKNSVNIFRMFNIDLTFLFSLTSQLCLNIIILIQSDMQNNG
ChomGr48	ATGCAACGTTGGGAAATTTGGTTAATCAAATTCACTATTTATATTGCAATATTTTCGGGTTATACATCATTATATATTGATTTTAATAAATGTATTTTAAAAACTCCAAAAATATTGCAAATGTTTGTAACATTTTCAAATTTATCAATTCTATTCTTCCTTCCCATGGCTACGAATATGAAATTTTTTATAATGAATGAAGGTAATCTGGTCATAAAATATGCCTACACTTTAACTTATTCAGTCCGTCTCATATTTTTACTGGTGGCAATACTAATGAGACCGCAGAGGGATAAAGTATTCAGCAAATGGTTGGAAAAAGTATTAATGATACAAATGACTTATTTTCATAGATTTCCGCATGTGCCACGTGATACCAGATTAAGGAAATTTATATAT…	MQRWEIWLIKFTIYIAIFSGYTSLYIDFNKCILKTPKILQMFVTFSNLSILFFLPMATNMKFFIMNEGNLVIKYAYTLTYSVRLIFLLVAILMRPQRDKVFSKWLEKVLMIQMTYFHRFPHVPRDTRLRKFIYFNIFLMFYHTNGFHTTQWTLMYTGDWKTFLNVFIAYCSINFQHLIMLHHASLICYMYEAFSQINYQINHEILDPKLGIIYYHLHTLISQLNVIFNPLNLWIQLSIFLSNSMVGYVTVTSISNGFFDLEFYSSILGSTLYYLLCLHMYVYFLLCEWVYQISRKTLYLMKNFCVKPHNQEIEKLSLNCVLLPVRISIYNMLNINLESFFTLMSETLLYIILLVQVDYSKLKKE
ChomGr49	ATGTTCACTATTAAAATTATTTACCATAAATTGAGTCAATATTATCTAATATTTACTGGCGCTACATCGTATTTATACAATCATAATACCAACACATACAGACAAACATATTTAACCCGTCTTATAGCAGGACTATCAAATATATATTGTTTTTTACTTTTATGTTATGTTTGTTATTTATCGGCTATAATGTTTGAACCGACACCAAATGTACATCCCCTACTAAAGAGCATGATACGTATAAGTCTTTTAATACGTACAATGGCTACATTTTATACGGTGCTTTATAGAAAATGGCGAGAAACAAAGGAAATTCCATTAAACATACAATTGAATAAAATAAAAATAAAATATTTTACTAAATATGAACATAATCAACAAATTGATAAACAATTTCGA…	MFTIKIIYHKLSQYYLIFTGATSYLYNHNTNTYRQTYLTRLIAGLSNIYCFLLLCYVCYLSAIMFEPTPNVHPLLKSMIRISLLIRTMATFYTVLYRKWRETKEIPLNIQLNKIKIKYFTKYEHNQQIDKQFRILYNIKYILLFYIYCTTLTFSKRFSFTSNKLGVIFLTIHNANILNVLYIIMFKFYEISLNICCLLFYLNYQLNNVYQKLEEPIINHKQLHEEIRIITKIHGELSTLLHKYFCLYKFQLITNRIFCSTNNVIMMYYGYIFIFYYPTKILYIVFGGISYLVLTVDLYLNDFIYEMIGKSFEQLILISQEFNLKQLLYREFEEFSIYFCCRKELLCGFKMNLAAWFKLMTQLLAGAIVLIQSHLTILNTFRKYNLEIY
ChomGr50	ATGTTTAATATAAAATACATTTATAGTAAAATCGATCAATACTTTTCAATCTGTATTGGAGCAACATCTTATTTATATGATGAAAATACTAATAATTTTTATCAAACCTTAATTACACGCTGGGTGGCTGGAGTATCAAATGTTTATGCTTTAATAATTCTGTTATATGTGTTCCACGCTTCCATGAAAGTGTTTGAACCGGCACCTCATGTACATCCTTTATTAAAGATTATGACACGTATAAATCTTACATTTCGAATTGTGGCAATTTATTACACAGTGTTGCATAGAAACTGGAGGGAACGCAGCGAAATTCCATTGAGGAGACAATTAAAGACTATAAAATCTCTATATTTTGTTAAACATAAACGCAATAAGGAAATCGATAAACAATTTAGA…	MFNIKYIYSKIDQYFSICIGATSYLYDENTNNFYQTLITRWVAGVSNVYALIILLYVFHASMKVFEPAPHVHPLLKIMTRINLTFRIVAIYYTVLHRNWRERSEIPLRRQLKTIKSLYFVKHKRNKEIDKQFRILFYVKYFIVFHIYLNTFVLNFWFPFSSFQWLNWILFLCNATILNVLYTVMFGFYKMILNICHMLYYLNYQLENIYEQLKSSPTTHKLLTEEFQTIWKIHGELCVILQKYLSLYQFQLITNRFFSVTNNIVNAYFGYVFIFYYPSDLSYLIFGGFSYFIYTSDLYLNDYIYELVGESFKQLITIMQKFNLTNSLYKECEEFSIYFCSRKEILCDVELNLAAWFKIMTNLLTSAIILIQSHLGIINIFKKNHLEIY
ChomGr51	ATGAATCCATTAAAATTATATTTATCTTTGATTTATGGAGTTATACCTTATGAGCGTCTAAATGTCAAGGCAAATATTTGCCTAAGTTATGTTCAGATGTATGTGGTGCCTGTATTTTATCTGATTTGTTATGGTCTGGCGAAATTTGGCAAATATGGAATATTTAAACACAAGGACTGCGATAGTATTTGTCATTTGGCCAATTCACTTTTTATACATTTGGGTCTCTTTTTATATTTAACGGTTCATATTTTAACTCTGTGGAGACGTAAACAGTTTTTTATAGATTTTGAAAAATCTTTGGAAGATATTGATTTGTGGCTCAGAAAATGCGATGCCGTGGGTGTGAAGAGAGAAGAGAAAAAGGAAAAGAAATATGTTTATTATGGCACCTGGTTG…	MNPLKLYLSLIYGVIPYERLNVKANICLSYVQMYVVPVFYLICYGLAKFGKYGIFKHKDCDSICHLANSLFIHLGLFLYLTVHILTLWRRKQFFIDFEKSLEDIDLWLRKCDAVGVKREEKKEKKYVYYGTWLAVIVCFAVAMVYDIKELIYYYHELFFILFMTSNFPYTSASIVLGQFIYFVAEISKRFRQLNGLFERINRESERKHAPLMIFDIETEVKKDLPANQELRQRHVIEHVPVAEDSDEYNDNMDDLNDAETVTADSPTSETNLPDLFKIHDKILSLCVITNSQYGPQCVPYMAVCFVITIFGIFLQTKVSFVVGGKNRLLDYVVLLYLLWSLCTMLMAYLVLRLCCNANGYSKQSAMIVHEIMQKKPAFMLGNDVYYNKMKSFTLQFLHW…
ChomGr52A	ATGTCAGTCTCAATAACGGTCAAATCGAATAGTTGGTATAATCGTTTATATCAAAAATGTTTCACTTCCGATAATTATTACAAATCAATGCAGGCGATGTTCTTTTTAACCTTCATTTACGGTGTAACACCGTTTCGTGTGGTTACCAATATTAATGGTGAAAAAGCTTTAAAAACATCATATTTCGGTTATTTGAATTCAATTTTACATATTACGGTTATGGCTTTTTGCTATTCATACACGATGTACTATAACGAATCAGTTGTTGGTTATTTTCTCAGTAATAACATTTCGAAACTTGGTAATAAATTGTATGTTTTTAGTGGTGTTGTTGGTGCCACAGTGGTTTTCATATCGGCTGTTATACGTAAGAAGATTTTACAGAAATGTTTTCATCAT…	MSVSITVKSNSWYNRLYQKCFTSDNYYKSMQAMFFLTFIYGVTPFRVVTNINGEKALKTSYFGYLNSILHITVMAFCYSYTMYYNESVVGYFLSNNISKLGNKLYVFSGVVGATVVFISAVIRKKILQKCFHHFLKVDECFRSINYSLDYTQVLRFVLFVLTSVALFVGSLAIICVYCLKSMKVYPSPCLLVIVVAEFLGISVSISLFCAMTRSVQRRVRLLNIVLKNLCHQWDTRSIKAIAQKQRSLQCLDSFSMYTIVSKNPAEIIQESMEIHQLICEAASTANKYFTYQLLTIISIAFLIIVFDAYYVLETLLGKSKRESKFKTVEFVTFFSCQMILYLIAIISIVEGSNRAIKKSEKTGGIVHALLNKAKTADVKEKLQQFSMQLMHLKINFTAA…
ChomGr52B	ATGTTTTCACAAATTGTTTCGGATAAAATCGATAGATTTCGTAAAAGTTTTATATCGAATCAGGTTTTTGAGGCTTTACAGCCCTTGTTTTTCTTAACATTTCTTTATGGTTTAACTCCGTTTCGCGTTATTAAAAATAAAGATGGCGAAAGTAATGTTCAAATGTCATTTTTCGGTTTTGTCAATATCGCCGTTTATATTTTACTCTATGGATGCTGTTATATCATCTCTTTGCTGCAAGATGAAACTATGGTGGGTTATTTTTTTCGTACGAAAATCTCAAATGTTGGCGATACCATGCAAATTTGTAATGGTCTCATAACGGGTGCCGTTATATACATTTCCGCGGTAACGCAGAGGCGTAAATTGTTAAGAGTTTGTCGCATTTTATATACATTG…	MFSQIVSDKIDRFRKSFISNQVFEALQPLFFLTFLYGLTPFRVIKNKDGESNVQMSFFGFVNIAVYILLYGCCYIISLLQDETMVGYFFRTKISNVGDTMQICNGLITGAVIYISAVTQRRKLLRVCRILYTLDTNFANIGIKVKYSRIYRYSIVMIIFQTIVIGVYFAGVFRLLKSMKVTPSFSVCVTFFLQHSVLSIAICLFCFVARSFERRLVILNKVLKNLCHQWDTRSIKAIAQKQRSLQCLDSFSMYTIVSKNPAEIIQESMEIHQLICEAASTANKYFTYQLLTIISIAFLIIVFDAYYVLETLLGKSKRESKFKTVEFVTFFSCQMILYLIAIISIVEGSNRAIKKSEKTGGIVHALLNKAKTADVKEKLQQFSMQLMHLKINFTAAGLFN…
ChomGr52CP	ATGGACGACGAAAATCCTGGAACGCCTCAATTAGACAATACCACACGTAGTCGTATACGTAGGTTTTTTTCCGCTAAACGTCTCTATGAATGTTTACAACCTTTACTATTTCTCACCTATTGGCATGGTCTAACGCCCTTCTATATCCGCAGCAATGCCAATGGTGTTAAATATCTTAAACACTCCATTTGGGGTTACATTAATGTCGGTATTCATATTGTGATTTATAGTGTTTGTTATATTTTCACTTTGATAAATGATTGTGAAACGGTTGCCGGTTATTTTTTCCGTTCGCGTATCACACATTTCGGTGATTTTTTACAAATTGTCAGTGGTTTTATAGGAGTAACAGTGATATATCTAACCGCTATTATTCCAAAACATTATGTTCAACGAAGT…	MDDENPGTPQLDNTTRSRIRRFFSAKRLYECLQPLLFLTYWHGLTPFYIRSNANGVKYLKHSIWGYINVGIHIVIYSVCYIFTLINDCETVAGYFFRSRITHFGDFLQIVSGFIGVTVIYLTAIIPKHYVQRSLEIMQAMDEQLHGVGIKIMYSKVLRFSYIYILCMVSANLGYTTYSFQLLKSAHEKPSASLHVTFILQHTVVLSALAMYSCFTKWLKCVISMMHRVLKNLCHQWDTRSIKAIAQKQRSLQCLDSFSMYTIVSKNPAEIIQESMEIHQLICEAASTANKYFTYQLLTIISIAFLIIVFDAYYVLETLLGKSKRESKFKTVEFVTFFSCQMILYLIAIISIVEGSNRAIKKSEKTGGIVHALLNKAKTADVKEKLQQFSMQLMHLKINF…
ChomGr52D	ATGAAATCATTTTGGAAAGACTTCCTGAAGCCTAAGGATTCTTATGCTGCTGAAAAAACTCTTCTTGCCATAACTTTTGTATTGGGTCTCACACCGTTACGTATATGTGGACCATGTGGTAAACGTAAAATGTCTATTTCCTATTTCGGTTACGGTATAACTGTATTACAGGGTATATTTTTCGTTTACTGTTTTCTACATTCATTTCTTGTGGATGAGTCAATTGTGGGTTTCTTTTTCAAAACGGAAATTTCAAAAATCGGTGATATTTTACAAAAGTTTATCGGTCTAAGTGGCATGTTAATACTTTTCGGTGTAAGTTTGAGAAAAAGTCATGATATGATGAATATGTATCATACGGTTTCGGTTATTGATGCAAGATTCTTAAATTTAGGTGTT…	MKSFWKDFLKPKDSYAAEKTLLAITFVLGLTPLRICGPCGKRKMSISYFGYGITVLQGIFFVYCFLHSFLVDESIVGFFFKTEISKIGDILQKFIGLSGMLILFGVSLRKSHDMMNMYHTVSVIDARFLNLGVEFNYSYIMKFRHTKLVMVTSICVGYLASSLWMLFHNQIWPSFQAVIAFFVPHIFLLSVVVLNVSFVMRFWQHFDLLNKVLKNLCHQWDTRSIKAIAQKQRSLQCLDSFSMYTIVSKNPAEIIQESMEIHQLICEAASTANKYFTYQLLTIISIAFLIIVFDAYYVLETLLGKSKRESKFKTVEFVTFFSCQMILYLIAIISIVEGSNRAIKKSEKTGGIVHALLNKAKTADVKEKLQQFSMQLMHLKINFTAAGLFNIDRTLYFTI…
ChomGr53	ATGGCTTTTAAAATCTGGGAACGTTTCTCACAAGCTGAAAACATATTTCAATCGTTAAGACCACTAACCTATATATCGATAATTGGTTTGGCTCCCTTTCATTTGAAATCCCAAAAGGAAGTACGCACTTCAGCCTTGTCCTTTGTGGCTGGCATTGCCCATTTCCTGTTCTTCTTATTGTGCTTTTTTCTATCGTATCGTGAAGGTGGTTCTATAATTGGTTATTTTTTTCAAACCAATATAACTAAATTGGGTGATGCTACACTCTCACTCACGGGCATCATAGCCATGCTGACAATATTTGGTTTTGCTATTTTGAAACGGAATAAACTGATTAATATTATACAAAATAATTTGGTTGTTGATGAAATCTTTGTGAGATTGGGAATGAAATTGAAT…	MAFKIWERFSQAENIFQSLRPLTYISIIGLAPFHLKSQKEVRTSALSFVAGIAHFLFFLLCFFLSYREGGSIIGYFFQTNITKLGDATLSLTGIIAMLTIFGFAILKRNKLINIIQNNLVVDEIFVRLGMKLNYRKILWYSFVISFGMLLFNVIYLCVSYMLLRSAQITPSFVVFTTFALPHINISIMVFKFLCTTHLAKSRFHMMNEILQDILDSHIEDSNAMELSPLHSIVRINRSASRRRPTSISMTNSKRYSVTSIIRQNPEFSLKQVTNIHNLLCDICNTIEEYFTYPLLAIISISFLFILFDDFYILEVLLNPKCVEVFEAEEFFAFFIAQMLWYVIIIFLIVEGSSNTIKESSKCAAIVHKTLNITDDPEIRDRLLRLSLQLQHRRVRFTAA…
ChomGr54	ATGGAGAAGTTTAAGGCTAAGGAATCCTGGCAGACACGTTTCTATACAATTTGCCTGCTATTGGTGACTTTGGCATTTATGCCATTTGCAATTTATATCCTGTACACTGAGATGACATTTTTAAGACAAAATCAATTGTTAACATATGTCGGTTATATACGTTATGGCCTGATGTTAATCTGTGCTTGGGTAGCTCTCTATTTGCAATTGCATTATCGCAATGCCATTATGGAGTGTTTTAATAAAATGCTGAAATTGAGACATTATTTGGAATTGCATCTTAATCATCTTGATAATGATGATTCCGGTGATTGGCGTTCACACAGACGTGTCATTTGGAATATTATGGCGAAATGTTTAACAATTATGTTGCAATTCCTGTGGATTATATTCTTGATA…	MEKFKAKESWQTRFYTICLLLVTLAFMPFAIYILYTEMTFLRQNQLLTYVGYIRYGLMLICAWVALYLQLHYRNAIMECFNKMLKLRHYLELHLNHLDNDDSGDWRSHRRVIWNIMAKCLTIMLQFLWIIFLILNDKGSKRFWYLLTLMYVQYCQLILVATLNLLYYGSWLVALITQELNHNLKKCLKKIKSVTYHRTGYHRFHISSLCQQLEQMLQHHWKLYKLSRTFLHLYSWQIVCFLTFVINECVTQIFIMYFVAVDILSGRHELRHAVVGTVASVYKDSHLRALKGEFNEDGAEEEGKEVKLRAIINPYALLYVFGIIWDMILILLMINEMRLSFSKTRFIFSNVLWLKTLLSSANQELDKCLSHFNLYLLYLQPCITYSAYGLFTFDKNLILR…
ChomGr55	ATGTTAAGACGCACACAGAGTTTTTGGGAAAAACATAGAGATAATATTTATATATTTGGTCATATTTATGCAACCATAAATGGTTTAATAGTTATTAATTATATACCAAAAATCTCTACAAAGTCATTTAAACATTATTTGGCAATGGTATATAGTCATGTACTTAATGTTATAATAATTGCCATTTTGCCAATTTACTTTACCTGTAATATAAACAATTTGGTTGAGAATAGGGATCATCGCTGGCAACTACAGTTACTGGTCAATTTCTCCAATACGTTTATAAAATATTGCACCATTATTGTTACTTATATAGCGAATTTTGTTCATTATAATGCAATACGTTCAATAACAAAACGTAGACAATGTTTGGAAGATGATTTCGATAAATGCTTTACT…	MLRRTQSFWEKHRDNIYIFGHIYATINGLIVINYIPKISTKSFKHYLAMVYSHVLNVIIIAILPIYFTCNINNLVENRDHRWQLQLLVNFSNTFIKYCTIIVTYIANFVHYNAIRSITKRRQCLEDDFDKCFTGTEMPRKRFEFMLLFKFGLINAMMVVQIAQILYQYYMGVHVVKVYFQIYTFMLWNYTENMADYFYFINCSALKFIRQLQQEVQEILREYKLYYYFKISRQRCGTLNHLCCLLSDRLEFLAQKYVNIYRLYEDSVKMHQFQMLGLILNTLISNLTNLFTLFHLFFKHTSMMDKFPDIVLNLIFAIIFYIDTYIVTMISDEIIIEIEAIGRIMRRFAQLPTLDKRLEQTSELFSLLLISYKGRFRICGLFYLDRHLTYLTAATGFSYF…
ChomGr56	ATGTATAATAAAACTACAAATCGTATTTATGAAATAACTTTATTACCAATACGCTGGTTAATGTATATTCTTGGAGCACTTCCCTACGAGTTTCAGCATAAACAAAACTGTTCATTATCCATACTCGCATGGAGGCTTCTGCATTTAACACTCTTGGTTATATTCACAATATGGATTTCGATTTTACGTTTTGAACGTTTTCATGAGGTTCTCTACAAGAGAAATGATAAATTTTCCAATGGCATGGACATGATTAGCTATGCCACATTACTTATCGTTCAGGGCATTATCTATTGGGAAACTACTTGGAAGGCGTATAGATATAAAATAATATTCAAGCAATTCGAATTATTATGTCATAAATTTAAATATGAATTAAAATACCCGATAAATTTATCT…	MYNKTTNRIYEITLLPIRWLMYILGALPYEFQHKQNCSLSILAWRLLHLTLLVIFTIWISILRFERFHEVLYKRNDKFSNGMDMISYATLLIVQGIIYWETTWKAYRYKIIFKQFELLCHKFKYELKYPINLSRIRLFSILLYTLLMVYMIIILFIILIRYIKVLNGFRLILLQYGDTILKLKFIEFTLFAAIVMAIQTDLNNFMVIYIHEIQKNKFNDAEFKTKIYEKIYILQDIHNILMTTVSGIEDYFCWSLPGLILKMFIEFTITAYWIYFSFDFKIPVLFQSYGYSVTILNLIILFVCCSICSKCEKLDINLSNMFHLIKHEQFNPFLNCCLNEISLQLLHQNIFFSAGGFMDVNYRFLGTYIFSAVCYIVILIQFHMSI
ChomGr57	ATGTCTAGAAGTTCATGTAACTGTCACTGGTCACGTCAAGTGTCAAATATGCGTCATTGTTGGAATAAAATATTTTTTGTGATCATACGTGTAATGGTGGTCATAAATCAAATCATTATAATGTCACCATTTATTTACAATAAAACTTCAAAACTTCAGAAGGAAACTAATTTGAAAAGAAAATTACAATCTTCAAACTCCTCCACAGAGAATTATCCTAAAAAGATAATGGTGAAATGGAAATTTCGAACTCATAGAGGGGTTACCTTAGGGGCCATAATTTTATGCATTTTCTATATACTGATTTCACCATTTGTGGTAAAGAAGGCCTCGGATATCTATTCGATAACAAGACGCCAGAAAGATAATTTCTTCATCACAGTTGCCAAATTTATTATG…	MSRSSCNCHWSRQVSNMRHCWNKIFFVIIRVMVVINQIIIMSPFIYNKTSKLQKETNLKRKLQSSNSSTENYPKKIMVKWKFRTHRGVTLGAIILCIFYILISPFVVKKASDIYSITRRQKDNFFITVAKFIMFNDVFCSLLIMISNISHRREIVKILNLCYELVQKFLEIEQNLVDFKLMLVLLLKMSLTTYELVLNIPYIIIIAPRISTTSVVAFVFTHYLQDLGYFFALSIFIFILLLLICSLQLEKELKYGLIICNDVKLSQLIQLQDSLAALVAIFLKTFQFSIFIVILLYFVTILCNVYAMLDFYVSHHRLFGTFIAYVASLALELYFLIFISYLCERSQRRVKDLFLQREELYFLKPSKALLLVEEDLLWPQIYEFKIIGLYSLNHEFALFL…
ChomGr58	ATGATAAACGATTTACATTTAAAATTTCTTAAATACGGTGCAATATTTGGCTTAGTGCCATACATAACACCAAATGGAGAAAGAAAACACTATCGTGGGTCCTATTTACATCACTATTATAATTGCATTCAACAACTTCATCAACAATCTTCTTCTCCTACTCCTACTGATGCTGTTCTTCATTTTAATAGTAATGGACTTTTACGTTGGCAAAAAATTTACACAGTGACGTTAATTGTAGCCAATTTGATAGCAACCTTGTGTGGTGTTATTTTTATGCCATTTGGAGATAATTTCATAGTATCGAATCTTGTCAGCATAATAGTATTTATCGTGCAAATATTAGCCCTGATCTCAATATTGCTGGAGACAATGTTTTCATATAACAAATATTATGAA…	MINDLHLKFLKYGAIFGLVPYITPNGERKHYRGSYLHHYYNCIQQLHQQSSSPTPTDAVLHFNSNGLLRWQKIYTVTLIVANLIATLCGVIFMPFGDNFIVSNLVSIIVFIVQILALISILLETMFSYNKYYELINNYNKVQILMKQLLQIQLCSSAVRQRQCRKYSFLIVTIHGSLILSIIIIGIKTYCGYFWYALIAIVILRTRSVQMSFYLDYIVYYLELFNVKIKALISCKIDRNYQILDIDYIHLESFEYLQNLKIIYLEIYSLHDKFNMLYGHSLASMFTVVVLDIIINMYWTFLTIFEYYESYYNYITLVTLIPLFVILFMLCYTGEQCEKQCNLILTSLKHLLQSRMYSSKSAASYNLLLESFILQILKNPIRISANGYFTVNLKSLMRIL…
ChomGr59	ATGTTGAAAATTAAATCTTATATTTCGAATTTGTTAGTACGTTTCGCTTTTTATTATGGCATATTATTCGGTTATACTTACGTCTATGTTAATATCGAGAAACGTCTGATCAAATTTTATAGATCTGTGAAAATTTATGTTTATATCGTAAATTTTATTTATGCTCTTTTGCTAATTTACAATCATGCAGAAGATTTAAAATATCAATTTTTCTATAATGAATTCGCTGTCGTATCGTATACATACATTCTCATGTATATCGTACGTCTCTTTATGTTTATCGGAATTATATTGCTAAGGATTACGGAAGAGAGGGTCCTGAAGAGATGGTTAAATGTAATTCTCAAAATGCAATTAACATATTTTGACAAAATTCCACTTGAATCCAATGAATATGAT…	MLKIKSYISNLLVRFAFYYGILFGYTYVYVNIEKRLIKFYRSVKIYVYIVNFIYALLLIYNHAEDLKYQFFYNEFAVVSYTYILMYIVRLFMFIGIILLRITEERVLKRWLNVILKMQLTYFDKIPLESNEYDMEGVLSFNILVLFGYNMCVIYNLSQYPVREKWHFVLEIAVQHYVISMQYIVFLHHIFALYYLNNCFAKFNQQLKHNQLLVPFVNLYFKLCLLFEEVNTINGPLIFIVIFLVLLINSFYILTTAEILLNFNSLYMYEYLFDFIVFALLCLGIFLYFLSCELVNRTTKDTGRILMAYNTRKQNQEVEILIFGRLDHELDINICGLFSINLSSFFVLVIEIVTLSIILVQIEFLIM
ChomGr60	ATGCCAACGCGTTTTTCCAACTGGTTATTGCGTTTAGTTTTATATTATGGTATTATTTACGGTTTCTCCTATAATGCGTTCGATGTCGGAAAACGTCTTTTAAAATCTAATAAATTTGTGAAAATTTATGTTTATTTAGTTAATCTTATATCGACCATCGTATTGATATATTATTTTGTGGACAATTTCAAATATACCACAATTGATATTGACAATCCATTCATATCATATGTCTATATACTTTTACTTATTTCACATTTGATCATATTTGGCGGTATTATAATTTTACGCATTAAAGAAGATAAAGTCTTAAAGAAATGGTATAAATTCTGTCACTTATTGCAAATAAAGTATTTTGATAAAATGTGTTTTTTAGATAACGATAAAATAACTTTAAAG…	MPTRFSNWLLRLVLYYGIIYGFSYNAFDVGKRLLKSNKFVKIYVYLVNLISTIVLIYYFVDNFKYTTIDIDNPFISYVYILLLISHLIIFGGIIILRIKEDKVLKKWYKFCHLLQIKYFDKMCFLDNDKITLKILYFKILIIFIQSFWNLFTLLQLLIEGDWWSLMENYLKNYFILMQHYVMLHHGLYLYYINYCFTKLNQQLKSNQVLEPFALIYLKITLLLQEVNTINGVVIFGALICDLLANSFRAYSIIQYTCFYTDIFMYDYIVELTICILLCTDTYLYFQICELLSRTTTTTGHYLREFITKNRNSEVELITLGRLILEQKINICGSFNINFNSLFILIAEFVTLTIILIQIDFLSLKYD
ChomGr61P	ATGTCCCGTTTATCTAAGTTGTTCATATGTTTCGCTTTGAATTATGGCATATTTTTCGGTTTGACTTATGTTTATGTGAATGTTAATAAACGTTTGGTGAAATGTTATAAATTTGTTAAATTCTATGTTCATTTAATAAATCTTATATATATTTCATGGAAGTTGTATACATTTATTGAGAGCTTAAATTATATATTCTATTTTAATGTCAATGCAGTGAAATCCTATGCCTTTGATATATTACAAATCGCACCATTTTTTGTCTTTGCTAGTATTGTGTGGTTCCGTTGTAGGGAAGAAACTCTCTTAATGAAATATCAGGAAATAATTCTACCTTTGCAATTAACATATTTTGATAAGATACTTTTCGAAAGTGAAGATAAAACTATAGAAATAGTT…	MSRLSKLFICFALNYGIFFGLTYVYVNVNKRLVKCYKFVKFYVHLINLIYISWKLYTFIESLNYIFYFNVNAVKSYAFDILQIAPFFVFASIVWFRCREETLLMKYQEIILPLQLTYFDKILFESEDKTIEIVVCLKILITVAHSCSSLLTVVRLSMRSEWQYMFEESLKNYFLIIKFYVLLHHVLILYYVNYCFVKLNQQLKYDQVLVPYANIYLQISKLLKEINEINGPIILIVLFAVVLANIFYIYEIVDVMYNIFFLRDYDVLIHFLIFVWLRFDMFLYFLFCELVHRTAKDTREIIMEYCIRKENQEVETVSRGLSMLENNVKICNLFSVNLSSFFAMCMEIVGLSLILIQMDYLIFKYQYFTEYYF
ChomGr62	ATGTCTCGTTTATTTAATTATTTATTGCGTTTCGCTTTAAATTATGGCATAATTTTCGGTTTAACTTATGTTTATGTGGATGTTAATAAACGTCAAGTGAAATGTTATAAATATGTAAAATTATATGTTAATGTTATAAACATTATATATGTCTCCATGCAGTTTTATTATTTTGTTGGCAGTTTGAATTATATATTCTTTTTTGATATCAATGCCGTCATGTCATATGCCTTGGATATATTACAAATAGCTCCTTTCATTGTACTTGGCGTTATTGTGGGTTACCGCATTAAAGAAGAAGATGTCCTAAGGAAATGGTATAACATAATTTTAACATTGCAGTTCACCTATTTTCAAAGAATAAGTTTTAAAGGCGAGAATAACAAGACTATAAAAATA…	MSRLFNYLLRFALNYGIIFGLTYVYVDVNKRQVKCYKYVKLYVNVINIIYVSMQFYYFVGSLNYIFFFDINAVMSYALDILQIAPFIVLGVIVGYRIKEEDVLRKWYNIILTLQFTYFQRISFKGENNKTIKIVLCLKMLILIAHSCCSLLTAVRLLLRNDWGYMLDTFLKNYFIIMILYSMLHHVIILHYINYCFSKLNQQLKYDQVLVPFSYIYFQLSLLLAEINGINGPIIFIAVFSSVLSNSFYVYSAIDLIYNIENTLDYDNLMDLLVFVWLNIAMFLYYLYCDLVCRTAKDSGEIIMNYNSRKQNQEVEVISLLRIILENNVNICGAFSIDLSSLFSMCIAIVTLSLILVQIDFLVLKYNYVSD
ChomGr63P	ATGTCGAGAGTTAAATCTTACATTTTTAAATGGTTACTACGTTTCGCTTTATATTATGGCATATTATTCGGTTATACTTATGTTTATATCAATATCGAGAAACGTCTGGTGAAATTTTATAGATCTGTTAAAATCTATGTTTATTTCATTAATTTTATTTATGGAATTTCGCTAATATTGTATGCTGTAAGAAATATAATATTTCTGTTATATTATCTGGAAAATGCAGTCTCTTCGTATGGTTATATTGTTATGCATATCGGTCGTATGATTTTATTTGGGGGAGTTATGATATTACGTATTAAAGAGGAAAAGGCCTTAAAGAAATGGTTGAAAATTATGCGATTATTACAATTAAACTATTTTGATAAAATTCCTAATGGAAGCAACAACAACAAC…	MSRVKSYIFKWLLRFALYYGILFGYTYVYINIEKRLVKFYRSVKIYVYFINFIYGISLILYAVRNIIFLLYYLENAVSSYGYIVMHIGRMILFGGVMILRIKEEKALKKWLKIMRLLQLNYFDKIPNGSNNNNESTEGVLCLYILIIILHILCSFSSLAQFPTLLDYVLLLCFEIILKQCNVMLHHVIILCYLHKCFLKLNQQLEHDQVLVPFASIYLKLSLLLQEVNGINGPVIFNVLCGLLLLNAFYVLNAQIFLYNYLSGLSIFFLLCLNIFFYFLICEFVQRTSKDTARVLRVYDARKSNQEVEIVCLGRLILKNDINICGLFSINLSTFLALIMEIVLLSVILLQFDYVTLI
ChomGr64P	ATGTCATACATTTTTAATTTGTTATTGCATTTCACTTTCTATTATGGTGTATTTTTCGGTTACACCTATATTTATGTTGATGTCAAGAAACGTCTGGTGAAAACCCATAGATATGTGAAAATTTATGTTTATTTCATAAATATTATTCATGGCATTTTACTCATGTATTATTTGGTAGAAAATATAAAATTTAATATTTTATATCCTAGAAATGCTCTTTTAGCCTGTGGCTATACTGCTATGTATATCGTTCGTGCATTTATATTCGGTGGAGTTATACTGTTACGTATTAAGGAAGAAAAGGCTTTGAAGAAATGGTTAAAAAAATTAATGGTTGAGATATTTTGATAAAATTAATTTTATCTCCAATAATGAAATCACGGCAAAAGTTTTGCGTTT…	MSYIFNLLLHFTFYYGVFFGYTYIYVDVKKRLVKTHRYVKIYVYFINIIHGILLMYYLVENIKFNILYPRNALLACGYTAMYIVRAFIFGGVILLRIKEEKALKKWLKKLMVLRYFDKINFISNNEITAKVLRLKIVIIFFYSLCSLFTIIQYPSKDDWGYVMLLCSESYISLMQCYVMLHHAIILCYLNICFTKLNQQLQHGQVLESFANVYLKLSLLLKEVNELNGPAIFNVLFCQLLSNLFYVFISFVFIISFRSIFLYSFILDFIIFILLCINILLYFLICELVHRTTNDTGSILLTYNVRQQCQEIEVFCLGRWILNLDINVCDLFTISFSTLFALIVQIVTLLIILIQMDYLIL
ChomGr65	ATGTCTCGTTTATCGTATTTGTTGGTGCGTTTCGCTTTATATTATGGCATATTTTTGGGTTTAACTTATATTTATGTCGATATTCATAAACGACTAGTGAAATGCTATAAATATGTGAAATTATATGTGTATTTTATAAATTTTATTTATATTGTCATGCAGTTGTATGCTTTTCTTGAGAGCTTAAGTTACATATTCTTTTTTAGTACAAATGCAGTCAAGTCCTATGTTTATGATATAATACAAATCGCTCCTTTCCTTGTATTTGGCAGCCTTATATGGTTCCGGTTAAGGGAGGAAAATGCCTTAGCGAGATTGTATAAGATCATTTTACCTTTGCAGTTAACATATTTCGACAAAATACCATTTAGAAATGATGCTACGACTATAGAAATAGTT…	MSRLSYLLVRFALYYGIFLGLTYIYVDIHKRLVKCYKYVKLYVYFINFIYIVMQLYAFLESLSYIFFFSTNAVKSYVYDIIQIAPFLVFGSLIWFRLREENALARLYKIILPLQLTYFDKIPFRNDATTIEIVLSFKILIIICHSCSSLLTIVRLSMYFEWRRMFEESLKNYFIIILFYVLLHHVLILHYINYCFLKLNEQLKHDQVLVPFANIYLQLSLILEEINNINGPIIFIVLFAVILSNTFYIYEIFDLMYNIFFIRNHDVLIHFIIFIWLFIDMFLYYLFCDLVYRTTKGIREIILENCIRKQSLEVEIISLGLLMLENNVNICGLFRVNLSSFFDMCVEIVELAIILVQMDFLLFKYQYFKEYIF
ChomGr66	ATGTCAAAAATTAAGTCTTGTATTTCCAAATGGTTACTTCGTGTTGCTTTCTATTATGGTATATTTTTCGGTTACACTTATATTTATGTGGATGTCAATAAACGTCTGGTGAAATCAAATAGATATGTGAAAATCTATGTTTATTTTATAAATTCCATTCACGGTATTTTGCTTCTGTATTATGCTGTAGAAAATATAAAATATAATTTTTTGTATCCGGGAAATCCCGTTTTAGCCTTTGGCTATAGTGTTATGCATATCGGTCGGGTGTGTATATTTGTGGGAGTTATTGTGCTTCGTATAAGGGAGGAAAACGCTTTAAAGAAATGGTTTAAAATTATAGTACCGTTACAGTTAACATATTTTGATAAAATTTCTGTTATGTCCAGTAAAGAAATG…	MSKIKSCISKWLLRVAFYYGIFFGYTYIYVDVNKRLVKSNRYVKIYVYFINSIHGILLLYYAVENIKYNFLYPGNPVLAFGYSVMHIGRVCIFVGVIVLRIREENALKKWFKIIVPLQLTYFDKISVMSSKEMSEEILCLNILVIVFYSLCSLITFFIYPSKGDWGHMVLLCSENYITLMQNYVMLHHVITLCYINICFSKLNQQLEQGQILELFANIYFKLSLLLKEVNEINGPVIFSVLSCLLLSNSFYIFISLVLMISFPEIFLYTFILGLVILILICIHIFLYFLICELVHRTTTDSGRILMLYNVRNKHYLEIEMVCLGRLLLNLNINICGLFSISFSSLFTLILEIITLIIILIQFDYLEL
ChomGr67	ATGTCGCGTTTATCCAATTGTTTATTGAGTTTTGCTTTAAATTATGGCATATTTTTCGGTTTAACATTTGTTTATGTGAATATTAATAGACGTCTGATAAAATGCTATAAATTTATTAAAATCTATATATATTTTATAAATCTTATATATTTAGTCATGTTGACAATTTCTAAGAAAAATAATTTTATGACACTTTTTGATGACAACGCTGTCATGTCTTTCGCTTATGTTGGTTTACAAATTATGCCTTTCATTCTAGTCATCATCATTTTATTGTTTCGGATTGGTGAGGAAAAGGTCTTAAGGAAATGGCATGAAATATGTCTACCACTGCAGTTAACATATTTCGATAAAATACCCTTTAAGTGGGATGATAAAGATGTCGAAATGGTTGTTATT…	MSRLSNCLLSFALNYGIFFGLTFVYVNINRRLIKCYKFIKIYIYFINLIYLVMLTISKKNNFMTLFDDNAVMSFAYVGLQIMPFILVIIILLFRIGEEKVLRKWHEICLPLQLTYFDKIPFKWDDKDVEMVVIFKILIIIVHSCCSLVTAIRLLILNDWGFMMDTFVTNYFILILCYSMLHHVLTLSYINYCIFKLNKQLEYDQVLVPFANIYLQLTLLLEEINTVNGPIIFFVLFGILLANTFYAYSAVEFIFDSINISEYYNVLDLITFGLLCIDMFLYFQFCDLVYRNARNTGQIIMKFNVRKQNQEVEIVSLGHIFLEHSISICGLFDIDLSSLFVLFSEIVTLSIILIQMDYLILKYQYVP
ChomGr68	ATGTCACAATATTCGGTACAATCGATACTTTTTTATTTTTCTCATTTATTTTTAATATGTAAATTTTTGGGTCTTTATCCACAAAATTTACAAATATTTCAACAGTATCGTGAATTGAAAAAATCAACAATTGGAACAATTTGTGTGGTTTTATCAATGTTAATTATAATCGCTTTATATAATTTGTTAATATTTGTATTTTCGAAAAGAGATATGACTTTGAGGACTTCGCAAACAACCTTAACATTGGTTATTGGCATCTTCTTAACCTATATTGGTCTTATAATGATGATTACCGATCAATTGACTGCATTACGTAATCAAAATAAATTGGGTCAACTTTACGAACGCATACGTTTGGTTGATGAACGTCTATTACGTGAAGGCTGTTTTGTTGAT…	MSQYSVQSILFYFSHLFLICKFLGLYPQNLQIFQQYRELKKSTIGTICVVLSMLIIIALYNLLIFVFSKRDMTLRTSQTTLTLVIGIFLTYIGLIMMITDQLTALRNQNKLGQLYERIRLVDERLLREGCFVDNSMLHKRCTVMIVLVFAFELTIMLSTYIVLIDYTKWISLVWIFSCIPTLYNSLDKIWFAITLYALKQRFMSINIALNDMVDEHEHFKMSSRNPKIFSINKNENQVNDFIRDLEEENLNYLYAELNGGSPNELLKYKKGINRIIPVAPVSTSYNNFNQISVKRNIETTKIIYESQLADVEKVEEKLNNFCQLHDELCEIGKMLNELWSYPILVLMAYGFLIFTAQLYFLYCATQEQDIPSLFLSARNAFITAIFLSYTAGKCIYLIY…
ChomGr69	ATGACCGCTTTAAATAAGGAAAATACTTCAAGTATACAAACGGAAAGACCAAAACCTTTGTTGGAAAGTTTTTCCGTTCTGTTCTATTTATGTAAACTATTCGGTATAAGTTCCCAAGATTTGGGTGAGTTTCGTAAATATAAACATTTGAAGAAATCACCAGGAGGTGAAGGTTTAGTGATCATTGGAATTATAATATTATTTATTAATTTCAATCTCATGATTGGAGTCTTTCAAACGAATACCTACATAGAGGAGAAGGATCCCTTGACGGTGGGAATTGGTTTCATTTTAACTTATTTCAGTCTGGTGTTATTTATGGCTGATCGCATTTGTGCTTTATGGAAACAACAAAGTTTTCTTAATATTTTCGAGGAACTAGAGGAAATCGATGAAGAT…	MTALNKENTSSIQTERPKPLLESFSVLFYLCKLFGISSQDLGEFRKYKHLKKSPGGEGLVIIGIIILFINFNLMIGVFQTNTYIEEKDPLTVGIGFILTYFSLVLFMADRICALWKQQSFLNIFEELEEIDEDFRDLNITFNNNRIKYFLLVGILVPSLLEIFTFVLTFTLFVDIGNWTAVLWIYTNVPTYFNSLDKLWYLGILLALKMRFEAINKAFDKEAKKIELEKQKELDLKSSKKPKKSKYYTFKNQIRPDINNFQIVFGDEITEPPIFPTLLNNSLPSIPTPPTSTTSSNSSYSTIPVYATVEERFIKLCQLHDTLCNVGKQLNEVYGFPILILMGFGFFMITAQLYFFYCGQVNQLVPAIFRPAANWWVTGLYILYICMKCVSILYGNWLTN…
ChomGr70	ATGGTGCCACTATTTGTGCGTCTTAATTATTATTTAAATTTAGTATTGGGCATAACATTATTTTATTTTAATCCGTCAAAAAATTTAATTCAATTAAATAACTGGTTATGCTTAACTTATGGAACGATACTTCATATATTTACTTTTATATTTCTACAATATGGAACATATATATTTTGGTATACCGAACGTTTATGTCAAATTAATAATTTCATTCTTGCAATGAATCTCTTATTGCTGTTAACAAATTACATAACCTATAAAATTATTTTAATTGAGACTTGGAGAAAGAGAAAACGGTTATTTAAATTAGTTGTTAATTATTGGAAATTATTAAAATATTATGAAGTGGACTTGAAAAGTACCGAAAATGTATTCATCGTTAAGAAATGTAAAATA…	MVPLFVRLNYYLNLVLGITLFYFNPSKNLIQLNNWLCLTYGTILHIFTFIFLQYGTYIFWYTERLCQINNFILAMNLLLLLTNYITYKIILIETWRKRKRLFKLVVNYWKLLKYYEVDLKSTENVFIVKKCKILWLGKFLSMFSELFLLHLQAFVRFYQPKCGVIDRISFVCSDLFFTVLHIVYQLVNLNLYMGLIVIYMCVEMLKKRLQKIARDIKIIHDLYITKDTRLFNLKNLIYWRLKLAKQIEIIARNEQNLKDLVLELMSIYEWQFLMILCMIFLVLLLILFFILVYVVSFENVNFIKSLFLSYVFISHMSNNILFFNVCELLINSFKQISFEIHKMYIYAAITQKTFQRDALELNTQSRDFKLSICGLFDIKNATSIKLLAAIVLNLMCLLQ…
ChomGr71P	ATGTCTATTGTATTTAAAATTTATTATTATATTAACATTATTTTCGGTCTATCTAACATTCAATATAATCCCTTCAACAATAGTTTCATCTTATACCACTGGCCCACTATAATCTATTGTGTGGTCCTACAGATATTCTTTATAATTTGGCAATTTTTCGCTTATTATTTTTACTTATCAACCGATATAACCGCTGAAGAATCGACACCCATAAAAATAATCGATTTTACTTTATTTCTTTTAACAAATGCAACATTTGTGATGATTTTTTCGAAAACGTGGCTGGACAGGAGATCTTTCATGGAAGTTTTACAACAATTTAAATATTTATATGAAGACTATTTGAACGGGGGATTTCGGAAATATTGTAAAAATATTGAGAATCACTTGTTGGCAAAA…	MSIVFKIYYYINIIFGLSNIQYNPFNNSFILYHWPTIIYCVVLQIFFIIWQFFAYYFYLSTDITAEESTPIKIIDFTLFLLTNATFVMIFSKTWLDRRSFMEVLQQFKYLYEDYLNGGFRKYCKNIENHLLAKLIGTILQIIIFIMDILDRTPLGSQCEIMICDFEYLILTTFLSFRDLHFIFVDLNIYMGFVFIYMCIEALMERLNDIENSITTPTTTKNYQHNSKFCKKIKIEILFIIQMETHLKNVTKKFLQIFEYQILMLLYTTFLNLVVTCCFLLFNLITVAVHPERHNNRIYLGLIYQALIILMTFSNIILLFSMCESLINVFKRTAQRVYEITICFTQSSKKLSLHVAEEMEISRSLEYLMLQIQYRDMDFNVCGFFNIRSEICITLIDSIV…
ChomGr72	ATGTCGAAATTATTAAGGTTTCATCATTATCTTTGTGTGGCTTTTGGTATCCTTAATATCTATTATAACGCTGCCACGCATTCCTATCATCTAAACCATGGACCGACAAAAATCTATTGTTTAATCTGCCATTTAATCAATATAATTTTACAACAATTTGGAACTTATATTTTTTGGCAAATAAATTATGTTTGCGAAGATTTGGGTCCTTTGGCCATAATCAATGGTTTATTGCTGTTCATCAATTATACGCTATTTTATATAATTCTACTCGAGAGTTGGCGGAAAAGACAAATTTTCCTGAAATTTTTAAATAAATTTAAAAATTTATTAAAATTTTATCTTTCACCTTTGAGTATTTTGAAAAATCATGATATTGTCCACCATTCAAGAAATTTA…	MSKLLRFHHYLCVAFGILNIYYNAATHSYHLNHGPTKIYCLICHLINIILQQFGTYIFWQINYVCEDLGPLAIINGLLLFINYTLFYIILLESWRKRQIFLKFLNKFKNLLKFYLSPLSILKNHDIVHHSRNLLLRKYFSACCEIIVLYLHLFRRLKAPKCDFINQNLYKASSLYFVIANITLILVDINIYMGVLFIYMCVQMLVKRLLYIAGEIKLMHRLQRSKGERNLYIHSKWREKLKQEILLITRDERKLKNLVEDIFKIFQLQLLLLLTSYFLSLVSLMFFTLNYLYHLKNLEIGSLIFHLFVVITDIINVVIFYNICDLLVNGFKQIGELVYEIGIYASMGPMAIFRRDDLVLRLEFLLLQTQYRKLKLNVCGLFAITNKTCFSLLTCVILNL…
ChomGr73	ATGTCGCAGCCAACGTTAACAGAAAGTCGTGTCCTTAGCTTTTGTTTCTTTGCGGCATTTTTCACCTCACGTCTCCTGGGAGCCATCAGTTACGCGATCGATGTGAAAAGTAATAAAATCTTATTGCCTACTAGATTTCAACTGTTCTATTGTGGCATTCTGCACATTACCTATGTTTTGATATTACCCTGGGCCTTAATGTCCTCCTATGTGAGAGAGTCAGCATTTGGAGAGCAGCCATTTTATATATTATTAAATGTGGCCATAACGGTTTTACGTTTACCCGCATTATTTTTAACACTTTTGGCAACCTGGTGGGGCAGAAAAAGATTATTGGACATCATTACACGTTTCGAAACTTTGCGTATACGCTACTTTCATTTATTGAGTGCCGTCAAG…	MSQPTLTESRVLSFCFFAAFFTSRLLGAISYAIDVKSNKILLPTRFQLFYCGILHITYVLILPWALMSSYVRESAFGEQPFYILLNVAITVLRLPALFLTLLATWWGRKRLLDIITRFETLRIRYFHLLSAVKRREILKHNDILIYLKIFSSSSLIFSFFVRIFIFVKKPSREFIIFTVYFGLLEFLIIFKMNFFYCGMCYANCAVRYIREVLWQERDNITVYKIQEMIQIYMEVKRLVVEVRKKFQWEILSISLASMVALIALVFSFIISWQKSKHDEIIGLWHMFGLVFCLNAVLINILDYLLIAFVCCNTIKCSRRIKDVLLVINVQKELYQQKDIQKELNFLALQFSVNLPYVNICGLFNLTSSVTFAILRGTLTYLILLVQFDYKNWINVK
ChomGr74A	ATGCAACAACAGTTAATTGATTTAATTTATCATGTCATTATAAAAATAATATATAGTTATTCTCTAATATTGGGTCTAATTCCGGGTAAATTTAATTCGAAAACTCATAAATTTAAAGTAACAAAACTATATTTAGTCTATAGTGCCTTTGTACAAATTATTGCTCTACTAATCACACCTCTAACATCACCATTTGTACAACAAAGAAGCACTAATTATATGAACAATAAATCTATTTTGCAATGGACCTATGCGGTGGGTAAAGTGACTATAATTGCTACCATTGTAGTGACTAGTTTAAAGATTTGGCAAAATAGACAGGAAATTATTGATTTATGTGATTTATATGATAATTTTTTAATAAAATATCAACGATTTTATAAAATCATTAATCCATAT…	MQQQLIDLIYHVIIKIIYSYSLILGLIPGKFNSKTHKFKVTKLYLVYSAFVQIIALLITPLTSPFVQQRSTNYMNNKSILQWTYAVGKVTIIATIVVTSLKIWQNRQEIIDLCDLYDNFLIKYQRFYKIINPYIDRNFKIEEKLLKRIFIYKFFSLHLHAVAITIMYVQMQDKPGVDYYIMVTLNLVQGLYLLTANLQFMLMLYQISLRFSYINQLLLYLRSQKFPVNQLLNCYLVSYEMHMECLQMSRLFFKTSQKVTIFMLMKIFTTNIILLYHAVLVLMSNLHSDTTSNLLGIMCIINFYWDTLLVTIAIDKALTLSNQAANILRETWIVLRSEYNVIYFQQLIQLLNQFSDYLACNKLEFCIYGLVNFDKASSFRYFVSALLHLIILVQFDLKNR…
ChomGr74B	ATGTCGCATCATTTGATCAAATTTCTATACAATTCGCTCATCAAAGTAACTTATTATTATTCTTTAGTTTTGGGTATTTTATCGGGTAAATTTGATTGGCATCAATGGAATTTTACTGTATCAAAAATTTATCTCATATATAGTGCCATTGGCCAATTATTGTTGTGTATTATACCGTTAATTTCACTTTTAGTACGTCAAGAAAATAATTATTTAAACGATAAACCTATTTTGCAATGGACGGTTATTGTGGCAAAATTGATTATGAGTTCAACGGTTTTGGTTATTAGTTTAAAAATCTGGCAACGTAGACATGATTTAATCTATTTATTTGACATTTATATGCAGTTATGGGGGAAATATAATAATTTCTTGCAATATTTTCGGACCAACATTGAA…	MSHHLIKFLYNSLIKVTYYYSLVLGILSGKFDWHQWNFTVSKIYLIYSAIGQLLLCIIPLISLLVRQENNYLNDKPILQWTVIVAKLIMSSTVLVISLKIWQRRHDLIYLFDIYMQLWGKYNNFLQYFRTNIETELRPQEDFAKMFLIYKFISSHLDAFAIASLYFQMQENPNLYYILVISFNMLQSFYLLTANLQFMLILCQMILHFSFINQSLIFLQQQDLPLKDLLNYYLIFYEMHMECLQLSRLFFKVAQTATIFMLLRVFTTNIILLYHAVLMLMSNLESTTISHFVGTLCIVNFYWDTLLITSAIDKTLASGNRAAEILRETWHKLIEEDDVESFRELSKLLNQFSDYLACNKLEFCIYGLVNFDKASSFRYFVSALLHLIILVQFDLKNRFQ…
ChomGr74C	ATGTCACAACAATTAAAAGAGTTGTTATATAATTGTGTAGTAAAAATTACTTATTATTATTCCATAGTATTGGGTATTTCACCGGGTCCATATAATTGGACTGAACAAACATTTCAACTCAATAAATTATATCATCTCTATAGTGCTCTCATACAATTAATATTTCTGGGCATAACACCCCTCACCTCGCCTTATGTGAAACAGGAGAATTTGTATATGGAAAATAAACCGATTTTACAATGGTCCTATTTAGTGGGTAAAACTGCTCGTATTTTAACAATTGTGGTAATAAGTGGTAAAATATGGTTCAATCGTCAAAATATTATAAATATCTGTGATAAATACAAACGATTTCTATATAAATATCATTTATTCTACAAAAGATTTCGCTCAAATATA…	MSQQLKELLYNCVVKITYYYSIVLGISPGPYNWTEQTFQLNKLYHLYSALIQLIFLGITPLTSPYVKQENLYMENKPILQWSYLVGKTARILTIVVISGKIWFNRQNIINICDKYKRFLYKYHLFYKRFRSNIEETLSHEEQRVQKLMLYKFLSLHLSSLVTQSMFLQMQEKPSADYFLMVSLNLLQTLYLLVANLQFMIVLCEIYLNYVFINKSLEFLKAKKIASKELLNYYMILYEMFVECSELSRECLRNCNAVTLFMLIKMFTTNVIILYHAVLVMMSNIRSDNYVSLVGTVCIVNFYCDSFLITRAVDNVLQTWCQTVDILKGTWITKEEVKDMEMYNKLIQALNQFSDYLACNKLEFCIYGLVNFDKASSFRYFVSALLHLIILVQFDLKNRF…
ChomGr75	ATGTCGATAATTGCCATAATTTATTATAACCTCAATCTTCTTTTTGGCATTTTTAATACAACCTACAATTTTCACACGCGAACGTTTAATTCATACCACTGGCCCATCCTAATCTATAATGCTTTGCTACATGTGTTTTTGGTGAATTGGTTATTTTGGGCCAACTATTTTTATTTAACCACCGATATGGCATTAGCAGAAGAGTTGCCCATAAGAATAATTGATATAACTATAGCAATTATTTCGAATACAGCATTTTTGATTTGTATGCTGAAAACCTGGTTGAAAAGATTACATATCCGGGAAGTTTTACAACAATTCAAATATCTCTATGAGAACTATTTTATGAGAGGCGATAATATTTTTAAAAGATTCCTGAAATTTGTACGACCCATTAGG…	MSIIAIIYYNLNLLFGIFNTTYNFHTRTFNSYHWPILIYNALLHVFLVNWLFWANYFYLTTDMALAEELPIRIIDITIAIISNTAFLICMLKTWLKRLHIREVLQQFKYLYENYFMRGDNIFKRFLKFVRPIRVQLLSKCFAIILHLTVYIIDILDRTDLGSQCEIMECDTKYMISTTFFSFVDVYYVLFDLNIHIGLVFIYMCMEMLMETLTDIEINIKQDAGFQKYRNDILIITQMENYLKNLTEKFIKIFEHQLLLILLTTFLNLMVSSCFLLYNIFSINKHREHYDRYIIMHMLIEAFMILMSFVDIVLMFNICESLINIFKQMSQIVYEIFIRYAVRSRELMYPCGAVEVGKIKDFSRSLEFLMLQIQYRELEFNIGGFFCMRNDMCISIIDTI…
ChomGr76P	ATGTCTAAATTATTAAGTGTGCATCATAGTGTTTGTATAGCTTTCGGTATCATCAATATTTATTATAAGAGTTCAATACATACATACCAACTCCATCATGGACCCACAAAAATCTACAGTATTTTCTTTCATTTGATCAATATAATTCTACAACATTGCGGAACTTACATTTATTGGCAAATAAATCTTAATTGTGAAACCTTGGGCCCTTTGGCCATAATCAATTGTTTTCTGCTGCTTACAAATTATGCTCTATTTTCTATAGTTATAGTGCAAAGTTGGTGGAATAGACAAGATTTATGGAAAATTTTAAATAAATTCAAAAATCTTCTTAAATATTATCTTTCCCCATGGAGTATTTCTAGTAATCACGATATTGTCCTGCATTCGGATTATTAT…	MSKLLSVHHSVCIAFGIINIYYKSSIHTYQLHHGPTKIYSIFFHLINIILQHCGTYIYWQINLNCETLGPLAIINCFLLLTNYALFSIVIVQSWWNRQDLWKILNKFKNLLKYYLSPWSISSNHDIVLHSDLLLRKYLSACCEIIVLYLHVFSRIKAAKCKLININLYMTSIIYFVSSSISIILVDINIYMGLLFIYMSVQILLQRLQHIARDIKLMHHLQSWTSFRNLYIHTKWRQKLQQEILLIARDERKLKILAEDIFKIFQLQLFLLLASYFLSLVSLMFFTINYIFHFNFKEFDILIFRLFVVFTNIMNVVIFYNICDLLQNSFKKMAKLIYEIGIYASMGKKEIFRRDELVLKLEFLLVQIQYRELNLNVCGFFEINNKSCFSMLSSLILNLM…
ChomGr77	ATGGAAGTATCGGAATCATCAATAAGCATATTTTTTGTTAGTAAATTATTGGCTTTAGCCCCATATTCGGTGCGTAAAAATTCAAAAGGAAGTTATACTATACAGAAAAGTATACCGTTTTTATTTTATGCTTTGGCCTTGTCATCTATAATGGTATTTCTCACCTATCGGGGACTGTTATTTGATGCAAATTCAAAAATTCCTGTGAGAATGAAATCGGCCACATCAAAAGTGGTAACAGCTTTAGATGTATCTGTGGTGGTATTGGCCATTACGGCTGGTGTTATATGTGGTGTTGTAGGTTTAAATGCCACCAAAGATCTAAACTTAAGACTGAAAAAGGTGGATGAGTCTTTGGGTTCAATAACAAATTTAAAAATGGAACGTATTAAATCGATT…	MEVSESSISIFFVSKLLALAPYSVRKNSKGSYTIQKSIPFLFYALALSSIMVFLTYRGLLFDANSKIPVRMKSATSKVVTALDVSVVVLAITAGVICGVVGLNATKDLNLRLKKVDESLGSITNLKMERIKSIIMLLIPMITISILLALDVWTWLRFAETMQKDEENADLNVQWYIPFYSLYFILTGLHVNFANTTFGLARRFENLNSMLRNSYLPADRNKIIQNQEKGKITTVKTSTLNTPTLQATLTKLASESYQSTSKNKSMLLKVLAECHETLSKCVHIVAGAYGMAVLFILISCFLHLVATSYFLFIELLSKKDNGYVWLQVLWIIFHSCRLLLVVEPCHRVTRESTRTIHIICEIERIVHDPILAEEIKKFWQQLLVGDGGFSACGLCQVNRQ…

## Sheet: E.Dmel_ORs
Name	Annotation symbol	FlyBase_geneID
Or10a	CG17867	FBgn0030298
Or13a	CG12697	FBgn0030715
Or19a	CG18859	FBgn0041626
Or19b	CG32825	FBgn0062565
Or1a	CG17885	FBgn0029521
Or22a	CG12193	FBgn0026398
Or22b	CG4231	FBgn0026397
Or22c	CG15377	FBgn0026396
Or23a	CG9880	FBgn0026395
Or24a	CG11767	FBgn0026394
Or2a	CG3206	FBgn0023523
Or30a	CG13106	FBgn0032096
Or33a	CG16960	FBgn0026392
Or33b	CG16961	FBgn0026391
Or33c	CG5006	FBgn0026390
Or35a	CG17868	FBgn0028946
Or42a	CG17250	FBgn0033041
Or42b	CG12754	FBgn0033043
Or43a	CG1854	FBgn0026389
Or43b	CG17853	FBgn0026393
Or45a	CG1978	FBgn0033404
Or45b	CG12931	FBgn0033422
Or46aA	CG33478-PA	FBgn0026388
Or46aB	CG33478-PA	FBgn0026388
Or47a	CG13225	FBgn0026386
Or47b	CG13206	FBgn0026385
Or49a	CG13158	FBgn0033727
Or49b	CG17584	FBgn0028963
Or56a	CG12501	FBgn0034473
Or59a	CG9820	FBgn0026384
Or59b	CG3569	FBgn0034865
Or59c	CG17226	FBgn0034866
Or63a	CG9969	FBgn0035382
Or65a	CG32401	FBgn0041625
Or65b	CG32402	FBgn0041624
Or65c	CG32403	FBgn0041623
Or67a	CG12526	FBgn0036009
Or67b	CG14176	FBgn0036019
Or67c	CG14156	FBgn0036078
Or67d	CG14157	FBgn0036080
Or69aA	CG33264-PA	FBgn0041622
Or69aB	CG33264-PB	FBgn0041622
Or71aB	CG17871-PB	FBgn0036474
Or71aD	CG17871-PD	FBgn0036474
Or74a	CG13726	FBgn0036709
Or7a	CG10759	FBgn0030016
Or82a	CG31519	FBgn0041621
Or83a	CG10612	FBgn0037322
Or83c	CG15581	FBgn0037399
Or85a	CG7454	FBgn0037576
Or85b	CG11735	FBgn0037590
Or85c	CG17911	FBgn0037591
Or85d	CG11742	FBgn0037594
Or85e	CG9700	FBgn0026399
Or85f	CG16755	FBgn0037685
Or88a	CG14360	FBgn0038203
Or92a	CG17916	FBgn0038798
Or94a	CG17241	FBgn0039033
Or94b	CG6679	FBgn0039034
Or98a	CG5540	FBgn0039551
Or98b	CG1867	FBgn0039582
Or9a	CG15302	FBgn0030204
Orco	CG10609	FBgn0037324

## Sheet: F.Dmel_OBPs
Name	Annotation symbol	FlyBase_geneID
Obp18a	CG15883	FBgn0030985
Obp19a	CG11748	FBgn0031109
Obp19b	CG1670	FBgn0031110
Obp19c	CG15457	FBgn0031111
Obp19d	CG1668	FBgn0011280
Obp22a	CG31941	FBgn0043539
Obp28a	CG6641	FBgn0011283
Obp44a	CG2297	FBgn0033268
Obp46a	CG12905	FBgn0033508
Obp47a	CG12944	FBgn0033573
Obp47b	CG13208	FBgn0033614
Obp49a	CG30052	FBgn0050052
Obp50a	CG30067	FBgn0050067
Obp50b	CG30073	FBgn0050073
Obp50c	CG30072	FBgn0050072
Obp50d	CG30074	FBgn0050074
Obp50e	CG13939	FBgn0033931
Obp51a	CG30473	FBgn0043530
Obp56a	CG11797	FBgn0034468
Obp56b	CG30129	FBgn0046880
Obp56c	CG30128	FBgn0046879
Obp56d	CG11218	FBgn0034470
Obp56e	CG8462	FBgn0034471
Obp56f	CG30450	FBgn0043533
Obp56g	CG13873	FBgn0034474
Obp56h	CG13874	FBgn0034475
Obp56i	CG30448	FBgn0043532
Obp57a	CG30141	FBgn0043535
Obp57b	CG30142	FBgn0043534
Obp57c	CG13421	FBgn0034509
Obp57d	CG30150	FBgn0043536
Obp57e	CG30145	FBgn0050145
Obp58b	CG13518	FBgn0034768
Obp58c	CG13524	FBgn0034769
Obp58d	CG13519	FBgn0034770
Obp59a	CG13517	FBgn0034766
Obp69a	CG10436	FBgn0011279
Obp73a	CG13027	FBgn0036681
Obp76a	CG8807	FBgn0020277
Obp83a	CG11421	FBgn0011281
Obp83b	CG11422	FBgn0010403
Obp83cd	CG15582	FBgn0046878
Obp83ef	CG31557	FBgn0046876
Obp83g	CG31558	FBgn0046875
Obp84a	CG1176	FBgn0011282
Obp85a	CG11732	FBgn0037589
Obp8a	CG12665	FBgn0030103
Obp93a	CG17284	FBgn0038859
Obp99a	CG18111	FBgn0039678
Obp99b	CG7592	FBgn0039685
Obp99c	CG7584	FBgn0039682
Obp99d	CG15505	FBgn0039684

## Sheet: G.Dmel_IRs
Name	Annotation symbol	FlyBase_geneID
Ir100a	CG11575	FBgn0039879
Ir10a	CG34143	FBgn0083979
Ir11a	CG15732	FBgn0030385
Ir20a	CG14584	FBgn0031181
Ir21a	CG2657	FBgn0031209
Ir25a	CG15627	FBgn0031634
Ir31a	CG31718	FBgn0051718
Ir40a	CG42352	FBgn0259683
Ir41a	CG33492	FBgn0040849
Ir47a	CG12900	FBgn0033515
Ir48b	CG13195	FBgn0033648
Ir48c	CG12444	FBgn0033651
Ir51b	CG30081	FBgn0050081
Ir52a	CG12960	FBgn0034023
Ir52b	CG30469	FBgn0050469
Ir52c	CG30468	FBgn0050468
Ir52d	CG30464	FBgn0050464
Ir54a	CG14487	FBgn0034272
Ir56a	CG30125	FBgn0050125
Ir56b	CG15121	FBgn0034456
Ir56c	CG15122	FBgn0034457
Ir56d	CG15904	FBgn0034458
Ir60a	CG13576	FBgn0034994
Ir60b	CG42289	FBgn0259185
Ir60d	CG42291	FBgn0259187
Ir60e	CG13592	FBgn0035019
Ir62a	CG33971	FBgn0053971
Ir64a	CG10633	FBgn0035604
Ir67a	CG12525	FBgn0036010
Ir67b	CG12303	FBgn0036083
Ir67c	CG32058	FBgn0052058
Ir68a	CG6185	FBgn0036150
Ir68b	CG17152	FBgn0036250
Ir75a	CG14585	FBgn0036757
Ir75b	CG42643	FBgn0261402
Ir75c	CG42642	FBgn0261401
Ir75d	CG14076	FBgn0036829
Ir76a	CG42584	FBgn0260874
Ir76b	CG7385	FBgn0036937
Ir7a	CG12663	FBgn0029961
Ir7b	CG15326	FBgn0029965
Ir7c	CG15324	FBgn0029966
Ir7d	CG42294	FBgn0259190
Ir7e	CG42293	FBgn0259189
Ir7f	CG42292	FBgn0259188
Ir7g	CG15325	FBgn0029968
Ir84a	CG10101	FBgn0037501
Ir85a	CG11775	FBgn0037630
Ir87a	CG14376	FBgn0038153
Ir8a	CG32704	FBgn0052704
Ir92a	CG15685	FBgn0038789
Ir93a	CG42315	FBgn0259215
Ir94a	CG31164	FBgn0051164
Ir94b	CG31424	FBgn0051424
Ir94c	CG31423	FBgn0051423
Ir94d	CG42297	FBgn0259193
Ir94e	CG42298	FBgn0259194
Ir94f	CG31225	FBgn0051225
Ir94g	CG17381	FBgn0039079
Ir94h	CG17382	FBgn0039080

## Sheet: H.Dmel_GRs
Name	Annotation symbol	FlyBase_geneID
Gr10a	CG32664	FBgn0045502
Gr10b	CG12622	FBgn0030297
Gr21a	CG13948	FBgn0041250
Gr22a	CG31662	FBgn0045501
Gr22b	CG31931	FBgn0045500
Gr22c	CG31929	FBgn0265138
Gr22d	CG31930	FBgn0045498
Gr22e	CG31936	FBgn0045497
Gr22f	CG31932	FBgn0041249
Gr23aB	CG15396-PB	FBgn0041248
Gr23aC	CG15396-PC	FBgn0041248
Gr28a	CG13787	FBgn0041247
Gr28bA	CG13788-PA	FBgn0045495
Gr28bB	CG13788-PB	FBgn0045495
Gr28bC	CG13788-PC	FBgn0045495
Gr28bD	CG13788-PD	FBgn0045495
Gr28bE	CG13788-PE	FBgn0045495
Gr2a	CG18531	FBgn0265139
Gr32a	CG14916	FBgn0041246
Gr33a	CG17213	FBgn0032416
Gr36a	CG31747	FBgn0045487
Gr36b	CG31744	FBgn0045486
Gr36c	CG31748	FBgn0045485
Gr39aA	CG31622-PA	FBgn0264556
Gr39aB	CG31622-PB	FBgn0264556
Gr39aC	CG31622-PC	FBgn0264556
Gr39aD	CG31622-PD	FBgn0264556
Gr39b	CG31620	FBgn0041245
Gr43a	CG1712	FBgn0041243
Gr47a	CG12906	FBgn0041242
Gr47b	CG30030	FBgn0041241
Gr57a	CG13441	FBgn0041240
Gr58a	CG30396	FBgn0041239
Gr58b	CG13495	FBgn0041238
Gr58c	CG13491	FBgn0041237
Gr59a	CG30189	FBgn0045483
Gr59b	CG30191	FBgn0045482
Gr59c	CG30186	FBgn0041235
Gr59d	CG30330	FBgn0041236
Gr59e	CG33151	FBgn0041233
Gr59f	CG33150	FBgn0041234
Gr5a	CG15779	FBgn0003747
Gr61a	CG13888	FBgn0035167
Gr63a	CG14979	FBgn0035468
Gr64a	CG32261	FBgn0045479
Gr64b	CG32257	FBgn0045478
Gr64c	CG32256	FBgn0045477
Gr64d	CG14987	FBgn0035486
Gr64e	CG32258	FBgn0045476
Gr64f	CG32255	FBgn0052255
Gr66a	CG7189	FBgn0035870
Gr68a	CG7303	FBgn0041231
Gr77a	CG32433	FBgn0045474
Gr85a	CG31405	FBgn0045473
Gr89a	CG14901	FBgn0038440
Gr8a	CG15371	FBgn0030108
Gr92a	CG31208	FBgn0045471
Gr93a	CG13417	FBgn0041229
Gr93b	CG31336	FBgn0045470
Gr93c	CG31173	FBgn0045469
Gr93d	CG31335	FBgn0045468
Gr94a	CG31280	FBgn0041225
Gr97a	CG33083	FBgn0041224
Gr98a	CG13976	FBgn0039520
Gr98b	CG31059	FBgn0046887
Gr98c	CG31060	FBgn0046886
Gr98d	CG31061	FBgn0046885
Gr9a	CG32693	FBgn0052693
