# Supplementary material for: Antennal transcriptome analysis reveals sensory receptors potentially associated with host detection in the livestock pest Lucilia cuprina
Source: Parasit Vectors. 2024 Jul 18;17:308. doi: 10.1186/s13071-024-06391-6 (PMC11256703; doi:10.1186/s13071-024-06391-6)
Supplement: Supplementary file 3 — Supplementary material 3: Table S2. Olfaction assay data. The table shows the number of flies trapped using fresh beef (collection chamber A), rotten beef (collection chamber B) and non-trapped (collected from the main chamber). In addition, the percentage of flies trapped relative to the totals are shown. The data from experiments with 30 or 50 released flies are listed separately. [file 13071_2024_6391_MOESM3_ESM.xlsx]

## Sheet: Olfaction assay data
MALES+FEMALES	Chambers=Replicates										ONLY FEMALES	Chambers=Replicates										ONLY MALES	Chambers=Replicates
	1	2	3	4	5	6	7	8				1	2	3	4	5	6	7	8				1	2	3	4	5	6	7	8
Number of flies recorded									AVG		Number of females recorded									AVG		Number of males recorded									AVG
30 flies released											30 flies released											30 flies released
Fresh-Beef	3	1	2	2	2	4	1	2	2.125		Fresh-Beef	1	1	1	1	2	2	1	2	1.375		Fresh-Beef	2	0	1	1	0	2	0	0	0.75
Rotten-Beef	12	10	11	9	7	8	9	6	9		Rotten-Beef	9	10	10	9	6	8	7	4	7.875		Rotten-Beef	3	0	1	0	1	0	2	2	1.125
Non-trapped	15	19	17	19	21	18	20	22	18.875		Non-trapped	6	8	6	5	7	5	3	8	6		Non-trapped	9	11	11	14	14	13	17	14	12.875
Total	30	30	30	30	30	30	30	30	30		Total	16	19	17	15	15	15	11	14	15.25		Total	14	11	13	15	15	15	19	16	14.75
50 flies released											50 flies released											50 flies released
Fresh-Beef	5	3	4	2	4	4	2	3	3.375		Fresh-Beef	2	2	3	1	4	4	1	0	2.125		Fresh-Beef	3	1	1	1	0	0	1	3	1.25
Rotten-Beef	11	7	13	12	10	15	13	12	11.625		Rotten-Beef	8	7	11	10	9	13	11	12	10.125		Rotten-Beef	3	0	2	2	1	2	2	0	1.5
Non-trapped	34	40	33	36	36	31	35	35	35		Non-trapped	8	16	10	12	10	9	10	16	11.375		Non-trapped	26	24	23	24	26	22	25	19	23.625
Total	50	50	50	50	50	50	50	50	50		Total	18	25	24	23	23	26	22	28	23.625		Total	32	25	26	27	27	24	28	22	26.375
Number of flies (%)									AVG		Number of females (%)									AVG		Number of males (%)									AVG
30 flies released											30 flies released											30 flies released
Fresh-Beef	10	3.33333	6.66667	6.66667	6.66667	13.3333	3.33333	6.66667	7.08333		Fresh-Beef	6.25	5.26316	5.88235	6.66667	13.3333	13.3333	9.09091	14.2857	9.26318		Fresh-Beef	14.2857	0	7.69231	6.66667	0	13.3333	0	0	5.24725
Rotten-Beef	40	33.3333	36.6667	30	23.3333	26.6667	30	20	30		Rotten-Beef	56.25	52.6316	58.8235	60	40	53.3333	63.6364	28.5714	51.6558		Rotten-Beef	21.4286	0	7.69231	0	6.66667	0	10.5263	12.5	7.35173
Non-trapped	50	63.3333	56.6667	63.3333	70	60	66.6667	73.3333	62.9167		Non-trapped	37.5	42.1053	35.2941	33.3333	46.6667	33.3333	27.2727	57.1429	39.081		Non-trapped	64.2857	100	84.6154	93.3333	93.3333	86.6667	89.4737	87.5	87.401
50 flies released											50 flies released											50 flies released
Fresh-Beef	10	6	8	4	8	8	4	6	6.75		Fresh-Beef	11.1111	8	12.5	4.34783	17.3913	15.3846	4.54545	0	9.16004		Fresh-Beef	9.375	4	3.84615	3.7037	0	0	3.57143	13.6364	4.76658
Rotten-Beef	22	14	26	24	20	30	26	24	23.25		Rotten-Beef	44.4444	28	45.8333	43.4783	39.1304	50	50	42.8571	42.968		Rotten-Beef	9.375	0	7.69231	7.40741	3.7037	8.33333	7.14286	0	5.45683
Non-trapped	68	80	66	72	72	62	70	70	70		Non-trapped	44.4444	64	41.6667	52.1739	43.4783	34.6154	45.4545	57.1429	47.872		Non-trapped	81.25	96	88.4615	88.8889	96.2963	91.6667	89.2857	86.3636	89.7766
Fold-Change (FC) calculations using normalized (%) results from both assays (30 and 50 flies)
	Mean (%)	FC										Mean (%)	FC										Mean (%)	FC
Fresh-Beef	6.91667	1									Fresh-Beef	9.21161	1									Fresh-Beef	5.00692	1
Rotten-Beef	26.625	3.8494									Rotten-Beef	47.3119	5.13611									Rotten-Beef	6.40428	1.27909
