# Supplementary material for: Antennal transcriptome analysis reveals sensory receptors potentially associated with host detection in the livestock pest Lucilia cuprina
Source: Parasit Vectors. 2024 Jul 18;17:308. doi: 10.1186/s13071-024-06391-6 (PMC11256703; doi:10.1186/s13071-024-06391-6)
Supplement: Supplementary file 4 — Supplementary material 4: Table S3. Lucilia cuprina antennal transcriptome data. (A) number of raw, trimmed and mapped sequences per library; (B) assembly data; (C) raw counts per sequence and library for all transcripts, arranged by expression level from top (highest) to bottom (lowest); (D) TPM values per loci all transcripts for each replicate, and group averages highlighted in bold; (E) TPM expression per group for all transcripts after removing transcripts showing a TMP value < 5. (F) The sex-biased genes discussed in the manuscript are highlighted in bold. Abbreviations: TPM: transcript per million, AF: attracted female antennae, NF: non-attracted female, M: male antennae, GC%: guanine + cytosine content in percentage, AVG: average. [file 13071_2024_6391_MOESM4_ESM.xlsx]

## Sheet: A.
Sample	Description		Input (raw reads)	Seqs after trimming	Seqs that mapped to the reference genome
AF1	Paired reads created from AF1_1 + AF1_2		104971502	97101406	92851573
AF2	Paired reads created from AF2_1 + AF2_2		94810340	86698770	83004417
AF3	Paired reads created from AF3_1 + AF3_2		92511158	84866980	81551542
AF4	Paired reads created from AF4_1 + AF4_2		103048644	95248686	91550415
AF5	Paired reads created from AF5_1 + AF5_2		81228388	74477818	71341815
NF1	Paired reads created from NF1_1 + NF1_2		128137504	118757596	113790689
NF3	Paired reads created from NF3_1 + NF3_2		105230868	97914374	93678089
NF4	Paired reads created from NF4_1 + NF4_2		90691224	84556944	81112293
NF5	Paired reads created from NF5_1 + NF5_2		90783204	84659918	80874399
M1	Paired reads created from M1_1 + M1_2		54630616	50993560	48832462
M2	Paired reads created from M2_1 + M2_2		78495320	72820526	69023594
M3	Paired reads created from M3_1 + M3_2		87404418	81514504	77435321
M4	Paired reads created from M4_1 + M4_2		81856342	76117632	72683931
M5	Paired reads created from M5_1 + M5_2		85419832	79384604	75,739,987
DGE
DESeq2
fit type: Parametric. Fits a dispersion-mean relation using the equation: dispersion = asymptotic dispersion + extra Poisson / mean
p-adj value BH > 0.05

## Sheet: B.
Assembly stats
24207 sequences detailed as follows matched to the reference genome ID ASM2204524v1
•21801 CDS (15547 annotated as genes)
•1367 non-coding_RNA
•420 misc_RNA (miscellaneous RNAs = small uncharacterized RNAs)
•618 tRNA
•1 uncharacterized RNA
Percent GC:
Sample	GC% before trimming	GC% after trimming
AF1	36.8	37.3
AF2	36.7	37.2
AF3	37.8	38.2
AF4	37.2	37.6
AF5	37	37.4
NF1	37.1	37.4
NF3	36.3	37.3
NF4	37.7	36.4
NF5	36.8	37.1
M1	37.1	37.9
M2	37	37.5
M3	36	36.6
M4	36.8	38
M5	37.6	37.1

## Sheet: C.
	Read counts
IDs	AF1	AF2	AF3	AF4	AF5	NF1	NF3	NF4	NF5	M1	M2	M3	M4	M5
LOC111684390	336.91	271.34	288.19	324.62	274.46	390.95	388.02	359.66	349.14	227.5	305.05	330.29	285.82	320.38
LOC111684391	145.57	150.98	130.28	145.05	124.16	212.33	179.32	167.16	139.44	106.31	137.13	157.61	145.57	156.9
LOC111684391	116.79	121.83	104.53	116.53	99.92	170.36	144.82	134.12	113	85.47	110.88	126.97	116.8	125.89
LOC111684389	486.51	355.83	454.56	448.43	364.45	578.79	480.37	530.82	412.32	268.77	389.22	375.84	418.77	471.02
LOC111684392	209.88	171.36	301.25	130.17	184.23	367.99	205.76	305.62	211.58	102.19	167.42	136.51	202.69	288.32
LOC124419415	7.25	3.56	10.15	1.88	7.55	16.84	4.61	20.32	9.81	2.89	11.41	3.84	11.73	9.06
LOC111684393	11.54	8.94	7.91	13.25	6.59	12.44	10.95	9.46	8.82	5.61	7	7.48	5.71	8.78
LOC111684393	12.95	10.64	8.68	14.61	7.89	14.79	11.91	11.12	9.49	6.63	8.3	7.99	6.08	9.69
LOC111684388	227.87	204.04	188.8	211.84	173.88	271.18	255.48	212.99	202.26	143.5	186.02	199.48	186.46	200.65
LOC111684387	143.62	117.92	120.67	125.54	100.17	166.25	160.06	164.3	132.87	80.78	111.23	119.07	115.82	130.07
LOC111684387	133.29	110.88	111.99	117.32	93	154.93	148.23	152.68	123.5	74.5	102.82	110.04	106.93	120.16
LOC111684385	34.37	26.41	35.62	30.66	24.34	39.92	38.38	33.82	37.33	20.36	28	31.32	30.12	28.28
LOC111684385	33.62	26.24	35.08	30.22	24.55	39.33	37.97	33.7	37.16	20.66	27.78	30.51	29.83	28.3
LOC111684385	35.18	27.35	36.77	31.51	25.58	40.99	39.49	35.4	38.51	21.31	29.01	31.56	30.85	29.55
LOC111684384	0.73	1.35	0.88	3.88	0.71	1.06	1.46	3.41	0.63	1.52	2.39	2.05	1.94	0.44
LOC111684383	24.13	18.23	21.86	27.49	17.74	24.29	23.97	19.66	17.16	11.2	16.43	20.94	14.76	15.15
LOC111684383	20.81	15.42	18.2	23.21	15.23	21.11	19.61	17.09	15.12	9.93	14.58	18.17	12.45	12.75
LOC111684383	21.92	16.18	19.53	24.07	16.13	22.3	20.98	18.29	16.12	10.58	15.58	19.25	13.47	13.23
LOC111674506	52.91	50.63	51.12	75.91	38.45	64.47	71.19	60.09	58.9	30.01	44.14	51.11	48.37	48.63
LOC111674524	8.48	9.06	3.54	4.89	1.95	14.62	5.36	7.71	3.71	3.15	4.46	5.12	7.1	0.75
LOC111674493	102.11	91.69	81.9	111.56	71.85	99.81	99.83	94.6	85.49	53.96	67.86	74.87	64.02	78.44
LOC111674493	106.35	94.52	84.94	114.87	74.83	103.23	103.41	97.34	88.42	56.03	70.41	77.89	66.42	81.06
LOC111674490	60.3	54.48	56.32	65.69	48.37	82.59	81.72	71.69	62.59	39.82	55.85	59.55	47.76	64.95
LOC111674490	63.92	56.96	59.36	66.9	50.85	87.54	83.51	75.82	65.22	42.26	58.39	60.15	50.98	69.64
LOC111674490	63.72	56.68	59.6	66.81	50.85	87.78	83.45	75.87	65.31	42.32	58.41	60.11	51.2	70.01
LOC111674488	97.17	81.34	79.82	116.95	63.19	120.36	112.29	105.96	98.86	56.37	83.28	92.91	82.93	89.85
LOC111674494	1055.73	835.85	893.33	908.57	754.63	1241.86	1048.39	1097.19	996.77	600.98	762.93	876.33	894.19	955.23
LOC111674520	1.48	0.39	0.49	0.2	1.06	0	3.02	1.09	2.08	0.44	0	0	0.97	1.08
LOC124419723	1.22	0.18	0.3	1.34	0.78	0.06	0.73	0.61	1.35	0.2	0.27	0.34	0.73	0.93
LOC111674507	2.31	1.17	1.59	1.42	2.27	3.63	1.45	3.56	1.76	1.02	2.88	2.58	3.68	2.53
LOC111674512	2.46	2.25	1.67	3.9	2.67	1.54	4.27	3.02	2.3	1.78	1.02	1.92	0.56	2.37
LOC111674512	2.53	1.85	1.34	3.61	2.81	1.34	3.9	2.62	1.7	1.55	1.07	2.28	0.48	2.12
LOC124419646	3.43	2.13	2.31	5.12	2.74	2.13	6.04	3.38	2.24	2.07	1.65	2.35	1.26	3.01
LOC111674514	1.03	2.67	1.66	1.49	0	0.72	1.98	1.65	1.43	0.86	1.7	0	2.83	0.28
LOC111674509	5.08	8.12	3.93	4.88	6.36	6.64	8.19	2.22	4.97	2.2	3.92	3.3	2.94	1.64
LOC111674510	14.33	9.98	10.62	17.21	10.4	16.87	13.64	12.21	6.68	8.95	10.28	13.77	10.02	11.44
LOC111674526	6144.22	5199	5533.59	6370.73	4288.92	7073.85	6023.47	6196.85	5875.17	3440.19	4527.96	5241.82	5582.18	5445.3
LOC111674521	400.83	283.04	327.12	413.76	286.2	376.32	326.3	434.55	338.74	210.56	296.02	291.88	302.95	349.74
LOC111674515	7.71	13.44	9.45	10.69	10.78	16.07	17.66	7.11	10.94	4.61	7.37	8.66	8.28	3.27
LOC124419543	0	0	0	0	0	0	0	0	0	0	0	0	0	0
LOC111674495	0.35	0	0	0	0	0	0.13	0	0	0	0.32	0	0	0
LOC111674508	0.83	0	0	0.67	0	0	0	0	0	0	0	0	0	0
LOC111674518	85.74	86.07	86.89	112.25	68.77	108.09	121.41	101.28	89.28	71.71	93.59	98.61	89.76	102.45
LOC111674518	82.79	83.98	82.43	109.14	65.43	105.01	116.98	94.8	85.35	68.06	89.31	95.59	84.54	98.58
LOC111674518	81.19	82.61	80.54	105.95	64.65	102.88	115.06	93.64	84.32	67.2	87.82	93.95	83.22	96.5
LOC111674519	15.22	11.05	10.96	9.8	11.79	20.43	15.03	15.56	15.29	12.28	10.5	6.66	9.15	9.4
LOC111674523	29.24	28.15	25.47	38.74	20.14	31.91	32.01	25.09	21.96	16.39	22.53	23.99	18.7	21.08
LOC111674523	28.85	27.77	25.13	38.23	19.88	31.48	31.58	24.75	21.66	16.17	22.23	23.67	18.46	20.82
LOC111674523	28.94	27.78	25.17	38.22	19.89	31.55	31.58	24.81	21.7	16.12	22.27	23.93	18.51	20.89
LOC111674523	28.23	27.4	24.45	37.08	19.3	30.84	30.71	24.33	21.06	15.71	21.63	23.16	18.08	20.33
LOC111674523	18.66	17.63	13.96	26.22	12.1	21.24	20.85	16.14	12.61	9.46	14.94	16.13	10.85	11.46
LOC111674527	45.8	48.46	43.27	62.13	35.03	53.59	44.6	44.82	41.51	26.11	34.49	36.35	32.61	37.17
LOC111674527	45.66	48.27	43.15	62.1	34.92	53.44	44.44	44.68	41.36	26.01	34.36	36.21	32.52	37.03
LOC111674513	188.38	167.11	170.22	202.43	148.84	282.01	210.36	203.8	186.98	141.47	172.58	198.83	168.03	185.74
LOC111674489	43.05	37.05	35.05	50.82	27.66	45.82	39.26	44.31	37.38	21.14	30.07	38.69	29.8	34.98
LOC111674489	44.49	38.22	36.09	52.36	28.53	47.4	40.56	45.65	38.45	21.85	31.11	40.1	30.78	36.07
LOC111674489	44.32	38.14	36.07	52.25	28.48	47.18	40.42	45.62	38.45	21.75	30.96	39.83	30.68	36.02
LOC111674489	44.9	38.87	37.03	53.8	28.89	48.1	41.23	46.65	39.08	22.22	31.48	40.92	31.24	36.81
LOC111674489	44.69	38.69	36.86	53.58	28.75	47.87	41.03	46.43	38.92	22.13	31.33	40.73	31.09	36.63
LOC111674489	43.8	37.86	36.02	52.46	28.13	46.95	40.19	45.37	38.01	21.7	30.74	40.03	30.46	35.82
LOC111674489	43.64	37.79	36	52.36	28.08	46.75	40.07	45.34	38.01	21.61	30.6	39.77	30.36	35.77
LOC111674489	45.08	38.97	37.06	53.93	28.96	48.33	41.38	46.71	39.09	22.33	31.64	41.21	31.35	36.88
LOC111674492	199.86	176.55	200.68	238.18	169.29	277.47	240.9	252.24	220.9	139.61	162.05	203.07	174.98	203
LOC111674511	166.75	161.94	136.7	147.86	125.76	206.93	187.48	194.3	153.24	114.8	140.26	135.95	153.64	169.35
LOC111674517	0	0	0	0	0	0.48	0	0	0	0	0	0	0	0
LOC111674496	0	0	0	0	0	0	0	0	0	0	0	0.71	0	0
LOC111674497	0	0	0	0	0	1.02	0	2.08	0.48	0	0	0	0	0
LOC111674498	0	0	0	0	0	0	0.97	0.53	0	0	0.35	0	0	0
LOC111674499	0.43	0	0	0	0	0	0.59	0.18	0	0.24	0	0	0	0.24
LOC111674500	0	0	0	0	0	0	0.11	0	0	0	0	0	0	0
LOC111674501	0	0	0	0	0	0	0	0	0	0	0	0	0	0
LOC111674502	0	0	0	0	0	0	0	0.32	0	0	0	0	0.18	0
LOC124419536	0	0	0	0	0	0	0	0	0	0	0	0	0	0
LOC111674503	0	0	0	0	0	0	0.26	0	0	0	0	0	0	0
LOC111674503	0	0	0	0	0	0	0.12	0	0	0	0	0	0	0
LOC111674504	0	0	0	0	0	0	0	0	0	0	0	0	0	0
LOC111674491	0	0	0	0.4	0	0	0	0	0	0	0	0	0	0
LOC124419313	0.18	0.12	0.18	0	0.18	0.24	0.2	0.07	0.2	0.13	0.33	0.26	0.07	0.13
LOC111690235	0	0	0.12	0.36	0	0	0.36	0	0	0	0	0.1	0.34	0
LOC111690235	0	0	0.13	0.38	0	0	0.38	0	0	0	0	0.11	0.37	0
LOC111690235	0	0	0.12	0.37	0	0	0.37	0	0	0	0	0.1	0.36	0
LOC111690274	0.85	0	0	0	0	0	0	0	0	0	0	0	0	0
LOC111690295	6.52	3.79	6.25	5.23	3.88	5.71	5.74	8.12	8.46	3.61	4.27	2.79	5.37	5.44
LOC111690189	130.04	111.44	108.34	146.47	93.86	131.19	155.12	124.49	128.75	72.9	99.24	112.32	101.02	113.11
LOC111690296	32.65	25.47	29.95	26.97	22.58	41.55	34.25	38.77	36.22	13.94	27.01	27.63	29.38	44.13
LOC111690298	140.55	106	122.16	101.58	130.02	225.49	115.62	146.88	127.72	106.03	118.31	112.06	153	163.08
LOC111690299	249.2	244.67	230.82	224.36	192.6	327.71	258.33	253.2	251.6	137.54	202.66	209.96	247.16	256.15
LOC111690300	281.45	293.69	238.27	230.24	215.29	407.65	295.55	260.37	283.2	144.13	262.21	228.17	267.05	269.95
LOC111690294	244.71	178.49	227.26	204.74	196.98	312.85	217.52	273.9	217.25	147.33	204.7	184.78	205.21	242.72
LOC111690292	1509.84	1167.64	1210.1	1292.39	1003.36	1940.35	1700.08	1481.8	1413.35	847.82	1194.84	1288.34	1200.64	1426.23
LOC111690190	47.05	35.04	45.64	43.52	37.17	51.62	47.28	43.07	34.74	29.69	29.48	45.89	31.47	40.71
LOC111690190	52.44	38.19	50.65	48.04	41.36	57.06	52.99	48.47	38.43	33.49	32.51	51.36	35.44	45.81
LOC124419375	20.41	26.42	29.66	20.26	17.97	35.33	27.01	21.51	19.26	18.32	25.93	26.03	25.21	26.87
LOC111690286	979.99	914.18	940.79	980.49	751.43	1262.6	1056.21	975.37	1001.03	641.19	832.58	850.7	890.54	934.34
LOC111690284	27.65	25.29	27.16	26.07	22.35	37.61	34.1	32.61	27.59	18.06	25.95	25.78	24.18	27.45
LOC111690284	27.9	25.43	27.2	26.3	22.45	37.79	34.35	32.91	27.75	18.26	26.17	25.99	24.38	27.65
LOC111690284	38.91	35.92	38.78	36.49	32.22	53.65	48.35	46.88	39.72	26.25	36.95	37.41	35.07	39.68
LOC111690284	38.28	35.48	38.45	35.93	31.86	53.08	47.66	46.14	39.21	25.77	36.38	36.85	34.53	39.12
LOC111690284	31.97	29.5	31.46	29.7	26.33	44.6	39.56	37.02	32.63	21.32	31.15	30.42	28.27	32.84
LOC111690284	32.04	29.64	31.69	29.9	26.52	44.78	39.81	37.1	32.87	21.48	31.32	30.64	28.34	33.08
LOC111690284	42.4	37.56	42.09	40.73	35.52	58.28	53.34	49.88	42.77	28.17	39.09	39.33	37.89	43.74
LOC111690285	404.98	344.58	294.68	387.99	291.36	455.65	446.61	423.44	364.22	225.52	302.67	373.12	299.99	331.97
LOC111690285	405.03	344.25	294.78	387.65	291.4	455.85	446.78	423.08	363.95	225.22	302.63	372.65	299.83	331.68
LOC111690191	12.48	13.9	15.16	26.5	16.64	22.72	13.3	14.86	8.28	9.48	15.22	7.87	13.15	14.78
LOC111690220	5.18	9.04	4.56	7.79	6.92	12.24	10.08	4.7	7.03	6	5.55	8.16	4.67	10.36
LOC111690277	8.34	9.93	4.91	8.26	5.62	15.25	8.47	9.17	6.45	7.31	6.86	4.43	6.87	6.08
LOC111690226	12.06	9.85	9.18	14.68	8.06	12.46	11.54	11.03	8.73	5.97	8.04	8.88	6.68	8.33
LOC111690226	11.85	9.65	9.02	14.53	7.92	12.25	11.35	10.84	8.61	5.86	7.9	8.73	6.58	8.22
LOC111690226	12.22	9.94	9.3	14.82	8.14	12.63	11.66	11.17	8.82	6.05	8.14	9	6.75	8.4
LOC111690226	12.05	10.05	9.21	14.62	8.12	12.84	11.67	11.25	8.88	6	8.21	9.07	6.81	7.9
LOC111690226	20.89	16.72	16	23.26	14	22.24	20.5	19.44	15.85	10.08	14.2	14.84	11.67	13.73
LOC111690226	17.83	14.58	12.61	19.94	12.27	18.59	18.62	18.44	15.06	8.65	13.46	12.57	10.59	12.4
LOC111690226	15.65	13.15	11.95	15.61	10.63	16.66	15.53	14.84	11.86	7.71	11.35	11.49	9.03	10.68
LOC111690226	16.15	13.57	12.33	16.11	10.94	17.19	16.02	15.31	12.23	7.96	11.71	11.86	9.32	11.02
LOC111690226	16.07	13.5	12.27	16.03	10.89	17.11	15.94	15.24	12.18	7.92	11.66	11.8	9.27	10.97
LOC111690226	16.3	13.69	12.44	16.26	11.04	17.34	16.17	15.45	12.34	8.03	11.82	11.96	9.4	11.12
LOC111690226	15.44	12.98	11.76	15.38	10.45	16.4	15.29	14.6	11.66	7.59	11.17	11.31	8.89	10.51
LOC111690226	16.1	13.54	12.26	16.03	10.88	17.1	15.95	15.23	12.16	7.92	11.65	11.8	9.27	10.97
LOC111690226	21.88	17.51	16.8	20.82	14.73	23.31	22.54	20.59	16.57	10.68	16.47	16.61	13.14	15.51
LOC111690272	440.6	335.52	362.86	542.13	332.38	524.08	484.84	452.64	402.66	255.97	420.29	425.25	404.34	422.77
LOC111690282	36.59	30.26	26.98	42.36	25.23	38.28	41.8	33.92	30.31	17.52	28.38	32.19	22.56	28.66
LOC111690282	36.68	30.33	27.03	42.44	25.27	38.37	41.87	34.01	30.39	17.56	28.39	32.25	22.59	28.72
LOC111690282	36.41	30.24	26.75	41.9	25.31	38.18	41.62	33.71	30.24	17.52	28.47	32.29	22.49	28.49
LOC124419890	28.71	31.62	29.46	41.16	9.4	48.92	42.27	24.19	31.53	22.77	18.07	53.12	22.2	22.89
LOC111690303	92.67	79.43	70.19	103.24	66.18	101.37	114.84	92.5	96.86	56.36	80.99	100.06	74.51	70.81
LOC111690252	1269.15	980.94	1451.68	1000.07	1104.54	1915.29	1207.52	1529.56	1358.07	793.45	1168.85	1046.12	1388.65	1578.99
LOC124419889	0	0.11	0	0	0.21	0	0.48	0	0	0	0	0	0	0
LOC111690230	0.81	0.12	0.86	0.47	0.81	1.36	0.71	0.55	0.3	0.18	0.58	0.73	0.68	0.71
LOC111690230	0.78	0.12	0.85	0.45	0.77	1.47	0.73	0.55	0.31	0.28	0.56	0.7	0.65	0.68
LOC111690246	1436.9	1380	1357.68	1383.32	1181.26	1801.02	1555.71	1416.98	1482.53	870.96	1223.74	1299.49	1301.8	1441.85
LOC111690233	41.09	29.62	31.06	32.12	23.98	36.89	43.74	38.41	32.68	19.41	31.56	32.12	25.22	30.5
LOC111690192	1.31	0.9	0.8	0.97	0.93	1.65	0.96	0.94	1.69	0.4	0.71	0.7	1.56	1.2
LOC111690192	1.32	0.91	0.8	0.98	0.94	1.65	0.96	0.94	1.66	0.41	0.71	0.71	1.57	1.21
LOC111690193	0	2.45	0.6	0.85	0	0.92	0.93	1.22	1.01	0.07	0.4	0.54	0	0.53
LOC111690192	3.62	1.56	1.61	2.74	2.13	3.69	2.47	2.69	3.69	1.16	1.7	1.08	3.04	3.49
LOC111690185	3.88	2.98	2.37	4.09	2.33	3.46	3.9	3.78	3.66	1.32	2.41	3.17	2.53	2.94
LOC111690185	4.09	3.08	2.48	4.76	2.39	3.59	3.92	3.88	3.93	1.41	2.47	3.25	2.59	3.02
LOC111690192	3.64	1.4	1.98	2.33	2.89	3.66	2.56	2.63	3.67	1.57	1.6	1.23	3.18	4.8
LOC111690249	898.62	762.9	730.54	975.21	649.46	936.15	939.27	844.23	883.33	468.53	571.89	714.31	681.59	638.55
LOC111690249	661.19	551.88	552.26	652.37	483.13	710.74	666.09	652.27	646.46	350.74	435.47	493.18	525.35	488.32
LOC111690249	670.8	558.93	560.61	662.74	490.9	720.12	674.74	663.4	655.02	355.37	441.72	499.88	532.87	495.25
LOC111690311	89.18	78.09	64.22	93.83	79.76	102.19	107.64	75.58	110.4	53.68	82.97	76.4	101.52	89.03
LOC111690312	251.82	217.18	236.29	301.99	201.19	307.07	370.03	274.87	250.62	201.89	241.37	294.81	237.83	278.05
LOC111690240	238.4	222.08	165.69	227.34	177.39	248.76	256.46	163.13	192.95	132.04	177.36	239.59	180.43	175.74
LOC111690231	47.77	28.67	42.05	44.86	32.3	58.87	56.66	52.56	49.02	29.69	40.03	36.22	42.21	49.2
LOC111690194	303.72	271.26	257.19	382.06	225.14	335.01	388.76	322.53	303.46	194.13	256	288.54	249.28	263.33
LOC111690271	189.23	179.13	178.33	199.23	174.01	274.41	205.88	205.08	187.74	127.69	163.26	188.61	179.24	208.33
LOC124419381	1.02	0.2	1.41	0.2	1.2	1.44	2.68	2.49	4.52	0	2.45	0	0.45	1.12
LOC124419886	70.75	65.63	62.7	93.41	53.02	90.99	90.76	71.26	63.63	43.03	56.97	74.64	55.23	59.15
LOC111690223	545.21	488.53	444.26	552.68	404.57	659.2	643.94	560.45	523.54	352.08	472.18	567.46	459.56	477.1
LOC111690195	0.34	0.2	0.15	0.05	0.24	0.27	0.13	0	0.09	0.12	0.09	0.11	0.12	0.07
LOC111690195	0.25	0.33	0.16	0.1	0.34	0.26	0.18	0.05	0.08	0.25	0.13	0.14	0.24	0.11
LOC111690195	0.35	0.26	0.14	0.06	0.27	0.28	0.16	0.03	0.1	0.15	0.08	0.1	0.15	0.07
LOC111690219	5.31	4.85	4.33	6.44	3.02	3.34	5.52	5.4	5.92	2.93	5.35	3.17	3.39	3.49
LOC111690219	5.03	4.45	4.1	6.48	2.86	3.5	5.74	5.11	5.6	2.77	5.12	3	3.21	3.3
LOC111690270	190.65	163.49	155.07	147.27	135.24	302.47	217.43	221.41	188.38	101.2	140.62	170.78	178.7	172.38
LOC111690258	145.95	143.96	139.46	168.61	118.09	182.07	166.99	133.41	120.95	85.92	101.67	159.38	127.34	134.18
LOC111690288	40.85	35.2	34.75	50.45	29	51.46	45.93	39.59	29.25	22.33	29.16	35	27.43	31.33
LOC111690288	40.79	35.15	34.7	50.38	28.99	51.48	45.9	39.54	29.28	22.3	29.12	34.95	27.4	31.28
LOC111690287	405.13	366.29	353.21	437.53	282.8	456.14	454.56	427.5	379.14	249.99	321.69	332.59	311.87	368.17
LOC111690250	42.76	32.56	31.05	42.84	32.51	49.52	47.83	41.49	39.04	26.62	35.17	33.77	36.1	40.44
LOC111690250	44.85	33.43	32.27	44.54	33.88	51.95	49.41	43.27	39.75	27.49	35.71	35.15	36.99	42.3
LOC111690250	45.25	33.8	32.95	44.97	34.38	52.75	49.96	43.78	40.37	27.74	36.06	35.77	37.4	42.94
LOC111690301	325.01	297.39	297.74	327.52	254.73	432.43	381.91	323.3	328.77	205.16	280.22	324.88	290.38	301.69
LOC111690302	175.24	157.37	142.37	182.41	147.43	227.44	182.41	190.08	194.53	106.05	165.52	149.18	168.97	192.1
LOC111690257	178.51	174.85	147.21	154.88	145.31	245.15	203.58	155.57	174.15	104.42	159.82	165.49	159.85	180.16
LOC111690304	35.52	35.69	31.3	43.82	25.48	46.3	42.09	34.7	29.41	23.81	29.71	34.06	21.17	27.58
LOC111690304	30.11	28.97	24.6	41.36	20.13	35.18	34.9	28.79	22.67	19.52	24.54	29.9	17.46	21.65
LOC111690305	9.71	9.58	10.43	8.83	7.59	16.1	12.86	12.3	11.63	7.26	7.5	8.37	10.61	9.11
LOC111690304	32.22	32.14	27.66	39.23	23.1	41.42	38.54	31.15	26.83	22.07	27.02	32.01	19.35	25.05
LOC124419709	3.06	3.97	2.71	2.95	1.68	2.56	5.28	2.3	3.73	1.72	3.4	2.17	4.08	5.11
LOC124419709	2.8	3.95	2.76	2.91	1.71	2.62	5.27	2.23	3.69	1.75	3.35	2.22	3.7	5.1
LOC111690305	12.45	8.12	10.19	8.14	6.47	16.37	12.07	12.25	9.97	7.28	6.73	8.8	9.83	8.42
LOC111690215	169.57	146.82	137.96	205.67	122.21	170.23	189.87	129.22	109.89	83.36	120.83	147.83	84.4	112.19
LOC111690196	13.65	10.38	11.78	10.01	9.6	19.94	12.05	12.14	15.46	5.52	9.07	8.44	13.48	13.55
LOC111690196	13.57	10.2	12.01	9.91	9.55	20.28	12.12	12.11	15.49	5.42	9.19	8.5	13.43	13.81
LOC111690256	1.87	1.26	0.72	1.62	1.17	1.02	1.53	1.72	1.28	0.82	1.2	0.91	1.06	1.24
LOC111690256	1.93	1.35	0.7	1.66	1.12	1.04	1.62	1.69	1.32	0.85	1.22	0.88	1.15	1.19
LOC111690256	1.85	1.29	0.69	1.62	1.08	0.95	1.47	1.62	1.26	0.86	1.27	0.81	1.08	1.24
LOC111690256	1.87	1.32	0.7	1.64	1.09	1.01	1.58	1.65	1.28	0.85	1.26	0.86	1.12	1.23
LOC111690256	1.71	1.15	0.66	1.69	1.07	0.94	1.41	1.58	1.17	0.76	1.14	0.84	0.97	1.14
LOC111690256	1.87	1.31	0.69	1.63	1.09	1	1.57	1.71	1.31	0.85	1.25	0.85	1.12	1.23
LOC111690256	1.85	1.41	0.73	1.61	1.27	1.28	1.7	1.78	1.33	0.85	1.21	0.97	1.31	1.28
LOC111690254	105.38	99.93	99.54	95.26	86.01	127.73	127.55	133.04	118.59	65.76	95.7	92.57	98.58	130.47
LOC124419335	1.49	2.61	1.14	1.16	2.28	2.51	2.54	0.74	0.37	1.28	0.91	4.02	2.18	1.27
LOC111690210	27.65	28.23	17.7	43.88	17.69	32.9	28.33	21.98	27.51	19.02	44.41	34.47	18.13	15.75
LOC111690279	4595.32	4293	4191.26	4859.3	3599.82	5643.25	5394.6	4472.18	4552.78	2856.75	3852.32	4302.64	3905.92	4281.73
LOC111690279	4400.38	4122.13	4019.04	4666.49	3454.75	5415.32	5173.96	4276.95	4362.57	2735.34	3693	4123.62	3753.38	4101.63
LOC111690279	3521.52	3246.72	3291.02	3585.89	2773.58	4342.34	3937.83	3486.63	3461.87	2161.98	2922.37	3130.59	2951.47	3307.58
LOC111690279	5150.93	4775.26	4706.26	5370.7	4039.77	6402.8	6005.5	5107.5	5134.37	3209.38	4333.7	4826.73	4400.18	4850.84
LOC111690260	20.58	4.44	13.12	14.49	6.78	15.72	10.24	15.56	14.41	5.97	14.68	4.57	9.95	11.69
LOC111690244	18.75	13.39	14.02	13.31	16.35	23.56	15.78	23.74	20.45	6.84	9.61	7.92	7.31	8.31
LOC111690216	854.74	705.49	756.79	958.57	581.86	918.87	786.8	794.57	682.56	383.83	559.95	556.54	514.7	604.93
LOC111690216	799.65	659.43	694.18	907.12	538.6	847.12	737.16	733.13	630.49	354.11	515.39	525.37	475.49	554.26
LOC111690216	977.6	807.11	869.07	1092.31	666.81	1052.49	900.75	909.72	783.76	440.32	641.28	633.56	591.36	694.65
LOC111690198	1.11	3.58	0.24	0.37	0.67	0	1.01	1.03	0.21	0.55	3.78	1.91	2.09	1.89
LOC111690264	0.4	0.39	8.91	1	0.99	6.69	6.38	5.13	4.45	5.55	4.39	0	2.63	13.42
LOC111690251	26.49	18.35	18.82	35.08	18.61	31.08	34.41	27.13	27.48	17.42	27.96	38.81	25.56	23.7
LOC111690199	0	0	0	0	0	0	0	0	0	0	0	0.15	0	0
LOC111690199	0	0	0	0	0	0	0	0	0	0	0	0.14	0	0
LOC111690239	0	0	0	0	0	0	0	0	0.14	0	0	0	0	0
LOC111690218	336.24	303.25	287.2	280.63	273.62	446.93	367.77	371.21	354.49	208.37	315.87	315.72	364.45	344.65
LOC111690218	232.41	201.34	195.9	222.37	178.01	296.1	260.9	245.06	242.76	146.57	205.08	238.05	238.19	224.24
LOC111690218	216.79	189.81	182.12	209.65	167.45	275.55	240.07	228.55	222.33	135.13	196.25	214.63	210.92	210.28
LOC111690280	0.26	0.51	0.02	0.11	0.25	0.15	0.5	0.22	0.24	0.12	0.56	0.02	0.28	0.07
LOC111690280	0.27	0.52	0.02	0.11	0.26	0.16	0.51	0.22	0.25	0.12	0.58	0.02	0.29	0.07
LOC111690184	14.45	13.64	11.49	18.74	9.54	16.72	16.61	16.32	13.23	7.99	11.84	15.58	12.02	11.99
LOC111690184	14.41	13.6	11.46	18.69	9.52	16.68	16.57	16.28	13.19	7.97	11.8	15.54	11.99	11.96
LOC111690184	14.82	13.94	11.74	19.14	9.76	17.15	17	16.7	13.57	8.2	12.14	15.99	12.33	12.28
LOC111690184	14.76	13.87	11.7	19.05	9.72	17.07	16.92	16.62	13.5	8.16	12.08	15.91	12.27	12.22
LOC111690184	14.48	13.66	11.51	18.78	9.56	16.76	16.65	16.35	13.26	8.01	11.86	15.61	12.04	12.02
LOC111690184	14.74	13.77	11.73	18.89	9.67	17.05	16.83	16.51	13.45	8.11	12.03	15.83	12.2	12.12
LOC111690184	14.68	13.71	11.69	18.8	9.63	16.97	16.75	16.44	13.38	8.07	11.97	15.75	12.15	12.06
LOC111690314	85.83	75.49	70.02	100.32	56.85	102.94	92.07	91.8	87.15	53.59	66.01	90.25	62.37	72.57
LOC111690241	1947.73	1437.01	1799.14	1422.53	1478.17	2785.53	1722.35	2132.29	1854.37	1132.54	1653.24	1469.15	1814.68	1932.39
LOC111690200	33.58	15.04	26.2	23.77	16.25	34.09	22.03	34.74	20.21	15.33	13.39	11.37	23.32	19.78
LOC111690238	4.53	3.39	3.36	9.57	4.13	8.26	7.38	6.33	6.05	6.69	11.7	9.37	9.25	12.08
LOC111690267	48.34	51.32	55.36	50.65	50.31	110.25	66.64	78.61	55.65	37.07	73.59	90.05	103.44	104.28
LOC111690278	0	2.22	5.29	3.67	0	0	0	1.26	0.94	4.37	0	1.25	0	5.57
LOC111690255	6.06	2.73	13.57	23.41	1.45	8.27	22.97	26.22	18.17	10.32	29.36	7.05	21.67	34.83
LOC111690261	0	0	0	0	0	0	0.73	0	0	0	0	0	0	0
Trnak-uuu	2.95	0	0.48	0	0	4.47	0.54	2.19	3.82	1.09	5.91	5.42	1.07	1.62
Trnaf-gaa	0	0	0	0	0	0	0	0	0	0	0	0	0	0
LOC111690247	5.23	4.64	3.86	6.18	4.28	7.39	6.92	6.69	4.63	4.01	6.54	5.5	4.98	3.9
LOC111690247	5.24	4.65	3.87	6.19	4.28	7.4	6.93	6.69	4.64	4.02	6.55	5.51	4.99	3.91
LOC124419879	1.96	1.26	0.77	0.64	1.01	0.66	2.42	1.11	0.97	0.89	0.38	0.96	0.58	1
LOC111690187	0.2	0.55	0.15	0.64	0.28	0.51	0.45	0.47	0.57	0.62	0.34	0.4	0.21	0.33
LOC111690211	6.13	6.36	4.42	13.66	4.68	7.26	6.32	6.69	5.06	2.84	4.78	6	4.03	4.6
LOC111690211	6.21	6.42	4.44	13.86	4.7	7.32	6.33	6.71	5.05	2.87	4.77	6.02	4.01	4.56
LOC111690211	6.46	6.76	4.6	14.43	4.9	7.56	6.63	7.12	5.15	2.78	5.06	5.91	4.09	4.84
LOC111690315	0	5.52	3.17	8.03	1.58	1.62	0	0	0	1.78	0	0	2.63	0
LOC111690182	632.48	536.04	603.02	636	494.62	860.72	764.37	664.7	592.37	396.22	589.96	578.97	507.83	633.28
LOC111690201	13.4	15.32	12.08	14.65	7.3	21.25	17.66	18.74	20.9	6.48	10.41	23.68	13.05	21.57
LOC111690268	13.37	6.01	5.81	7.24	4.67	11.67	7.2	11.33	5.4	2	4.09	3.62	3.47	11.3
LOC111690269	3.56	3.92	6.07	2.19	3.78	6.61	6.39	2.6	4.59	1.83	2.05	1.55	1.73	4.54
LOC111690202	10.22	6.87	8.56	6.49	6.03	11.85	9.77	9.02	6.94	7.02	7.94	7.34	7.77	14.2
LOC111690202	9.96	6.69	8.34	6.32	5.88	11.55	9.53	8.79	6.76	6.84	7.74	7.15	7.57	13.84
LOC124419302	17.76	12.41	11.12	8.19	16.45	29.67	16.66	11.96	11.37	7.37	13.07	17.34	21.1	17.6
LOC111690265	3.58	3.41	7.73	4.03	4.18	0.68	6.75	4.86	8.82	0	0.73	2.35	3.8	4.17
LOC111690248	8.88	5.58	5.57	8.04	6.96	9.4	10.05	4.84	7.63	4.26	6.9	5.36	7.6	7.11
LOC111690275	27.41	25.62	21.17	31.55	18.8	27.04	26.85	28.13	23.65	13.95	21.68	22.75	19.18	21.2
LOC111690275	26.64	25.09	20.71	31.72	18.36	26.35	26.16	27.3	23.07	13.54	21.05	22.15	18.53	20.57
LOC111690275	24.79	23.74	19.31	31.49	17.08	24.03	24.33	25.26	21.24	12.46	19.55	20.39	17.04	19.08
LOC111690275	24.81	23.75	19.33	31.51	17.1	24.04	24.35	25.28	21.26	12.47	19.56	20.4	17.06	19.1
LOC111690275	33.83	32.6	26.44	42.82	23.39	33.03	33.11	34.61	29.08	16.92	26.7	27.81	23.24	26.12
LOC111690259	77.86	63.6	63.64	64.18	58.34	87.68	73.83	88.27	80.7	36.93	54.97	66.74	66.09	68.17
LOC111690259	78.22	65.06	64.22	64.84	59.49	87.4	74.5	87.87	81.75	36.93	55.87	68.15	67.12	68.86
LOC111690203	0.12	0	0.24	0.12	0.24	0	0	0	0	0	0	0	0	0
LOC111690291	530.13	480.88	471.95	544.41	410.9	658.9	609.04	550.28	525.66	325.54	460.03	482.46	476.3	548.96
LOC111690289	357.21	334.28	343.02	407.03	275.72	481.47	428.5	398.92	342.16	231.63	275.99	312.82	323.1	337.35
LOC111690204	30.38	27.24	28.03	36.37	27.01	39.7	42.28	36.85	27.99	17.49	22.95	28.81	26.46	31.19
LOC111690204	33.1	28.83	30.32	39.65	28.26	41.65	45.13	37.32	30	18.64	25.41	30.97	28.69	34.5
LOC111690205	405.25	358.88	359.66	352.47	307.69	470.67	438.34	441.31	380.12	252.57	345.88	365.59	339.27	358.75
LOC111690183	128.4	113.4	112.35	147.89	96.25	143.46	153.71	146.67	115.61	69.33	98.77	115.75	91.96	114.77
LOC111690293	61.09	54.69	52.69	61.13	46.44	67.84	71.22	58.75	60.08	36.38	49.81	57.07	52.92	52.64
LOC111690293	62.2	55.64	53.7	62.37	47.31	69.24	72.41	59.87	61.16	37.07	50.62	58.13	54.09	53.62
LOC111690293	43.41	37.59	37.27	45.7	32.37	49.31	47.51	41.56	40.29	24.78	33.01	39.85	34.99	36.99
LOC111690293	46.51	40.4	40.19	48.9	34.67	52.57	50.91	44.52	43.17	26.48	35.6	42.72	37.43	39.88
LOC111690293	46.32	40.83	39.12	48.41	34.42	51.49	49.09	44.62	42.66	26.4	35.04	41.77	36.99	38.76
LOC111690293	55.04	52.97	42.14	63.47	39.41	59.28	58.15	51.35	49.67	32.49	40.73	49.65	41.87	42.77
LOC111690293	58.3	54.56	45.94	64.62	42.65	63.07	60.91	54.45	53.11	33.95	44.44	52.04	45.61	45.59
LOC111690293	53.44	51.5	40.91	61.67	38.26	57.55	56.48	49.83	48.21	31.55	39.54	48.19	40.69	41.54
LOC111690293	44.2	42.33	34.14	50.61	31.71	47.7	46.54	41.34	40.08	25.93	32.54	40.11	34.28	34.84
LOC111690263	490.22	349.74	501.05	328.13	455.17	711.85	493.84	552.5	522.92	297.98	381.92	371.16	527.61	543.21
LOC111690213	10229.4	7839.64	11020.6	7061.83	8632.59	15923.1	9130.5	12508.1	10595.1	6682.26	9162.48	7116.78	10826.5	12820.6
LOC111690214	119.82	101.48	123.18	140.78	107.39	192.75	143.88	185.22	98.11	88.11	113.3	126.5	131.1	132.86
LOC111690253	314.81	260.5	289.18	269.87	226	376.34	321.8	292.66	297.06	194.57	258.75	307.81	272.59	278.77
LOC111690266	443.47	369.39	389.48	385.81	304.03	656.2	516.11	494.14	421	235.41	327.72	426.11	437.91	434.97
LOC111690224	118.43	112.88	122.76	82.34	93.57	190.52	142.96	150.94	98.08	67.68	118.68	107.26	104.87	129.88
LOC111690225	294.58	335.87	333.89	341.63	274.32	475.72	364.7	315.08	332.1	224.69	334.83	353.19	319.25	382.28
LOC111690206	17782.6	13475.3	18812.6	14654.2	13976.8	26401.7	17190.2	19417.7	18401.7	10361.9	14128.2	14777.1	16861.9	19809
LOC124419595	6.31	7.27	5.3	6.44	5.08	8.01	8.68	7.49	7.41	3.75	5.22	8.83	7.59	6.27
LOC124419595	7.15	8.3	6.04	7.35	5.8	9.14	9.9	8.54	8.39	4.15	5.71	10.07	8.54	7.15
LOC124419595	7.28	8.45	6.16	7.49	5.91	9.31	10.08	8.67	8.55	4.23	5.82	10.26	8.7	7.29
LOC111690232	2831.71	2463	2613.89	2774.21	2236.95	3739.5	3186.42	2881.38	3027.77	1782.88	2253.12	2523	2480.62	2813.59
LOC111690242	0.96	0.01	0	0.19	0.05	1.28	1.2	1.22	0.55	0.04	0.07	0.86	0.95	0
LOC111690313	160.57	145.62	142.44	187.94	123.74	202.3	189.14	165.75	149.28	115.8	147.65	181.67	139.04	149.83
LOC111690313	156.75	142.51	138.49	184.6	120.84	196.54	184.6	161.49	145.56	113.03	143.93	178.37	135.45	145.94
LOC111690313	151.61	136.7	131.39	179.64	115.83	187.62	177.29	154.24	139.23	107.14	138.04	171.2	129.97	140.17
LOC111690221	148.3	130.91	137.32	149.03	105.35	225.99	177.5	163.94	142.39	103.19	122.23	130.47	143.7	167.07
LOC111690222	218.5	177.71	219.39	189.28	158.64	263.85	240.6	237.49	200.48	143.35	191.47	168.04	175.89	236.8
LOC111690309	181.22	180.75	202.91	208.55	169.46	269.66	228.02	223.64	209.06	136.69	177.94	186.12	189.33	181.79
LOC111690310	24.4	19.99	48.41	32.77	32.12	53.2	54.41	54.16	38.26	20.21	31.21	25.89	32.76	29.85
LOC111690307	479.13	428.56	469.2	442.58	375.42	623.44	528.35	511.42	493.96	331.42	432.91	415.8	441.36	521.76
LOC111690307	469.2	420.6	460.74	435.33	368.18	609.81	515.03	499.64	481.97	323.79	422.37	405.4	430.67	510.66
LOC111690306	15.1	14.51	15.17	18.53	12.41	20.29	21.55	18.55	14.7	11.1	15.4	16.63	12.21	12.83
LOC111690209	6.92	3.58	4.13	11.83	13.06	14.53	9.98	197.18	4.04	7.45	58.32	9.64	15.53	11.58
LOC111690237	67.11	21.73	44	36.16	53.23	97.5	59.37	499.62	58.03	64.88	211.69	50.06	191.44	126.59
LOC111690236	0.84	3.03	2.77	0	4.82	8.5	1.38	193.27	3.74	2.02	37.73	4.64	22.09	4.61
LOC111690306	16.43	15.77	16.53	20.26	13.48	22.19	23.33	20.12	16.04	11.96	16.77	18.03	13.25	13.93
Trnap-ugg	0	0	0	0	0	0	0	0	0	0	0	0	0	4.91
Trnav-aac	0	0	0	0	0	0	0	0	0	0	0	0	0	0
Trnav-aac	4.42	0	0	0	0	0	0	0	0	0	0	0	0	0
Trnav-aac	0	5.79	0	0	1.45	4.47	0	0	1.64	0	0	0	0	0
LOC111690283	5.18	5.66	0.47	1.53	2.17	4.36	3.05	5.12	2.45	3.71	5.04	6.78	6.4	2.95
LOC111680190	0	0	0	0	0	0	0	0	0	0	0	0.28	0	0
Trnat-agu	0	0	0	0	0	0	0	0	0	0	0	0	0	0
Trnap-ugg	0	0	0	0	0	0	0	0	0	0	0	0	0	0
Trnap-ugg	0	0	0	0	0	0	0	0	0	0	0	0	0	0
Trnap-ugg	0	0	0	0	0	0	0	0	1.66	0	0	0	0	0
Trnap-ugg	0	0	0	0	0	0	0	0	0	0	0	0	0	0
Trnap-ugg	0	0	0	0	0	0	0	0	0	0	0	0	0	0
Trnap-ugg	0	0	0	0	0	0	1.64	0	0	0	1.63	0	0	0
LOC111680191	0	0	0	0	0.38	1.36	0.63	0.64	0	0	0	0	1.89	0
LOC111680193	5.5	1.8	8.52	5.23	3.34	2.64	2.3	0.58	2.03	0.58	0.29	6.07	0.57	4.88
LOC111680207	0	0	0	0	0.16	1.31	0	0	1.43	0	0	0.18	1.06	0.89
LOC111680194	79.33	65.47	74.56	62.07	73.69	108.06	85.88	86.58	89.78	53.96	73.82	64.05	87.18	89.79
LOC111680182	7534.35	7262.09	7327.23	7995.03	6244.54	10562.8	9199.99	8000.63	8512.75	4998.13	6400.94	7687.15	7487.23	8194.73
LOC111680188	675.72	609.06	596.1	616.13	530.92	897.91	808.12	712.81	710.26	467.57	580.43	756.58	720.99	727.98
LOC111680188	683.31	616.16	603.05	623.31	537.01	908.29	817.54	721.12	718.33	473.02	587.2	765.4	729.29	736.25
LOC124419813	36.71	28.82	29.32	43.1	25.01	47.02	46.18	36.91	37.63	20.66	30.44	35.89	33.53	33.53
LOC111680177	967.01	872.41	908.61	1025.7	741.49	1264.32	1126.95	1032.02	1042.64	590.59	857.46	924.45	914.75	973.4
LOC111680203	134.92	124.74	112.51	158.21	102.71	160.8	158.67	130.22	147.97	82.6	116.76	129.14	101.15	113.15
LOC111680202	97.66	77.04	81.34	119.01	81.82	126.24	115.68	103.27	92.54	58.82	72.69	105.67	80.33	93.79
LOC111680204	38.06	28.46	35.1	28.32	31.27	42.34	41.27	36.48	28.25	21.57	28.41	33.34	27.77	32.77
LOC111680204	38.58	28.76	35.45	28.7	31.69	42.85	41.67	36.9	28.63	21.86	28.73	33.7	28.14	32.83
LOC111680195	17.75	19.14	18.39	9.69	20.49	14.73	18.62	12.36	16.73	11.79	16.7	10.2	18.94	18.23
LOC111680205	180.73	166.08	163.48	185.2	137.29	225.29	213.51	227.25	165.8	118.91	174.71	173.32	193.71	187.85
LOC111680198	88.15	85.2	59.27	116.21	60.79	97.28	100.89	86.85	80.03	43.59	69.91	81.08	59.21	59.3
LOC111680206	6.46	4.23	4.24	4	3.59	5.91	5.48	7.57	4.16	3.04	4.76	7.51	4.1	2.03
LOC111680174	103.35	69.97	75.54	109	65.72	110.1	94.22	100.67	99.18	46.03	76.71	79.9	81.83	83.47
LOC111680185	124.67	117.3	114.17	145.69	90.25	151.89	128.33	129.35	118.8	72.18	98.45	109.43	106.26	118.91
LOC111680185	125.45	117.7	114.88	146.09	91.18	152.51	129.57	130.86	119.36	72.75	99.36	110.32	107.38	119.57
LOC111680185	136.32	126.92	124.96	158.01	100.99	164.65	142.22	145.74	130.28	80.18	108.52	120.89	118.56	126.9
LOC111680186	2640.47	2246.99	2844.2	2470.39	2233.63	3589.39	2710.4	2473.77	2117.74	1730.3	2320.24	2375.83	2254.72	2774.53
LOC111680197	68.88	58.13	68.35	70.8	59.86	107.91	76.62	73.69	67.66	47.99	63.29	69.59	54.32	76.19
LOC111680197	69.46	58.6	68.97	71.41	60.52	109.22	77.66	74.53	68.61	48.63	63.97	70.4	55.14	77.27
LOC111680197	68.34	57.81	67.86	70.36	59.63	107.35	76.33	73.26	67.4	47.75	62.93	69.21	54.14	75.95
LOC111680187	77.27	63.27	51.42	81.58	52.74	82.22	85.98	78.76	78.14	39.63	64.64	61.81	52.05	59.95
LOC111680183	24.77	14.99	18.52	23.91	16.79	24.57	25.51	15.75	14.35	15.01	14.24	18.75	9.05	19.93
LOC111680184	132.88	128.43	97	181.6	124.77	169.27	210.23	160.73	118.14	81.04	113.97	143.93	131.64	143.22
LOC111680178	50.35	44.03	41.75	57.55	36.66	62.71	62.81	51.51	46.35	28.64	42.6	47.71	42.74	40.83
LOC111680178	53.72	48.69	45.22	61.77	40.77	71.22	70.94	59.53	52.26	31.58	47.78	52.34	48.17	43.9
LOC111680178	40.28	37.03	34.42	49.52	30.57	51.09	53.21	43.03	38.53	21.63	35.17	40.43	33.4	33.57
LOC111680178	40.47	37.34	34.64	49.74	30.86	51.37	53.55	43.24	38.83	21.72	35.49	40.8	33.68	33.8
LOC111680178	173.49	152.3	145.94	143.6	147.15	225.96	212.6	157.48	167.06	114.69	164.61	172.76	174.24	167.82
LOC111680178	166.77	149.01	141.59	139.53	140.79	218.11	203.31	149.99	162.23	109.72	157.89	161.12	168.48	163.69
LOC111684565	1.91	2.4	1.07	2.87	1.38	1.96	1.82	2.65	2.93	0.75	1.77	1.49	2.51	1.72
LOC111680265	18.66	23.21	22.82	23.25	39.65	54.58	58.42	22.9	29.04	25.05	38.95	18.72	33.12	31.48
LOC111677701	98.98	74.91	115.59	98.92	79.51	138.72	98.46	109.83	85.38	66.89	93.78	105.93	90.76	103.28
LOC111677680	136.24	125.99	136.76	122.62	107.4	189.86	152.03	123.63	120.77	80.07	112.09	138.08	108.56	140.18
LOC111677679	385.76	336.37	392.24	405.5	298.04	548.98	460.32	440.09	404.75	273.9	328.98	346.82	379.51	415.18
LOC111677699	72.54	78.57	72.58	93.28	74.55	112.69	102.51	74.97	76.78	50.31	65.02	64.92	76.68	69.02
LOC111677675	323.97	296.94	272.55	299.39	270.02	424.55	363.37	334.55	324.98	210.87	273.02	301.4	298.85	345.5
LOC124419869	0	0	0	0	0	0	0	0	0	0	0	0	0	0
LOC111677721	26.58	21.35	18.76	26.22	15.19	26.19	32.44	22.61	24.02	16.81	23.48	30.46	25.95	22.15
LOC111677721	27.8	22.13	19.64	27.45	15.85	27.31	33.88	23.56	25.11	17.54	24.57	31.66	27.03	23.03
LOC111677721	27.7	22.26	19.59	27.37	15.86	27.31	33.84	23.6	25.05	17.55	24.51	31.77	27.03	23.04
LOC111677721	29.86	23.76	21.31	29.89	16.81	29.34	36.01	25.34	26.93	18.95	26.55	33.56	28.64	24.47
LOC111677721	32.07	25.66	23.05	32.34	17.91	31.38	38.53	27.18	28.91	20.31	28.58	35.98	30.84	26.4
LOC111677721	33.91	27.49	24.84	34.92	19.47	34.15	41.53	29.54	31.2	21.88	30.28	38.11	32.6	28.3
LOC111677709	1.04	0.85	0.73	1.18	0.64	1.14	0.93	1.05	0.71	0.62	0.95	1.25	0.82	0.93
LOC111677709	1.04	0.85	0.73	1.18	0.64	1.14	0.93	1.05	0.71	0.62	0.95	1.25	0.82	0.93
LOC111677709	1.03	0.84	0.72	1.17	0.64	1.13	0.92	1.06	0.71	0.61	0.94	1.28	0.81	0.92
LOC111677709	1.05	0.89	0.71	1.39	0.65	1.09	0.85	1.02	0.74	0.67	0.85	1.18	0.77	0.97
LOC111677712	154.86	126.54	137.53	189.47	111.15	197.96	159.64	165.04	125.71	91.82	119.56	136.37	121.05	132.58
LOC111677695	115.48	106.96	99.21	133.51	96.3	154.3	142.46	129.2	125.8	81.19	109.82	118.51	107.18	105.72
LOC111677695	115.61	107.13	99.03	133.8	96.39	154.53	142.71	129.54	126.06	81.28	109.99	118.7	107.4	105.99
LOC111677708	41.4	30.7	30.77	35.75	27.07	40.73	44.26	35.02	28.17	20.43	24.28	33.7	24.6	31.81
LOC111677707	31.2	27.85	26.44	36.68	22.59	37.02	36.86	34.51	31.26	19.25	27.61	31.45	24.19	27.66
LOC111677707	31.12	27.75	26.34	36.61	22.51	36.86	36.75	34.38	31.13	19.2	27.51	31.35	24.1	27.54
LOC111677707	31.79	28.67	27.01	37.36	23.09	37.9	38.06	35.39	32.09	20.01	28.61	32.36	24.64	28.35
LOC111677707	31.71	28.57	26.9	37.28	23.01	37.74	37.95	35.25	31.95	19.95	28.51	32.25	24.55	28.23
LOC111677720	0.34	1.15	0.33	0	0.16	2.2	2.21	0.56	0.56	0.37	1.1	0	0.55	0.18
LOC111677707	32.14	28.9	27.24	37.67	23.27	38.23	38.45	35.75	32.31	20.17	28.9	32.62	24.81	28.78
LOC111677700	278.86	258.13	277.47	276.08	230.81	388.88	310.22	294.78	275.31	180.53	234.93	203.9	260.72	252.31
LOC124419463	12.73	12.3	9.52	16.17	17.58	18.34	18.77	15.76	25.8	7.87	10.97	12.55	13.65	12.85
LOC124419463	12.56	12.28	9.81	15.3	17.24	18.54	18.09	15.81	24.97	7.57	10.62	12.05	13.31	12.68
LOC124419463	12.54	12.25	9.8	15.27	17.21	18.51	18.05	15.78	24.93	7.55	10.6	12.03	13.29	12.66
LOC111677719	7.63	9.79	4.56	12.7	7.05	12.35	12.16	9.89	7.51	5.79	9.1	13.01	9.22	10.31
LOC111677692	1.74	3.2	0.6	0.15	0.6	5.43	0.17	2.44	0.17	0.34	0	0.25	3.65	1.66
LOC111677691	39.97	50.7	40.93	41.88	49	71.93	59.66	68.12	47.05	31.92	49.08	52.01	59.75	51.39
LOC111677696	1010.77	816.18	1066.34	752.31	828.33	1398.35	906.35	1069.22	983.71	611.84	805.79	686.44	926.79	1098.13
LOC111677698	1661.56	1403.36	1515.5	1453.51	1304.57	2133.85	1711.85	1651.81	1634.99	1000.69	1402.12	1513.74	1662.34	1692.47
LOC111677688	72.47	61.42	63.54	81.61	53.56	84.82	73.77	71.99	61.7	42.73	56.4	68.12	60.5	64.11
LOC111677688	72.64	61.5	63.79	81.66	53.79	84.98	74.09	71.99	61.97	42.68	56.62	68.42	60.77	64.4
LOC111677688	57.15	48.96	49.16	61.97	42.87	66.58	58.24	57.31	49.25	34.32	45.9	54.06	49.05	50.56
LOC111677677	120.06	111.75	131.18	139.3	84.33	168.8	130.94	131.47	100.39	81.82	104.22	115.12	89.99	119.61
LOC111677706	0	0	0	0	0	0	0	0	0	0	0	0	1.26	0
LOC111677690	0.2	1.24	3.94	0.12	0.08	0.7	0.18	0.23	4.34	0.09	0.45	0.18	0.27	0
LOC111677681	100.35	99.92	94.61	129.02	74.17	124.37	120.89	117.54	101.3	61.07	91.58	104.69	93.18	111.47
LOC124419728	4.77	6.14	5	9.19	3.47	7.32	4.72	4.77	3.39	3.21	3.64	4	3.48	3.26
LOC111677710	84.56	69.59	72.87	91.95	58.93	107.93	97.04	98.01	73.99	46.18	69.69	84.64	69.55	86.5
LOC111677687	37.28	26.42	25.98	42.74	21.59	38.12	30.62	24.4	25.5	17.04	25.43	30.66	19.19	20.66
LOC111677687	43.13	34.22	30.47	52.53	27.33	45.24	43.55	28.17	33.21	22	29.82	41.1	25.72	25.21
LOC111677686	1.01	0.55	0.83	0.83	0.46	0.93	1.26	0.55	0.65	0.52	0.26	0.47	0.45	0.19
LOC111677686	1.31	0.67	0.85	1.45	0.49	1.22	2.08	1.5	0.8	0.74	0.21	1.76	0.69	0.15
LOC111680331	411.72	328.58	332.57	431.79	295.3	466.02	466.78	432.18	380.29	262.17	336.35	394.07	396.8	413.54
LOC111680328	224.24	207.45	191.16	227.44	166.49	269.63	254.94	225.75	230.53	146.62	208.55	215.58	216.27	205.99
LOC111680328	197.72	182.53	167.96	199.97	146.5	237.37	224.79	198.69	202.53	128.73	184.02	191.28	190.61	181.59
LOC111680328	189.77	175.64	161.76	192.18	140.95	228.16	216.1	190.82	194.43	123.58	176.88	184.12	183.17	174.56
LOC111680328	213.32	197.09	181.38	215.8	158.13	256.35	242.38	214.74	218.95	139.23	198.6	206.05	205.85	195.94
LOC111680328	213.66	196.63	180.12	209.89	160.39	254.92	242.41	216.88	221.65	139.85	198.35	209.3	211.25	201.7
LOC111680339	2101.31	1781.76	1860.3	2099.48	1587.45	2623.99	2426.51	2341.08	2082.57	1342.89	1948.89	2135.45	1963.66	2028.62
LOC111680340	1.24	0.52	0.77	1.45	0.71	1.62	0.95	1.07	0.67	0.59	0.98	1.56	0.81	0.72
LOC111680340	1.32	0.56	0.85	1.53	0.74	1.64	1.05	1.16	0.7	0.61	1.04	1.81	0.85	0.76
LOC111680340	1.93	0.81	0.97	1.95	0.75	1.72	1.14	1.28	1	0.68	1.21	1.81	0.98	0.8
LOC111680340	1.93	0.79	0.95	1.99	0.74	1.69	1.11	1.28	0.98	0.7	1.2	1.81	0.97	0.82
LOC111680338	0	0	0	1.32	0.37	0.19	0.41	0.63	1.26	1.15	1.34	0	0.83	0
LOC111680333	23.13	10.87	17.85	13.4	15.26	44.24	23.88	21.49	16.86	13.22	13.8	10.11	9.29	12.13
LOC111680332	179.95	176.31	214.83	193.21	167.98	259	222.06	185.48	177.03	135.53	169.52	159.15	193.36	216.09
LOC111680335	10.34	2.41	4.56	19.99	7.08	16.49	14.31	7.26	4.68	5.72	8.03	8.86	9.52	10.74
LOC111680334	0	0	0	0	0.66	1.02	0	0.56	0.75	0	0	4.83	0.74	0
LOC111680337	65.58	68.37	56.98	76.7	57.98	105.44	93.99	79.4	68.11	42.11	74.29	91.47	66.41	72.07
LOC111676390	54.71	41.36	51.75	61.1	51.73	66.99	70.33	46.08	51.01	40.27	48.37	63.55	54.59	57.35
LOC111676392	0	0	0	0	0	0	0	0	0.53	0	0	0	0	0
LOC111676388	0.12	0	0	0	0	0	0	0	0	0	0	1.93	0	0
LOC111676387	2.42	0	2.92	5.11	1.06	3.54	2.95	3.29	0.9	2.08	4.71	2.67	1.18	4.13
LOC111676386	2.17	3.95	3.05	2.48	1.83	0.94	1.7	1.03	1.72	5.82	1.35	1.71	1.35	2.04
LOC124419534	1.72	1.82	3.4	1.86	1.83	3.22	2.76	2.51	1.62	1.03	1.6	3.81	1.45	2.47
LOC111676391	4.34	2.92	0.9	2.28	0.45	7.5	2.75	1.02	3.42	2.27	4	3.53	1.75	2.25
LOC111676389	0	0	2.84	2.1	1.8	4.5	0.29	0.58	1.16	0.58	2.29	1.45	0.14	3.74
LOC111676384	2.79	3.22	1.51	2.19	2.22	3.9	3.8	2.14	1.8	1.17	1.67	1.39	2.41	2.85
LOC111676394	615.43	479.34	500.97	625.08	378.58	612.32	546	591.68	542.98	230.43	342.57	351.97	323.18	349.68
LOC111676380	30.35	24.31	23.99	28.49	17.99	35.08	34.09	32.27	30.16	18.95	23.73	27.86	23.12	27.03
LOC111676380	31.78	24.5	25.2	29.4	18.93	36.88	34.47	33.68	31.58	19.63	24.88	28.25	24.52	28.61
LOC111676383	58.01	41.15	49.26	57.61	43.13	64.2	66.45	58.5	47.57	37.58	49.61	52.41	42.93	56.49
LOC111676383	57.57	40.81	49.02	57.13	42.82	63.66	65.9	58.06	47.18	37.27	49.2	51.97	42.57	56.02
LOC111676393	13.54	2.06	4.24	12.34	5.79	20.71	9.93	14.73	2.76	5.39	18.08	10.75	8.55	10.37
LOC111676382	92.29	105.72	91.93	102.22	80.78	133.05	133.06	108.02	76.06	64.4	85.65	96.08	61.8	91.02
LOC111676381	98.19	85.17	87.62	112.79	66.37	113.15	100.64	105.72	92.43	58.89	78.57	92.24	78.89	93.75
LOC124419345	4.31	3.34	2.68	5.44	1.78	2.84	5.17	6.45	3.77	0.55	3.32	1.45	1.64	3.18
LOC111676395	60.98	52.96	50.34	73.94	44.99	77.31	71.72	73.17	60.48	40.19	51.72	60.74	55.68	57.83
LOC111676395	61.27	53.04	50.49	74.17	45.17	77.72	72.11	73.43	60.84	40.31	51.85	61.28	55.8	58
LOC111680455	24.51	19.57	13.96	23.85	14.86	22.92	17.02	21	17.8	8.86	15.7	17.4	15.51	16.2
LOC124418443	0.33	1.75	0.52	1.05	0.52	1.06	1.73	1.1	0.22	0.84	2.81	0	0.36	0
LOC111680453	0.79	0	2.35	0.48	2.65	0.16	0	0	3.88	0.79	2.61	0	0	0.35
LOC111680452	279.55	215.12	166.45	256.95	171.41	261.69	311.52	219.58	253.89	149.27	187.66	243.08	215.15	227.58
LOC111680456	129.61	96.45	92.81	94.79	79.81	138.13	127.46	129.09	104.99	85.48	108.4	92.97	105.96	109.85
LOC111680457	305.18	224.53	307.23	212.05	241.46	443.14	330.25	465.22	325.26	181.65	349.07	244.67	446.02	391.69
LOC111680432	23.34	28.32	17.15	25.17	21.37	36.34	44.38	32.38	27.62	27.82	43.85	37.92	43.95	47.86
LOC111680432	23.82	28.2	17.83	25.8	21.82	36.31	45.48	33.15	28.6	28.55	44.59	38.41	43.64	48.33
LOC111680432	23.31	27.58	17.38	25.24	21.35	35.37	44.24	32.32	27.85	27.79	43.43	37.63	42.71	47.08
LOC111680432	23.32	27.56	17.36	25.38	21.33	35.37	44.45	32.32	27.9	27.77	43.5	37.6	42.81	47.08
LOC111680432	24.19	28.63	18.1	26.17	22.22	36.72	45.84	33.59	29.01	28.92	45.07	39.12	44.45	49.04
LOC111680436	240.25	236.76	224.21	280.92	169.26	339.62	329.59	310.34	257.08	186.17	330.26	294.52	237.12	262.34
LOC111680447	0	0.46	0.25	0	0.17	2.27	0.14	0.09	0.38	0.7	1.99	0.37	0.83	1.44
LOC111680440	214.9	193.44	193.69	221.14	158.56	267.51	223.31	232.5	211	139.08	176.45	209.21	185.66	195.14
LOC111680438	130.69	124.56	116.26	137.39	99.62	167.6	131.92	144.54	132.13	74.02	102.11	117	107.36	121.61
LOC111680438	126.8	120.23	115.04	134.57	97.33	164.77	130.08	143.34	129.93	73.89	100.8	115.3	107.74	120.09
LOC111680438	127.4	121.13	115.97	135.54	97.92	165.43	131.57	145	130.99	74.61	101.5	115.53	108.72	121.45
LOC111680444	2.32	2.78	5.77	9.32	3.48	7.73	6.91	9.01	3.92	5.33	4.99	5.68	3.8	5.08
LOC111680437	326.22	257.26	305.43	292.27	246.8	385.57	321.87	332.65	334.54	201.31	286.57	314.07	291.51	307.22
LOC111680445	745.25	598.66	607.31	695.11	515.77	898.51	801.22	751.36	689.96	436.14	580	650.12	646.24	630.06
LOC111680439	129.69	99.32	128.97	112.57	104.89	170.33	135.47	139.53	129.1	85.57	108.73	98.61	118.09	145.02
LOC111680439	130.29	99.76	129.58	113.11	105.43	171.1	136.1	140.11	129.65	85.89	109.24	98.98	118.63	145.7
LOC111680439	129.01	98.76	128.26	112.02	104.34	169.4	134.79	138.72	128.39	85.08	108.13	98.05	117.44	144.18
LOC111680439	125.66	96.22	124.93	109.11	101.63	165.01	131.29	135.14	125.06	82.87	105.32	95.5	114.39	140.46
LOC111680446	301.4	261.47	292.21	304.81	261.56	428.72	377.7	317.15	305.22	212.67	267.82	279.54	355.81	364.87
LOC111680459	238.73	199.25	223.93	212.56	180.65	307.65	227.95	243.72	217.61	153.41	189.35	212.63	215.5	242.49
LOC111680458	356.01	248.8	281.46	294.36	205.51	387.31	321.9	284.87	293.59	185.34	245.18	293.32	240.01	304.67
LOC111680451	0	3.02	1.7	0.98	0.48	0	2.16	1.37	2.87	0.27	1.61	1.9	0	0
LOC111680449	109.66	94.22	102.75	83.98	77.53	139.38	117.36	117.23	100.12	70.91	92.94	102.66	90.12	108.89
LOC111680449	105.74	89.44	99.76	81.39	74.74	135.68	113.6	113.56	97.29	69.17	89.26	101.37	86.97	106.32
LOC111680448	30.59	27.7	28.03	34.11	26.89	40.52	38.28	32.91	35.59	20.96	24.25	29.37	28.94	36.19
LOC111680448	37.12	32.65	34.67	40.51	33.87	53.65	46	38.33	45.25	27.69	31.2	37.19	34.75	46.49
LOC111680442	65.95	54.97	49.06	55.7	49.76	71.5	64.42	65.63	59.22	43.2	45.38	44.04	48.79	57.17
LOC111680442	66.73	55.71	49.71	56.35	50.24	72.35	65.17	66.5	60.01	43.67	45.88	44.63	49.23	57.93
LOC111680450	43.45	49.08	39.58	52.78	36.17	63.09	49.65	40.35	52.33	21.87	42.22	29.59	28.62	40.93
LOC111680441	3.9	2.77	2.1	3.71	2.83	5.52	3.8	3.56	2.44	1.57	4.96	5.18	1.58	4.78
LOC111680435	42.9	35.81	36.35	56.18	31.53	53.42	48.69	48.31	37.8	26.9	37.93	42.38	27.21	36.66
LOC111680435	43.84	36.42	36.89	57.71	32.02	54.45	49.66	49.36	38.57	27.52	39	43.07	27.65	37.28
LOC111680431	121.3	95.17	94.07	112.47	80.14	134.59	122.73	128.95	101.23	60.99	91.21	92.5	84.35	100.23
LOC111686983	138.52	114.57	99.74	150.79	90.3	148.05	165.36	138.71	127.8	80.89	107.43	139.83	105.68	109.91
LOC111686984	136.91	125.86	119	129.55	101.41	165.83	141.34	132.1	124.24	85.88	113.34	117.96	113.03	116.72
LOC111686984	143.43	131.27	124.63	135.78	108.42	174.95	149.96	136.59	130.27	89.82	118.72	127.41	118.62	121.71
LOC111686984	140.9	129.73	122.39	135.07	105.57	172.31	146.93	135.56	128.35	88.49	117.63	124.91	117.02	120.24
LOC111686997	149.56	129.23	143.59	135.61	138.68	225.48	184.36	183.83	171.78	103.23	145.39	152.16	158.22	157.75
LOC111686997	132.87	117.57	126.58	124.05	122.72	196.61	161.44	156.8	148.66	89.73	124.92	135.29	136.99	138.05
LOC111686996	202.99	181	169.85	213.37	168.39	288.99	234.16	216.06	262.7	114.14	160.21	207.01	212.7	180.7
LOC111686993	411.14	340.42	350.5	462	291.31	485.37	451.66	422.88	373.45	264.02	374.25	392.58	311.76	386.83
LOC111674860	218.45	195.42	195.89	220.31	156.64	274.41	207.48	248.23	196.97	135.73	190.74	183	169.38	186.93
LOC111674844	68.36	57.92	66	53.48	60.47	100.34	74.48	87.98	70.08	47.91	64.38	74.88	65.1	83.28
LOC111674845	248.03	188.82	289.91	193.21	215.75	461.96	287.98	304.58	322.74	179.07	273.14	203.25	308.69	258.31
LOC111674858	221.86	198.01	200.33	224.05	163.88	265.49	238.52	227.52	205.07	126.19	186.04	209.66	161.66	194.1
LOC111674858	227.29	202.89	205.2	229.49	167.87	271.98	244.45	233.13	210.15	129.32	190.66	214.83	165.69	198.91
LOC111674858	229.82	203.85	208.69	231.17	169.34	275.44	246.01	235.79	211.54	130.92	192.11	215.14	166.88	202.16
LOC111674858	221.55	197.19	201.64	222.57	163.48	266.85	237.15	227.78	205.01	127.04	185.87	207.52	161.11	195.05
LOC111674858	220.27	195.03	199.85	222.89	161.97	264.55	236.6	225.43	203.33	125.39	184.39	207.38	160.23	193.91
LOC111674851	96.3	70.54	77.41	87.82	64.2	107.44	115.09	87.54	86.55	45.12	69.23	79.96	71.41	70.75
LOC111674848	96.4	86.34	68.46	93.09	65.29	106.62	96.44	94.77	86.42	51.59	77.86	87.43	72.05	75.85
LOC111674848	98.21	88.61	71.23	99.85	66.46	109.18	96.72	100.97	87.46	53.66	77.95	89.13	73.35	79.52
LOC111674840	1082.06	949.11	966.02	998.34	864.37	1437.11	1142.57	1063.56	1121.71	717.26	979.77	977.29	1184.47	1171.53
LOC111674839	88.82	63.19	88.7	78.11	69.64	110.05	80.93	85.52	81.81	48.08	72.44	68.74	78.08	93.41
LOC111674839	87.91	62.54	87.85	77.3	68.92	108.92	80.24	84.71	81.04	47.58	71.69	68.03	77.27	92.44
LOC111674842	254.01	197.57	196.56	251.18	177.56	271.69	285.98	261.8	218.91	129.25	216.35	203.52	183.25	198.54
LOC111674842	250.48	196.35	192.2	253.02	174.24	267.01	283.54	254.74	213.45	128.55	213.38	205.59	181.47	195.94
LOC111674847	70.77	67.04	64.16	78.17	51.91	73.87	89.89	55.74	57.38	46.61	54.59	71.05	42.6	61.42
LOC111674852	159.52	119.07	162.22	91.38	125.91	220.79	122.44	173.04	147.71	93.3	152.06	126.64	133.07	166.34
LOC111674854	59.12	58.1	53.61	91.85	40.79	64.01	64.36	60.25	50.61	33.63	46.6	53.98	40.58	48.72
LOC111674856	61.79	45.75	56.6	54.36	48.85	79.53	72.28	61.61	53.29	38.21	45.23	55.2	46.22	45.42
LOC111674856	62.05	46.21	57.14	54.98	49.42	79.9	72.88	62.09	53.8	38.52	45.74	55.72	47.14	46.31
LOC111674857	5.34	4.77	5.29	6.75	4.18	6.49	6.02	5.55	4.69	3.17	3.97	4.49	4.39	5.09
LOC111674857	5.72	5.16	5.72	7.36	4.48	6.94	6.47	5.95	4.97	3.39	4.21	4.73	4.76	5.51
LOC111674857	5.7	5.08	5.65	7.21	4.45	6.93	6.42	5.94	4.96	3.35	4.23	4.75	4.71	5.42
LOC111674857	5.38	4.79	5.32	6.8	4.21	6.52	6.03	5.59	4.72	3.19	3.99	4.52	4.4	5.12
LOC111674857	5.74	5.11	5.68	7.26	4.48	6.97	6.43	5.98	4.99	3.38	4.26	4.79	4.73	5.46
LOC111674857	5.36	4.79	5.31	6.77	4.19	6.51	6.04	5.57	4.7	3.18	3.98	4.5	4.4	5.11
LOC111674857	5.4	4.8	5.34	6.82	4.22	6.54	6.05	5.6	4.73	3.2	4.01	4.53	4.42	5.14
LOC111674857	5.37	4.8	5.33	6.79	4.2	6.53	6.06	5.58	4.71	3.18	3.99	4.52	4.41	5.12
LOC111674857	5.73	5.11	5.68	7.25	4.48	6.98	6.46	5.98	4.99	3.37	4.26	4.79	4.74	5.46
LOC111674857	5.41	4.82	5.35	6.84	4.23	6.56	6.07	5.62	4.75	3.2	4.02	4.55	4.43	5.16
LOC111674853	0	0	0	0	0	0	0	0	0	0	0	0	0	0
LOC111674853	0	0	0	0	0	0	0	0	0	0	0	0	0	0
LOC111674846	0	0	0.23	0	0	0	0.57	0	0	0	0	0	0.13	0
LOC111678722	8.41	7.16	4.86	8.33	3.93	7.74	5.69	7.02	4.97	3.97	3.92	4.29	4.09	4.51
LOC124419353	0	0	0.64	0	0	0.33	0	0	0	0.24	1.67	0	0	0
LOC111681822	0	0	0.99	0	0	0	0.16	0	0	0	1.41	0	0	0
LOC124419351	0	0	0	0	0	0	0	0	0	0	0	0	0	0
LOC124419351	0	0	0	0	0	0	0	0	0.24	0	0.39	0	0	0
LOC111681821	0	0	0.13	0	0	0	0.88	0	0.44	0	0	0	0	0
LOC111681820	0	0	0	0	0	0	0	0	0	0	0	0	0	0
LOC111681819	0	0	0	0	0.7	0	0.62	0	0.55	0	0	0	0	0
LOC124419350	0.92	0.79	0.34	0.23	0.17	0.35	1.89	0.64	0	0.38	0.13	0	0.76	0
LOC124419352	18.1	14.33	17.78	20.16	10.96	21.62	23.31	14.35	20.72	12.41	15.6	13.17	17.45	13.22
LOC111681818	60.34	49.27	42.73	68.23	43.49	61.71	63.92	73.63	49.01	28.98	50.58	46.83	42.5	52.02
LOC111681824	5.9	1.83	0.77	3.8	1.07	5.56	6.55	3.19	4.22	4.8	2.97	1.71	5.77	2.81
LOC111681816	0	0	0	0	0	0	1.43	0	0	0	0	0	0	0
LOC111681823	29.1	4.04	62.68	68.03	4.89	36.55	19.09	88.88	26.34	12.17	45.73	42.99	64.37	104.84
LOC111681814	1.55	1.09	1.09	4.14	0.72	1.25	1.21	1.64	0.81	0.44	1.16	0.73	0.59	1.26
LOC111681814	1.54	1.08	1.1	4.19	0.73	1.24	1.23	1.62	0.8	0.44	1.15	0.73	0.6	1.3
LOC111681814	1.51	0.99	1.13	4.28	0.77	1.28	1.31	1.62	0.75	0.43	1.08	0.8	0.53	1.21
LOC111681814	1.51	0.99	1.11	4.19	0.76	1.28	1.28	1.61	0.74	0.43	1.08	0.8	0.51	1.16
LOC111681814	1.5	0.98	1.11	4.23	0.76	1.27	1.3	1.6	0.74	0.42	1.07	0.79	0.52	1.2
LOC111687496	53.23	58.99	54.29	103.43	41.33	59.65	60.25	66.68	54.32	26.75	35.61	46.63	37.66	43.36
LOC124419300	277.45	216.22	241.65	307.13	201.58	305.39	282.23	325.73	266.51	145.11	214.27	201.2	205.28	231.79
LOC111687507	4.17	2.68	1.66	3.68	1.02	0.16	4.39	1.07	4.62	1.86	0.88	4.16	3.85	1.76
LOC111689323	2655.6	2104.03	2510.97	2492.95	1994.07	3174.89	2706.83	2723.38	2591.26	1568.8	2160.05	2156.53	2433.32	2643.03
LOC111689317	18.48	10.73	9.56	12.34	11.56	15.08	16.93	12.93	16.42	11.22	16.39	14.4	13.57	13.11
LOC111689321	0.06	0.26	0	0	0.13	0	0	0	0	0	0	0	0	0
LOC111689322	0	0.13	0	0	0.13	0	0	0	0	0	0.29	0	0.36	0
LOC111689318	0	0	0.18	0	0.27	0	0	1.69	0	0	0	0.1	0.3	0
LOC124419299	0	0	0	0	0	0	0	0	0	0	0	0	0	0
LOC111689319	14.66	15.77	10.53	19.06	11.21	21.33	30.09	18.99	9.64	18.68	24.67	20.84	20.46	22.1
LOC111685941	5.12	5.67	3.79	4.05	4.27	4.12	6.1	4.83	6.41	2.95	4.65	3.56	3.42	3.3
LOC111685940	11.67	9.71	8.96	12.99	9.36	15.15	14.48	14.73	13.27	6.63	10.7	11.68	9.25	8.69
LOC111685940	9.93	8.58	7.58	11.38	7.6	12.74	12.37	11.96	11.16	5.92	9.49	10.02	7.93	7.23
LOC111685940	9.79	8.46	7.47	11.28	7.49	12.61	12.19	11.79	10.99	5.84	9.35	9.87	7.82	7.16
LOC111685940	10.18	9.34	8.2	12.41	7.96	13.46	12.89	13.02	12.21	6.29	9.95	9.96	8.05	7.89
LOC111685945	0.44	0.71	0.86	0.36	0.14	0	0.48	0.73	0.77	0	0.08	0	0.4	0.2
LOC111685939	350.05	295.61	320.16	315.63	251.6	404.05	329.77	388.39	315.7	190.11	274.46	289.4	265.28	316.25
LOC124419373	0.65	0	0.26	0	1.02	1.05	1.28	1.01	0	0	0	0	0.14	0
LOC111685943	11.76	10.4	8.75	13.52	7.63	12.05	11.72	13.48	9.86	6.48	9.31	10.16	9.42	9.03
LOC111685943	13.64	12.26	10.2	15.85	9.26	14.23	14.15	16.02	11.99	7.9	10.98	11.83	11.51	11
LOC111685943	12.85	11.14	9.45	14.78	8.43	12.72	12.93	14.55	11.39	7.32	9.97	10.91	10.54	10.21
LOC111685943	14.17	12.26	10.54	16.34	9.3	13.96	14.26	16.04	12.66	8.01	11.01	12.12	11.64	11.45
LOC111685943	14.43	12.46	10.76	16.63	9.5	14.3	14.51	16.33	12.9	8.21	11.24	12.37	11.84	11.62
LOC111685943	14.39	12.44	10.71	16.59	9.45	14.17	14.48	16.28	12.86	8.13	11.18	12.31	11.82	11.63
LOC111685943	13.77	12.13	10.29	15.59	9.24	13.96	14.02	15.94	12.19	7.87	10.78	11.87	11.43	11.08
LOC111685943	12.42	11.02	9.4	14.14	8.56	12.83	12.82	14.59	11.05	7.19	9.87	10.86	10.56	10.09
LOC111685943	13.95	12.36	10.69	15.91	9.64	14.36	14.41	16.39	12.51	8.01	11.12	12.31	11.89	11.55
LOC111685943	13.48	11.97	10.17	15.19	9.16	13.89	13.91	15.82	11.98	7.79	10.7	11.75	11.43	10.95
LOC124419860	2.01	6	4.11	3.45	2.9	1.74	4.88	1.12	2.55	1.83	4.32	3.65	1.18	2.92
LOC124419861	4.86	6.64	3.12	4.75	4.25	7.04	8.45	6.46	6.33	5.02	7.5	2.45	4.73	4.51
LOC111684637	465.38	517.67	437.85	668.07	338.91	503.19	543.47	508.4	445.09	261.84	401.9	470.26	348.44	390.18
LOC111684634	1.34	0	0	0	0	0	0	0.21	0.21	0.32	0	0	0	0
LOC111683094	0	0	0	0	0	0	0	0	0	0	0	2.6	0	0
LOC111683091	3.89	5.93	6.34	7.58	4.93	8.56	6.64	9.08	5.67	4.06	6.22	3.96	4.75	5.36
LOC111683085	63.59	55.51	53.32	77.59	37.26	64.92	77.29	81.52	67.78	36.72	56.83	66.32	55.46	58.07
LOC111683085	65.97	58.7	56.31	86.21	40.21	71.19	81.21	86.72	69.88	38.53	57.53	71.29	58.19	61.8
LOC111683085	66.76	59.4	56.91	87.16	40.6	71.48	82.22	87.76	70.71	38.99	58.27	72.21	58.8	62.53
LOC111683096	157.8	121.86	126.57	161.85	103.97	176.15	168.15	157.04	134.52	78.9	117.35	136.33	97.14	122.78
LOC111683093	149.61	138.03	126.55	165.75	111.16	183.89	177.52	143.71	136.25	92.07	124.27	119.14	125.87	121.62
LOC111683098	66.98	46.08	59.9	50.94	45.97	77.59	60.08	57.36	47.84	36.24	49.25	39.05	49.73	64.48
LOC111683087	1067	980.48	890.55	1167.44	779.17	1382.54	1383.45	1117.43	1181.47	727.5	957.31	1128.4	995.52	997.95
LOC111683087	865.29	802.56	726.07	976.5	634.71	1120.61	1141.22	918.05	966.62	590.84	787.52	942.14	815.03	813.38
LOC111683097	136.22	130.25	132.81	140.01	101.81	207.06	190.18	205.27	134.89	99.48	145.92	188.97	148.26	163.93
LOC111683104	188.76	136.72	194.06	168.45	159	245.19	181.85	193.05	158.65	119.27	153.78	143.71	163.41	168
LOC111683084	71.18	63.76	61.9	64.54	65.93	109.44	76.7	80.94	64.75	54.24	55.91	86.77	71.6	80.53
LOC111683083	381.38	286.17	302.09	332.21	275.52	472.14	349.49	410.47	401.69	198.25	284.48	306.8	359.87	371.63
LOC111683092	647.74	562.5	606.06	681.09	496.02	843.97	706.3	712.08	647.91	423.12	619.47	692.82	610.12	693.61
LOC111683088	1358.38	1164.18	1351.45	1354.27	1012.57	1782.98	1427.41	1504.9	1404.85	943.79	1327.47	1264.58	1312.58	1464.93
LOC111683086	18.25	12.85	15.09	18.67	10.76	17.19	16.9	17.98	12.8	6.38	12.34	13.29	9.96	11.28
LOC111683086	22.36	17.03	19.34	26.73	13.58	21.5	21.15	22.63	16.09	7.73	15.01	19.15	12.39	13.93
LOC111683095	331.32	266.45	309.49	305.12	281.32	449.26	370.67	349.47	339.32	209.51	280.94	327.58	289.81	366.11
LOC111683099	435.78	402.48	380.62	395.08	343.54	540.57	473.6	456.96	421.26	283.38	379.06	399.35	414.42	428.74
LOC111683090	1505.51	1278.66	1369.41	1463.48	1062.1	1704.2	1414.98	1498.27	1332.22	802.28	1185.74	1245.03	1120.38	1330.22
LOC111683103	350.67	306.68	321.88	341.62	284.44	476.95	398.02	350.3	331.24	215.48	312.88	348.59	337.31	380.22
LOC111683105	45.34	40.67	38.3	47.73	55.53	60.6	76.34	55.12	60.53	35.59	59.31	57.7	53.87	53.68
LOC111683089	3777.59	3605.09	3471.66	3769.22	3215.33	5242.82	4826.23	4549.64	4614.91	2777.03	3619.03	3838.08	4013.1	3913.33
LOC111683101	158.99	134.12	124.45	151.01	106.02	165.45	175.56	138.21	118.02	95.84	115.29	146.61	104.08	128.49
LOC111684300	1.86	0.72	0.08	1.2	0.76	0.55	1.99	0.52	2.84	0.09	0.97	1.11	2.96	0.64
LOC124419298	19.96	12.68	19.82	21.35	20.58	30.59	37.36	26.19	28.12	15.44	26.79	24.51	32.34	34.01
LOC111684298	28.79	33.21	41.23	33.11	28.51	60.11	69.97	51.06	52.85	36.12	42.83	28.74	56.08	42.32
LOC124419589	22.65	13.57	15.64	10.19	18.92	33.63	25.57	23.17	34.18	20.29	27.74	46.24	32.94	24.58
LOC111682647	27.78	22.58	21.26	31.47	22.47	33.75	34.06	29.35	25.79	15.35	23.1	23.84	25.88	28.52
LOC111682652	4.35	1.7	6.29	3.52	4.35	5.3	6	5.84	5.16	2.16	4.35	5.38	7.3	3.37
LOC111682647	18.18	14.91	13.91	24.05	14.34	20.16	20.68	19.35	16.34	10.23	15.81	14.46	14.64	18.56
LOC124419810	0.91	0.93	0.82	1.27	1.24	1.44	1.08	1.26	0.99	0.71	1.36	0.68	1.58	0.72
LOC124419810	0.79	0.78	0.79	1.18	1.14	1.16	1.11	1.22	0.91	0.85	1.13	0.56	1.4	0.65
LOC124419810	0.81	0.93	0.95	1.08	1.36	1.34	1.32	1.36	0.98	1.01	1	0.47	1.67	0.72
LOC111682647	18.24	15.1	13.85	23.99	14.32	20.06	20.66	19.34	16.21	10.15	15.92	14.45	14.62	18.52
LOC111676557	33.67	29.86	27.93	36.71	22.75	47.4	34.7	37.37	30.81	23.49	24.37	31.18	23.73	28.81
LOC111676527	480.83	407.42	439.3	511.6	350.29	551.77	503.67	555	477.05	292.09	421.23	411.77	394.01	429.74
LOC111676550	98.73	77.46	78.82	115.45	66.14	159.61	105.85	123.21	84.05	57.77	94.15	105.52	96.62	122.64
LOC111676526	5.05	5.12	5.11	10.33	4.72	6.1	7.41	5.38	4.95	5.46	5.97	7.16	3.75	3.54
LOC111676548	0.89	0.44	0	0	0	1.13	0	1.49	1.12	0.99	0.24	4.94	0	0
LOC111676547	0	0	0	0	0	0.97	0	0.43	1.6	0.43	0	0.85	0.63	0
LOC111676517	7.81	4.52	4.91	5.74	5.32	7.55	5.41	8.43	6.76	3.52	3.77	8.74	5.55	6.05
LOC111676556	0.75	0	0	0.68	1.91	0	0.37	0	1.29	1.13	0.3	0.08	0.3	0.37
LOC111676531	88.99	71.36	88.53	81.87	83.5	142.86	110.59	97.46	110.67	76.77	91.27	80.51	94.47	117.44
LOC111676518	2.02	1.49	1.55	2.19	2.59	4.88	1.54	1.5	1.31	2.42	2.21	1.43	2.33	1.97
LOC111676534	86.33	62.93	58.71	83.15	39.36	66.32	71.76	58.84	50.97	35.06	58.25	76.43	56.38	48.44
Trnat-agu	0	0	0	0	0	0	0	0	1.61	0	0	0	0	0
Trnat-agu	0	0	0	0	0	0	0	0	0	0	0	0	0	0
Trnat-agu	0	0	0	0	0	0	0	0	0	0	0	0	0	0
Trnat-agu	0	0	0	0	0	0	0	0	0	0	0	0	0	0
Trnat-agu	0	0	0	0	0	0	0	0	0	0	0	0	0	0
Trnat-agu	0	0	0	0	0	0	0	0	0	0	0	0	0	0
Trnat-agu	0	0	0	0	0	0	0	0	0	6.43	0	0	0	0
Trnat-agu	0	0	1.43	0	0	0	0	0	0	0	0	0	0	0
Trnat-agu	0	0	0	0	0	0	0	0	0	0	0	0	0	0
Trnat-agu	0	1.43	0	0	0	0	0	0	0	0	0	0	0	0
Trnat-agu	0	0	0	0	0	1.47	0	0	0	0	0	0	1.59	0
Trnat-agu	0	0	2.87	0	0	0	0	0	6.45	0	0	0	1.59	0
LOC111676538	270.25	225.98	250.87	261.86	210.55	297.8	260.28	252.02	220.68	158.85	200.2	219.91	231.51	233.12
LOC111676546	288.64	210.37	230.13	266.17	204.23	344.28	286.06	279.16	291.4	158.01	232.79	255.74	263.92	269.87
LOC111676524	174.81	166.91	157.84	154.04	125.81	225.07	188.95	156.21	172.86	112.56	139.65	151.98	154.89	171.94
LOC111676523	134.95	110.86	115.7	159.03	92.66	168.29	172.48	125.61	114.21	85.9	111.82	141.06	96.39	105.83
LOC111676543	52.18	38.65	47.88	42.11	43.64	59.26	61.03	41.07	36.58	25.4	36.39	49.45	34.46	39.98
LOC111676554	28.61	20.21	22.91	26.17	18.98	27.64	32.22	31.23	31.83	17.56	20.97	27.56	24.05	22.41
LOC111676554	30.61	22.36	24.6	27.48	19.26	28.82	36.76	31.22	34.5	18.44	22.59	29.9	26.63	24.25
LOC111676554	29.41	21.53	23.64	26.4	18.51	27.68	35.31	29.99	33.14	17.71	21.7	28.72	25.58	23.3
LOC111676554	30.68	22.49	24.56	27.49	19.23	28.83	36.76	31.17	34.51	18.53	22.67	29.91	26.71	24.28
LOC111676537	410.82	367.68	353.56	344.58	321.83	478.06	386.69	408.11	417.84	249.29	335.57	316.83	390.37	390.37
LOC111676516	463.27	347.65	423.97	439.4	311.92	499.97	380.43	421.25	368.34	216.86	301.09	322.11	329.85	392.86
LOC111676551	569.72	545.36	606.26	606.04	497.2	898.76	754.36	675.96	638.27	453.56	588.27	600.66	635.99	762.87
LOC111676535	39.17	30.02	35.25	37.82	28.82	48.23	37.92	47.48	31.36	23.68	31.78	35.61	28.27	36.29
LOC111676541	202.6	153.28	147.06	189.76	138.4	235.38	200.95	180.2	170.85	117.1	159.69	179.6	141.98	144.38
LOC111676528	48.31	46.19	40.37	58.18	34.39	51.41	49.85	43.61	37.34	28.22	41.71	43.9	31.25	42.02
LOC124419792	1.77	1.45	2.33	0	0.29	8.66	1.3	1.31	0	0	0.65	0.65	0	0
LOC111676528	48.08	45.83	40.14	57.93	34.15	50.99	49.64	43.44	37.08	27.99	41.42	43.68	30.99	41.7
LOC111676545	1.32	1.6	0.95	2.09	0.91	1.53	1.62	1.47	1.38	0.51	1.9	1.65	1.09	1.25
LOC111676545	1.32	1.6	0.95	2.09	0.91	1.53	1.62	1.47	1.38	0.51	1.9	1.65	1.09	1.25
LOC111676519	0.7	0.17	0	0	0.17	0.18	0.58	0	0	0.19	0.19	0	0.57	0
LOC111676520	20.43	20.93	17.73	29.54	15.51	37.55	32.1	35.2	16.44	16.58	32.79	25.74	27.33	22.11
LOC111676532	28.6	22.31	25.42	25.13	19.25	29.95	27.09	29.52	28.67	19.65	25.95	23.46	33.31	28.4
LOC111676532	28.45	22.22	25.33	25.01	19.19	29.83	26.91	29.45	28.55	19.57	25.83	23.35	33.12	28.29
LOC111676532	27.25	21.28	23.99	23.56	18.27	28.41	25.63	27.91	27.1	18.58	24.53	22.24	31.4	26.9
LOC111676532	28.4	22.31	25.44	24.9	19.26	30.02	27.33	29.6	28.84	19.74	26.02	23.45	33.24	28.52
LOC111676532	28.84	22.72	25.74	25.33	19.63	30.31	27.63	30.09	28.89	20	26.49	23.75	33.82	28.59
LOC111676532	28.01	21.96	24.87	24.58	19.14	29.42	26.82	29.07	28.01	19.55	25.77	23.11	32.91	27.6
LOC111676532	27.44	21.55	24.48	23.95	18.71	28.86	26.2	28.4	27.48	18.98	25.14	22.59	32.19	27.05
LOC111676532	27.05	21.35	24.1	23.75	18.31	28.49	25.62	28.03	27.13	18.65	24.65	21.78	31.72	26.75
LOC111676532	28	21.81	24.86	24.27	19	29.48	26.42	28.75	27.95	19.32	25.48	22.91	32.67	27.58
LOC111676553	95.2	87.39	90.7	98.21	82	131.26	103.87	95.75	99.56	60.56	84.48	82.57	85.51	92.55
LOC111676553	89.77	82.25	85.73	92.58	77.39	123.36	97.63	90.02	93.49	56.84	79.78	77.46	80.53	86.92
LOC111676525	174.99	149.95	168.78	175.55	122.91	222.06	174.12	172.86	168.78	97.44	144.35	119.99	128.42	156.02
LOC111676552	46.39	43.28	38.13	58.96	32.55	53.4	52.72	48.4	43.02	27.53	37.04	44.5	31.83	37.2
LOC111676552	46.67	43.55	38.36	59.32	32.74	53.73	53.05	48.7	43.29	27.7	37.27	44.77	32.02	37.42
LOC111676552	48.92	45.3	38.78	60.28	34.5	56.87	54.33	51.54	45.05	29.98	39.49	44.41	32.53	39.19
LOC111676552	48.11	44.87	39.5	61.13	33.75	55.42	54.71	50.2	44.63	28.53	38.4	46.11	33.03	38.58
LOC111676515	298.2	272.36	271.45	338.71	222.11	351.51	295.53	296.98	258.39	171.17	223.67	254.6	205.52	248.65
LOC111676515	300.99	273.41	273.19	340.54	223.84	352.26	296.85	298.85	259.32	172.45	224.31	255.45	206.6	248.62
LOC111676549	247.08	210.29	239.44	247.65	179.43	313.46	282.48	266.82	258.47	157.75	201.3	208.22	261.5	247.65
LOC111676549	233.85	199.03	226.71	234.38	169.82	296.67	267.35	252.53	244.63	149.3	190.52	197.07	247.49	234.39
LOC124419297	1.57	0	0	0	0.31	0.47	0	1.74	0.35	0	0	0	0	1.55
LOC111676522	0.34	0	0	0	0	0	0	0	0	0	0	2.64	0	1.12
LOC111676542	244.75	214.35	282.37	280.36	215.15	456.5	324.96	323.03	266.21	216.58	363.9	319.58	245.5	334.41
LOC111676544	306.26	253.68	267.64	280.65	261.64	397.33	360.43	335.16	300.24	208.31	259.43	287.89	273.2	318.25
LOC111676530	7691.25	6001.64	7466.88	6118.24	5727.57	9658.21	7258.47	7707.98	7549.93	4338.63	6359.69	6028.32	6909.85	7444.1
LOC111676540	0.66	0	0	0.66	0	0.39	1.08	0	0	0	0	0	0	0
LOC124419405	25.71	7.81	16.33	17.48	11.07	8.3	16.99	11.05	21.61	6.45	4.64	14.18	14.92	16.42
LOC111676533	215.54	160.7	203.54	201.3	193.24	277.19	252.72	239.73	210.7	123.24	177.81	219.17	211.87	221.68
LOC111676536	177.96	116.58	146.04	141.4	115.3	184.88	157.26	191.21	137.04	109.47	133.22	153.71	135.55	155.51
LOC111676539	210.12	159.11	161.59	224.39	140.13	227.47	198.16	201.66	176.27	118.48	136.01	149.41	165.74	171.22
LOC111676401	0.71	0.87	0.78	1.62	0.66	0.69	0.92	0.87	0.75	0.36	0.74	0.58	0.81	0.88
LOC111676401	0.82	1.06	0.83	1.89	0.66	0.77	1.05	1.02	0.73	0.47	0.67	1.06	0.85	1.09
LOC111676401	0.76	0.98	0.77	1.99	0.84	0.71	0.97	0.94	0.68	0.43	0.62	0.71	0.96	1.01
LOC111676401	0.82	1.06	0.83	1.89	0.66	0.77	1.15	1.02	0.74	0.47	0.67	0.68	0.95	1.09
LOC111676401	0.69	0.85	0.7	1.53	0.62	0.67	0.9	0.82	0.65	0.38	0.69	0.54	0.74	0.88
LOC111676401	0.72	0.89	0.75	1.8	0.79	0.71	0.93	0.89	0.85	0.53	0.75	0.59	0.74	0.89
LOC111676401	0.38	0.25	0.47	1.15	1.1	0.39	0.28	0.85	1.84	0.28	0.63	0	1.12	0.07
LOC124419406	9.3	6.48	16.94	10.77	13.49	21.21	9.12	6.94	20.92	4.46	10.53	8.57	7.22	9.37
LOC111682293	6.64	8.21	6.39	11.17	5.22	7.81	9.58	9.8	8.42	5.22	6.9	11.03	8.59	7.62
LOC111682293	8.39	10.14	7.36	14.54	6.91	10.3	13.56	11.72	10.95	6.23	8.69	13.64	9.75	9.41
LOC111682293	8.91	10.8	7.88	14.48	7.05	10.65	13.69	12.1	11.29	6.53	9.13	14.29	10.57	9.96
LOC111682293	8.31	9.86	7.2	13.74	6.58	9.52	13.01	11.6	10.33	6.14	8.12	13.7	9.87	8.71
LOC111682293	8.8	10.84	7.97	14.59	7.03	10.5	13.94	12.29	11.48	6.68	8.71	14.72	10.64	9.7
LOC111682293	8.91	10.83	7.87	14.49	7.05	10.65	13.69	12.09	11.29	6.52	9.17	14.37	10.55	9.94
LOC111682273	0	0	0	0	0.09	1.15	0	0	0.2	0	0.2	0	0	0
LOC111682272	0	0	0.11	0	0	0	0	0	0	0	0	0.13	0	0.38
LOC111682286	0.83	1.01	0.73	1.51	0.71	1.35	1.44	1.1	1	0.7	0.76	0.64	0.64	0.78
LOC111682286	0.82	0.93	0.59	1.32	0.65	1.21	1.4	1.1	0.85	0.72	0.42	0.57	0.55	0.76
LOC111682286	0.82	0.92	0.59	1.31	0.65	1.21	1.4	1.09	0.85	0.72	0.47	0.57	0.57	0.71
LOC111682296	7264.8	6182.36	6910.94	6462.77	5669.64	9461.45	7815.81	7492.21	7716.29	4339.52	6032.13	6865.27	6911.57	7132.23
LOC111682298	1251.19	1125	1048.43	1351.04	953.15	1595.11	1374.54	1322.47	1253.84	779.5	1058.99	1103.66	954.56	1114.76
LOC111682298	1473.98	1333.09	1225.15	1577.8	1130.43	1835.6	1623	1540.09	1489.79	909.17	1232.22	1310.62	1135.02	1285.69
LOC111682291	10.63	12.93	7.5	5.55	3.68	23.91	13.23	12.62	7.5	2.67	8.32	8.66	10.7	10.06
LOC111682292	747.46	694.38	747.49	677.71	590.92	1077.82	911.69	920.82	928.19	534.32	672.59	753.71	800.88	934.6
LOC111682295	1408.35	1173.15	1276.92	1238.25	1073.76	1720.79	1415.43	1380.61	1371.8	875.19	1174.22	1228.98	1235	1295.51
LOC111682294	5391.76	4544.12	5162.72	5532.32	3868.67	6744.09	6808.93	4314.07	3867.15	4301.52	4642.46	5988.47	4080.51	5225.26
LOC111687906	63.61	67.48	47.33	90.86	45.01	78.66	85.96	73.78	56.92	36.43	46.21	55.93	42.67	49.16
LOC111687906	29.06	31.1	22.68	44.36	22	36.1	38.5	34.26	26.95	15.65	23.49	26.51	21.32	20.74
LOC111687906	50.96	55.62	41.27	73.87	39.3	66.08	68.34	62.07	46.94	28.76	39.63	47.77	35.4	36.72
LOC111687913	1002.85	839.16	806.95	1070.32	697.31	1105.47	1089.53	1074.61	982.06	612.44	1041.93	920.93	1085.36	879.34
LOC111687909	23.79	18.34	18.84	21.85	16.88	28.44	24.91	20.95	17.22	12.56	17.19	21.03	15.85	20.97
LOC111687909	24.22	18.68	19.18	22.24	17.18	28.95	25.36	21.33	17.54	12.79	17.5	21.41	16.14	21.35
LOC111687909	24.31	18.73	19.25	22.27	17.24	29.04	25.45	21.41	17.54	12.84	17.57	21.49	16.2	21.39
LOC111687911	3.49	2.93	1.66	4.49	2.5	2.84	1.61	3.04	2.89	1.39	2.27	2.5	1.88	1.57
LOC111687912	2015.53	1707.63	1799.2	1928.45	1475.42	2548.38	2294.51	2210.35	2109.82	1132.1	1682.87	1929.39	1710.04	1877.17
LOC111687910	4168.97	4100.38	4031.65	4516.78	3485.04	5531.95	4670.07	3943.51	4372.73	2839.76	3587.19	4138.36	3987.37	4435.43
LOC124419257	4.14	0.51	0	2.07	0.61	1.57	1.59	1.61	1.49	0.23	1.02	1.03	0.23	1.47
LOC111685209	10.7	6.84	6.75	13.82	6.64	10.14	9.44	8.4	6.84	5.22	7.05	8.09	5.69	6.75
LOC111685209	10.68	6.83	6.74	13.8	6.65	10.14	9.45	8.4	6.82	5.21	7.04	8.1	5.67	6.74
LOC111685209	10.59	6.76	6.66	13.64	6.67	10.12	9.32	8.42	6.72	5.14	7.14	8.07	5.69	6.64
LOC111685209	10.27	6.6	6.61	13.43	6.67	9.85	9.09	8.12	6.57	5	7.08	7.88	5.47	6.56
LOC111685225	2.47	2.2	1.69	0.9	2.42	3.17	7.61	4.74	2.57	1.98	3.1	1.57	3.1	2.46
LOC111685224	2.78	0.68	5.82	2.92	2.25	2.95	7	6.33	4.01	1.92	3.27	2.91	2.13	2.74
LOC111685213	4.13	6.49	3.51	4.07	3.83	8.79	5.26	5.78	4.64	3.81	4.88	3.55	6.86	5.14
LOC111685229	41.63	29.8	28.71	37.03	23.72	46.74	46.3	48.12	33.4	24.11	27.15	28.56	40.05	31.85
LOC111685217	44.29	42.3	38.96	44.06	36.84	49.01	56.37	46.63	47.18	29.62	32.25	44.75	40.73	42.5
LOC111685212	8.4	9.41	7.74	8.98	4.74	7.7	6.5	10.02	9.7	4.73	7.08	5.85	7.58	8.42
LOC111685233	1231.81	1066.99	846.79	1368.19	891.85	1350.25	1511.97	1150.55	1197.81	675.37	951.02	1262.46	878.19	943.57
LOC111685233	1559.53	1335.59	1176.09	1874.04	1079.17	1692	1774.77	1578.42	1498.18	863.28	1083.85	1424.6	1096.05	1259.53
LOC111685227	595.08	503.86	446.2	619.39	425.52	664.7	696.47	623.88	613.51	336.99	512.48	614.72	512.69	540.06
LOC111685227	563.04	478.44	422.73	589.4	403.59	629.91	659.57	592.42	580.34	320.29	484.93	583.73	484.41	511.02
LOC111685227	695.87	588.21	514.68	734.21	495.88	768.07	801.56	715.88	707.28	392.24	591.79	713.71	592.55	621.04
LOC111685228	1.71	1.05	0.7	0.43	0.35	0.29	0.78	0.79	0.16	1.1	1.09	0.79	0.16	0.31
LOC111685223	189.44	175.99	215.2	154.16	147.75	313.78	193.93	241.72	198.97	121.39	161.07	123.93	208.79	268.22
LOC111685219	149.33	132.13	135.5	131.8	113.12	199.04	141.33	154.86	123.26	85.29	112.5	118.46	103.56	138.55
LOC111685230	36.76	32.09	26.78	25.96	28.66	45.24	42.4	57.92	46.23	23.12	34.25	40.89	40.03	52.04
LOC111685231	0	0	1.33	0	0	0	1.19	0	0	0	0	0	0	0
LOC124419183	0	5.33	0	1.25	0.41	2.11	6.86	1.85	0	0.92	4.56	0	2.28	0.46
LOC111683843	70.37	59.97	55.39	69.05	52.89	85.04	82.77	73.68	81.5	49.37	69.16	59.35	67.75	74.19
LOC111683843	75.96	64.34	60.68	74.28	57	91.04	88.77	78.5	87.85	53.49	75.12	63.46	73.51	80.14
LOC111683843	78.95	67.28	63.29	76.02	58.91	95.57	90.92	81.32	90.92	56.19	77.61	63.54	76.61	84.49
LOC111687982	0	0	0.18	0.48	0.18	0	0.86	0.1	0.13	0	0	0.27	0.07	0.27
LOC124419296	3.59	1.17	1.77	3.29	0.88	4.53	0	2.66	1.33	0.99	0.98	3.63	0.98	4.26
LOC111678236	14.99	10.96	8.38	18.98	7.86	12.11	13.87	16.48	9.24	5.34	4.19	21.69	4.01	5.84
LOC124419386	29.29	13.21	21.22	17.63	25.55	16.3	19	13.29	14.26	4.96	16.01	17.48	21.9	14.42
LOC111688989	9.45	8.09	4.95	9.73	6.1	8.36	9.69	9.54	7.04	5.02	8.07	8.65	7.01	5.86
LOC111688987	29.7	23.14	23.29	35.13	19.04	30.29	20.82	24.18	19.79	12.94	18.19	19.32	13	23.57
LOC111680156	35.22	36.25	34.37	46.92	27.26	47.16	52.64	52.82	43.68	31.26	43.32	39.91	46.57	45.18
LOC111680156	35.25	36.34	34.57	47.03	27.26	47.12	52.86	53.12	43.81	31.35	43.28	39.98	46.43	45.21
LOC111680157	22.54	10.4	7.12	47.8	9.06	16.73	23.06	22.29	24.46	20.24	24.51	11.96	9.4	11.19
LOC111680171	5225.97	4384.14	5189.28	4605.73	4087.28	6800.33	4990.98	6095.4	5611.52	4185.65	5724.1	5259.52	6341.28	6865.6
LOC111680165	287.56	241.31	281.63	287.4	219.89	461.07	321.54	336.55	304.43	183.45	247.39	247.3	291.58	299.72
LOC111680172	17099.6	16482.6	16132.5	20233.5	13243.3	21793.5	20812.3	17545.5	15493.1	11040.9	15800	18153.8	12988.1	15755.4
LOC111680161	141.44	104.7	131.02	104.35	111.55	218.69	173.87	150.85	169.12	91.82	116.86	89.39	141.61	188.73
LOC111680160	120.23	116.84	122.85	115.13	112.52	169.46	119.14	137.02	172.82	83.5	153.36	115.33	171.14	158.15
LOC111680168	10.29	9.76	9.53	12.11	8.1	14.79	11.29	14.12	14.3	6.89	9.54	10.64	12.63	12.3
LOC111680168	11.85	11.01	10.9	13.7	9.31	17.23	12.71	16.09	16.21	7.84	10.85	12.32	14.56	14.38
LOC111680168	12.37	11.48	11.31	14.29	9.72	17.97	13.26	16.79	16.91	8.18	11.32	12.86	15.19	15
LOC111680162	388.87	291.75	346.61	326.25	297.17	497.76	405	409.24	362.76	203.33	335.28	323.83	379.97	393.55
LOC111680153	11.29	8.88	8.98	10.75	7.88	12.9	10.28	9.98	7.98	5.31	7.99	9.12	6.65	8.6
LOC111680153	11.28	8.87	8.97	10.74	7.87	12.88	10.27	9.97	7.97	5.3	7.98	9.11	6.64	8.59
LOC111680164	224.45	224.42	189.27	220.08	154.12	258.75	221.12	183.34	199.5	122.91	167.08	192.31	162.73	172.95
LOC111680169	27.29	24.84	22.77	34.74	19.34	28.47	26.44	26.6	23.84	14.64	20.34	23.8	20.11	19.31
LOC111680169	24.73	23.06	20.48	32.65	17.29	25.67	23.86	23.76	21.14	13.11	18.32	21.45	17.63	17.28
LOC111680169	24.74	23.07	20.48	32.66	17.3	25.67	23.86	23.76	21.15	13.11	18.33	21.45	17.64	17.28
LOC111680170	40.04	38.5	32.03	47.2	29.56	46.7	47.22	43.95	38.95	27.69	35.12	35.75	32.45	35.34
LOC111680170	39.73	38.6	31.98	46.9	29.52	46.8	47	43.72	38.82	27.7	35.12	35.81	32.33	35.25
LOC111680170	40.65	38.38	32.69	47.65	29.67	47.27	47.88	44.36	39.75	28.03	35.74	36.5	33.05	35.85
LOC111680151	76.49	54.49	67.94	83.11	48.51	83.09	73.78	71.82	60.13	45.22	56.65	56.9	56.23	59.2
LOC111680151	76.43	54.46	67.89	83.06	48.48	83.01	73.73	71.75	60.09	45.18	56.61	56.85	56.2	59.14
LOC111680151	76.79	54.71	68.16	83.41	48.67	83.36	74.05	72.06	60.37	45.38	56.87	57.12	56.4	59.42
LOC111680151	74.73	54.09	67.33	81.45	48.53	85.07	74.26	75.45	64.69	47.69	57.41	57.48	57.68	62.36
LOC111680159	25.11	22.22	25.01	37.28	28.6	56.4	44.98	79.55	74.3	34.61	35.18	44.05	35.31	64.37
LOC124419571	4.13	1.39	6.76	3.7	2.78	2.64	1.43	2.18	8.69	2.41	2.85	5.88	3.33	4.17
LOC111680158	3.27	1.33	2.18	1.91	0.54	5.06	0.65	2.97	2.4	2.07	1.86	0	2.04	2.51
LOC111689930	91.65	81.39	77.37	99.07	63.71	98.43	95.03	96.83	92.48	47.62	71.24	77.83	75.21	78.16
LOC111680167	0.21	0.41	0.21	0	0	0.53	1.27	0	0	0	0.46	0.35	0	0.23
LOC124419295	3.3	1.68	0.84	2.1	1.76	3.14	1.41	1.43	1.29	0.9	1.7	0.21	0.89	2.04
LOC124419650	0.45	0.15	3.56	7.36	5.46	0.91	2.63	0.67	0.33	1	1.31	0.33	3.45	0
LOC111680154	35.81	27.81	27.29	47.12	25.69	39.35	46.41	33.84	27.09	23.33	25.11	32.8	25.75	22.26
LOC124419574	1.57	0.26	3.36	7.85	0.77	1.59	10.61	2.04	2.9	4.34	0.57	7.22	0.57	2.01
LOC111676803	41.3	38.33	30.73	50.36	25.94	43	42.71	42.7	37.98	20.6	28.92	32.37	28.36	29.09
LOC111676803	41.2	38.19	30.62	50.19	25.83	42.9	42.54	42.53	37.85	20.54	28.86	32.26	28.24	29.01
LOC111676803	52.33	47.66	40.03	61.71	34.42	55.89	54.55	53.64	48.84	26.33	38.29	39.03	37.14	37.39
LOC111676802	16.62	8.76	7.65	13.93	10.73	12.55	13.47	14.84	12.89	7.43	10.38	9.41	9.48	10.01
LOC111689915	2684.19	2292.72	2262.46	2883.01	1814.61	2882.12	2602.72	2442.25	2585.81	1401.05	1905.52	2124.21	2141.33	2075.32
LOC111689915	2693.88	2298.1	2269.94	2892.56	1820.2	2891.38	2611.28	2450.49	2594.44	1405.59	1912.05	2131.22	2149.08	2082.71
LOC111680368	68.04	58.42	66.05	69.38	54.07	76.95	71.21	71.99	71.17	41.35	57.38	63.42	63.46	65.93
LOC111680368	67.59	58	65.62	68.89	53.72	76.44	70.75	71.48	70.66	41.05	56.97	62.97	63.01	65.46
LOC111680362	94.81	85.67	86.09	110.49	69.86	118.53	102.67	101.25	91.46	58.68	80.27	73.62	85.5	88.05
LOC111680362	93.75	83.61	84.6	109.19	68.78	117.52	101.09	100.38	90.01	58.05	79.3	72.36	84.74	86.93
LOC111680362	94.63	84.2	85.22	110.09	69.31	118.51	101.94	101.1	90.79	58.44	79.93	72.96	85.37	87.74
LOC111680366	0	0	0	0.44	0	0.31	0	0.1	0.15	0	0	0	0	0
LOC111680366	0	0	0	0.44	0	0.31	0	0.1	0.15	0	0	0	0	0
LOC111680366	0	0	0	0.44	0	0.31	0	0.1	0.15	0	0	0	0	0
LOC111689288	89.39	89.27	64.94	116.6	66.26	139.15	117.3	123.9	64.25	134.67	189.31	254.87	134.2	183.59
LOC124419865	6.07	1.72	1.73	6.22	3.92	9.35	12.25	5.68	5.67	6.53	9.08	25.54	5.24	2.45
LOC111677318	125.31	99.09	97.1	131.78	79.19	121.4	123.1	101.41	102.31	67.64	86.27	104.31	79.78	85.84
LOC111677328	41.99	37.53	34.44	50.45	33.5	44.93	48.88	43.23	38.7	23.15	35.07	39.69	29.84	33.49
LOC111677315	18.57	10.08	14.36	16.57	13.31	35.76	15.95	11.72	20.14	7.05	9.2	20.2	20.05	18.54
LOC111677314	1.19	0.75	0.93	1.16	1.5	0.83	1.47	1.11	1.29	0.39	0.79	0.8	0.84	0.99
LOC111677314	1.16	0.75	0.93	1.16	1.49	0.83	1.44	1.11	1.29	0.39	0.79	0.81	0.84	0.99
LOC111688221	96.16	83.28	89.42	84.61	72.6	118.96	114.8	114.35	100.08	61.99	80.25	93.19	99.45	103.99
LOC111688221	93.67	81.24	87.15	82.62	70.48	115.85	111.6	111.49	97.57	60.44	78.2	90.81	97.01	101.1
LOC111688222	155.41	119.25	134.24	154.64	109.28	192.36	159.48	163.01	130.11	92.71	131.66	153.99	126.52	138.58
LOC111688219	26.07	26.14	31.99	37.46	25.57	44.34	44.4	32.31	22.76	18.86	25.56	29.1	20.52	25.12
LOC111688219	26	26.07	31.9	37.36	25.5	44.27	44.33	32.22	22.7	18.81	25.54	29.02	20.46	25.05
LOC111688218	0.24	0.23	0	0	0	0.14	0.07	0	0.3	0	0.26	0	0.04	0.33
LOC111682685	26.73	22.1	26.37	26.22	20.75	34.33	32.89	28.2	24.78	16.56	22.73	25.96	24.34	25.47
LOC111682685	24.96	20.5	24.46	24.31	19.24	31.84	30.5	26.15	22.98	15.36	21.07	24.07	22.58	23.62
LOC111682685	32.54	27.29	32.13	31.48	25.49	41.93	39.26	33.87	29.87	20.08	27.33	31.07	29.09	31.51
LOC111682685	31.31	26.27	30.92	30.28	24.55	40.34	37.77	32.58	28.74	19.31	26.31	29.89	27.99	30.31
LOC111682686	38.71	30.39	34	56.48	45.18	52.23	56.41	47.23	38.74	26.57	30.59	41.28	33.79	43.01
LOC111682689	430.86	355.49	378.31	398.57	375.29	590.06	494.87	525.22	448.97	286.8	385.12	382.92	417.05	437.94
LOC111682684	92.12	79.68	89.69	92.39	68.02	120.22	102.36	86.53	75.13	48.7	72.91	78.51	77.85	81.64
LOC111682696	84.17	74.34	69.84	104.72	51.83	86.43	76.89	79.59	57.8	44.71	57.36	69.65	50.42	68.13
LOC111682688	55.21	42.92	43.47	47.58	39.56	64.5	50.83	53.78	47.79	32.91	43.69	56.8	41.71	54.36
LOC111682688	46.59	38.11	32.96	32.52	34.97	54.69	51.12	45.09	37.22	25.49	39.97	53.47	34.72	42.89
LOC111682688	41.75	32.02	35.76	38.92	31.38	51.07	38.73	42.96	35.76	23.59	34.96	41.53	32.42	44.86
LOC111682694	129.76	122.08	120.92	154.74	104.78	150.93	165.48	154.41	130.14	79.99	118.9	120.75	111.67	119.46
LOC111682695	122.23	113.47	116.94	161.76	104.42	162.38	155.71	143.18	127.39	87.64	120.23	128.52	110.48	126.09
LOC111682695	118.4	110.54	114.08	155.57	101.47	157.16	148.9	138.73	123.53	85.1	115.45	121.9	105.72	120.99
LOC111682695	119.58	111.61	114.43	158.92	102.48	159.39	153.11	140.96	124.81	86.05	118.31	126.52	108.7	123.93
LOC111682695	115.79	108.72	111.58	152.8	99.57	154.23	146.38	136.56	120.99	83.53	113.58	119.98	104	118.89
LOC111688215	453.66	426.9	397.49	379.27	358.97	618.53	487.52	495.22	483.78	279.55	403.19	363.06	453.58	485.23
LOC111688214	366.01	298.12	354.25	301.09	331.26	470.09	341.18	427.77	340.7	239.1	367.15	289.57	360.91	394.79
Trnar-ucg	5.9	7.24	14.54	6.63	1.45	7.44	6.46	4.92	3.27	4.07	0	2.44	9.67	6.46
LOC111688212	107.35	79.84	82.33	88.67	58.84	119.87	97.22	97.33	88.24	61.56	79.65	81.19	76.47	80.89
LOC111688213	235.62	179.82	209.47	235.82	184.13	255.49	263.98	235.51	232.6	140.34	192.94	216.14	197.5	224.69
LOC111688211	904.93	757.6	780.8	859.66	669.27	1032.04	1058.41	990.41	959.17	584.42	815.85	904.21	950.7	921.34
LOC111688208	222.79	183.17	188.94	195.49	157.11	340.61	234.94	255.62	205.42	144.91	190.51	187.15	216.87	271.51
LOC111688207	257.32	227.83	242.08	260.09	190.64	313.2	251.26	258.6	240.6	154.36	205.31	219.35	215.89	239.96
LOC111688209	1107.04	956.92	1171.41	983.66	966.27	1565.65	1198.8	1309.39	1349.82	767.43	1089.8	1097.87	1404.7	1473.08
LOC111688209	27.23	23.37	23.59	29.82	23.14	40.62	37.26	26.02	24.01	18.04	23.91	26.24	27.88	27.02
LOC111688209	77.65	72.42	69.19	78.51	66.45	101.29	104.49	88.71	89.22	59.8	74.78	89.79	95.27	95.91
LOC111688209	28.18	25.88	24.33	32.33	24.62	41.35	39.77	27.73	24.91	17.81	25.62	28.31	28.45	28.71
LOC124419460	17.58	12.06	10.89	24.3	9.82	17.2	29.07	16.53	16.15	14.67	15.04	10.76	17.81	17.04
LOC111688216	245.24	257.7	201.3	304.07	170.43	282.13	314.47	288.19	249.58	170.09	220	275.39	171.66	188.85
LOC111687602	16.45	15.81	15.99	19.41	13.14	21.68	22.12	18.95	17.36	10.95	19.12	22.83	17.28	15.73
LOC111687602	53.13	50.06	42.78	61.43	37.79	66.33	63.43	51.11	47.72	30.87	51.3	69.07	43.06	41.66
LOC124419181	0	0	0.32	1.06	0.31	0	0.23	0	0.18	0.24	0.47	0.24	0	0.18
LOC124419181	0	0	0	0	0	0	0	0	0.2	0	0	0	0	0.19
LOC111687601	234.1	191.87	225.06	265.77	181.35	300.39	265.49	245.7	209.92	135.65	184.89	201.67	168.77	223.55
LOC124418440	5409.78	5081.77	5152.38	6097.64	4432.55	7890.83	7555.72	6285.02	6022.06	4242.1	5855.83	6819.68	5253.71	5941.07
LOC124418440	5444.45	5170.02	5170.16	6207.34	4491.84	8027.47	7718.56	6293.39	6069.53	4279.08	5885.41	6947.95	5236.88	5982.24
LOC111687603	162.79	188.65	123.5	216.98	131.83	189.33	255.28	130.86	167.32	125.19	157.51	237.17	145.5	140.21
LOC111687603	294.02	338.15	222.66	387.99	236.93	338.5	463.75	236.42	304.67	226.56	284.87	432.36	263.32	256.23
LOC111687603	259.02	297.82	196.29	341.71	208.67	298.16	408.47	208.3	268.33	199.62	251.18	380.91	231.99	225.79
LOC111687603	265.84	305.66	201.46	350.71	214.16	306.01	419.23	213.79	275.37	204.87	257.77	390.95	238.1	231.74
LOC111682989	1.69	0	0.67	1.13	0.94	1.88	1.36	3.52	2.32	1.06	0.43	2.87	0.8	0.8
LOC111682973	37.98	33.05	28.84	51.81	25.46	43.39	38.97	40.04	33.15	21.15	30.42	33.76	25.64	32.5
LOC111682973	38.22	33.26	29.06	52.16	25.65	43.71	39.26	40.34	33.39	21.3	30.65	34.01	25.83	32.75
LOC111682973	39.81	34.59	30.31	54.22	26.77	45.57	40.84	42.06	34.84	22.23	31.98	35.49	26.92	34.17
LOC111682986	35.57	35.87	26.96	38.07	28.78	31.74	32.16	61.57	50	22.86	30.85	40.02	54.57	37.83
LOC111682959	10.72	7.66	9.15	11.63	6.66	10.55	12.16	12.26	8.76	5.62	7.41	8.75	8.03	9.13
LOC111682959	10.02	7.15	8.55	10.87	6.22	9.91	11.39	11.44	8.18	5.25	6.91	8.17	7.5	8.52
LOC111682959	10.14	7.25	8.66	11	6.3	10.04	11.53	11.59	8.28	5.31	7	8.27	7.6	8.63
LOC111682959	10.47	7.48	8.94	11.36	6.51	10.31	11.88	11.97	8.56	5.49	7.23	8.55	7.85	8.92
LOC111682960	60.04	65.63	62.9	75.33	48.87	83.46	63.81	65.63	64.47	37.26	50.42	55.46	48.72	61.89
LOC111682968	8.26	6.66	7.31	8.9	5.68	9.92	9.5	10.69	8.8	7.02	8.03	8.62	10.2	5.69
LOC111682975	516.18	479.64	483.54	567.51	372.61	588.08	513.7	412.8	444.71	304.62	357.21	426.03	407.45	365.39
LOC111682981	222.86	164.9	195.8	182.23	152.83	273.8	231.82	218.81	192.52	133.82	152.43	167	187.48	193.82
LOC111682974	6932.24	5410.62	7634.95	5188.18	5687.06	10736.9	7035.49	8415.1	7166.71	4124.85	6193.03	5429.39	7270.68	8138.18
LOC111682988	4.61	3.87	1.55	9.86	1.38	2.72	4.06	1.68	1.6	1.31	1.88	2.76	1.74	0.99
LOC111687707	779.39	658.48	627.17	946.31	490.82	778.37	722.19	534.9	419.93	337.05	404.63	531.24	294.22	379.3
LOC111687708	271.02	246.19	228.83	261.01	200.54	312.08	334.09	269.35	279.9	120.79	201.2	220.22	246	221.86
LOC111687710	553.86	509.59	503.52	550.82	447.95	747.64	576.35	597.11	573.38	344.24	471.42	516.07	579.97	595.48
LOC111687711	22.36	22.69	16.36	30.14	16.25	28.45	29.23	22.04	21.11	12.58	15.53	25.98	14.34	12.96
LOC111688290	0.93	0.57	1.45	2.01	0.38	1.06	0.55	2.28	1.29	1.07	1.06	1.11	0.38	0.64
LOC111688285	205.71	186.44	282.14	233.89	192.12	299.94	228.23	276.95	257.65	201.73	272.1	243.03	316.58	317.87
LOC111688289	452.56	427.45	430.76	518.14	349.97	624.81	574.7	530.04	472.68	300.56	444.48	502.33	392.41	447.2
LOC111688286	51.35	41.63	33.17	62.96	25.25	44.53	36.61	38.55	31.62	24.82	24.79	33.4	27.85	27.11
LOC111688286	154.69	116.64	123.51	152.64	98.74	159.81	136.61	132.59	115.19	86.9	125.53	125.13	109.65	121.57
LOC111688288	215.79	196.28	188.28	212.15	141.6	247.96	218.01	219.6	184.53	119.39	158.27	159.84	158.44	177.3
LOC124419769	6.84	4.79	5.23	4.91	4.6	5.7	8.3	5.9	4.28	3.07	4.99	7.45	4.93	3.61
LOC124419759	7.72	8.5	7.12	9.66	6.18	10.78	12.68	7.21	6.64	3.17	5.86	10.79	4.98	5.57
LOC111678234	15.5	10.22	7.74	12.76	6.26	14.82	12.74	12.94	10.22	7.27	6.1	10.97	6.82	6.3
LOC111678234	15.56	10.26	7.77	12.8	6.29	14.87	12.79	12.99	10.26	7.29	6.12	11.01	6.85	6.32
LOC111678243	0.1	0.22	0.34	0.03	0.09	0.21	0.03	0	0.03	0	0	0.43	0.03	0
LOC111678243	0.1	0.22	0.34	0.03	0.09	0.21	0.03	0	0.03	0	0	0.43	0.03	0
LOC111678239	476.73	665.9	379.92	522.81	508.59	967.99	1071.52	677.3	634.6	689.16	955.97	883.96	820.32	1057.59
LOC111678233	179.11	187.46	168.85	236.2	136.33	244.78	228.67	212.23	189.42	136.51	166.39	232.44	160.69	187.96
LOC111678233	157.99	170.96	154.82	212.39	125.96	224.39	210.07	196.44	175.21	130.95	160.16	225.25	152.54	175.96
LOC111678232	0.08	0.33	0.25	0.51	0	0.17	0.46	0	0.71	0.38	0.05	0.37	0	0
LOC111689547	341.67	271.29	288.72	273.3	261.92	468.37	337.87	351.8	361.7	242.41	353.54	287.99	344.01	365.32
LOC111686328	12.22	8.34	6.33	9.07	6.85	11.91	10.24	11.73	8.21	5.34	6.13	7.69	7.02	7.55
LOC111686329	7.02	5.27	0.41	7.02	0	4.59	0.68	1.38	5.73	0.46	1.81	3.19	4.74	3.85
LOC111686327	0.34	0	0	0.27	0.13	0	0	0.3	0	0	0.81	0	0.15	0
LOC111674550	162.79	121.32	105.58	108.18	110.86	184.14	96.04	124.27	179.19	57.13	72.24	63.02	133.18	98.3
LOC111688709	15.23	14	13.92	15.53	10.47	20.7	19.28	22.2	23.21	6.29	9.63	7.26	10.67	11.13
LOC111688709	15.41	13.99	13.59	15.32	10.24	20.14	18.76	21.84	22.88	6.3	9.49	7.42	11.21	11.12
LOC111678404	210.22	191.08	202.23	223.76	160.15	268.58	236.33	247.9	210.69	133.14	179.13	188.92	173.42	202.93
LOC111678404	148.24	131.5	136.81	187.87	106.71	190.98	175.35	155.97	136.47	89.19	113.47	138.35	107.52	125.1
LOC111678435	583.4	534.21	503.89	447.53	424.84	758.62	536.5	557.82	648.69	373.34	528.04	442.15	593.68	610.73
LOC111678435	202.72	187.6	175.34	174.16	150.67	267.43	197.17	209.88	215.91	131.19	181.8	160.32	195.71	207.66
LOC124419665	41.73	25.99	29.16	48.9	32.36	50.84	42.58	46.55	40.35	22.35	30.43	45	39.84	42.74
LOC111678436	204.96	163.37	194.36	178.69	158.18	269.86	235.88	243.08	196.92	112.22	186.62	149.44	231.86	287.07
LOC111678405	3.85	1.62	1.79	3.1	2.94	4.05	4.55	3.6	2.13	0.93	4.19	2.8	2.85	1.95
LOC111678389	325.11	332.4	313.6	376.02	264.31	504.14	476.12	355.73	398.27	265.64	325.09	409.91	345.35	335.8
LOC111678388	2925.04	2608.12	2856.45	2643.1	2444.18	3925.16	2989.78	3039.33	3091.03	1907.04	2522.15	2440.21	2870.21	3221.97
LOC124419826	43.39	41.71	31.83	66.95	35.01	54.8	85.58	39.49	45.06	36.33	42.12	60	31.63	39.57
LOC111678411	755.9	522.71	627.21	569.06	549.54	923.48	686.92	773.56	670.89	445.17	701.74	617.28	760.57	682.73
LOC111678440	321.76	286.19	237.05	376.27	220.39	335.81	370.71	340.01	262.39	199.09	252.92	306.79	205.89	227.02
LOC111678434	6.29	4.63	5.5	4.28	6.32	6.35	11.27	7.94	7.61	5.06	5.47	11.83	4.53	5.01
LOC111678386	49.94	35.81	44.3	46.74	29.47	59.9	67.05	65.12	35.4	28.01	37.49	43.98	31.69	48.55
LOC111678387	0.03	0.34	0	0.34	0.03	0.06	0	0	0.1	0	0	0.06	0	0
LOC111678437	2.42	2.5	2.71	4.43	1.52	4	4.34	2.98	2.83	2.52	2.13	6.29	1.61	2.79
LOC111678438	4181.02	3802.4	4108.82	4541.92	3394.56	5701.19	4676.71	4655.16	4404.49	2639.53	3606.51	4581.92	3606.39	4264.84
LOC111678428	131.81	92.16	180.5	67.1	130.38	243.94	109.97	179.76	149.86	70.33	132.31	80.81	199.47	193.69
LOC111678391	21.2	21.5	28.48	26.71	25.28	37.7	34	22.8	28.8	18.34	20.07	20.59	21.5	23.66
LOC111678402	103.51	80.43	83.59	95.36	78.29	136.81	108.39	109.73	95.23	63.27	81.3	87.56	77.61	88.53
LOC111678402	102.43	79.65	82.66	94.29	77.49	135.31	107.17	108.5	94.16	62.65	80.44	86.63	76.73	87.72
LOC111678390	81.34	66.22	52.05	84.21	52.35	92.66	84.74	71.65	63.15	42.03	63.19	74.97	61.7	57.81
LOC111678415	19657.9	18400.1	17816.1	20505.2	15769.9	26838.7	25210	21710	20115.6	14726	20921.4	22098.6	20036.9	22371.1
LOC111678427	254.57	220.67	209.96	288.79	200.02	341.76	337.11	274.62	266.65	163.88	187.35	251.55	209.98	266.2
LOC111678420	29.31	23.94	21.77	29.36	21.59	37.74	35.06	32.99	30.83	18.38	25.4	32.02	26.12	30.67
LOC111678432	73.47	78.09	75.23	91.92	63.18	140.79	114.58	153.49	114.14	69	84.59	78.37	91.96	127.59
LOC111678413	91.39	72.26	71.93	124.66	55.97	97.44	101.06	86.56	65.27	46.47	67.46	72.02	53.81	61.86
LOC111678414	252.05	192.06	203.93	224.9	184.51	279.62	259.08	227.19	223.6	148.51	192.71	208.52	185.16	208.81
LOC111678422	652.91	604.04	559.63	625.6	484.03	825.47	697.96	694.93	646.13	391.56	533.28	617.2	604.76	612.07
LOC111685801	6279.9	5792.07	6784.13	6491.82	5524.57	8980.98	6646.57	6934.62	7618.34	4784.1	5813.56	6237.31	8054.37	7226.74
LOC111685836	101.81	113.66	107.76	142.92	131.52	165.22	159.23	167.16	222.2	100.05	91.6	140.88	168.18	149.42
LOC111685808	913.95	891.81	889.33	889.17	823.75	1235.26	1086.31	1035.53	1390.87	775.04	927.7	921.41	1444.05	1149.17
LOC111680768	608.08	525.18	489.47	574.44	419.99	694.07	649.79	566.5	571.33	337.61	445.78	476.01	462.86	525.45
LOC111680768	506.59	432.08	410.56	474.21	351.97	577.1	538.21	479.94	478.57	283.46	374.34	395.75	390.73	443.73
LOC111680766	293.1	239.08	319.76	260.26	240.18	355.97	314.19	272.97	260.17	164.75	208.67	227.71	241	253.86
LOC124419775	29.32	24.17	10.84	16.75	7.72	20.62	17.5	21.25	16.27	5.21	24.61	40.44	18.61	14.64
LOC111689008	1.89	3.04	3.42	7.69	4.22	4.26	3.06	4.61	2.68	1.17	1.65	1.66	1.32	1.16
LOC111689007	3479.6	3041.92	2769.02	3474.69	2528.36	4011.8	3992.83	3338.49	3783.62	1600.76	2351.17	2848.04	2750.75	2491.58
LOC111678009	22416.2	18499.7	20681.2	21014	16164.3	27136.3	22290.2	22030.2	21827.5	13941.2	18359.7	20356.3	20168.8	22569.5
LOC124419294	59.1	44.6	31.13	78.1	25.77	34.24	29.82	37.85	26.31	18.92	37.36	46.53	30.94	31.61
LOC124419293	6.15	6.93	6.86	26.08	3.46	4.78	6.96	4.71	2.24	2.23	3.08	2.11	1.76	1.33
LOC111678033	118.98	87.56	96.6	100.1	82.67	134.3	101.07	115.42	97.46	62.17	88.41	90.73	95.07	105.51
LOC111678037	162.66	109.86	140.73	150.79	124.86	242.34	179.88	178.68	137.51	99.26	132.91	139.87	137.75	172.63
LOC111678034	654.33	552.56	668.1	607.69	519.45	907.27	715.54	760.14	691.45	427.86	601.56	641.78	699.99	716.51
LOC111678028	1719.62	1501.7	1555.2	1706.45	1316.15	2085.36	1919.09	1533.52	1547.79	1063.24	1387.44	1652.21	1486.57	1674.14
LOC111678038	5.96	3.18	3.96	4.62	4.34	4.71	3.95	3.83	3.55	3.32	2.79	4.2	5.1	4.98
LOC111678042	95.19	94.38	64.89	87.45	63.96	127.75	107.53	106.9	98.57	55.06	60.74	80.94	78.74	96.55
LOC111678018	974.13	838.9	831.4	881.65	790.89	1232.97	1135.4	984.26	1069.31	626.1	932.71	1029.24	977.16	954.46
LOC111678010	10195.9	9520.73	9271.87	9822.39	8339	12927.3	11178.4	8948.3	10560.6	6225.01	8288.66	9538.83	9634.25	10084.8
LOC111678011	450.76	406.23	432.83	444.46	354.46	570.58	502.6	469.14	460.65	280.88	379.44	398.35	417.9	428.41
LOC111678011	484.36	443.99	467.87	487.25	381.68	617.29	543.31	512.18	497.63	303.7	408.11	424.01	451.57	466.87
LOC111678011	477.56	435.18	462.37	478.32	376.31	609.79	535.57	504.79	491.54	300.27	404.52	420.97	446.25	458.6
LOC111685418	32.76	23.29	23.28	28.05	22.91	33.43	40.71	28.5	24.94	14.84	23.9	27.29	20.73	25.76
LOC111685418	32.85	23.25	22.2	28.53	22.8	33.56	37.64	28.53	25.08	15.19	23.24	28.73	20.19	26.64
LOC124419882	1.4	0.86	0.52	0.35	1.11	4.4	2.1	2.42	1.06	0.96	1.33	1.73	0.76	0.38
LOC111684674	18.1	30.62	9.92	34.17	17.79	8.13	31.96	10.06	21.2	13.34	28.58	52.15	15.39	17.64
LOC111684673	35.2	21.73	27.77	24.12	18.77	23.36	16.53	15.65	13.39	13.34	9.89	13.32	11	17.64
LOC111684666	61.06	55.57	48.89	64.39	46.23	79.05	71.14	80	62.99	39.95	63.53	61.84	53.04	63.68
LOC111684666	64.76	56.98	50.62	65.29	46.67	80.28	72.87	80.33	62.57	39.85	63.92	62.09	52.68	65.56
LOC111684666	60.71	54.91	48.16	63.62	45.88	77.88	70.33	78.89	62.38	39.63	62.87	60.79	52.47	62.92
LOC111684666	59.46	54.5	47.6	63.09	45.29	76.98	69.88	78.01	61.6	39.09	62.29	60.09	51.88	61.97
LOC111684666	62.21	56.49	49.21	65.58	47.01	79.36	71.86	80.36	63.42	40.57	64.49	61.89	53.52	64.11
LOC111684666	75.36	69.1	62.33	82.1	56.19	98.94	86.7	96.99	76.23	49.33	76.68	74.8	63.82	79.73
LOC111684672	8.05	17.78	15.87	15.08	11.86	22.34	14.33	13.42	8.93	8.9	6.6	14.42	13.19	4.41
LOC111684670	14.08	19.76	25.78	21.11	15.81	26.41	28.65	20.13	17.85	12.23	8.79	11.1	15.39	9.92
LOC111684667	205.95	193.73	160.74	304.37	140.98	261.16	256.26	219.82	162.73	139.64	167.09	218.97	141.43	153.55
LOC111684665	77.92	71.26	76.84	91.47	54.1	95.11	85.99	77.25	62.03	49.47	51.24	65.03	62.3	61.62
LOC111689628	11.68	11.17	9.3	16.9	7.13	13.6	16.22	13.56	11.73	7.71	10.91	16.75	8.18	9.98
LOC124419828	7.47	13.28	12.9	10.22	10.8	9.66	16.86	16.99	25.12	5.35	8.17	2.79	19.59	12.05
LOC111689629	34.29	42.89	38.86	38.52	35.59	68.09	31.01	61.86	59.91	24.78	27.56	29.95	36.75	30.92
LOC111683581	122.86	107.53	130	129.89	109.59	185.21	134.85	140.13	116.32	93.41	113.71	109.97	147.61	125.37
LOC111683577	50.51	54.86	64.64	51.08	41.4	86.15	68.69	82.63	53.01	35.15	63.35	51.11	60.7	84.13
LOC111683578	175.86	171.78	180.92	174.64	146.69	276.24	219.92	201.86	174.18	116.59	159.1	174.36	183.72	192.07
LOC111683580	129.58	117.6	109.95	142.68	109.18	191.23	178.45	164.25	138.88	97.11	129.43	150.52	137.49	141.29
LOC111683580	151.2	137.88	128.84	168.3	130.58	224.12	218.52	190.26	164.81	114.57	155.06	185.57	164.64	166.29
LOC111683576	3.44	1.89	1.87	3.08	1.4	2.51	3.18	3	1.78	0.97	1.94	1.87	1.3	1.69
LOC111683576	3.36	1.95	1.82	3.01	1.37	2.45	3.11	2.93	1.74	1.05	1.9	1.83	1.28	1.65
LOC111683576	3.52	2.04	1.91	3.16	1.43	2.51	3.26	3.08	1.82	1.1	1.98	1.92	1.34	1.73
LOC124418438	247.62	231.73	220.52	255.69	169.99	269.05	263.38	206.55	160.57	141.93	175.13	183.23	154.76	219.98
LOC124419720	7.66	2.51	4.09	7.02	4.39	7.74	6.65	6.04	2.83	4.24	7.33	9.51	4.89	8.4
LOC111675997	10.77	10.39	9.31	17.31	7.47	12.82	10.96	10.58	8.33	6.3	7.7	10.48	5.73	7.71
LOC111675997	11.18	10.74	9.96	18.22	7.88	13.58	11.47	11.06	8.88	6.7	8.07	11.29	6.09	8.29
LOC111675997	41.28	39.44	36.78	51.78	33.87	50.91	45.69	42.92	32.76	27.34	33.59	39.19	29.85	37.21
LOC111689732	64.54	55.22	59.23	74.07	44.56	74.38	74.88	67.14	51.47	36.34	49.69	55.78	57.09	52.22
LOC111681802	0	0	0.06	0	0.11	0.12	0.25	0	0	0.06	0	0	0	0
LOC111681787	337.93	305.5	279.37	415.32	227.5	405.46	420.99	374.8	294.47	208.94	309.62	375.86	248.32	303.31
LOC111681787	327.85	294.08	272.25	388.72	222.92	394.78	409.13	361.89	287.45	205.64	304.76	359.9	242.97	298.56
LOC111681798	27.72	26.77	25.59	39.26	20.38	39.91	26.27	25.2	23.87	14.72	21.05	23.67	15.81	24.06
LOC111681798	27.83	26.88	25.69	39.42	20.46	40.05	26.35	25.3	23.96	14.78	21.11	23.76	15.87	24.16
LOC111681804	139.4	119.25	130.93	151.9	118.28	184.67	159.8	128.14	130.24	74.75	111.92	128.71	129.68	123.07
LOC111681805	302.55	245.98	280.94	196.98	247.42	395.19	261.68	325.45	290.31	183.7	290.32	233.15	281.33	325.55
LOC111681812	13.36	11.16	12.72	16.8	10.96	19.25	18.13	15.34	13.91	10.69	11.56	16.76	10.09	17.37
LOC111681812	13.5	11.24	12.86	16.98	11.08	19.46	18.33	15.5	14.06	10.81	11.68	16.94	10.2	17.56
LOC111681796	181.67	162.11	196.66	205.22	143.66	239.98	190.37	195.82	159.67	115.96	150.78	167.18	146.95	198.22
LOC111681792	201.58	220.14	153.8	213.57	142.66	235.16	217.86	220.86	171.17	134.73	161.45	186.25	159.24	174.1
LOC111681791	200.96	163.92	171.22	184.42	156.26	271.28	220.08	224.02	174.91	129.94	194.66	164.48	188.84	174.79
LOC111681789	160.5	148.85	144.52	125.34	115.68	231.37	191.59	189.79	131.34	98.06	145.74	115.76	136.29	169.39
LOC111681790	172.58	135.83	112.55	160.44	102.08	167.94	178.41	147.63	136.75	98.7	135.49	156.24	132	117.96
LOC111681801	396.75	387.1	441.53	412.7	357.8	615.85	437.2	481.29	415.2	246.07	343.15	338.17	386.2	437.6
LOC111679107	41.3	36.59	38.01	46.2	30.06	56.49	54.05	40.24	38.78	23.55	36.66	40.48	29.88	32.69
LOC111679107	41.26	36.59	37.98	46.12	30.01	56.45	54	40.21	38.79	23.51	36.7	40.48	29.93	32.7
LOC124419292	17.28	9.69	17.17	31.96	7.87	11.03	11.75	17.96	9.62	6.37	9.77	7.23	6.95	8.06
LOC111687040	45.63	40.92	49.06	35.37	33.92	49.69	41.56	37.59	28.79	30.88	33.4	31.17	30.02	32.01
LOC111687042	104.31	77.13	94.92	82.44	67.5	131.51	90.17	89.36	71.83	53.14	69.77	68.53	76.78	90.06
LOC111687043	677.03	516.69	638.95	517.94	495.95	805.75	595.8	713.24	608.75	371.07	508.95	504.04	590.67	593.17
LOC111687043	619.89	472.32	577.07	463.84	451.58	742.79	552.98	657.92	565.07	341.65	473.05	465.44	545.15	552.44
LOC111687043	611.9	464.41	574.36	455.22	446.15	740.36	544.55	653.31	559.63	339.24	466.73	462.45	543.78	547.71
LOC111685829	5.86	4.08	7.6	3.56	2.33	4.79	6.5	8.87	4.09	1.46	5.04	0	3.24	4.84
LOC111687044	0.69	1.27	0.55	0.93	0.86	1.82	1.98	1.7	1.13	0.87	1.57	0.56	2.08	0.41
LOC111687045	1.13	0.32	1.36	1.7	0.8	3.6	1.51	0.18	0.54	1.97	0.8	2.41	0.18	0.36
LOC124419466	0.43	0	0	1.49	0.26	0.54	0.23	0.24	0.18	0	0	0	0	0
LOC124419465	1.48	2.21	0.64	1.01	2.91	2.28	3.12	1.19	1.12	3.48	2.79	0	1.62	4.81
LOC111687048	31.41	21.49	26.78	38	25.14	47.06	36.4	29.84	34.23	24.89	32.1	27.53	43.72	38.14
LOC111687046	5.81	3.84	5	5.33	1.94	6.43	5.09	2.87	4.25	4.52	7.1	3.51	4.23	6.32
LOC124419692	0	0.01	0	0	0	0.01	0	0	0.04	0	0	0.11	0	0
LOC124419692	0	0.01	0	0	0	0.01	0	0	0.04	0	0	0.1	0	0
LOC124419692	0	0.01	0	0	0	0.01	0	0	0.04	0	0	0.1	0	0
LOC111676379	0	0.4	0.29	0.64	0.74	0.41	0.32	0.19	0.19	0.77	0.51	1.66	0.32	1.02
LOC124419782	3.83	2.86	2.38	5.03	1.12	4.08	5.6	4.42	2.75	0.78	2.79	1.88	0.78	0.47
LOC111689537	0	0	0	0	0	0	0	0	0	0	0	0	0	0
LOC124419581	0	0	0	0	0	0	0	0	0	0	0	0	0	0
LOC111689963	94.99	80.65	79.55	88.64	65.87	105.6	105.44	91.6	76.95	54.07	72.71	79.89	54.19	72.72
LOC124419291	10.31	4.51	7.96	8.85	5.18	5.32	11.67	3.36	2.74	3.97	7.35	7.67	5.76	2.95
LOC111678815	2.55	2.22	4.79	5.67	2.42	4.9	3.22	3.18	2.65	1.71	2.58	2.03	1.72	3.28
LOC111678813	24.54	32.19	13.95	23.89	17.01	31.02	32.27	26.17	20.67	15.35	16.9	18.11	15.81	25.69
LOC111678818	13.81	7.78	13.53	5.99	8.3	9.17	9.74	14.12	9.43	8.49	10.14	2.13	13.1	13.13
LOC124419716	37.91	43.6	40.49	43.13	30.28	53.19	49.4	37.38	30.93	27.7	27.16	38.55	35.01	40.6
LOC111678816	23.93	25.39	21.37	27.77	18.47	29.55	33.33	20.7	22.42	12.51	19.43	23.64	23.32	20.18
LOC111678817	90.47	67.69	77.18	86.81	59.59	97.91	84.39	77.88	71.47	47.26	68.47	74.7	65.56	69.46
LOC111678821	1.18	0.28	0.65	0.99	0.23	1.29	0.62	2.31	1.57	0	1.34	0	0.88	1.03
LOC111678820	315.99	396.69	241.4	353.34	344.66	673.37	726.61	499.14	417.29	375.05	527.03	571.6	591.7	629.77
LOC111678820	347.58	448.12	277.13	386.55	400.41	766.22	849.32	546.94	482.34	420.4	585.54	620.89	669.79	722.55
LOC111678816	21.73	22.44	18.45	24.14	16.48	26.51	29.28	18.29	19.79	11.09	17.58	20.84	20.78	18.33
LOC111678819	125.05	127.9	98.47	139.98	102.61	191.83	191.95	142.28	143.56	110.08	146.77	158.44	141.74	165.98
LOC111678819	126.12	128.19	101.49	144.42	98.66	183.16	183.22	143.54	143.82	106.69	138.1	152.02	132.82	154.34
LOC111678819	113.4	116.64	92.18	134.08	88.06	155.17	163.3	125.19	128.35	91.18	116.52	133.47	109.7	127.53
LOC111678819	59.11	62	44.87	65.58	53.77	103.16	104.16	69.29	68.61	58.16	81.86	78.09	78.68	91.9
LOC111678819	55.37	57.43	42.17	61.2	49.19	91.63	94.93	62.89	62.94	52.44	73.11	70.82	69.42	81.52
LOC111678819	71.51	76.76	54.18	79.89	67.58	134.74	132.08	87.28	83.15	72.47	102.81	101.53	100.37	117.95
LOC111678819	67.81	72.26	51.52	75.56	63.06	123.36	122.97	80.97	77.55	66.83	94.17	94.35	91.23	107.7
LOC111678819	51.3	53.2	39.04	58.27	45.79	87.64	88.07	59.86	59.01	49.2	68.61	64.87	65.24	77.87
LOC111678819	59.79	64.1	45.87	69.14	54.85	102.89	106.55	69.58	70.03	57.67	81.14	79.07	77.35	90
LOC111678819	56.31	59.85	43.36	65.06	50.59	92.15	97.95	63.63	64.75	52.35	73	72.3	68.73	80.34
LOC111678819	191.27	216.12	139.73	199.39	189.05	376.27	370.33	229.27	223.99	213.37	291.41	282.12	301.64	351.72
LOC111678819	185.11	207.91	140.55	198.77	171.07	343.48	332	221.18	212.87	196.53	259.09	260.78	269.77	313.11
LOC111678819	116.42	128.93	84.99	122.09	110.81	214.02	214.65	134.34	135.28	126.2	169.28	158.23	173.75	204.48
LOC111678819	141.26	158.58	108.7	155.07	124.79	233.35	239.97	157.92	160.7	141.56	180.81	183.34	186.29	214.6
LOC111678819	152.88	169.19	116.61	161.11	133.67	254.91	256.21	171.48	172.18	156.11	198.39	197.97	206.7	238.77
LOC111681811	122.09	110.22	98.18	135.97	103.14	169.06	153.7	124.18	118.94	73.98	84.95	117.13	128.74	99.04
LOC111681797	159.52	106.68	144.94	134.04	108.88	228.44	140.88	154.55	125.66	76.78	123.45	140.88	146.89	147.02
LOC111681803	192.36	149.37	158.27	166.71	145.87	238.95	164.78	201.36	167.9	118.79	145.01	183	162.14	175.39
LOC111681806	174.83	182.15	206.47	186.8	195.91	332.96	259.99	218.46	187.96	112.53	178.83	191.3	225.52	208.76
LOC111681793	34.22	28.61	24	37.12	22.43	33.75	32.18	31.69	29.32	17.98	22.7	27.56	24.62	25.24
LOC111681793	34.27	28.65	24.04	37.17	22.43	33.79	32.19	31.73	29.36	18.01	22.73	27.59	24.66	25.27
LOC111681793	32.85	27.6	23.12	35.77	21.56	32.57	30.86	30.59	28.31	17.35	21.89	26.48	23.73	24.37
LOC111681793	32.67	27.48	22.99	35.54	21.41	32.35	30.66	30.39	28.12	17.24	21.77	26.3	23.58	24.21
LOC111681793	32.64	27.45	22.97	35.5	21.4	32.32	30.64	30.35	28.09	17.22	21.75	26.27	23.55	24.19
LOC111681800	126.62	112.88	111.67	118.75	97.53	188.15	146.96	156.99	107.4	78.92	107.14	121.84	116.6	130.52
LOC111681795	52.93	46.23	53.97	63.39	40.98	78.3	65.18	65.8	57.96	38.55	49.53	51.14	47.31	53.63
LOC111681795	50.88	44.41	51.74	60.84	39.39	75.33	62.84	62.98	55.57	36.99	47.5	49.23	45.65	51.57
LOC111681799	188.07	167.54	179.13	207.86	140.84	241.36	213.79	197.23	187.08	121.34	173.36	159.99	163.54	181.17
LOC111681799	186.58	166.47	177.02	205.77	139.75	238.58	210.6	194.76	184.5	119.65	171.78	158.57	161.74	178.03
LOC111681799	188.38	167.28	178.86	206.65	140.66	240.15	214.01	196.78	187.04	121.64	173.33	159.77	164.1	181.72
LOC124419290	0.94	0	0	0.35	0.35	0.6	0.52	0	0.2	0.07	0.06	1.3	0	0.71
LOC124419714	0.26	0.44	0.17	0.42	0.31	0.41	0.53	0.59	0.2	0.17	0.34	0.28	0.21	0.68
LOC124419714	0.24	0.46	0.17	0.44	0.32	0.4	0.56	0.62	0.21	0.18	0.36	0.29	0.22	0.71
LOC124419714	0.17	0.31	0.13	0.46	0.36	0.48	0.67	0.58	0.24	0.21	0.32	0.35	0.26	0.59
LOC124419714	0.27	0.51	0.23	0.49	0.36	0.46	0.59	0.58	0.27	0.17	0.4	0.3	0.24	0.75
LOC124419714	0.24	0.46	0.19	0.44	0.32	0.41	0.56	0.63	0.25	0.17	0.36	0.29	0.22	0.71
LOC124419714	0.15	0.32	0.16	0.48	0.37	0.47	0.69	0.6	0.3	0.22	0.33	0.36	0.27	0.62
LOC124419714	0.23	0.44	0.18	0.42	0.31	0.39	0.53	0.61	0.24	0.17	0.34	0.28	0.21	0.68
LOC111685298	0.17	0.15	0.13	0.31	0.23	0.22	0.27	0.27	0.19	0.12	0.19	0.09	0.24	0.22
LOC111685298	0.15	0.15	0.13	0.31	0.22	0.21	0.27	0.27	0.18	0.12	0.18	0.08	0.23	0.22
LOC111685298	0.15	0.15	0.13	0.31	0.22	0.21	0.26	0.27	0.18	0.12	0.18	0.08	0.23	0.22
LOC111685298	0.15	0.15	0.13	0.31	0.22	0.21	0.26	0.27	0.18	0.12	0.18	0.08	0.23	0.22
LOC111685299	0	0	0	0	0	0	0.25	0.17	0	0	0	0	0	0
LOC124419611	0	0	0	0	0	0	0	0	0	0	0	0	0	0
LOC111685297	106.34	98.4	87.94	114.85	78.35	127.46	141.63	114.58	97.86	58.37	75.15	86.9	90.46	95.24
LOC111685295	24.91	17.7	21.64	27.78	16.93	29.12	29.7	25.53	21.35	14.82	18.15	22.47	17	19.63
LOC111685295	24.92	17.71	21.65	27.77	16.92	29.09	29.72	25.54	21.36	14.81	18.16	22.48	17	19.63
LOC111685295	29.17	20.76	25.29	32.75	19.9	34.3	34.96	29.88	25.11	17.48	21.3	26.5	19.83	22.95
LOC111685294	0.13	0.02	0.07	0.13	0.07	0.57	0	0.02	1.09	0	0.2	0.42	0.12	0.1
LOC111685293	3.99	2.23	0.78	3.02	1.31	4.5	3.31	2.88	3.82	1.35	2.29	2.08	3.46	3.17
LOC111685300	21.23	17.34	20.27	26.33	15.63	29.63	26.57	19.67	15.99	11.3	15.85	14.27	10.34	11.54
LOC111675514	105.66	82.06	72.85	109.37	69.54	99.76	99.41	103.16	104.46	46.37	71.36	66.3	71.71	74.95
LOC111675522	0.01	0.01	0	0	0.01	0.02	0	0.05	0.01	0	0.02	0	0	0.01
LOC111675522	0.01	0.01	0	0	0.01	0.02	0	0.05	0.01	0	0.02	0	0	0.01
LOC111675522	0.01	0.01	0	0	0.01	0.02	0	0.05	0.01	0	0.02	0	0	0.01
LOC111675522	0.01	0.01	0	0	0.01	0.02	0	0.05	0.01	0	0.02	0	0	0.01
LOC111675522	0.01	0.01	0	0	0.01	0.02	0	0.05	0.01	0	0.02	0	0	0.01
LOC111675522	0.01	0.01	0	0	0.01	0.02	0	0.05	0.01	0	0.02	0	0	0.01
LOC111675522	0.01	0.01	0	0	0.01	0.02	0	0.05	0.01	0	0.02	0	0	0.01
LOC111675522	0.01	0.01	0	0	0.01	0.02	0	0.05	0.01	0	0.02	0	0	0.01
LOC111675522	0.01	0.01	0	0	0.01	0.02	0	0.05	0.01	0	0.02	0	0	0.01
LOC111675522	0.01	0.01	0	0	0.01	0.02	0	0.05	0.01	0	0.02	0	0	0.01
LOC111675493	254.98	198.4	238.54	208.98	191.22	305.13	216.46	262.18	186.97	151.79	193.99	169.63	204.57	261.25
LOC111675493	251.14	195.65	234.74	206.38	188.27	300.69	213.35	258.43	184.15	149.57	191.3	167.71	201.84	258.07
LOC111675515	662.05	599.33	560.82	638.2	487.92	708.47	751.19	623.36	641.19	392.46	529.08	536.12	574.04	538.98
LOC111675492	104.54	72.12	70.95	100.01	60.45	91.96	88.02	92.29	79.75	45.5	56.52	65.33	57.97	63.98
LOC111675510	11.38	6.25	7.97	7.15	7.17	9.97	9.25	9.23	11.11	4.83	5.32	4.42	6.49	7.22
LOC111675509	32.44	28.57	24.54	25.38	12.31	24.96	24.54	24.14	22.37	10.34	20.07	19.41	22.8	16.65
LOC111675508	2.96	2.04	2.68	2.48	1.57	5.9	2.02	2.67	1.42	1.42	1.75	1.06	2.36	1.49
LOC111675507	2.01	0.41	0.89	0.76	2.25	3.36	3.11	0.39	1.08	0.46	1.74	1.38	0.83	1.29
LOC111675516	43.78	38.2	34.61	39.98	23.41	42.95	49.12	38.12	43.8	27.98	32.53	39.14	37.24	37.83
LOC111675517	36.72	36.98	48.47	51.11	31.26	67.79	90.98	65.78	51.3	45.78	92.71	80.95	69.19	70.46
LOC111675506	11.77	10.8	11.19	10.68	9.05	9.1	13.62	10.67	9.57	5.41	11.59	16.8	11.04	8.39
LOC111675500	0.97	3.52	1.56	2.62	2.85	5.02	7.1	1.61	1.15	5.64	6.26	7.61	3.92	3.71
LOC111675501	0	0	0.53	0.07	0.26	0.2	0.55	1.38	0.19	0.37	1.46	1.11	0.26	0.77
LOC111675501	0	0	1.31	0.39	0.15	0.24	1.07	1.87	0.04	0.43	1.02	0.09	0.3	0.13
LOC111675502	1.17	1.01	0.24	0.1	1.3	3.31	2.79	0.44	0.87	1.62	0.53	0.22	0.32	1.66
LOC111675521	731.92	675.63	682.62	684	571.94	973.28	960.92	884.79	753.03	500.96	718.13	753	802.27	786.62
LOC124419887	0	0	0	0	0	0	0	0	0	0	0	0	0	0
LOC124419633	0	0	0	0	0	0	0	0	0.63	0	0	0	0	0
LOC111675505	5.68	5.46	4.82	8.27	4.9	8.71	9.07	6.75	6.44	6.11	9.54	10.32	8.36	8.04
LOC124419785	0	0.13	0	0	0	0	0	0	0	0	0	0	0	0
LOC124419289	0	0	0	0	0	0	0.11	0	0.33	0	0	0	0	0.11
LOC111675498	3.97	2.23	3.85	4.9	2.61	4.01	4.61	4.85	1.6	1.64	4.22	3.77	3.31	2.41
LOC111675504	1304.97	1017.69	1160.58	1467.24	1012.87	1477.9	1431.87	1139.96	1172.24	360.13	460.15	528	410.12	476.34
LOC111675519	138.6	92.64	127.85	152.17	107.56	145.04	140.75	158	144.72	62.33	81.5	98.66	107.55	108.42
LOC111675518	191.81	132.12	164.42	191.7	150.53	233.79	184.72	203.62	167.53	88.75	120.58	130.09	112.17	134.15
LOC111675495	3644.43	2823.03	3016.87	3764.85	2681.37	4271.46	3940.3	3174.08	3176.85	1769.41	2484.37	2738.58	2500.95	2599.47
LOC111675494	3783.86	3286.65	3239.09	3670.08	2591.19	4261.08	3721.67	3728.87	3414.45	1600.07	1868.51	2088.54	2199.36	2255.86
LOC111675496	31.44	23.79	23.03	33.53	22.39	41.78	48.9	44.17	31.93	31.85	53.83	45.71	35.26	39.57
LOC111675520	763.5	662.22	676.7	695.16	542.2	926.72	923.41	974.03	913.82	571.49	778.08	862.51	911.75	917.01
LOC111675520	760.41	658.79	675.55	696.46	538.72	922.07	921.54	969.84	915.23	570.05	774.43	864.78	904.44	912.91
LOC111675503	0	0	0	2.71	0	0.71	1.34	0	1.56	0	0	0	0.29	0
LOC124419592	0	0	0	0	0	0	0	0	0	0	0	0	0	0
LOC111675491	378.67	297.39	292.81	383.9	254.36	382.49	394.5	311.56	339.17	152.72	231.64	270.25	258.45	258.83
LOC111675499	4.8	7.24	4.84	11.49	3.15	7.4	8.79	6.06	2.76	4.04	7.55	5.59	3.6	4.23
LOC111675499	5.2	7.12	4.97	12.25	3.01	6.76	8.57	6.32	3.14	4.15	7.9	5.48	3.5	3.98
LOC124419578	24.34	19.75	19.48	24.68	16.81	34.56	29.96	20.99	17.81	10.14	6.56	18.69	12.92	18.76
LOC111676758	2441.03	2505.83	2178.76	2703.37	1898.67	2902.39	2978.55	1970.46	1880.2	1427.43	2000.22	2439.6	1480.37	1802.75
LOC111676757	47.98	38.02	37.5	56.16	31.14	54.72	49.2	44.43	38.17	28.13	34.99	37.55	34.24	38.85
LOC111676757	48	38.02	37.5	56.26	31.48	54.79	49.37	44.58	38.23	28.1	35.06	37.59	34.22	38.82
LOC111676762	391.45	368.44	388.79	440.26	296.15	491.38	501.06	488	475.29	280.81	323.76	430.14	458.25	443.28
LOC111676761	49.23	37.1	39.35	44.1	29.72	53.3	54.88	36.76	47.63	25.02	31.96	40.06	25.17	33.72
LOC111676761	50.74	38.24	40.56	45.33	30.39	54.93	56.43	37.75	49.1	25.78	32.94	41.29	25.81	34.76
LOC111676767	92.53	74.87	80.49	79.12	75.89	122.4	110.08	82.78	80.89	47.8	78.52	73.71	77.16	78.26
LOC111676770	2009.48	1586.72	1891.15	1591.01	1481.01	2796.92	2494.53	3204.24	2671.6	1439.44	2039.41	2255.84	2277.54	2355.74
LOC111676763	2416.85	2008.68	2272.34	2033.76	1770.6	3183.48	2400	2780.17	2412.18	1345.04	1931.25	2134.9	2121.48	2274.49
LOC111676763	6201.46	5197.94	5710.12	5758.31	4579.33	7974.57	6848.05	6592.85	6233.17	3449.51	5015.2	5639.96	5610.75	5825.76
LOC111676764	392.21	291.75	351.53	341.07	340.71	514.27	467.26	399.85	403.65	255.01	321.03	386.79	401.34	417.64
LOC111676765	73.81	66.98	67.95	80.16	58.3	135.01	103.95	86.86	57.6	43.91	67.22	69.23	60.43	73.31
LOC111676756	15.39	19.06	17.64	31.17	12.66	30.93	30.67	11.01	8.36	10.95	18.67	25.54	9.38	14
LOC111676760	8.67	7.48	7.89	6.11	7.6	10.33	7.56	8.11	8.58	3.79	5.2	4.21	7.6	8.59
LOC111676760	9.2	7.98	8.32	6.35	8.11	11.47	7.64	8.44	9.21	4.05	5.41	4.5	7.9	9.05
LOC111676759	25.77	22.75	22.21	38.85	14.74	22.09	23.66	24.86	19.54	11.36	18.19	21.66	14.66	17.92
LOC111676759	23.17	20.43	20.02	35	13.25	20.07	21.24	22.37	17.57	10.22	16.39	19.45	13.21	16.08
LOC111676759	23.22	20.42	20.06	35.09	13.3	20.18	21.26	22.45	17.61	10.23	16.48	19.53	13.28	16.18
LOC111676759	23.61	20.82	20.4	35.67	13.49	20.42	21.65	22.79	17.91	10.42	16.7	19.82	13.45	16.39
LOC111676759	25.88	22.84	22.31	39.02	14.81	22.14	23.77	24.99	19.7	11.42	18.26	21.75	14.72	18
LOC111676768	48.98	51.8	58.3	31.17	37.66	93.37	35.69	61.7	52.81	29.64	44.51	24.33	52.46	72.09
LOC111676766	91.65	76.14	99.01	94.41	71.13	133.88	125.03	130.43	122.47	48.29	82.55	73.26	83.19	88.26
LOC111688371	247.87	211.23	206.06	298.87	170.2	317.6	312.62	300.09	211.21	161.84	374.56	283.03	185.05	210.6
LOC111676766	90.71	76.98	98.44	93.97	69.68	132.37	123.71	129.98	123.36	48.97	80.49	73.33	83.36	87
LOC111676766	104.87	92.54	119.17	114.52	84.69	158.72	147.89	170.98	151.66	59.35	101.75	92	104.47	112.32
LOC124419528	11.12	6.54	9.52	7.52	7.65	11.3	14.01	8.07	9.09	3.83	6.55	7.79	5.97	4.53
LOC111676766	103.67	87.06	107.86	107.19	75.92	149.21	140.99	134.45	128.07	51.76	85.75	78.51	85.61	91.47
LOC111688375	149.68	126.72	137.01	157.99	127.18	182.6	185.07	131.58	139	108.56	124.5	168.94	111.42	135.97
LOC111688372	8.22	7.93	7.74	11.35	5.85	9.44	9.09	8.68	6.39	4.81	6.18	7.43	4.76	5.66
LOC111688372	8.06	7.77	7.59	11.14	5.77	9.25	8.91	8.5	6.28	4.74	6.06	7.28	4.68	5.54
LOC111688372	8.39	8.08	7.86	11.49	5.95	9.62	9.23	8.86	6.51	4.91	6.28	7.51	4.85	5.75
LOC111688372	8.44	8.08	7.89	11.51	5.92	9.68	9.19	8.91	6.55	4.94	6.27	7.5	4.9	5.77
LOC111688372	8.43	8.07	7.88	11.5	5.91	9.66	9.18	8.9	6.55	4.93	6.26	7.49	4.89	5.76
LOC111688372	8.43	8.07	7.88	11.5	5.91	9.66	9.18	8.9	6.55	4.93	6.26	7.49	4.89	5.76
LOC111688372	8.43	8.07	7.88	11.5	5.91	9.66	9.18	8.89	6.55	4.93	6.26	7.49	4.89	5.76
LOC111688372	8.46	8.1	7.91	11.54	5.93	9.7	9.21	8.93	6.57	4.95	6.28	7.52	4.91	5.78
LOC111688372	7.42	7.35	6.76	11.1	5.14	8.41	7.98	7.7	5.72	4.28	5.37	6.58	4.3	4.94
LOC111688374	147.21	131.61	149.07	156.95	118.04	196.16	186.19	152.75	136.73	90.37	117.32	125.07	125.26	128.54
LOC111679280	411.04	392.11	365.99	408.65	293.8	506.41	459.13	451.75	395.53	270.68	340.36	395.68	355.02	374.58
LOC111679279	18.38	12.11	11.52	19.73	8.01	14.41	15.73	15.48	12.1	7.56	11.2	15.03	8.21	9.42
LOC111679279	18.69	12.36	11.82	19.94	7.6	14.18	16.17	15.95	11.71	7.81	11.03	15.32	8.45	9.58
LOC111679288	1404.88	1202.42	1367.17	1387.16	1209.74	1893.82	1485.05	1434.93	1405.85	879.61	1250.3	1217.82	1289.17	1502.93
LOC111679279	22.63	15.93	16.12	24.15	10.77	19.02	23.1	21.79	16.53	12.25	14.23	19.74	13.33	14.74
LOC111679305	113.8	110.65	87.39	97.42	84.68	116.43	136.91	114.97	96.29	70.58	81.36	82.98	95.18	103.01
LOC111679284	262.56	223.65	252.08	261.25	202.41	375.68	313.14	257.72	271.26	156.14	252.96	225.66	239.53	263.46
LOC111679289	101.82	114.89	113.53	128.65	108.22	156.08	131.51	139.93	108.69	59.44	117.17	87.7	128.81	147.91
LOC111679290	83.29	77.26	68.19	85	70.45	96.93	91.56	84.82	81.78	54.41	71.85	92.86	79.79	81.71
LOC111679287	97.16	88.91	80.45	104.57	67.07	117.95	115.55	100.51	94.96	56.2	76.58	93.56	72.04	83.58
LOC111679287	97.13	88.8	80.35	104.44	66.99	117.85	115.41	100.38	94.85	56.13	76.48	93.44	71.95	83.48
LOC111679308	5202.15	5004.46	4777.99	5258.9	4309.51	6873.64	5948.89	5395.93	5620.53	3308.22	4289.02	4709.09	4662.84	5178.23
LOC111688206	125.87	115	108.69	164.06	98.41	149.5	135.18	138.76	111.06	94.13	109.99	127.75	98.27	113.79
LOC111688205	43.42	43.15	44.19	50.44	29.64	50.92	45.7	41.63	39.85	25.88	27.56	30.53	33.39	38.86
LOC111688203	6605.08	6168.93	5759.6	7921.21	4979.41	7984.43	8134.82	6838.63	6634.21	4072.51	5302.55	6732.3	4836.28	5878.24
LOC111688204	32.2	24.98	25.56	37.45	22.98	43.72	36.13	32.08	29.31	20	27.12	22.7	24.01	31.44
LOC111688204	32.34	25.08	25.67	37.61	23.08	43.9	36.28	32.22	29.43	20.09	27.24	22.8	24.11	31.58
LOC111676914	0	0.35	0	0	0.19	0.04	0.26	0	0.35	0.05	0.05	0.19	0	0
LOC124419450	435.56	497.1	282.39	511.15	307.69	539.04	685.38	480.95	550.77	356.69	384.52	636.22	420.46	476.29
LOC111676917	28.74	30.51	22.85	30.77	23.16	37.58	45.35	25.25	34.75	17.5	21.06	37.77	32.73	38.4
LOC111676915	1017.21	983.88	829.14	1047.16	781.42	1254.32	1280.5	1268.8	1185.09	761.21	959.34	1089.7	1110.21	1121.6
LOC111676913	617.13	512.99	440.92	585.27	434.09	663.63	747.43	751.18	700.44	452.82	579.98	738.58	651.06	626.37
LOC124419449	195.39	117.96	101.9	138.29	113.95	179.85	160.54	191.46	160.58	121.2	149.33	144.5	162.48	156.36
LOC111676912	2.21	0.28	1.9	1.85	0.84	1.95	3.75	0.48	1.5	0.55	2.26	0	2.11	0.94
LOC111676916	11.51	8.94	12.41	13.88	9.91	16.62	14.57	16.54	15.32	9.67	12.54	15.67	14.79	11.8
LOC111676916	6.45	5.55	6.7	8.81	4.24	7.4	6.1	7.13	8.26	5.53	5.34	6.69	8.68	5.69
LOC111676899	51.37	44.03	51.77	56.09	36.52	68.59	57.91	54.76	50.27	35.44	50.28	43.34	43.98	58.12
LOC111676899	51.62	44.28	52.09	56.4	36.75	69.01	58.27	55.1	50.59	35.66	50.6	43.61	44.18	58.48
LOC111676904	72.24	58.74	74.84	69.79	56.74	97.01	76.43	69.68	67.57	40.82	59.77	62.1	65.87	68.15
LOC111676904	71	57.72	73.55	68.59	55.73	95.3	75.11	68.48	66.4	40.12	58.74	60.96	64.64	66.95
LOC111676904	70.88	57.66	73.43	68.47	55.67	95.18	74.99	68.36	66.29	40.05	58.64	60.92	64.63	66.87
LOC111676926	3617.17	3311.26	3420.25	3711.3	2859.55	4983.34	4330.98	3389.79	3774.14	2280.61	3306.96	3906.01	3363.06	3624.39
LOC111676910	3474.44	2908.29	3771.47	2527.82	2981.84	5123.94	3075.7	3631.85	3590.05	2111.24	2876.76	2356.21	3343.4	3919.63
LOC111676900	3217.49	2876.85	2790.66	3430.75	2523.94	4261.21	4084.7	3261.94	3056.88	2327.76	2974.59	3315.34	3237.64	3180.83
LOC111676905	1034.57	872.1	947.87	950.52	796.26	1247.93	1000.31	943.16	800.64	636.51	836.07	854.72	852.99	957.05
LOC111676924	149.61	107.19	104.28	145.04	100.79	155.84	175.16	129.56	115.64	89.54	124.49	163.26	130.29	121.29
LOC111676925	28679.4	27056.1	23298.5	30278.3	21634.1	31045.7	30189.2	23973.3	22922.4	16332.6	19222.5	23246	18750	21045
LOC111676911	3680.23	3388.68	3209.82	4132.94	2884.19	4526.18	4375.54	3017.72	2826.07	1878.65	2299.37	2694.03	2213.45	2297.06
LOC111676920	11.83	7.03	14.1	10.92	7.86	12.61	16.53	10.19	10.53	7.4	8.39	6.03	7.32	8.48
LOC111676906	22.7	17.71	17	22.38	17.47	29.36	22.28	19.64	23.77	18.12	15.46	15	24.88	15.7
LOC111676901	2.56	1.23	6.35	4.25	2.27	4.8	7.13	2.78	2.98	2.42	2.94	2.62	2.12	4.25
LOC111676919	0	0	0.13	0	0.13	0.41	0	0	0	0.22	0	0	0	0.29
LOC111684669	8.46	3.55	9.95	7.5	6.57	7.85	5.45	6.67	6.28	7.92	14.61	18.28	14.76	24.22
LOC111684668	0	0	0	0	0	0	0	0	0	0	0.31	0	0	0
LOC111684422	0	0	0	0	0	1.3	0	0.89	0	0	0.7	0	0	0.35
LOC111680687	1.33	0.61	0.27	0.87	0.93	2.08	1.87	0.3	0.93	0.66	0.15	0.81	0.03	0.74
LOC111687259	131.83	102.7	115.14	155.77	97.31	148.85	142.01	141.21	129.78	75.39	97.5	99.17	100.69	119.56
LOC111687261	787.94	681.77	680.33	733.52	569.34	981.57	777.79	798.02	823.82	494.49	656.26	777.3	793.4	793.5
LOC111687260	37.98	31.18	24.64	41.28	21.05	44.94	44.75	35.92	26.69	22.14	31.68	36.27	21.74	31.04
LOC111688997	659.51	592.36	524.33	690.04	470.79	802.17	720.67	598.03	628.89	453.41	599.27	655	616.92	663.5
LOC111688999	17.54	13.04	7.36	11.49	10.13	20.23	16.1	21.08	18.93	14.15	31.48	31.91	29.54	26.37
LOC111688995	130.64	105.69	111.87	145.12	96.52	154.46	166.79	134.6	123.05	83.86	95.79	125.51	103.37	106.46
LOC111678055	20.34	17.06	17.13	21.87	13.06	20.33	18.97	19.42	18.19	10.61	16	15.33	15.21	18.1
LOC111678055	20.3	17.03	17.11	21.81	13.03	20.34	18.94	19.38	18.14	10.57	15.96	15.28	15.16	18.05
LOC111678055	19.68	16.35	16.57	20.94	12.68	19.66	18.46	18.78	17.62	10.32	15.44	14.85	14.86	17.6
LOC111678055	19.97	16.93	16.97	21.75	12.83	19.98	18.75	19.02	17.83	10.5	15.93	15.03	15.02	18.05
LOC111678055	17.45	15.24	15.37	20.83	11.23	17.28	16.97	17.64	15.03	8.81	13.39	11.98	12.22	14.82
LOC111678055	17.5	14.78	15.13	19.52	11.38	17.38	17.7	17.37	15.78	8.99	13.24	12.81	12.85	15.17
LOC111678055	17.52	14.79	15.12	19.55	11.4	17.32	17.72	17.39	15.81	9.03	13.26	12.84	12.89	15.2
LOC111678055	18.36	16.67	19.42	24.32	14.32	19.01	22.67	23.34	18.12	10.5	15.23	12.99	15.08	18.1
LOC111678055	18.79	15.61	15.82	19.97	12.09	18.77	17.66	17.89	16.83	9.86	14.75	14.18	14.07	16.8
LOC111678055	18.81	15.62	15.83	19.99	12.11	18.74	17.68	17.91	16.86	9.88	14.77	14.21	14.11	16.84
LOC111678055	18.74	15.56	15.87	19.78	12.12	18.72	17.45	17.72	16.75	9.96	14.73	14.16	14.17	16.82
LOC111688930	0.24	0.66	0.4	0.85	0.36	0.16	0.26	0.13	0.2	0.07	0.32	0.18	0.16	0.18
LOC111688930	0.24	0.66	0.4	0.85	0.36	0.16	0.26	0.13	0.2	0.07	0.33	0.18	0.16	0.18
LOC111688930	0.24	0.66	0.4	0.85	0.36	0.16	0.26	0.13	0.2	0.07	0.33	0.18	0.16	0.18
LOC111688930	0.21	0.73	0.44	0.94	0.4	0.17	0.31	0.15	0.22	0.1	0.36	0.2	0.18	0.2
LOC111688930	0.35	0.67	0.34	0.89	0.31	0.13	0.23	0.11	0.17	0.08	0.32	0.15	0.14	0.15
LOC111688930	0.2	0.71	0.36	0.94	0.33	0.14	0.25	0.12	0.18	0.09	0.35	0.16	0.15	0.16
LOC111688930	0.19	0.68	0.41	0.87	0.37	0.16	0.28	0.14	0.2	0.1	0.39	0.18	0.17	0.18
LOC111688930	0.2	0.7	0.42	0.89	0.38	0.17	0.29	0.14	0.21	0.1	0.4	0.19	0.17	0.19
LOC111688930	0.2	0.7	0.42	0.9	0.38	0.17	0.29	0.14	0.21	0.1	0.4	0.19	0.17	0.19
LOC111683357	4.74	3.76	1.86	9.25	1.23	2.71	3.69	3.49	2.66	1.64	1.81	3.34	1.75	2.5
LOC111683357	5.2	4.77	1.86	12.23	1.46	3.29	4.95	4.39	3.17	1.64	2.19	4.48	2	3.38
LOC111683354	1.05	0	0	0.27	0	0	0	0	0.09	0	0.09	0	0.21	0.34
LOC111683352	2021.08	1812.46	1877.29	2160.28	1607.93	2570.58	2321.12	2113.84	2114.1	1322.09	1803.06	1908.29	1791.17	2040.9
LOC111683352	2101.47	1894.03	1946.68	2249.83	1665.07	2676.19	2437.07	2217.6	2220.71	1389.41	1886.28	1986.72	1872.91	2127.76
LOC111683355	155	119.61	122.94	143.2	119.53	184.76	162.12	160.26	117.11	86.76	113.96	125.45	119.21	142.1
LOC111683353	27.53	31.66	28.13	22.46	22.08	49.87	34.72	24.59	30.55	17.57	26.55	53.49	42.34	41.17
LOC111683358	186.79	161.28	156.63	194.97	129.46	215.46	192.22	197.12	171.94	115.91	156.29	166.36	147.55	165.01
LOC111683356	1.01	1.16	0.7	0.77	0.44	0.52	1	0.63	0.67	0.19	0.91	1.2	0.33	0.69
LOC111683356	0.97	1.11	0.67	0.74	0.46	0.73	0.96	0.55	0.64	0.18	0.87	1.14	0.26	0.86
LOC111683356	0.97	1.11	0.67	0.74	0.42	0.5	0.96	0.55	0.64	0.18	0.87	1.15	0.26	0.61
LOC111683356	0.97	1.11	0.67	0.74	0.42	0.5	0.96	0.55	0.64	0.18	0.87	1.15	0.27	0.61
LOC111677583	4.62	7.02	7.56	4.2	6.61	6.47	5.99	7.94	5.83	2.56	4.71	6.38	4.25	4.49
LOC111677582	3.59	2.45	3.08	3.72	2.15	4.78	3.18	4.42	2.81	2.46	2.47	3.78	2.65	4.44
LOC111677584	4.48	3.11	2.76	2.74	2.71	4.35	3.36	3.71	2.99	1.78	3.63	3.49	2.52	3.95
LOC111677584	3.95	2.7	2.4	2.36	2.4	3.84	2.73	3.26	2.66	1.59	3.07	3.1	2.14	3.32
LOC111677584	3.38	2.52	1.96	2.26	2.11	3.29	2.54	2.8	2.49	1.43	2.79	3.08	1.95	3.22
LOC111677584	3.09	2.07	1.63	2.14	1.79	2.89	2	2.23	1.75	1.35	2.07	2.76	1.47	2.57
LOC111677584	3.47	2.12	1.92	2.17	1.84	3.53	2.2	2.55	1.89	1.47	2.26	2.87	1.56	2.46
LOC111677584	3.18	2.38	1.84	2.14	1.99	3.09	2.4	2.64	2.34	1.34	2.62	2.89	1.84	3.03
LOC111677584	3.67	2.76	2.17	2.5	2.28	3.57	3.01	3.05	2.65	1.52	3.16	3.26	2.2	3.64
LOC124419880	33.2	32.81	22.65	45.11	24.33	39.49	49.49	34.41	41.45	20.92	37.76	37.83	32.37	25.62
LOC111688294	154.09	166.19	124.68	194.44	120.68	178.52	200.14	152.13	187.25	96.74	178.38	135.09	138.64	146.6
LOC124419505	71.3	90.66	55.43	98.36	56.52	123.47	92.27	62.25	74.98	42.32	88.7	41.02	54.28	52.03
LOC111682752	45.78	45.82	33.26	58.82	27.72	79.3	47.21	36.64	39.42	21.47	38.5	27.41	32.82	38.67
LOC111676956	17.98	18.23	12.45	25.31	15.88	21.81	23.47	17.54	15.81	10.26	13.32	21.96	13.96	12.49
LOC111676956	19.68	20.07	13.53	27.46	17.24	24.17	25.42	19.48	17.23	11.37	14.53	23.93	15.21	13.85
LOC111676956	19.66	20.16	13.53	27.53	17.25	24.24	25.41	19.45	17.27	11.4	14.57	23.96	15.25	13.89
LOC111676946	62.65	50.83	46.46	62.24	39.41	63.38	60.69	59.87	50.98	32.61	45.8	51.2	44.47	49.42
LOC111676946	63.13	51.24	47.61	62.58	39.76	64.53	60.5	60.55	50.7	33.35	46.85	50.46	45.07	50.68
LOC111676946	60.51	48.98	44.94	60.17	38.12	61.38	58.33	57.82	49.03	31.32	43.91	48.58	42.74	47.87
LOC111676946	60.3	49.1	45.04	60.53	38.18	61.6	58.62	58.04	49.36	31.64	44.26	48.85	43.17	48.04
LOC111676946	60.18	48.65	44.71	59.71	37.93	61.01	57.92	57.49	48.7	31.18	43.65	48.38	42.57	47.54
LOC111676946	60.15	48.65	44.83	60.23	38.03	61.2	58.1	57.45	48.94	31.45	43.83	48.78	43.03	47.56
LOC111676946	59.98	48.78	44.81	60.08	37.99	61.23	58.22	57.71	49.03	31.49	44	48.65	42.99	47.71
LOC111676946	60.34	48.84	44.7	60.04	38.05	61.22	58.22	57.75	48.97	31.22	43.85	48.54	42.65	47.74
LOC111676946	60.11	48.95	44.78	60.38	38.09	61.42	58.49	57.95	49.27	31.53	44.18	48.78	43.06	47.89
LOC111676946	59.66	48.53	44.46	59.81	37.82	60.93	57.97	57.5	48.84	31.32	43.83	48.49	42.8	47.47
LOC111676946	65.66	53.73	48.8	66.98	41.2	65.94	63.41	63.99	53.22	34.16	47.34	52.73	45.42	51.15
LOC111676946	64.72	53.21	48.4	66.48	40.84	65.45	62.95	63.5	52.93	34.18	47.2	52.53	45.5	50.73
LOC111676946	62.17	50.66	45.98	61.97	38.98	63.15	59.04	60.44	50.86	32.64	45.92	50.14	44.35	49
LOC111676946	62.1	51.07	46.22	62.26	39.08	63.42	59.52	60.16	51.25	32.8	46.08	50.4	44.39	49.21
LOC111676946	61.08	49.94	46.06	61.31	38.71	62.68	59.05	59.04	50.47	32.13	45.08	49.67	43.86	48.8
LOC111676952	152.13	108.43	129.8	133.7	105.83	168.27	146.24	150.3	138.43	84.22	102.27	130.33	152.02	143.95
LOC111676955	3.78	2.22	2.15	2.7	2.33	3.63	1.91	2.63	2.79	2.17	1.78	2	2.51	1.95
LOC111676966	36.41	40.26	32.63	52.03	23.55	43.62	41.36	35.15	30.45	22.22	26.85	30.94	24.79	27.64
LOC111676966	51.16	54.23	45.91	71.35	36.66	65.04	67.43	57.91	48.29	32.73	44.71	51.07	42.45	45.8
LOC111676966	102.73	94.8	96.28	108.48	74.36	127.46	114.11	109.35	96.87	58.49	88.57	93.51	84	93.89
LOC111676966	104.11	91.1	96.96	109.22	76.27	129.52	110.23	107.06	98.17	57.79	86.05	87.63	82.71	93.24
LOC111676953	135.09	144.79	114.5	118.89	104.51	149.25	140.96	215.36	178.24	70.45	102.81	100.25	106.06	116.53
LOC111676965	4.48	7.42	2.37	3.98	1.14	7.46	7.73	11.53	7.55	1.38	3.72	0.82	3.45	2.82
LOC111677835	555.33	487.1	432.12	462.69	437.74	630.79	657.09	550.42	577.38	286.36	362.14	472.86	431.4	401.17
LOC111677835	494.45	429.88	372.43	409.1	381.68	553.84	575.96	459.74	482.31	251.82	328.59	429.03	384.16	343.96
LOC111677835	526.95	462.76	400.83	445.12	410.34	593.53	623.18	499.51	525.58	270.64	352.4	461.58	412.11	373.18
LOC111677839	32.24	27.1	28.72	31.64	22.18	42.49	32.37	25.84	22.7	10.61	15.4	14.38	16.8	16.07
LOC111677834	598.27	523.88	512.55	567	415.59	658.09	573.86	569.58	513.56	319.44	408.87	446.79	454.88	469.9
LOC111688310	669.07	499.05	541.01	619.13	454.27	807.37	712.23	669.01	588.1	354.15	520.23	497.11	633.82	628.32
LOC111688315	45.24	33.47	37.77	45.51	42.59	64.73	53.86	60.04	40.32	13.23	26.01	23.82	24.25	26.2
LOC111688303	26.84	14.9	18.46	22.1	14.39	22.98	26.4	20.69	16.58	13.1	18.33	17.27	18.43	20.85
LOC111688307	436.48	311.4	394.04	399.65	332.28	577.84	425.67	460.43	416.49	259.34	329.99	387.27	394.49	423.79
LOC111688308	282.03	239.69	229.84	306.32	217.08	342.85	335.47	283.28	327.72	154.47	228.81	282.46	267.19	267.5
LOC111688306	306.24	226.89	298.67	269.43	222.8	370.41	294.58	275.26	296.13	173.19	225.79	229.65	296.62	293.9
LOC111688313	46.63	48.89	73.87	66.64	51.32	86.65	85.54	83.09	53.22	31.94	49.81	70.45	70.88	72.18
LOC111688314	71.67	59.2	66.49	69.47	63.65	75.89	86.22	66.93	89.3	58.26	68.39	113.13	65.52	85.04
LOC111688304	24.57	19.51	23.97	19.83	20.66	32.85	25.34	31.92	23.04	14.63	21.3	19.19	22.42	21.57
LOC111688304	12.16	9.1	11.7	13.93	9.91	16.21	13.14	12.47	11.41	6.49	11.47	10.19	9.28	10
LOC111688304	12.52	9.03	11.78	14.05	9.76	16.04	13.1	12.28	11.32	6.54	11.44	10.26	9.29	10
LOC111688304	23.68	23.85	22.56	22.48	16.94	38.11	29.32	25.72	28.05	19.04	19.22	24.65	30.06	20.7
LOC111688304	29.17	24.72	21.54	32.69	20.97	26.91	25.99	23.99	33.58	16.15	22.95	28.34	23.82	18.89
LOC124419288	0	0.4	0	0.13	0	0	0	0.6	0.15	0	0	2.37	0	0
LOC111688229	4.89	3.81	4.36	6.78	3.16	5.69	4.83	4.08	3.8	2.79	3.81	4.22	3.47	3.42
LOC111688229	5.13	4.09	4.54	7.15	3.38	6.12	5.11	4.39	3.94	3	4.01	4.37	3.73	3.63
LOC111688229	5.37	4.34	4.54	7.41	3.38	6.27	5.38	4.67	4.18	3.13	4.18	4.54	3.95	3.78
LOC111688229	5.46	4.44	4.46	7.57	3.44	6.39	5.5	4.77	4.27	3.18	4.16	4.63	3.97	3.83
LOC111676478	5.34	3.28	5.82	14.04	2.52	6.1	5.26	4.05	3.08	3.07	4.33	4.1	1.5	4.4
LOC111676486	27.76	30.89	27.07	30.98	21.87	37.02	37.18	29.63	26.2	19.74	28.44	29.96	24.76	28.18
LOC111676486	26.63	29.79	26.14	30.02	21.09	35.9	36.09	28.34	25.24	18.99	27.58	28.91	24.12	27.09
LOC111676486	18.52	20.41	18.05	19.95	14.82	23.99	23.66	19.85	17.68	13.13	18.93	19.52	16.25	19.06
LOC111676486	20.62	22.73	20.11	22.22	16.51	26.72	26.35	22.11	19.69	14.63	21.09	21.75	18.1	21.23
LOC111676486	18.98	20.74	18.33	20.21	15.13	24.51	23.9	20.36	18	13.39	19.23	19.88	16.43	19.45
LOC111676486	21.24	23.21	20.5	22.6	16.92	27.42	26.74	22.78	20.13	14.98	21.52	22.24	18.38	21.76
LOC111687683	68.38	53.83	53.42	49.88	43.71	79.22	69.85	61.02	52.16	33.27	49.97	42.5	59.03	55.77
LOC111687683	67.06	52.85	52.37	48.97	43.06	77.55	68.49	59.82	51.28	32.74	48.9	41.72	57.95	54.51
LOC111687679	376.02	306.88	369.16	352.21	309.67	563.09	371.5	394.46	341.81	240.82	328.19	316.93	340.83	391.32
LOC111687685	50.83	42.41	52.17	90.15	35.21	53.2	56.52	66.55	42.62	28.47	39.38	38.61	37.12	41.01
LOC111687682	336.04	274.51	274.26	266.09	252.87	417.65	332.16	387.45	351.88	220.53	290.99	273.06	294.28	340.55
LOC111687682	253.32	211.46	218.04	214.75	194.9	311.07	254.13	290.72	264.31	169.52	214.32	203.73	224.91	267.79
LOC111687682	213.1	178.44	182.77	184.48	164.46	261.82	215.54	244.52	224	142.54	179.37	172.81	183.37	223.76
LOC124418430	2059.88	1655.67	1971.92	1909.75	1660.65	2856.39	2193.01	2117.71	2265.44	1346.23	1799.48	1844.49	1964.56	2150.22
LOC111687681	655.59	582.69	552.84	697.34	466.14	811.35	749.8	780.59	657.12	398.69	575.41	589.98	567.68	622.12
LOC111687684	2.14	1.72	0.29	4.38	1.44	0.98	2.03	1.19	0.54	0.86	0.96	4.3	1.28	0
LOC111687686	631.14	550.09	514.03	709.65	453.26	730.42	779.45	622	604.41	381.84	537.39	645.92	512.2	551.87
LOC111687686	612.69	533.78	498.47	688.25	439.57	708.68	755.83	602.49	585.68	370.22	520.34	626.21	496.56	534.86
LOC124419287	186.42	188.05	193.52	226.04	163.86	292.68	270.49	196.35	169.69	110.01	147.6	163.09	137.26	167.17
LOC111678240	7.29	4.93	5.71	7.65	4.91	6.71	10.3	9.33	7.54	2.4	3.55	10.58	5.89	5.84
LOC111678238	356.88	298.4	348.61	346	283.79	479.39	388.36	430.23	378.53	234.57	317.72	306.48	340.86	365.09
LOC111678238	355.12	295.68	347.91	344.44	283.45	477.11	386.67	427.74	376	234.27	317.31	304.4	339.75	364.29
LOC111678237	149.76	150.87	141.28	170.59	95.3	147.68	154.74	130.46	101.72	74.32	126.33	109.95	75.1	98.24
Trnak-uuu	0	0	0	0	0	0	0	0	0	0	0	0	0	0
LOC111678242	72.26	52.8	64.52	61.76	64.49	94.53	69.21	63.87	60.2	40.31	51.68	61.09	62.97	64.8
LOC111678245	28.92	22.3	17.36	25.5	14.75	26.37	32.54	20.27	26.54	15.78	21.1	22.85	20.86	24.48
LOC111678241	11.16	12.78	9.35	11.46	9.19	12.84	14.49	15.49	13.2	5.6	9.38	9	10.39	9.84
LOC111678241	11.3	12.51	9.43	11.56	9.3	13.18	14.7	15.51	13.58	5.51	9.44	9.04	10.56	10.13
LOC124419529	30.93	30.14	16.78	52.37	17.32	29.57	33.42	38.12	26.39	11.4	20.07	22.95	18.94	19.73
LOC111688561	421.09	344.84	368.75	420.81	288.1	458.11	390.64	423.41	366.3	208.78	308.42	330.07	280.92	345.28
LOC111689599	35.13	17.68	31.72	26.69	16.18	35.1	27.8	26.5	30.91	13.44	18.21	15.95	27.53	28.12
LOC111689595	165.81	152.5	183.26	193.82	133.31	231.97	195.29	183.21	169.33	115.56	147.87	148.74	153.59	184.13
LOC111689598	184.88	160.48	186.93	162.37	170.55	283.52	190.51	223.24	209.2	130.86	161.73	151.17	191.8	199.35
LOC111689596	131.03	89.79	109.97	109.12	96.37	154.58	129.61	124.41	125.2	73.48	103.26	88.33	132.08	123.18
LOC111689596	174.35	119.01	149.26	145.25	130.16	209.71	170.85	168.73	169.14	100.22	138.54	116.07	178.33	167.52
LOC111689596	173.75	118.42	148.82	144.95	129.56	208.73	170.5	168.24	168.64	99.82	137.95	115.72	177.9	166.82
LOC111689597	542.16	490.01	438.34	556.24	427.55	680.14	661.42	571.01	602.05	340.57	453.49	540.43	543.3	540.05
LOC124419517	58.92	51.78	41.33	60.69	46.12	70.42	73.82	53.3	41.33	36.11	47.99	52.89	36.39	52.07
LOC111689593	60.04	42.22	48.3	57.07	35.06	66.8	63.04	50.83	49.45	29.76	39.67	52.36	33.06	49.33
LOC111689600	57.4	48.32	50.11	69.5	38.94	66.04	73.6	48.23	38.69	31.51	42.77	60.98	36.75	37.28
LOC111688563	111.07	100.82	90.6	102.88	77.1	127.1	115.88	99.42	77.64	66.99	78.14	94.51	75.41	83.53
LOC111689594	53.32	42.68	51.56	54.26	39.93	65.63	63.37	48.79	40.14	30.74	38.24	40.93	37.72	39.98
LOC111688566	28.95	28.72	22.87	24.36	21.24	30.91	29.71	19.38	22.22	13.24	18.7	26.77	24.13	23.6
LOC111688566	67.12	56.98	55.3	56.04	51.44	81.14	76.34	66.55	62.04	45.84	50.33	63.92	50.89	61.57
LOC111688566	67.43	55.49	55.95	53.95	49.35	79.24	74.75	67.08	58.19	44.76	49.26	61.51	49.31	61.67
LOC111688566	70.63	57.99	57.16	59.98	54.56	86.03	78.32	68.46	65.66	46.88	52.49	66.09	52.39	62.51
LOC111688569	22.71	22.06	14.24	16.2	12.15	14.14	14.31	16.76	9.31	7.39	11.45	16.7	9.72	13.28
LOC124419286	10.98	9.24	12.99	15.49	18.49	17.81	18.63	18.21	14.69	7.01	12.28	19.45	15.57	17.75
LOC111688562	82.08	65.18	55.98	84.2	49.19	80.44	76.24	77.82	62.6	39.96	52.08	70.17	50.78	67.38
LOC111688568	0	0	0.08	0	0.1	0.19	0	0.31	0	0	0	0	0	0.27
LOC111688568	0.47	0.27	0.53	0.12	0.09	0.2	0.22	0.48	0.39	0.09	0.17	0	0.09	0.57
LOC111688568	0.47	0.27	0.5	0.12	0.09	0.2	0.22	0.22	0.39	0.09	0.17	0	0.09	0.57
LOC111686837	29.01	21.17	24.96	33.39	18.75	36.85	41.51	39.36	24.1	18.59	25.39	34.64	22.31	34.75
LOC124419306	2.08	0.68	0.34	0	0	1.75	1.14	6.73	2.11	0.96	0.38	0.57	0.57	0
LOC124419305	27.02	14.64	13.3	28.72	12.46	26.12	24.61	23.69	16.11	11.52	17.85	21.99	13.2	12.69
LOC124419305	22.43	12.17	11.77	24.04	10.61	20.86	20.46	19.67	13.68	11.37	15.79	20.19	10.34	10.2
LOC124418471	58.87	50.62	50.3	86.77	37.24	100.21	77.71	74.58	51.75	40.17	49.08	58.98	38.77	56.3
LOC124419285	222.5	164.84	179.49	179.78	164.88	255.44	236.51	268.91	245.88	123.84	189.5	233.57	225.69	244.73
LOC111686838	385.35	451.04	353.82	481.38	323.63	534.35	650.01	567.24	545.75	295.33	411.2	559.14	363.59	454.83
LOC111680267	193.16	185.06	184.21	185.97	162.72	257.45	231.53	200.19	202.51	124.24	166.59	208.29	169.4	198.24
LOC111680278	36.44	29.43	31.31	33.67	26.67	45.18	37.79	37.91	30.92	22.17	32.04	32.79	22.64	33.84
LOC111680278	32.97	26.36	28.14	30.19	24.13	40.68	33.73	33.99	28	19.95	29.21	29.24	20.46	30.76
LOC111680286	117.98	112.81	103.27	107.73	87.38	144.78	156.23	110.79	125.14	83.55	100.36	117.01	117.32	110.93
LOC111680286	48.78	42.66	42.86	47.26	37.81	58.31	73.52	54	49.18	33.94	43.75	50.1	48.45	47.89
LOC124419284	50.9	44.51	41.76	50.66	37.99	64.99	59.09	50.98	45.44	29.53	35.88	43.58	39.41	40.22
LOC111680257	137.47	144.09	138.23	151.13	111.93	220	177.15	127.5	116.12	83.97	121.15	141.87	95.68	100.89
LOC111680284	0	0.15	0	0	0	0	1.03	1.4	0.52	1.04	1.46	0	0	0
LOC111680272	0	0	1.26	0	0.37	0.53	0.33	0.25	0.5	0	0.25	0	0	0.25
LOC111680270	59.74	46.66	40.46	74.18	47.56	107.31	93.95	72.23	60.09	34.22	71.4	51.03	45.05	59.96
LOC111680255	2310.51	2090.91	2028.94	2714.58	1894.98	2918.58	2908.95	2521.22	1941.39	1574.51	2350.13	2292.2	1770.21	1991.03
LOC111680254	485.6	424.48	443.84	474.72	361.96	588.12	507.42	465.91	455.3	296.88	405.71	448.34	438.25	495.31
LOC111680254	485.53	424.33	443.53	474.34	361.88	587.81	507.33	465.91	455.22	296.8	405.71	448.34	438.08	495.23
LOC111680271	218.02	209.55	222.08	185.93	177.06	301.62	212.42	237.08	246.28	137.75	187.49	173.09	226.31	258.64
LOC111680280	612.26	548.24	579.69	571.7	504.39	852.09	608.04	611.78	601.09	348.03	549.48	564.57	609.7	636.03
LOC111680261	276.02	218.16	245.48	242.09	199.2	331.89	272.98	280.32	272.6	161.77	230.94	232.7	274.87	290.03
LOC111680266	38.98	25.08	25.9	32.4	22.57	43.71	42.24	41.27	30.89	16.73	18.7	30.83	35.72	32.93
LOC111680277	341.89	319.65	350.96	332.73	288.66	421.53	442.87	334.63	420.73	222.63	307.98	368.96	298.59	354.94
LOC111680283	5.34	4.44	6.12	2.63	5.09	8.41	5.77	7.47	4.88	1.52	3.09	4.38	1.89	5.81
LOC111680283	5.09	4.23	5.83	2.51	4.86	8.02	5.5	7.12	4.65	1.45	2.95	4.17	1.8	5.54
LOC111680266	41.2	26.3	28.17	33.92	23.98	45.78	44.3	43.28	32.4	17.54	19.55	32.26	37.46	34.33
LOC111680281	190.6	179.16	202.44	153.06	194.85	310.32	209.39	255.62	223.55	133.19	184.54	174.11	234.64	277.65
LOC111680285	135.36	113.61	97.43	156.75	93.83	142.03	173.43	131.57	118.28	75.1	119.16	144.44	90.22	98.48
LOC111680285	149.7	126.32	107.83	177.14	104.36	157.3	192.07	146.04	130.83	82.33	129.85	156.43	99.1	108.55
LOC111680285	132.81	111.36	95.62	153.82	92.01	139.63	170.2	128.95	116.02	73.69	116.9	141.61	88.58	96.49
LOC111680285	146.49	123.51	105.54	173.36	102.07	154.2	188	142.76	127.99	80.57	127.05	152.98	97.04	106.09
LOC111680285	100.46	84.64	72.34	116.65	69.77	105.62	128.97	98.41	88.01	55.81	88.81	107.19	67.4	73.08
LOC111680285	111.73	94.6	80.52	132.52	78.02	117.61	143.61	109.75	97.87	61.52	97.29	116.75	74.41	81.01
LOC124419537	197.41	187.4	122.02	190.68	131.34	189.34	261.67	191.43	129.94	120.35	128.04	221.93	132.13	167.41
LOC111680279	858.76	615.35	709.42	727.65	652.24	1070.44	892.04	804.5	878.38	469.67	688.95	717.14	742.88	828.99
LOC111680264	467.72	380.93	382.36	504.35	311.18	469.1	418.27	449.37	386.4	250.23	306.12	382.96	280.4	366.8
LOC111680262	101.11	79.34	86.09	94.38	82.88	121.01	101.29	100.16	83.87	56.07	80.75	82.66	71.39	73.11
LOC111680256	559.61	453.35	525.04	564.15	419.01	801.47	649.64	651.24	537.7	369.08	496.01	513.95	461.25	574.51
LOC111680260	57.85	53.66	51.33	63.33	51.69	79.6	74.88	52.87	53.67	38.74	65.95	55.31	50.68	51.72
LOC111680273	125.53	116.74	109.67	144.17	92.74	208.95	166.9	127.65	125.29	77.65	112.73	142.68	89.1	116.9
LOC124419431	2.84	3.61	1.48	2.83	1.8	5.53	6.63	4.46	1.76	2.35	0.96	1.86	1.74	1.97
LOC124419431	1.5	3.73	1.76	2.48	1.32	4.04	3.95	3.23	1.24	0.72	1.01	2.02	1.92	1.51
LOC111680269	321.12	277.96	254.08	247.53	172.85	552.14	391.4	340.66	221.69	182.62	264.73	314.64	214.54	253.74
LOC111680263	24.37	18.39	22.09	23.47	17.62	28.54	23.29	20.2	18.11	13.96	18.24	21.72	12.98	18.04
LOC111680263	21.74	17.94	22.37	21.52	16.3	27.07	22.28	19.57	17.63	13.68	17.72	19.26	13.26	17.88
LOC111680263	23.36	17.63	21.27	22.63	16.93	27.81	22.42	19.57	17.36	13.48	17.59	20.92	12.59	17.49
LOC111680259	4193.17	3540.57	4542.5	3971.3	3563.85	6358.74	4832.44	5004.39	4836.6	3692.85	5137.82	4762.36	6382.25	5849.01
LOC124419459	2.84	1.86	4.66	2.6	0.93	2.39	4.15	2.63	3.67	0.52	3.62	2.61	2.59	0.26
LOC111680258	2918.78	2316.16	2771.79	2375.07	2260.7	4146.29	3034.93	3192.34	2770.72	1800.19	2623.09	2416.91	2882.68	3309.86
LOC124419580	0.1	0.02	0.18	0	0.09	0.06	0.13	0.1	0	0	0	0.02	0.33	0.02
LOC124419580	0.25	0.09	0.25	0.07	0.3	0.06	0.13	0.26	0.08	0	0	0.02	0.48	0.1
LOC124419580	0.11	0.02	0.14	0	0.1	0.06	0.14	0.11	0	0	0	0.02	0.36	0.02
LOC124419580	0.11	0.02	0.19	0	0.1	0.06	0.13	0.1	0	0	0	0.02	0.35	0.02
LOC124419580	0.12	0	0.25	0	0.08	0.08	0.17	0	0	0	0	0	0.45	0
LOC111680268	139.83	113.51	120.84	142.49	113.89	176.57	151.64	152.29	119.81	84.94	106.09	123.74	110.72	138.57
LOC111680268	140.06	113.77	121.24	142.72	114.09	176.85	151.96	152.47	120.1	85.11	106.28	123.89	110.92	138.74
LOC111688267	2.53	2.03	0.55	3.79	1.21	3.49	4.29	2.02	2.7	2.66	3.91	5.52	3.1	3.11
LOC111677286	3.26	1.28	7.72	3.91	1.92	5.27	6.43	0	2.17	0	6.42	0	7.13	0.71
LOC111677275	0.44	0.38	0.22	0.83	0.36	0.67	0.32	0.4	0.4	0.35	0.47	0.45	0.23	0.18
LOC111677275	0.43	0.38	0.22	0.82	0.35	0.66	0.31	0.4	0.4	0.35	0.46	0.45	0.23	0.18
LOC111677275	0.65	0.43	0.29	1.09	0.47	0.88	0.42	0.53	0.53	0.46	0.62	0.59	0.31	0.24
LOC111677259	119.59	125.19	118.99	112.55	109.1	190.85	148.92	155.37	143.59	88.99	122.68	115.91	135.06	146.72
LOC111677276	26.29	26.81	21.25	27.28	17.16	28.15	25.36	29.12	25.3	14.44	18.88	19.27	22.1	21.74
LOC111677263	270.42	259.65	249.51	248.11	207.92	348.75	312.28	246.05	252.15	192.04	229.44	256.17	266.8	264.51
LOC124419621	0.38	2.03	0.19	0	0	0	1.75	1.15	0.73	0.21	0	0.1	0.62	0.93
LOC111677254	10.73	2.68	3.23	3.18	3.04	12.49	7.77	7.89	10.9	3.72	4.28	3.71	7.66	9.57
LOC111677252	65.04	40.57	59.98	49.37	49.25	68.18	60.07	68.6	71.94	32.29	40.02	43.98	49.3	57.6
LOC111677277	0.09	1.77	0.47	0.66	0	0	1.14	0	0	0	0	0	1.55	1.14
LOC111677279	4.61	3.68	6.82	7.05	1.77	8.66	5.05	6.25	6.15	3.27	3.62	7.07	7.48	4.82
LOC124419673	13.49	11.54	9.46	15.04	9.11	12.61	14.43	10.61	9.67	5.89	11.84	11.9	8.88	10.46
LOC111683236	68.61	70.39	72.34	91.95	68.41	102.4	98.46	62.21	69.6	51.36	73.77	69.47	59.57	92.43
LOC111683235	1.45	0.93	1.4	1.23	0.98	1.23	2.01	1.24	1.19	0.36	1.14	0.97	1.72	0.73
LOC124418428	238	194.39	215.11	216.18	187.9	294.15	249.33	254.83	240.37	133.39	195.92	200.73	230.6	233.3
LOC111683241	118.08	99.85	129.76	123.43	94.95	151	135.58	138.77	126.9	69.19	101.22	109.8	115.64	116.97
LOC111683234	2351.33	2199.96	2195.98	2439.03	1915.88	3008.59	2745.31	2371.37	2296.78	1481.94	1957.44	2162.57	1974.33	2256.14
LOC111683239	0	0	0.74	0	0	0	0	0	0	0	1.03	0	2.48	0
LOC111683237	0	0	0	0	0	0	0.02	0	0	0	0	0	0	0
LOC124419783	0.66	0.08	0.81	0.82	1.61	0.75	2.07	0.27	0.45	0.27	0	0	0.09	0.72
LOC124419783	0.7	0.09	0.86	0.87	1.71	0.79	2.19	0.29	0.48	0.29	0	0	0.1	0.76
LOC111684953	0	0	0	0	0	0	0.72	0.24	0	0	0.48	0	0.36	0.6
LOC111684952	4.34	3.57	3.52	6.66	2.99	4.91	4.86	4.35	3.62	2.27	3.39	3.29	2.34	2.75
LOC111684952	4.35	3.57	3.52	6.66	2.99	4.91	4.86	4.35	3.61	2.27	3.39	3.3	2.34	2.75
LOC111684952	4.62	3.81	3.74	7.09	3.18	5.25	5.17	4.66	3.86	2.41	3.6	3.51	2.51	2.95
LOC111684952	4.64	3.8	3.75	7.08	3.19	5.23	5.18	4.64	3.85	2.42	3.61	3.51	2.49	2.93
LOC111684952	5	4.11	4.05	7.64	3.44	5.65	5.59	5.01	4.16	2.61	3.9	3.79	2.69	3.17
LOC111684952	4.82	3.95	3.89	7.35	3.31	5.44	5.38	4.82	4	2.51	3.75	3.65	2.59	3.05
LOC111684952	5.04	4.13	4.07	7.69	3.46	5.69	5.63	5.04	4.19	2.63	3.92	3.82	2.71	3.19
LOC111684952	5.12	4.2	4.14	7.82	3.52	5.78	5.72	5.12	4.26	2.67	3.99	3.88	2.76	3.24
LOC111684952	5.13	4.21	4.15	7.83	3.53	5.79	5.73	5.13	4.27	2.68	4	3.89	2.76	3.25
LOC111684952	4.55	3.74	3.68	7.01	3.13	5.15	5.09	4.55	3.78	2.38	3.57	3.51	2.57	2.93
LOC111684951	433.96	404.83	369.3	528.91	315.99	526.08	464.91	388.23	327.34	261.28	323.18	370.9	305.83	338.46
LOC111684954	449.89	359.83	383.86	433	341.96	578.74	594.66	499	499.33	281.62	409.56	476.43	408.64	489.07
LOC111684949	28.72	22.62	20.71	26.39	20.78	35.82	27.61	38.02	27.02	15.29	24.16	26.68	22.8	25.11
LOC111675675	15.98	9.66	9.55	9.21	5.17	6.98	9.38	4.96	3.65	26.03	38.61	58.46	49.93	45.93
LOC124419585	0	0	0	0	0	0	0	0	0	0	0	0	0	0
LOC111687674	10.01	8.38	7.54	6.75	7.98	15.84	10.56	11.84	8.88	5.27	5.93	8.24	9.11	11.07
LOC111687674	10.41	8.81	7.93	7.1	8.4	16.54	11.1	12.4	9.34	5.55	6.24	8.66	9.24	11.64
LOC111687674	45.97	40.05	35.84	30.65	37.22	72.99	48.24	55.45	42.09	24.24	27.26	38.14	40.83	49.68
LOC111687675	36054.4	30727.4	38720.4	29301.6	32230.6	51219.1	36553.5	39185.4	38544.5	23108.6	29483.8	26400.2	36742.5	38670.7
LOC111687675	38588.9	32782.4	41703.8	31455.5	34521.3	54634.8	39074.9	41634.9	41356.5	24784.5	31738.9	28270	39601.4	41753.6
LOC111688330	39.49	44.95	33.79	40.09	48.86	68.79	86.31	26.48	59.81	65.38	87.94	66.4	78.36	85.2
LOC124419690	0	0	0	0	0.56	0	1.09	0	0	0	0	0	0	0
LOC124419690	0	0	0	0.23	0.23	0	0.44	0	0	0	0	0	0	0
Trnat-ugu	0	0	0	0	0	0	0	0	0	0	0	0	0	0
LOC111688280	57.05	53.11	49.57	65.54	40.59	65.55	62.17	69.28	45.88	29.3	56.47	50.56	35.7	37.74
LOC111674664	0	0	0	0	0	0	0	0.14	0	0	0	0	0	0
LOC111681071	260.24	182.56	217.31	234.21	181.03	342.83	277.36	252.5	231.18	149.33	192.65	228.02	223.42	234.35
LOC124419359	0	5.26	0	9.73	0.96	2.95	1.07	0.54	2.16	0	0	5.37	2.66	0
LOC111681072	65.91	57.57	46.42	95.43	42.11	60.42	70.12	60.37	51.85	37.09	49.67	46.28	36.49	45.47
LOC124419475	1.06	0.37	1.6	1.68	1.1	2.96	0.41	0.14	0.35	0.34	1.02	0.69	0	1.5
LOC124419539	3.38	0.57	2.99	3.96	1.95	3.77	7.03	2.33	4.66	1.8	4.84	2.32	1.91	1.15
LOC111681070	1.53	1.58	0.9	2.77	1.14	1.67	2.17	1.15	2.11	0.41	0.5	0.68	0.27	1.18
LOC111675991	39.1	30.92	25.77	25.61	17.42	42.99	31.64	32.92	32.1	15.14	19.63	26.14	25.6	26.71
LOC111675996	4.52	0.37	6.13	4.71	1.48	6.28	6.4	2.1	5.02	2.08	5.97	3.33	9.48	6.61
LOC111675995	21.36	15.66	19.55	26.44	9.94	21.49	21.81	20.96	23.97	11.09	13.71	20.35	12.83	17.56
LOC111675992	20.68	24.26	21.35	27.54	20.27	35.87	34.96	26.4	21.54	15.53	20.76	29.65	25.33	29.65
LOC111675994	12.29	8.62	9.84	9.8	6.39	12.25	11.48	11.26	9.42	4.24	6.71	7.56	6.75	6.1
LOC111675994	6.19	4.17	4.87	6.04	3.51	7.32	6.83	5.73	5.24	2.29	4.32	4.17	4.53	2.98
LOC111685714	239	202.62	226.67	209.14	166.36	300.49	273.3	223.81	248.31	153.15	220.75	236.17	280.37	265.49
LOC111685713	579.97	547.91	412.3	579.65	399.05	651.56	671.82	550.2	547.08	317	406.21	565.32	403.03	452.54
LOC111685713	521.56	489.84	370.38	520.99	359.2	585.5	602.52	493.36	490.27	284.31	363.7	508.81	360.03	405.97
LOC124419283	356.74	291.37	308.13	383.41	255.4	421.42	362.09	400.57	361.86	203.03	281.91	296.53	272.28	324.66
LOC111685971	10.84	12.02	8.69	25.09	5.89	10.46	9.48	10.89	8.73	4.89	6.74	8.92	5.72	7.75
LOC111685973	6.81	4.73	5.1	15.73	3.35	1.31	4.38	2.74	4.04	1.43	0.64	4.28	3.6	3.61
LOC111685973	7.3	5.44	5.57	18.36	3.82	1.31	4.9	4.06	5.09	2.21	0.64	4.29	4.38	3.36
LOC111685970	80.84	70.74	96.21	77.83	65	146.54	107.83	83.71	82.01	63.82	92.11	80.55	89.47	89.36
LOC111685969	56.51	44.8	50.54	64.3	41.39	83.16	74.99	77.45	47.53	42.76	51.65	61.59	54.64	66.92
LOC111681827	0.38	0.3	0.04	0.61	0.15	0.27	0.25	0	0.13	0.42	0.34	0.25	0.04	0
LOC111681825	1.84	0.9	0.75	1.45	0.57	0.71	1.25	0.86	0.39	0.13	0.53	1.16	0.59	0.66
LOC111681825	2.24	1.09	0.77	1.77	0.6	0.86	1.16	1.05	0.47	0.16	0.59	1.41	0.72	0.8
LOC111681831	393.61	321.42	302.59	385.23	287.96	470.33	428.45	402.54	391.34	235.11	302.69	348.33	375.23	364.59
LOC111681829	128.19	97.55	112.65	116.45	102.66	153.48	138.48	124.99	116.6	75.13	115.25	125.22	87.85	126.62
LOC111681829	134.63	104.89	120.01	123.86	110.16	163.41	144.31	133.02	124.03	80.23	122.44	133.46	92.76	135.18
LOC111681830	61.68	51.63	52.88	59.95	46.33	88.56	86.16	63.77	48.85	49.62	60.48	50.71	49.11	50.01
LOC111680208	22.98	19.14	17.74	27.22	14.04	24.62	21.79	23.24	16.01	11.06	16.31	18.98	14.46	17.37
LOC111680208	22.69	18.85	17.49	26.89	13.83	24.28	21.52	22.9	15.8	10.9	16.2	18.74	14.26	17.12
LOC111680208	19.74	16.51	15.22	23.54	11.95	21	18.78	19.87	14.04	9.5	14.36	16.14	12.31	14.85
LOC111680208	19.54	16.3	15.04	23.31	11.8	20.77	18.59	19.64	13.89	9.39	14.3	15.98	12.18	14.68
LOC111680189	3.11	1.25	1.55	2.54	1.33	1.64	3.5	3.99	1.6	0.15	3.11	3.53	3.69	2.93
LOC111680179	2.31	2.48	2.26	1.32	2.08	3.86	3.2	3.66	2.25	1.38	3.07	2.28	3.44	2.61
LOC111680180	280.18	269.22	241.22	316.32	216.9	345.85	334.43	301.15	292.88	195.4	250.2	293.54	262.06	274.29
LOC111684780	9.62	6.34	5.73	9.1	5.64	7.62	6.85	5.59	5.28	4.4	14.11	23.17	7.1	11.55
LOC124419689	60.47	111.15	69.71	149.32	63.13	120.35	121.32	99.37	105.57	58.75	80.93	103.52	73.17	69.7
LOC111684778	13.99	12.76	11.94	15.11	9.76	20.03	17.19	14.96	12.69	10.07	13.46	15.26	12.45	13.53
LOC111684778	14.5	13.4	12.37	15.74	10.2	21.12	17.81	15.45	13.15	10.45	13.97	15.81	12.85	14.22
LOC111684778	12.61	11.42	10.58	13.15	8.53	17.82	15.77	12.91	11.37	9	12.15	14.43	11.61	12.12
LOC111684778	12.65	11.45	10.6	13.18	8.55	17.86	15.8	12.95	11.39	9.02	12.19	14.46	11.64	12.19
LOC111684778	12.34	11.23	10.24	12.7	8.46	17.48	15.21	12.48	11.11	8.86	11.96	14	11.32	11.95
LOC111684778	12.57	11.38	10.53	13.1	8.49	17.75	15.7	12.87	11.32	8.96	12.12	14.37	11.56	12.12
LOC111684778	53.06	48.21	46.77	63.82	37.23	71.44	71.85	51.77	49.18	37.48	50.02	57.27	43.62	47.86
LOC111684774	1428.4	1180.04	1443.48	1177.5	1101.3	2066.25	1320.63	1389.56	1111.61	843.68	1117.43	901.47	1016.82	1315.28
LOC111684775	186.26	175.76	201.12	167.7	140.71	284.21	221.69	190.58	207.13	125.38	166.95	171.52	167.46	203.34
LOC111684777	405.54	349.8	383.48	385.75	314.94	585.97	412.27	407.02	379.74	258.28	344.62	384.59	396.59	421.33
LOC111684776	7490.78	5756.85	7481.72	5889.29	5790.08	10652.5	6924.81	8103.33	7441.7	4124.22	6040.77	5772.64	6879.51	7502.84
LOC111684773	108.92	86.75	98.56	90.78	71.46	123.4	109.36	100.53	91.21	61.85	86	98.45	76.07	85.66
LOC111684773	113.67	89.49	102.61	93.48	74.29	128.4	113.12	104.64	94.45	64.07	89.43	102.42	78.84	89.36
LOC111684771	172.89	131.62	150.03	161.98	120.89	178.3	156.72	164.23	143.63	70.56	102.15	95.15	111.52	106.42
LOC111684771	153.53	118.54	131.1	143.37	107.28	161.87	140.79	149.26	128.87	63.69	94.8	89.47	100.43	94.04
LOC111684771	206.12	154.92	177.45	183.61	144.36	220.42	187.92	190.43	174.9	87.58	125.85	114.73	142.78	132.58
LOC111684771	180.74	138.67	157.18	170.06	127.15	186.03	163.64	172.47	150.46	74.03	107.72	100.11	116.52	111.82
LOC111684771	161.07	124.2	138.4	152.11	113.05	165.61	147.87	153.4	134.03	67.49	96.23	89.62	106.79	98.74
LOC111678480	11.96	9.65	6.66	9.49	9.98	7.15	9.67	4.68	8.6	4.06	1.46	2.95	1.97	1.98
LOC111678490	0	0	0	0	0	0	0.43	0	0	0	0.11	0	0	0
LOC111678474	75.62	46.15	46.25	88.23	54.5	85.91	83.58	77.8	60.46	44.7	81.55	82.79	72.31	84.1
LOC111678474	75.45	46.05	46.15	88.03	54.38	85.73	83.4	77.63	60.33	44.6	81.37	82.6	72.15	83.92
LOC111678481	254.17	205.92	191.89	185.21	223.4	274.18	324.82	220.03	290.91	90.26	137.69	187.19	255.59	189.14
LOC111678483	2122.6	1979	1361.71	1989.41	2078.38	2842.13	2862.26	2242.8	1910.11	657.27	906.22	945.12	1034.06	840.68
LOC111678484	5699.36	4955.01	3226.58	4802.82	5083.48	8006.13	7621.17	4819.62	5092.41	1452.01	2438.01	2584.28	2302.56	1978.47
LOC111678471	23.34	35.74	34.86	47.08	30.57	54.99	58.81	27.77	42	4.3	7.84	20.79	18.71	11.56
LOC111678491	7375.25	6678.11	5601.73	7165.24	6491.38	10339.2	10030.8	7832.93	7649.91	5789.98	8688.6	8791.15	9873.25	9234.96
LOC124419473	33880	31315.3	36528.9	27711.7	30683.4	52144.3	39941.4	35122.7	34021.2	24933.9	35452.4	32365.8	41255.6	39479.3
LOC111678472	7.98	5.95	5.25	7.24	4.36	7.17	15.55	11.01	5.08	8.17	10.83	4.73	0.16	4.7
LOC111678473	40.54	62.8	51.11	80.63	52.81	118.35	106.2	76.36	56.05	75.38	51.59	69.21	54.91	79.49
LOC124419583	1.79	1.47	0.51	1.5	1.53	0.52	1.33	0.7	1.15	2.04	0.82	1.14	2.39	1.14
LOC111678475	4363.33	3348.35	4917.46	2809.01	3545.94	6549.3	3740.9	4850.7	4291.76	2558.89	3701.16	2841.34	4339.21	5087.87
LOC111678487	3.13	1.8	1.15	3.96	0.73	0.22	2.43	1.97	1.72	2.17	1.21	2.84	1.15	1.64
LOC111678492	2.5	1.2	0.8	3.92	0.75	0.41	2.23	3.17	2.37	2.2	1.56	3.99	1.67	0.89
LOC124419282	0	0	0	0	0	0	0	0	0	0	0	0	0.08	0
LOC111679380	0	0	0	0	0	0	0	0	0	0	0	0	0.02	0
LOC111679382	0	0.01	0.03	0.06	0.09	0.24	0.08	0.1	0.05	0.02	0.05	0.1	0.05	0
LOC111679382	0	0.02	0.03	0.06	0.09	0.24	0.08	0.1	0.05	0.02	0.05	0.1	0.05	0
LOC111679382	0	0.02	0.03	0.06	0.09	0.24	0.08	0.1	0.05	0.02	0.05	0.1	0.05	0
LOC124419281	0	0	0	0	0	0	0	0	0	0	0	0	0	0
LOC111679372	125.2	95.11	100.58	142.77	91.74	152.45	152.26	128.59	101.53	78.92	103.19	111.79	94.3	98.13
LOC111679363	35.62	31.98	28.22	33.54	19.59	37.01	36.23	31.66	27.84	14.78	19.39	38.48	21.38	34.37
LOC111679364	91.88	70.51	85.56	106.33	57.11	111.44	98.6	107.09	68.29	67.24	78.65	70.6	68.05	87.02
LOC111679362	113.48	94.79	101	145.73	82.48	108.75	115.9	129.26	123.59	71.75	93.93	111.32	119.87	112.5
LOC111679367	199.43	165.01	163.62	186.72	141.27	245.79	216.61	176.07	177.27	133.89	158.36	196.52	184.73	183.56
LOC111679368	39.3	17.4	13.58	12.56	12.11	36.52	31.15	25.52	18.23	13.36	20.51	14.75	18.14	23.04
LOC111679373	163.94	125.61	152.43	139.1	126.41	202.06	132.72	169.93	133.15	94.04	126.79	143.46	136.77	154.07
LOC111679371	133.06	80.66	106.78	121.07	89.95	148.27	123.27	105.59	100.73	71.25	86.74	93.58	96.95	107.78
LOC111679365	41.23	36.37	36.53	46.95	32.97	48.53	47.99	45.68	41.78	26.73	33.47	42.86	32.41	42.17
LOC111679377	0.64	1.63	0.69	0.11	0.68	1.13	1.23	2.62	1.6	0.12	0.7	2.95	0.12	1.29
LOC111679361	416.76	300.46	332.13	389.35	314.31	569.07	457.06	429.91	387.41	241.43	342.3	385.67	418.17	404.41
LOC111679358	250.06	212.97	173.09	228.33	165.9	271.45	277.13	237.72	218.89	144.86	194.96	252	212.39	233.3
LOC111679360	152.06	152.67	108.69	126.29	112.48	181.2	170.8	166.5	150.72	79.65	116.08	163.5	110.38	134.91
LOC111679369	64.11	52	58.82	64.64	52.8	75.25	65.07	60.75	54.38	31.01	60.89	61.56	57.24	56.28
LOC111679369	223.69	228.89	233.27	242.57	199.29	250.05	318.17	247.22	255.71	147.58	216.63	290.5	252.93	247.38
LOC111679379	8.95	1.2	9.43	4.68	6.2	13.56	14.93	11.08	11.28	2.25	2	8.3	0.44	6.91
LOC111679375	644.59	610.98	635.37	675.56	568.3	895.07	775.6	767.06	733.32	471.62	596.47	604.89	650.34	705.62
LOC111679376	10.09	2.55	9.01	10.77	6.43	17.08	10.16	14.86	5.45	8.9	9.54	16.25	10.59	10.76
LOC111679381	573.21	484.94	473.45	573.15	404.35	647.02	597.49	606.83	587.45	347.06	430.52	506.74	496.67	503.83
LOC124419280	35.59	31.07	25.24	34.13	23.97	43.4	42.32	32.38	38.17	21.74	23.91	34.23	33.72	32.4
LOC124419361	3.31	2.79	2.02	0.79	2.79	0.95	3.63	1.75	2.1	3.14	2.41	1.56	0.69	1.9
LOC111679370	2708.96	2122.39	2617.74	2435.31	1927.43	2895.27	2621.77	2433.21	2427.29	1343.45	1502.87	1756.78	1909.06	1866.28
LOC124419706	3.26	2.02	0.84	4.45	1.85	1.9	2.44	0.95	2.66	0.38	2.06	3.59	1.12	3.57
LOC111679374	1871.29	1755.52	1721.63	2252.87	1394.71	2271.74	2527.94	1551.34	2077.19	1240.47	1554.66	2171.3	1608.02	1590.31
LOC111684027	718.08	628.37	609.07	766.77	634.09	937.92	1036.87	700.74	823.44	585.09	762.56	866.34	861.16	795.05
LOC111684025	1011.3	805.67	1059.87	869.19	722.67	1373.16	1095.04	854.67	824.7	668.56	779.58	596.32	820.54	918.54
LOC111686121	8.06	8.27	7.16	7.98	5.9	14.34	13.08	10.37	9.19	5.61	8.45	12.66	8.63	8.62
LOC111686121	7.84	8.11	7.69	8	5.99	13.95	12.81	10.6	9.32	5.33	8.41	13.63	8.84	8.49
LOC111686121	7.92	8.32	7.66	8.14	6.13	14.27	13.09	10.88	9.56	5.49	8.43	13.78	9	8.61
LOC111686121	7.53	7.79	7.39	7.68	5.75	13.4	12.3	10.18	8.95	5.12	8.07	13.09	8.49	8.16
LOC111686121	9.81	9.99	6.04	8.71	6.72	16.17	14.63	13.38	9.96	5.78	9.26	13.6	11.14	10.04
LOC111686121	9.16	9.93	7.48	8.97	6.89	15.75	14.71	13.28	10.55	5.73	9.81	16.43	11.55	10.24
LOC111686121	9.05	9.58	7.06	8.7	6.79	15.46	14.13	13.16	10.25	5.53	8.97	14.84	10.89	9.58
LOC111686126	8.06	9.67	8.11	8.68	6.98	9.92	9.09	6.18	5.35	3.74	5.53	6.87	4.1	4.58
LOC111686123	114.7	117.66	127.35	144.86	108.62	166.93	176.13	160.71	150.86	95	98.9	124.93	118.97	152.73
LOC111686125	398.67	371.36	546.94	440.39	407	768.74	684.54	611.11	662.95	404.18	642.71	407.89	548.05	585.77
LOC111686127	287.63	247.38	227.89	298.4	207.09	353.06	325.5	284.66	254.42	178.67	218.86	271.56	226.84	236.04
LOC111686120	442.87	332.92	337.03	396.47	298.03	499.42	475.61	400.12	396.91	231.65	326.21	378.99	322.31	374.26
LOC111686122	9.29	7.25	9.25	8.35	6.38	15.18	10.49	10.9	11.6	6.04	12.25	14.06	17.3	14.33
LOC124419619	0.29	0	0.57	0.96	0	0.58	0.63	0.21	0.32	0.74	1.04	0	0.42	0.42
Trnaf-gaa	0	0	0	0	0	0	0	0	0	0	0	0	0	0
Trnav-aac	0	0	0	0	0	0	0	0	0	0	0	0	0	1.62
Trnav-aac	0	0	0	0	0	0	0	0	0	0	0	0	0	0
Trnav-aac	0	0	0	0	0	0	0	0	0	0	0	0	0	0
Trnav-aac	1.47	0	0	0	0	8.93	0	0	0	0	0	0	0	0
Trnav-aac	0	0	0	0	0	0	0	0	0	0	0	0	0	0
LOC111683265	0.27	0.48	0.27	0.41	0.12	0.42	0.68	0.54	0.59	0.29	0.39	0.17	0.3	0.27
LOC111683265	0.55	0.73	0.52	1.41	0.3	0.53	1.22	1.02	0.82	0.46	0.52	0.51	0.51	0.32
LOC111683265	0.55	0.73	0.52	1.41	0.3	0.53	1.2	1.02	0.81	0.46	0.52	0.51	0.51	0.32
LOC111683265	0.55	0.73	0.52	1.41	0.3	0.53	1.22	1.02	0.82	0.46	0.52	0.51	0.51	0.32
LOC111683261	301.12	267.97	305.39	262.2	246.29	393.25	299.08	336.18	289.2	183.67	221.35	217.18	266.62	294.15
LOC111683260	615.47	584.9	686.21	640.93	519.88	960.93	905.62	700.45	637.69	613.71	899.18	772.45	653.07	856.72
LOC111683260	598.75	568.7	667.1	623.99	505.66	934.85	876.5	679.98	618.27	593.45	870.62	750.18	634.45	829.52
LOC111683263	265.19	196.11	318.73	235.34	218.54	432.74	295.31	299.34	283.9	165.8	241.33	195.79	242.44	343.06
LOC111683259	51.38	44.96	49.79	60.69	37.68	61.92	58.87	49.96	42.05	30.71	34.95	45.87	39.34	44.68
LOC111683258	126.04	110.3	120.53	150.05	88.47	157.86	137.35	105.49	104.58	72.37	87.35	109.12	79.02	99.18
LOC111683262	9.76	7.53	3	5.35	6.7	12.93	1.73	6.19	4.54	2.67	4.25	0.93	4.71	7.6
LOC111689527	73.97	102.61	86.71	66.33	76.17	148.49	104.33	90.97	80.41	77.21	101.19	80.98	114.85	101.92
LOC111689527	60.08	75.86	73.02	53.12	63.54	122.02	86.07	80.87	66.87	64.15	84.84	68.88	97.05	92.58
LOC124419661	3.19	0.56	2.11	2.51	3.65	3.64	1.95	4.53	4.81	0.58	0.97	3.63	1.77	1.09
LOC111684043	0.54	0.44	0.22	0.61	0.12	0.34	0.47	0.53	0.23	0.06	0.25	0.37	0.27	0.09
LOC111684043	0.85	0.71	0.44	0.99	0.49	0.85	0.98	0.5	0.43	0.09	0.41	0.37	0.25	0.16
LOC111684043	1.04	0.71	0.44	0.99	0.49	0.92	1.08	0.43	0.46	0.09	0.41	0.37	0.25	0.17
LOC111684050	0.34	0.36	0.14	0.27	0.19	0.45	0.39	0.16	0.2	0.07	0.12	0.31	0.14	0.18
LOC111684050	0.34	0.35	0.14	0.27	0.19	0.45	0.39	0.16	0.2	0.07	0.12	0.31	0.14	0.18
LOC111684050	0.34	0.35	0.14	0.27	0.18	0.44	0.38	0.16	0.2	0.07	0.12	0.31	0.14	0.18
LOC111684050	0.32	0.33	0.13	0.25	0.18	0.42	0.36	0.15	0.19	0.06	0.11	0.29	0.13	0.17
LOC111684050	0.34	0.36	0.14	0.27	0.19	0.45	0.39	0.16	0.2	0.07	0.12	0.31	0.14	0.18
LOC111684050	0.34	0.36	0.14	0.27	0.19	0.45	0.39	0.16	0.2	0.07	0.12	0.31	0.14	0.18
LOC111684050	0.34	0.35	0.14	0.27	0.19	0.45	0.39	0.16	0.2	0.07	0.12	0.31	0.14	0.18
LOC111684050	0.34	0.36	0.14	0.27	0.19	0.45	0.39	0.16	0.2	0.07	0.12	0.31	0.14	0.18
LOC111684048	1.99	1.84	1.4	3.97	1.98	1.08	1.24	1.71	2.48	0.63	0.75	1.23	3.41	2.4
LOC111684048	2.37	1.94	1.67	4.02	2.06	1.08	1.48	1.93	2.85	0.69	0.83	1.47	3.62	2.07
LOC111684048	2.36	1.93	1.67	4	2.05	1.08	1.47	1.92	2.83	0.69	0.83	1.47	3.6	2.06
LOC111684049	6.95	10.79	6.95	6.11	9.98	13.09	6.93	15.56	10.24	5.16	9.29	2.4	9.75	8.41
LOC111684046	6.99	5.29	3.62	8.7	6.76	12.73	10.05	7.77	7.25	6.21	7.27	3.67	4.01	4.65
LOC111689869	64.06	55.11	51.04	66.09	42.87	83.22	85.53	60.96	54.93	36.2	52.49	63.09	46.08	52.45
LOC111689869	60.75	53.13	48.4	64.63	42.08	80.6	83.98	57.53	53.72	35.42	49.61	59.26	45.03	48.51
LOC111681706	1566.85	1475.99	1452.58	1856.69	1131.35	1825.02	1806.78	1551.83	1500.82	985.76	1348.17	1557.34	1331.12	1543.14
LOC111681705	84.72	87.36	84.94	106.37	67.45	107.85	109.69	103.77	74.99	46.64	75.24	83.02	69.16	78.68
LOC111677800	4.76	5.79	3.83	4.85	2.42	7.35	6.01	4.37	4.42	2.99	4.36	5.73	3.35	3.12
LOC111677800	5.82	7.22	4.95	5.89	2.97	8.65	7.01	5.44	5.43	3.61	5.31	6.94	4.21	3.89
LOC111690868	5.76	5.97	4.64	7.19	3.78	6.33	6.88	5.86	6.26	3.6	5.71	5.19	4.42	5.06
LOC111690868	5.7	6.18	4.86	7.12	3.95	6.48	7.2	6.11	6.55	3.58	5.52	5.51	4.65	5.19
LOC111690868	5.64	6.18	4.82	7.12	3.89	6.4	7.12	6.04	6.47	3.54	5.45	5.43	4.6	5.12
LOC111690868	5.68	6.23	4.86	7.15	3.92	6.45	7.17	6.09	6.52	3.57	5.49	5.47	4.63	5.16
LOC111690868	6.05	6.58	5.16	7.66	4.18	6.87	7.67	6.49	6.96	3.8	5.85	5.83	4.94	5.53
LOC111690868	5.95	6.55	5.09	7.66	4.09	6.73	7.52	6.37	6.84	3.73	5.75	5.72	4.88	5.42
LOC111690868	5.97	6.57	5.11	7.64	4.11	6.75	7.55	6.39	6.87	3.74	5.75	5.74	4.88	5.45
LOC111690868	5.45	5.93	4.77	6.73	3.88	6.34	7.1	6.14	6.27	3.51	5.5	5.52	4.6	5.34
LOC111690868	4.99	5.57	4.27	6.39	3.42	5.74	6.35	5.38	5.74	3.15	4.84	4.86	4.08	4.59
LOC111690868	5.09	5.75	4.46	6.73	3.5	6.01	6.52	5.58	5.85	3.23	4.95	4.88	4.27	4.71
LOC111690868	5.31	6.01	4.66	7.03	3.66	6.2	6.79	5.8	6.11	3.38	5.13	5.1	4.46	4.91
LOC111690868	5.33	6.01	4.69	7.06	3.68	6.22	6.81	5.82	6.13	3.37	5.16	5.12	4.48	4.93
LOC111690868	5.5	6.17	4.83	7.27	3.79	6.42	7.02	6.01	6.32	3.48	5.32	5.28	4.62	5.05
LOC111690850	64.12	107.42	50.95	73.31	76.67	160.86	165.65	97.16	91.99	123.87	151.65	134.12	159.72	176.48
LOC111681974	0	0	0	0	0	0	0	0	0.13	0	0	0.02	0.26	0.15
LOC111681974	0	0	0	0	0	0	0	0	0.13	0	0	0.02	0.26	0.15
LOC111690952	0	0	0	0	0	0	0	0	0	0	0.27	0	0	0
LOC111690952	0	0	0	0	0	0	0	0	0	0	0.52	0	0	0
LOC111690942	0.05	0.26	0	0	0	0	0.06	0.35	0	0	0.46	1.69	0	0.17
LOC124419846	7.3	4.78	4.48	2.27	2.39	3.93	5.34	3.25	4.86	5.38	6.39	2.15	8.7	4.09
LOC124419846	6.03	1.42	3.01	1.04	2.84	5.36	1.06	2.68	4.02	4.53	5.27	3.46	14.16	3.53
LOC124419846	12.29	7.09	9.53	12.1	13.08	12.99	13.84	9.53	13.51	10.48	9.37	13.94	17.22	11.66
LOC111690936	48.8	43.87	45.33	53.57	37.09	56.25	60.7	51.11	42.54	27.73	36.84	42.1	37.11	38.11
LOC111690936	48.89	44.27	45.66	53.98	37.01	57.11	61.5	51.63	42.44	27.65	36.8	43.13	37.12	38.49
LOC111690939	62.03	58.41	54.2	59.68	50.47	70.15	60.56	54.13	53.4	39.88	44.09	50.42	51.03	53.3
LOC111690943	0.37	0.17	0.33	0.03	0.75	0	0.28	0.72	0.44	0	0	0.22	1.11	0
LOC111690944	0.59	0.2	0.48	0.31	0.2	0	0.35	0.06	0.06	0.27	0	0.34	0.71	0.53
LOC111690944	0.62	0.45	0.58	0.07	0.21	0	0.37	0.06	0.06	0.28	0	0.35	1.19	0.55
LOC111690945	1.23	0	4.25	3.28	3.23	1.45	1.8	3.54	2.05	3.4	3.59	4.19	1.35	8.1
LOC111675207	3.13	3.2	3.36	4.03	2.53	3.22	2.68	3.93	2.07	1.11	1.25	1.68	0.89	1.5
LOC111675207	12.92	11.76	9.58	12.64	7.09	11.36	10.38	11.86	7.14	4.71	7	6.82	6.21	8.09
LOC111675208	41.96	36.55	38.25	40.26	36.37	35.84	40.25	48.41	34.9	29	30.4	26.88	24.64	28.12
LOC111675205	0	0	0	0.12	0	0	0.13	0	0	0	0	0	0.13	0
LOC111675204	1.08	0	0	0	0	0	0	0	0	0.79	0	0	0	0
LOC124419279	6.85	2.56	7.72	0	2.88	15.15	5	6.53	9.04	2.88	1.78	0	4.28	2.5
LOC111686470	185.83	157.23	177.38	162.13	147.96	224.14	211.18	211.98	207.22	101.83	168.49	167.02	183.22	191.24
LOC111687111	76.12	66.87	78.32	95.73	93.37	129.11	128.37	104.4	93.26	56.14	78.87	84.51	87.46	107.59
LOC111687105	0	0	0.06	0.06	0.03	0	0.07	0.02	0.13	0	0.02	0	0.05	0
LOC111687105	0	0	0.06	0.06	0.03	0	0.07	0.02	0.15	0	0.02	0	0.05	0
LOC111687105	0	0	0.05	0.06	0.03	0	0.07	0.02	0.14	0	0.02	0	0.05	0
LOC111687105	0	0	0.05	0.06	0.03	0	0.07	0.02	0.14	0	0.02	0	0.05	0
LOC111687107	156.68	133.61	161.94	163.73	131.55	217.8	186.48	163.44	148.04	105.41	125.2	157.66	128.36	182.43
LOC111687109	0	0	0	1.15	0.75	0	0	0	1.1	0	0.17	0	1.26	0
LOC111687108	4.31	2.27	3.64	3.07	3.1	5.44	1.35	1.88	4.01	9.01	8.58	5.77	4.2	5.65
LOC111687110	7.41	7.59	7.46	14.01	7.67	13.76	11.43	18.69	12.02	8.81	14.63	16.08	22.73	17.99
LOC111687101	1.3	2.08	0.56	5.62	3.92	2.72	2.14	3.63	1.72	4.15	2.23	1.08	6.77	5.27
LOC111687102	0	0	0	0.53	0	0.87	0	0.15	0	0.44	0	0.58	0.58	0
LOC111687114	0	0	0	0	0	0	0.87	0	0	0	0	0	0	0
LOC111687115	0	0	0	0.46	0	0	0.59	0	0	0	0	0	0.25	0
LOC111687116	4.63	0.31	9.52	9.89	12.94	13.38	1.14	22.9	8.5	11.74	16.14	17.97	19.46	11.9
LOC111687117	0	0	0	0	0	0	0	0	0.29	0	0	0	0	0
LOC111687113	26.3	21.92	11.46	26.52	16.71	30.26	29.67	18.74	11.51	14.06	15.78	23.76	17.66	14.46
LOC111687112	15.63	17.01	25.25	26.38	51.57	40.9	29.22	63.46	33.27	40.4	43.29	57.33	65.12	36.06
LOC111687104	110.17	111.12	99.38	116.23	82.88	147.22	137.76	129.34	124.34	69.62	95.83	99.13	107.58	109.98
LOC111676007	3909.87	3344.74	3325.48	4055.23	2877.39	4788.39	4215.47	3275.74	2669.11	1907.62	2084.16	2910.5	1864.94	2265.46
LOC111676017	14.25	13.76	18.52	18.77	9.31	23.87	17.97	15.31	8.48	8.98	12.44	14.67	13.31	12.65
LOC111676019	2940.26	2369.6	2618.88	2642.85	2165.91	4036.13	3519	2392.91	1454.56	2108.64	2177.45	2892.67	1583.31	2710.04
LOC111676021	0	0	0	0	0	0.83	0	0.08	0	0	0.16	0	0	0
LOC111676016	1.79	0	3.21	2.12	1.28	2.8	5.18	3.89	0.54	1.26	3.38	1.08	3.74	2.59
LOC111676004	80.83	81.77	76.6	76.54	61.88	86.51	97.23	101.5	59.16	36.96	62.05	64.41	75.5	66.48
LOC111676020	68.04	62.86	71.86	83.98	58.97	99.85	91.91	82.92	47.2	39.74	59.09	83.23	46.98	59.48
LOC111676010	2426.23	2024.91	1952.21	2199.33	1804.53	2978.54	2610.91	2008.67	2294.08	1600.3	2110.09	2512.63	2234.24	2322.09
LOC111676006	1867.11	1726.2	1646.43	2035.89	1421.26	2239.26	2148.47	1619.8	1698.24	1205.73	1625.5	1974.68	1678.84	1618.83
LOC111676006	1506.8	1362.49	1427.69	1661.73	1189.99	1917.55	1704.08	1437.64	1399.03	1001.44	1366.67	1574.02	1440.08	1441.56
LOC111676030	249.82	237.42	240	247.65	185.34	281.75	344.61	219.07	174.46	127.71	160.13	242.24	125.07	158.2
LOC124419766	72.1	69.09	67.36	70.11	58.71	83.47	103.14	79.83	94.56	54.74	81.73	87.3	86.63	82.66
LOC111676013	104.95	106.84	109.57	110.23	101.35	143.91	154.09	105.76	125.31	81.17	109.61	129.28	128.36	124.29
Trnan-guu	0	0	0	0	0	0	0	0	0	0	0	0	0	0
LOC111676026	3.92	2.36	2.24	1.51	2.85	7.14	6.78	12.5	5.6	3.07	4.83	6.27	4.83	6.51
LOC111674864	196.86	193.24	175.51	245.7	148.98	243.63	251.76	170.52	184.86	117.81	154.75	185.98	150.94	146.68
LOC124419806	3.95	2.91	0.24	1.73	2.42	0	3.52	0	2.19	4.09	3.78	4.9	4.32	2.71
LOC124419278	0	0	0	0	0	0	0	0	0	0	0	0	0	0
LOC111678060	120.14	96.99	78.01	163.01	67.29	101.74	113.2	105.39	92.52	59.53	72.32	107.82	67.1	74.42
LOC111678072	0.23	0	0	0.02	0.16	0.57	0.26	0	0	0	0	0	0	0
LOC111678072	0.23	0	0	0.02	0.16	0.56	0.25	0	0	0	0	0	0	0
LOC111678073	40.15	24.94	33.09	50.12	31.14	39.84	48.54	43.18	33.55	25.02	52.45	41.7	40.54	40.52
LOC111678071	0.21	1.42	0	0.21	0	1.46	1.81	0	0.77	1.24	2.45	0	0.7	0.99
LOC111678071	0.21	1.41	0	0.21	0	1.45	1.81	0	0.77	1.24	2.44	0	0.7	0.99
LOC111678066	129.05	112.3	90.22	134.24	89.78	143.25	138.81	109.3	113.1	66.77	85.96	128.77	86.63	86.63
LOC111678077	10.29	3.24	9.36	12.26	5.31	20.91	11.85	8.21	12.58	6.56	15.14	6.11	11.1	9.69
LOC111678076	11.29	10.29	8.89	16.94	7.19	10.66	9.6	9.31	8.88	5.73	6.49	10.2	8.41	7.66
LOC111678076	13.2	10.96	11.02	18.98	7.7	10.71	11.26	10.05	11.64	7.36	8.59	14.5	9.77	9.97
LOC111678061	112.44	87.36	103.17	105.87	87.74	142.66	112.84	103.31	104.04	67.84	88.05	94.73	92.67	94.11
LOC111678064	266.51	181.46	309.03	240.61	216.37	323.87	310.26	305.08	336.34	162.35	234.21	181.83	328.34	327.73
LOC111678062	49.14	35.7	37.91	39.85	32.73	55.98	49.81	43.11	39.97	25.77	34.09	41.88	30.5	33.39
LOC111678070	26.34	22.04	19.25	30.21	19.08	40	30.38	31.39	20.69	13.31	27.62	25.39	18.49	14.32
LOC111678075	130.23	117.74	125.09	128.41	93.24	160.67	156.62	138.57	113	68.07	95.2	97.84	102.98	127.44
LOC111678068	212.98	190.09	186.01	223.42	144.14	225.38	203.34	195.7	188.53	117.35	176.92	168.5	159.22	169.89
LOC111678068	213.11	190.2	186.12	223.46	144.16	225.45	203.46	195.82	188.64	117.42	176.99	168.6	159.32	170
LOC111678069	10448.3	8543.17	10202.5	8869.05	7967.52	14087.4	10393.5	10976.3	10792.1	5993.77	8325.56	8413.35	9621.17	10191.6
LOC124419277	0	0	0	0	0	0	0.06	0	0	0	0	0	0	0
LOC111678067	8.04	9.05	5.49	12.44	6.8	12.27	9.95	10.33	8.31	4.23	7.16	8.39	5.98	6.97
LOC111678067	7.9	8.86	5.38	12.25	6.66	12.43	9.81	10.21	8.4	4.14	7.01	8.21	6.03	6.86
LOC111680604	0	0	0	0	0	0	0	0	0	0	0	0	0	0
LOC124419276	0	0	0	0	0	0	0	0	0	0	0	0	0	0
LOC111680608	0	0	0	0	0	0	0	0.7	0	0	0.28	0	0.14	0.14
LOC124419275	0	0	0	0	0.05	0.74	0.32	0	0	0.43	0	1.08	0.64	0
LOC111680609	0	0	0.07	0.14	0	0.07	0.15	0.31	0	0	0	0	0.76	0.08
LOC124419417	0	0	0	0	0	0	0	0	0	0	0	0	0	0
LOC124419565	6.87	4.49	3.47	6.24	3.01	6.16	4.74	5.51	5.57	2.43	4.69	5.89	3.93	4.2
LOC124419565	6.8	4.58	3.51	6.31	3.05	6.1	4.69	5.45	5.51	2.4	4.64	5.83	3.89	4.24
LOC111677564	0	0	0	0	0	0	0	0	0	0	0	0	0	0
LOC111677565	0	0	0	0	0	0	0	0	0	0	0	0	0	0
LOC111677566	0	0	0	0	0	0	0	0	0	0	0	0	0	0
LOC111677567	86.8	82.12	77.64	88.26	71.39	101.02	97.7	82.58	83.18	49.34	60.55	60	66.64	65.56
LOC111677567	101.78	93.35	92.89	93.71	83.32	123.31	112.78	96.8	97.51	56.05	72.62	66.93	77.11	78.5
LOC111677567	128.54	115.71	105.23	117.77	98.86	148.45	142.46	115.29	123.44	66.62	87.63	92.76	93.85	88.32
LOC111677567	117.91	107.91	93.09	115.09	89.87	131.38	132	104.58	113.31	61.71	78.5	89.03	86.24	77.97
LOC111677568	4.76	2	3.09	6.3	2.19	3.95	2.54	7.1	1.75	2.29	2.61	3.98	2.13	2.02
LOC111677568	5.59	2.28	3.88	7	2.16	3.9	3.48	8.06	2.13	2.49	2.69	4.11	2.27	1.99
LOC111677568	4.23	1.38	2.27	5.22	1.9	3.2	1.71	5.06	1.33	1.58	2	2.74	1.67	1.55
LOC111686825	61.75	55.39	61.6	69.27	48.57	79.77	67.21	71.08	55.34	36.56	56.57	63.48	46.15	51.18
LOC111686825	59.46	54.93	56.26	67.49	46.36	75.84	65.33	68.71	53.21	33.45	54.61	62.44	43.34	46.78
LOC111686825	62.64	56.27	62.82	70.38	50.21	81.47	68.08	73.1	56.38	37.1	57.94	64.92	46.94	51.45
LOC111686828	24.08	19.18	23.68	25.48	12.92	25.28	21.26	17.94	19.31	12.28	16.27	19.69	14.72	16.54
LOC111686828	24.13	19.23	23.67	25.53	12.95	25.33	21.3	17.98	19.35	12.31	16.3	19.74	14.75	16.58
LOC111686828	21.02	19.13	26.83	23.62	13.06	25.61	20.54	19.89	20.8	13.01	15.97	20.94	17.57	17.07
LOC111686829	440.63	356.74	322.05	396.15	306.02	532.01	508.83	370.49	402.73	262.1	354.44	411.48	363.3	416.48
LOC111686830	18.39	15.42	16.18	22.11	13.45	21.97	17.3	17.03	13.04	9.16	12.63	15.98	9.09	14.42
LOC111686830	18.43	15.45	16.21	22.19	13.45	21.86	17.33	17	13.05	9.1	12.76	16.01	9.11	14.41
LOC111686830	22	18.93	19.56	25.75	16.17	26.53	21.09	20.7	15.8	11.08	15.33	19.42	11.09	17.42
LOC111686831	69.59	59.06	56.31	90.52	46.76	74.29	74.97	67.98	62.89	39.21	53.2	61.98	48.26	54.69
LOC111686831	69.14	58.87	56.02	91.67	46.37	73.62	74.41	67.94	62.44	38.88	52.88	61.29	47.74	54.19
LOC111686827	83.26	75.44	69.56	81.84	61.83	101.44	93.72	87.86	95.57	54.28	75.59	79.92	73.27	77.49
LOC111686827	79.33	72.02	65.75	79.64	58.22	96.01	90.59	82.25	89.97	51.66	70.54	77.07	68.7	72.14
LOC111686827	77.2	70.31	63.69	78.09	56.93	93.27	89.23	80.27	88.02	50.35	68.84	75.45	67.17	70.11
LOC111686827	83.78	75.71	69.51	81.99	61.93	101.71	93.45	88.37	95.83	54.32	75.71	80.01	73.63	77.67
LOC111686827	80.46	70.79	66.28	76.83	59.14	96.59	87.22	85.17	90.88	51.31	70.68	73.76	71.5	74.29
LOC111686827	81.2	71.6	67.29	77.6	60.1	98.26	88.9	86.08	92.23	52.02	71.69	75.05	72.63	75.04
LOC111686827	81.31	71.62	67.37	77.65	60.16	98.34	88.94	86.15	92.27	52.09	71.72	75.06	72.69	75.12
LOC111675266	223.65	185.31	201.57	227.27	160.04	282.94	258.09	219.3	212.4	142.94	187.06	188.23	183.14	191.78
LOC111675232	97.08	80.6	82.38	109.88	67.68	100.86	97.01	94.7	89.94	57.71	72.74	95.59	76.54	80.16
LOC111675318	4.28	2.8	1.25	1.11	4.83	4.64	1.74	7.58	1.41	1.23	3.98	5.25	3.12	3.82
LOC111675346	155.86	138.82	131.15	206.54	109.5	165.65	169.94	165.01	154.64	80.6	122.2	139.79	122.81	120.66
LOC111675186	11721	9267.01	12112.4	12139.8	8603.78	15999.7	13121.1	13374.9	12186.8	6826.89	9140.34	12720.5	11302	12493.8
LOC111675306	535.98	503.93	618.54	518.68	519.1	817.89	622.14	688.18	657.64	402.41	512.7	495.17	685.66	664.51
LOC111675293	76.69	85.24	82.69	83.94	64	109.51	83.06	78.7	75.57	57.21	66.34	78.03	68.93	91.58
LOC111675282	55.1	51.01	61.28	51.47	38.3	74.53	54.3	26.23	35.51	35.07	36.64	47.22	31.93	34.85
LOC111675328	8679.22	5652.34	9756.1	4576.75	7032.44	13085.9	6347.12	9598.12	8055.44	4828.75	7305.23	5180.59	8442.94	10226.7
LOC111675251	49.59	38.23	36.07	52.47	32.8	55.59	48.07	41.66	40.07	26.91	31.59	42.78	35.08	39.95
LOC111675251	51.22	39.4	37.21	54.06	33.84	57.37	49.6	43.03	41.39	27.8	32.58	44.18	36.24	41.22
LOC111687363	182.35	155.2	143.51	173.88	110.23	242.23	199.72	173.18	128.92	138.78	201.36	225.52	154.24	178.52
LOC111687363	177.75	153.06	139.82	170.42	109.06	236.96	198.14	168.06	126.81	137.53	195.62	229.08	153.04	174.46
LOC111687362	1700.99	1421.75	1743.07	1696.11	1375.73	2435.24	2081.04	2088.95	2049.25	1202.36	1706.81	1828.6	2044.35	2180.97
LOC111687361	308.16	287.1	306.82	328.14	262.12	434.49	365.31	374.28	351.19	242.7	309.54	297.7	348.63	377.73
LOC111687370	165.84	124.88	189.74	90.19	120.65	328.03	108	208.12	127.61	86.78	137.6	107.55	154.23	239.09
LOC111687374	11.69	10.39	10.09	13.99	8.77	14.28	14.35	13.11	11.33	7.47	10.39	11.47	9.89	10.56
LOC111687374	11.59	10.3	10.01	13.87	8.69	14.15	14.23	13	11.23	7.41	10.3	11.38	9.81	10.47
LOC111687374	11.59	10.3	10	13.85	8.69	14.14	14.21	12.99	11.22	7.41	10.3	11.36	9.8	10.47
LOC111687374	11.52	10.24	9.95	13.79	8.64	14.07	14.13	12.91	11.16	7.36	10.24	11.31	9.75	10.4
LOC111687374	11.52	10.24	9.94	13.78	8.64	14.06	14.14	12.92	11.16	7.36	10.24	11.3	9.74	10.4
LOC111687371	157.06	121.66	125.08	130.68	123.71	192.34	166.12	160.14	160.55	82.95	130.86	138.52	144.79	153.13
LOC111687373	392.37	339.16	376.39	383.49	311.5	548.95	461.32	400.11	426.26	237.67	337.11	385.83	421.33	435.22
LOC111687372	1832.15	1700.63	1571.55	1893.06	1370.52	2122.17	2119.44	1768.74	1883.9	1089.18	1449.44	1835.84	1476.94	1613.01
LOC111687367	11.28	11.48	10.13	14.41	11.37	18.79	17.09	13.75	13.16	10.38	14.99	13.15	13.28	11.82
LOC111687367	11.51	11.56	10.28	14.53	11.73	19.29	17.27	13.62	13.49	11.25	15.58	13.15	13.51	11.97
LOC111687367	11.88	11.18	10.31	14	11.88	18.61	17.25	13.41	13.35	10.93	14.93	12.77	13.11	12.03
LOC111687366	359.33	282.97	312.35	345.01	258.91	458.89	391.94	337.81	340.9	213.88	284.94	345.5	302.11	337.65
LOC111687368	345	337.63	301.6	448.68	251.52	409.06	435.07	353.72	338.56	204.22	285.44	334.67	261.95	308.45
LOC111687369	44.67	36.67	32.67	47.56	25.53	40.21	43.33	46.14	36.28	20.74	36.82	35.52	31.85	36.38
LOC124419551	0.24	0.87	0	0.41	0.27	0.41	0.15	0.08	0.68	0.19	0.19	0	0.37	0.15
LOC124419551	0.25	0.92	0	0.43	0.28	0.44	0.16	0.08	0.72	0.2	0.2	0	0.39	0.16
LOC111687364	90.86	69.91	57.7	69.71	54.27	84.46	71.92	74.55	77.08	39.48	43.14	62.78	61.99	51.73
LOC111685739	13.48	11.79	6.72	13.71	7.22	14.15	15.3	12.26	10.6	6.28	10.22	5.63	7.1	10.52
LOC111685738	361.6	344.87	316.45	382.36	237.85	391.85	373.48	271.14	309.86	219.77	341.8	547.23	359.9	311.79
LOC124419508	1.11	0.54	0	0.83	0.14	0	2.12	0	0.31	0.77	0	0.61	0	0.3
LOC111684871	114.47	81.96	82.81	133.45	87.02	141.91	110.3	112.56	104.45	65.02	89.05	84.95	75.89	87.57
LOC124419328	0.45	0.22	0.67	0	0.56	0.34	1.49	0.25	0	0.5	0.5	0.75	0	0.37
LOC111684872	4.99	4.78	3.18	6.08	2.94	5.68	4.45	4.23	3.09	2.43	3.36	3.28	2.59	3.29
LOC111684872	5.04	4.83	3.17	6.08	2.96	5.73	4.49	4.04	3.12	2.43	3.44	3.31	2.62	3.34
LOC111684872	5.24	5.06	3.28	6.32	3.1	5.95	4.69	4.02	3.23	2.48	3.5	3.51	2.73	3.48
LOC111684872	5.05	5.11	3.21	6.04	3.02	5.65	4.57	3.98	3.18	2.44	3.34	3.4	2.61	3.33
LOC111684870	1.01	1.19	1.7	0.66	1.59	3.22	2.99	1.46	0.79	0.11	0.66	0.22	0.89	0.22
LOC111684873	5.17	5.84	2.55	3.36	3.3	1.04	0	1.44	1.72	0.29	1.98	5.14	1.13	4.25
LOC111683784	11371.1	9384.22	9338.49	12444.8	7539.82	11901.5	11954.9	11675.3	10815.6	5924.29	7677.94	8988.24	7857.41	9092.09
LOC111683784	9122.45	7513.71	7498.52	9279.2	6196.71	9680.29	9521.71	9098.56	8887.08	4730.86	6236.85	6945.6	6615.11	7274.23
LOC111683783	76.64	79.47	82.69	70.69	56.09	107.22	89.99	72.78	80.39	39.58	52.62	44.91	43.32	38.61
LOC111683788	2.28	0.14	0.14	0.43	0.42	0.43	0.94	0.16	1.1	0.79	0.62	0.24	0.54	1.25
LOC111683789	254.15	231.94	250.71	307.21	201.6	298.26	332.92	285.64	255.14	221.35	311.32	342.37	327.19	342.54
LOC111683787	178.27	120.43	155.68	193.99	119.12	232.44	203.99	167.7	183.25	103.31	133.31	163.41	148.9	131.86
LOC111683782	1066.07	748.28	867.97	1132.78	892.84	1242.75	1157.86	1190.31	1204.98	666.15	792.55	811.98	842.62	948.46
LOC111683785	55.57	40.49	35.24	51.93	38.89	52.16	59.51	50.71	91.21	22.1	45.41	41.94	59.47	52.75
Trnar-ucg	0	0	0	0	0	0	0	0	0	0	0	0	0	0
LOC111677908	0.1	0.08	0.18	0.1	0.01	0.02	0	0	0.01	0.05	0.16	0.26	0	0.13
LOC111677908	0.27	0.14	0.22	0.07	0.01	0.02	0	0	0.05	0.05	0.06	0.29	0	0.3
LOC111677908	0.1	0.08	0.18	0.1	0.01	0.02	0	0	0.01	0.05	0.16	0.29	0	0.13
LOC111677904	1067.52	898.08	910.63	1046.21	821.73	1368.36	1306.87	1049.92	1034.64	669.03	909.08	1020.85	873.99	1044.56
LOC111677901	62.54	57.47	74.52	66.67	49.53	100.39	67.69	63.3	52.94	42.23	57.73	51.92	54.07	59.29
LOC111677907	228.25	160.82	258.24	174.43	187.17	295.69	206.11	257.41	173.08	149.33	172.04	123.46	263.83	253.79
LOC111677899	550.26	506.11	434.13	570.34	385.59	640.44	597.54	585.13	607.72	277.79	407.68	454.87	425.89	408.41
LOC111677899	586.24	540	472.17	617.57	413.41	690.34	637.76	639.36	656.2	300.32	443.26	489.19	458.99	447.45
LOC111677903	2623.6	2029.66	2658.09	2017.22	2174.11	3644.31	2464.41	3016.5	2943.76	1821.95	2559.11	2208.88	3101.12	3310.52
LOC111677902	1474.86	1230.73	1303.27	1302.72	1123.75	1870.5	1565.55	1359.83	1514.51	948.79	1281.47	1364.93	1396.51	1438
LOC111677905	546.93	498.09	585.61	548.62	469.81	748.59	599.2	506.39	530.28	346.96	426.2	445.87	500.82	589.9
LOC124419442	18.14	16.3	19	22.07	18.45	28.41	21.35	25.34	18.2	9.33	18.53	14.74	13	19.27
LOC111687671	20.43	16.48	17.13	21.48	14.1	22.6	20.48	22.84	19.78	12.55	15.75	18.29	16.45	16.76
LOC111687671	16.21	10.13	12.5	16.24	9.83	17.27	16.13	18.19	14.31	8.47	10.43	11.49	10.42	13.56
LOC111687671	14.77	9.38	11.24	14.77	8.93	15.8	14.45	16.69	13.52	7.67	9.48	10.98	9.57	12.34
LOC111687671	16.32	10.11	12.45	16.3	9.87	17.44	16.26	18.14	14.36	8.56	10.49	11.49	10.48	13.63
LOC111687671	20.8	16.74	17.4	21.85	14.36	23.02	20.85	23.18	20.11	12.8	16.03	18.6	16.74	17.06
LOC124419681	19.25	14.68	17.61	29.65	20.2	26.95	23.49	24.48	17.47	10.56	15.7	16.73	13.63	15.42
LOC111677909	4.08	2	3.27	5.86	0	0.77	3.91	6.24	4.53	2.54	1.95	1.13	1.12	1.4
LOC124419640	0.25	0	0.27	0.19	0.06	0.5	0.54	0.34	0.41	0.14	0.47	0	0.07	0.44
LOC111677910	52.95	40.05	42	59.83	35.47	57.98	58.63	59.38	48.67	28.28	40.15	44.83	37.49	39.68
LOC111677910	52.08	39.35	41.33	58.99	34.86	56.98	57.64	58.4	47.89	27.84	39.51	44.05	36.84	39.09
LOC111677910	52.71	39.79	41.5	60.4	34.7	56.59	56.66	58.52	47.75	27.43	39.67	44.19	36.51	39.26
LOC111677910	72	54.24	56.98	80.59	48.21	79.02	79.83	80.79	65.67	38.48	54.45	61.06	51.05	53.88
LOC111677910	189.41	145.81	153.76	188.25	125.62	209.43	211.19	205.74	178.14	103.4	145.6	163.65	140.21	151.74
LOC111677910	206.14	163.51	173.3	212.25	141.62	235.44	234.6	239.74	201.35	116.79	161.17	181.59	151.32	164.87
LOC111677910	193.64	155.14	164.22	201.54	135.35	225.87	222.34	222.21	187.06	111.77	156.27	175	147.07	162.12
LOC111677910	302.11	253.45	233.07	365.75	191.53	335.93	389.25	314.77	291.13	168.41	246.59	296.78	223.39	227.1
LOC111677910	236.76	192.24	200.47	246.37	167.29	273.64	283.29	281.22	243.23	137.43	188.82	218.55	185.75	196.61
LOC111677900	59.31	61.82	49.42	74.56	42.21	61.13	66.51	58.46	58.15	32.91	52.61	62.62	44.37	45.35
LOC111682901	96.25	66.79	68.51	84.6	78.2	137.09	92.49	124.72	106.24	70.27	81.61	92.45	84.87	135.54
LOC111682904	64.67	46.12	63.77	73.15	44.83	81.43	65.28	67.39	57.95	35.13	56.51	41.81	60.27	64.83
LOC111682905	628.72	540.07	486.46	656.14	458.78	709.74	733.09	626.79	576.15	376.33	525.27	640.4	488.3	533.03
LOC111682905	610.78	524.95	472.74	637.56	445.63	689.49	712.34	608.55	559.4	365.83	509.94	622.25	473.98	517.36
LOC111682905	754.53	641.5	591.03	754.86	556.27	858.01	885.42	743.55	698.06	445.14	628.25	751.68	591.31	652.3
LOC111682902	691.86	536.4	638.03	576.72	495.62	815.93	614.08	691.95	645.3	371.42	488.49	535.39	584.08	651.31
LOC111682903	10.99	18.89	15.69	10.55	3.27	14.02	2.22	3.7	5.13	2.56	2.06	14.2	3.95	6.02
LOC111682893	250.66	191.83	248	224.17	182.89	253.17	240.92	239.27	249.63	122.72	155.14	181.42	176.33	193.68
LOC111682893	240.59	184.02	237.78	215.44	175.62	243.11	230.89	229.41	239.37	117.54	148.75	173.71	168.79	185.73
LOC111682893	238.96	183.09	236.58	213.64	174.31	241.57	229.81	227.98	237.84	116.96	147.87	172.85	168.01	184.94
LOC111682893	250.82	191.48	247.93	224.03	182.91	252.94	240.91	239.07	249.27	122.72	155.15	181.37	176.31	193.53
LOC111682894	403.77	336.26	341.83	423.97	246.59	422.21	425.33	426.82	349.1	215.29	338.57	376.6	306.78	371.14
LOC111682900	183.17	185.24	180.74	201.48	162.53	269.47	209.57	244.97	202.78	135.86	186.02	170.05	212.3	214.41
LOC111682900	177.4	188.25	172.77	199.98	158.49	261.04	205.5	243.67	203.05	132.76	175.57	173.87	205.9	207.46
LOC111682896	97.68	85.02	83.01	114.46	69.43	113.45	110.9	103.71	86.83	57.31	91.14	94.51	74.72	78.46
LOC111682896	95.02	82.53	81.51	113.1	67.94	109.24	109.08	102.03	82.69	56.34	89.08	92.41	71.02	76.34
LOC111683853	30.59	25.65	19.36	30.3	18.37	28.12	30.55	27.65	26.7	15.76	22.78	25.48	18.59	18.56
LOC111683861	7.55	8.58	8.7	12.34	4.85	8.9	8.87	8.79	6.73	4.1	8.06	6.09	6.72	7.44
LOC111683861	7.84	8.88	9.04	12.82	5.02	9.25	9.21	9.13	6.97	4.26	8.36	6.33	6.99	7.73
LOC111683861	7.57	8.6	8.72	12.36	4.86	8.92	8.89	8.81	6.75	4.11	8.08	6.11	6.74	7.45
LOC111683861	7.56	8.59	8.68	12.34	4.86	8.91	8.88	8.8	6.74	4.11	8.07	6.1	6.73	7.43
LOC111683861	7.58	8.61	8.7	12.37	4.87	8.93	8.9	8.82	6.76	4.12	8.09	6.12	6.74	7.45
LOC124419897	41.26	30.27	35.18	44.09	29.62	47.84	48.97	49.22	47.03	22.9	53.87	36.18	52.75	49.16
LOC111683858	9.83	15.98	7.87	7.35	6.74	14.24	14.64	10.31	12.49	10.8	14.53	22.38	11.7	10.37
LOC111683859	811.47	660.26	657.55	677.15	581.26	932.6	813.62	782.36	823.79	459.01	618.56	691.37	733.84	716.36
LOC111683860	587.75	522.74	581.85	477.56	473.43	830.84	698.8	639.85	611.34	381.66	556.12	552.05	630.28	656.43
LOC111683856	291.26	295.23	275.95	337.48	250.93	418.43	375.27	367.14	331.86	222.57	262.94	287.83	328.53	308.03
LOC111683857	223.93	194.53	211.56	255.73	177.91	274.7	267.92	233.38	245.39	144.97	212.56	204.4	224.94	228.54
LOC111683854	201.48	164.36	191.05	208.3	163.95	292.28	239.02	237.08	180.43	147.32	212.09	196.5	187.01	206.84
LOC111675754	0	0.26	0	0	0	0.09	0.1	0.6	0.25	0.1	0.24	0	0	0.1
LOC111689227	6.17	4.11	6.58	6.33	4.3	6.19	5.71	6.39	3.99	3.93	4.48	5.73	4.71	5.59
LOC111689227	6.23	4.15	6.65	6.39	4.34	6.25	5.76	6.45	4.02	3.96	4.52	5.79	4.75	5.64
LOC124419274	6.16	5.59	6.93	8.76	5.05	5.43	3.38	9.75	6.31	3.23	3.54	5.49	2.42	4.33
LOC111686887	0	0.1	1.19	0	0	0.31	0	0	0.22	0	0.22	0.33	0	0
LOC124419695	0.61	0	2.1	1.83	2.1	8.93	5.01	13.9	4.4	1.35	6.33	0	2.67	2
LOC111686883	0.45	0	0.27	0	0.18	0.16	0	0	0.25	0	0.05	0	0	0.15
LOC111686883	0.45	0	0.27	0	0.18	0.16	0	0	0.25	0	0.05	0	0	0.15
LOC111686884	0	0	0	0	0	0.29	0	0	0	0	0	0	0	0
LOC111686885	0.72	0.33	0.48	0.69	0.05	0.28	0.22	0.34	0.57	0.08	0.25	0	0.11	0.06
LOC111688405	133.23	104	113.9	112.51	95.09	150.57	120.38	136.09	121.37	72.63	100.41	94.24	109.65	122.09
LOC111688405	134.02	104.68	114.78	113.13	95.74	151.47	121.23	137.08	122.08	73.02	101.2	94.73	110.39	122.8
LOC111688405	129.41	101.07	110.83	109.24	92.46	146.32	117.05	132.36	117.87	70.51	97.72	91.47	106.59	118.57
LOC111688405	135	105.11	115.81	113.57	95.95	152.54	121.65	138.1	122.61	72.54	101.27	94.92	110.96	123.04
LOC111688405	130.49	103.25	110.52	108.6	93.71	147.9	117.18	132.18	118.15	70.92	97.95	92.8	108.09	118.36
LOC111688406	884.48	816.82	764.24	969.89	664.1	1017.01	973.98	956.16	913.42	569.69	771.2	927.99	766.35	824.29
LOC111688401	250.03	197.75	235.13	212.4	181.51	327.52	266.36	323.71	225.61	159.32	234.55	208.85	224.27	271.75
LOC111688402	64.47	57.87	65.08	54.45	46.42	73.48	80.52	80.45	68.4	52.86	62.82	69.62	68.9	85.93
LOC111688407	8020.09	6702.18	8396.51	7095.47	6713.62	11390.9	8278.83	8924.31	8833.61	5023.13	6893.45	7243.73	8026.52	9193
LOC111688399	221.98	183.72	188.39	212.53	171.8	378.03	270.2	225.58	205.56	131.24	212.55	253.04	190.8	220.52
LOC111688400	198.38	139.81	166.9	182.15	155.09	314.65	322.69	200.97	211.5	139.1	214.08	216.49	177.62	218.53
LOC111688400	173.4	120.1	150.86	160.03	136.39	276.64	273.66	175.4	180.49	117.44	181.39	185.22	154.07	188.44
LOC111688403	428.57	323.93	254.67	379.45	241.82	427.45	427.27	379.57	300.85	192.28	258.68	330.01	257.18	275.66
LOC111688403	428.91	323.65	255.18	379.88	241.67	427.68	427.59	380.44	301.91	192.23	258.73	329.99	257.1	276.24
LOC111688403	432.17	327.71	257.11	385.67	244.85	430.45	432.39	383.28	302.84	194.2	262.73	332.49	260.06	277.45
LOC111687898	82.87	58.08	93.49	74.87	59.78	129.63	120.87	126.75	91.78	35.68	123.69	80.93	103.35	112.35
LOC111688398	182.8	123.3	136.04	157.55	129.08	197.85	183.96	189.91	154.52	130.94	137.22	168.21	133.65	188.12
LOC111687900	58	51.94	49.98	96.06	44.71	68.63	75.68	70.78	44.56	34.38	39.52	58	28.27	46.06
LOC111687900	5.24	5.8	2.99	9.08	2.87	4.37	5.67	5.66	2.79	2.73	2.23	4.59	2.52	2.85
LOC111687900	4.86	5.17	2.7	7.79	2.79	4.58	5.13	5.61	2.72	2.44	2.15	4.29	2.41	2.45
LOC111687900	5.07	5.2	2.9	9.03	2.85	4.31	5.31	5.58	2.7	2.71	2.18	4.4	2.47	2.76
LOC111682400	40326.3	37129.7	36357.2	41752.3	32393.2	51213.9	51043.7	40592.4	45843.7	29467.3	37297.5	43330.9	44234.3	42609.4
LOC124419327	159.86	170.13	143.75	189.03	135.34	196.14	206.58	171.7	140.49	107.36	122.09	147.76	113.6	127.17
LOC111682395	23.03	21.26	20.54	26.9	16.49	25.34	28.48	20.36	17.89	11.77	13.87	17.75	12.8	13.71
LOC111682403	23.01	20.08	16.71	21.25	15.8	22.3	21.99	21.41	22.73	10.09	18.23	16.43	16.24	18.63
LOC111682403	22.85	19.46	16.76	20.94	16.03	21.58	20.64	19.36	21.04	9.79	17.71	16.13	16.1	18.42
LOC111682403	23.53	20.27	17.39	22.48	16.71	22.79	22.06	20.84	22.51	10.44	18.53	16.98	16.72	19.24
LOC111682403	24.03	20.34	17.44	22.58	16.65	23.08	21.95	20.81	22.66	10.42	18.52	17.23	16.67	19.32
LOC111682403	23.77	20.37	17.53	22.79	16.76	23.1	22.17	21.06	22.77	10.47	18.7	17.17	16.67	19.44
LOC111682402	81.47	62.63	72.84	67.71	60.83	88.36	63.58	63.48	79.49	39.66	53.39	55.12	62.42	68.88
LOC111682411	50.02	43.15	46.14	48.35	34.18	59.05	51.31	50.76	45.82	26.15	40.22	39.69	36.56	43.7
LOC111682411	51.46	44.38	47.41	49.77	35.06	60.72	52.81	52.18	47.1	26.88	41.4	40.85	37.6	44.95
LOC111682411	51.43	44.29	47.43	49.78	35.08	60.76	52.82	52.21	47.14	26.9	41.44	40.89	37.63	44.86
LOC111682411	50.14	42.47	45.27	47.69	34.12	59.04	51.25	49.29	45.56	26.15	40.74	39.5	37.12	43.17
LOC111682401	825.24	696.86	751.64	837.91	589.34	1138.76	918.99	869.91	768.33	447.93	626.15	572.54	643.88	726.8
LOC111682398	17.39	13.73	14.02	13.97	10.31	23.83	19.36	16.36	13.5	8.11	13.52	12.08	10.88	13.33
LOC111682398	18.32	13.85	14.3	14.67	10.23	25.84	19.78	17.74	14.13	8.6	13.92	11.51	11.07	14.11
LOC111682399	216.7	184.98	191.1	226.96	172.18	271.15	255.69	234.62	227.64	129.35	183.95	210.93	213.53	216.74
LOC111682396	206.32	177.4	172.2	248.19	146.58	224.37	250.4	223.41	203.73	124.67	165.76	195.05	186.07	187.7
LOC111682396	192.01	165.83	161.19	231.2	136.25	208.61	231.11	209.37	188.69	117.22	154.4	180.66	170.71	174.73
LOC111682396	191.77	165.85	161.52	231.78	136.44	208.7	231.39	209.4	188.98	117.12	154.28	180.57	170.44	174.52
LOC111682404	85.96	83.15	61.44	57.75	67.06	125.25	74.78	96.24	93.66	58.5	78.77	40.28	68.12	65.43
LOC111682405	25.91	23.66	26.21	33.28	20.66	34.23	32.4	31.91	30.83	18.71	28.93	33.15	25.29	27.96
LOC111682405	26.58	24.24	26.79	34.19	21.22	34.99	33.28	32.45	31.56	19	29.65	33.91	25.94	28.65
LOC111682405	28.98	25.94	28.69	37.87	22.99	36.52	36.05	34.85	33.47	19.81	31.36	35.74	27.5	30.31
LOC111682405	29.33	26.18	29.92	38.45	23.28	37.1	36.76	35.2	34.46	20.33	31.84	36.37	28.23	31.48
LOC111682405	25.32	22.77	26.57	33.88	20.41	32.68	32.17	30.73	30.22	17.91	28.05	32.05	24.84	27.61
LOC111682406	513.34	418.4	467.83	502.83	431.22	708.48	626	561.26	579.07	349.4	471.91	492.35	507.64	533.47
LOC111682409	77.92	81.43	84.87	80.58	69.86	118.73	103.72	77.33	70.77	65.47	77.69	87.18	78.97	77.06
LOC111681182	2.1	1.71	1.73	2.6	1.44	2.12	2.39	2.11	1.66	1.28	1.45	1.86	1.56	1.8
LOC111681182	2.1	1.71	1.73	2.6	1.43	2.13	2.39	2.12	1.65	1.28	1.45	1.87	1.56	1.81
LOC111681182	2.12	1.78	1.78	2.67	1.45	2.19	2.47	2.18	1.73	1.3	1.5	1.9	1.58	1.86
LOC111681182	2.12	1.76	1.76	2.66	1.45	2.18	2.45	2.17	1.72	1.3	1.49	1.89	1.57	1.85
LOC111681182	2.05	1.71	1.72	2.6	1.42	2.09	2.39	2.09	1.69	1.25	1.44	1.86	1.52	1.79
LOC111681182	2.07	1.72	1.73	2.61	1.42	2.13	2.4	2.11	1.68	1.27	1.46	1.86	1.55	1.8
LOC111681182	2.06	1.74	1.71	2.62	1.42	2.13	2.39	2.13	1.67	1.3	1.46	1.84	1.53	1.81
LOC111681182	2.07	1.73	1.73	2.62	1.43	2.12	2.42	2.12	1.67	1.29	1.47	1.84	1.54	1.8
LOC111681182	2.07	1.74	1.73	2.62	1.43	2.13	2.42	2.13	1.67	1.29	1.47	1.84	1.54	1.81
LOC111681182	2.07	1.73	1.71	2.6	1.42	2.13	2.37	2.12	1.68	1.28	1.45	1.86	1.54	1.8
LOC111681182	2.14	1.78	1.78	2.67	1.46	2.21	2.48	2.19	1.73	1.3	1.5	1.93	1.59	1.86
LOC111681182	2.07	1.72	1.73	2.6	1.42	2.13	2.39	2.11	1.68	1.27	1.46	1.86	1.55	1.8
LOC111681182	2.07	1.72	1.73	2.6	1.42	2.13	2.4	2.12	1.68	1.27	1.46	1.86	1.54	1.8
LOC111681182	2.18	1.83	1.83	2.77	1.51	2.29	2.52	2.28	1.75	1.39	1.55	1.97	1.64	1.93
LOC111681182	2.1	1.72	1.71	2.58	1.44	2.13	2.35	2.11	1.65	1.29	1.44	1.86	1.55	1.81
LOC111681182	2.18	1.82	1.83	2.74	1.5	2.29	2.5	2.27	1.76	1.36	1.53	1.99	1.64	1.92
LOC111681182	2.05	1.71	1.72	2.61	1.42	2.1	2.38	2.1	1.69	1.25	1.45	1.86	1.52	1.79
LOC111681182	2.07	1.73	1.72	2.6	1.42	2.13	2.36	2.11	1.68	1.28	1.45	1.86	1.54	1.8
LOC111681182	2.07	1.73	1.71	2.6	1.42	2.14	2.36	2.12	1.68	1.28	1.45	1.86	1.54	1.81
LOC111681182	2.07	1.72	1.74	2.61	1.43	2.13	2.38	2.11	1.69	1.28	1.46	1.86	1.55	1.8
LOC111681182	2.07	1.73	1.74	2.61	1.43	2.13	2.39	2.12	1.69	1.27	1.46	1.86	1.55	1.8
LOC111681182	2.27	1.89	1.89	2.83	1.55	2.38	2.59	2.36	1.81	1.4	1.58	2.07	1.69	1.99
LOC111681182	2.26	1.88	1.91	2.83	1.55	2.38	2.62	2.36	1.82	1.39	1.59	2.08	1.7	1.98
LOC111681182	2.18	1.81	1.85	2.75	1.5	2.29	2.53	2.27	1.76	1.35	1.54	1.99	1.65	1.92
LOC111681182	2.16	1.8	1.84	2.76	1.5	2.25	2.52	2.23	1.77	1.33	1.53	2	1.62	1.91
LOC111681182	2.3	1.91	1.83	2.92	1.67	2.49	2.54	2.32	1.77	1.43	1.55	2.27	1.76	1.97
LOC111681180	0.65	0	0	0.82	0	1.05	0.84	0	0	0	0	2.77	0	0
LOC111681166	0.52	0	0.57	0	0	0	0	0.7	0.87	0.23	0.4	0.63	0	0.4
LOC111681173	0	0	0.07	0	0	0	0	0	0	0	0	0	0	0
LOC111681173	0	0	0.07	0	0	0	0	0	0	0	0	0	0	0
LOC111681167	0.2	0.86	1.2	0.74	0.27	0	0.89	2.86	0.98	0.45	0.3	1.05	0.44	2.74
LOC111681174	0	0	0	0	0	0	0	0	0	0	0	0	0	0
LOC124419856	0	0	0	0	0	0	0	0	0	0	0.34	0	0	0
LOC111681179	0.22	0	0	0	0	0	0	0	0	0	0	0	0	0
LOC111681168	3.02	2.65	0.74	5	1.19	2.5	4.28	3.29	2.84	1.65	3.3	2.22	1.35	1.99
LOC111681169	0	0	0	0	0	0	0	0	0	0	0.28	0	0	0
LOC111681170	0	0	0.05	0	0.05	0.09	0	0	0	0	0	0	0	0
LOC124419272	19.16	15.82	12.05	19.15	8.87	13.46	26.02	16.98	13.71	14.12	8.65	23.59	11.39	9.74
LOC111681171	0	0.27	0	0	0	1.1	0	0	0	0	0	0	0	0
LOC111681172	68.72	60.45	63.83	70.47	54.1	84.26	75.26	67.43	55.76	35.11	53.11	54.55	44.7	59.56
LOC111681175	62.2	51	52.27	45	48.86	69.39	61.23	70.59	62.37	32.03	50.04	53.1	54.78	61.94
LOC111681175	63.23	51.83	53.12	45.72	49.75	70.56	62.35	71.88	63.51	32.62	50.95	54.07	55.78	63.07
LOC111681177	160.88	120.28	157.81	179.79	135.48	203.86	194.96	146.35	172.18	110.56	131.39	147.15	144.95	152.57
LOC111681178	82.33	84.52	81.9	81.38	72.53	117	96.97	89.43	82.9	51.68	61.79	68.76	68.33	79.33
LOC111689873	17180.6	15188.4	17761.6	16209.5	12933.6	22796.8	17533.2	18683.8	18962.2	10167.9	12364.7	14829.1	18407.9	19345.2
LOC111689872	56.21	52.4	36.54	57.78	40.64	62.32	56.52	48.74	48.28	37.98	53.15	65.71	67.42	49.86
LOC111689872	50.43	44.34	33.53	55.55	34.92	53.4	49.9	43.59	40.37	33.83	44.29	54.23	53.91	45.08
LOC111689922	31.82	23.12	21.57	33.44	17.91	37.87	35.4	35.88	30.24	18.43	29.67	29.62	24.48	19.54
LOC111689238	64.61	53.08	57.04	61.87	55.6	78.15	87.93	81.75	71.48	39.47	70.12	73.48	66.12	68.77
LOC124419271	0	0	0.32	0	0	0	0	1.7	0	0	0	0	0	0
LOC111689239	0	0	0	0	0	0	0	0	0	0	0	0	0	0.32
LOC111689241	86.54	66.65	66.11	80.09	68.56	107.15	113.19	111.29	124.16	53.54	88.3	82.06	103.65	99.33
LOC111684769	0.01	0.01	0.01	0.01	0	0.01	0.01	0	0	0	0	0	0	0
LOC111684769	0	0	0	0.01	0	0	0.01	0	0.01	0	0	0	0	0
LOC111684769	0	0	0	0.01	0	0	0.01	0	0.01	0	0	0	0	0
LOC111684769	0	0	0	0.01	0	0	0.01	0	0.01	0	0	0	0	0
LOC111684769	0	0	0	0.01	0	0	0.01	0	0.01	0	0	0	0	0
LOC124419710	57.14	47.69	53.61	66.68	54.12	95.99	78.24	63.14	63.63	34.3	64.79	67.98	56.73	67.77
LOC111689888	0.5	0	0	0	0	0	0	0	0	0	0	0	0	0
LOC111689101	0.19	0	0	0	0.38	0	0	0.86	1.18	0.21	1.16	0	0.53	0
LOC111689100	9.19	3.62	7.26	6.16	3.38	10.78	6.71	4.83	4.04	4.8	3.39	5.75	4.84	4.4
LOC124419824	1.11	0.96	1.34	0.55	0.13	1.12	1.4	0.71	0.57	0.42	0.79	1.13	0.84	0.14
LOC124418470	30.11	11.99	25.39	25.58	25.22	38.81	32.21	23.35	21.98	11.56	15.85	32.7	19.19	17.55
LOC111689099	17.99	17.29	22.64	25.3	17.5	25.59	25.78	22.11	31.98	18.7	28.4	35.53	34.19	29.15
LOC111689099	17.9	16.91	23	24.85	17.3	25.21	25.1	21.64	31.86	18.12	27.46	33.8	33.23	28.61
LOC111689099	17.66	16.65	22.68	24.46	17.04	24.82	24.71	21.31	31.37	17.84	27.03	33.28	32.71	28.16
LOC111682448	0	0.3	1.7	0	0.1	0.2	0	0	1.12	0.45	1.22	0.67	0.78	0.44
LOC111683150	0	1.82	0	0.25	0	0	0.99	0.45	1.39	0	0.38	0	0	0
LOC111682450	2.91	5.57	2.06	3.75	3.86	4.05	6.32	5.26	4.95	2.57	5.63	2.89	4.64	3.76
LOC111682450	2.06	3.97	1.46	2.66	2.86	2.87	4.48	3.73	3.6	1.87	3.99	2.05	3.27	2.67
LOC111682450	2.34	3.96	1.57	2.3	2.48	3.25	4.61	3.99	3.8	1.88	4.15	2.31	3.73	3.01
LOC111682437	5.11	5.87	6.65	6.29	6.13	8.67	10.84	9.78	10.28	4.83	7.47	7.74	12.02	8.89
LOC111682437	4.96	5.7	6.46	6.12	5.96	8.42	10.53	9.5	9.99	4.69	7.26	7.52	11.68	8.64
LOC111682436	7.26	4.57	5.15	7.18	5.74	10.91	3.62	5	5.84	4.84	4.79	6.49	4.54	2.02
LOC111682449	0	0	0	0	0.61	0	0.34	0	0.35	0	0	0	0.68	0
LOC111682442	318.51	267.31	276.65	336.05	221.36	342.44	362.37	336.81	302.56	195.51	236.88	271.42	250.52	291.83
LOC124419499	9.57	7.24	6.44	8.4	6.65	10.7	9.54	8.65	8.35	3.81	4.11	6.52	5.53	4.89
LOC124419499	9.58	7.22	6.45	8.19	6.75	10.66	9.64	8.56	8.35	3.81	4.08	6.6	5.47	4.92
LOC124419499	9.59	7.25	6.45	8.37	6.66	10.72	9.51	8.64	8.36	3.82	4.12	6.51	5.54	4.9
LOC124419499	9.59	7.23	6.46	8.16	6.76	10.68	9.61	8.55	8.37	3.82	4.08	6.59	5.48	4.93
LOC124419499	9.63	7.26	6.48	8.38	6.69	10.75	9.52	8.67	8.4	3.84	4.14	6.54	5.54	4.92
LOC124419499	9.64	7.25	6.49	8.18	6.79	10.72	9.62	8.59	8.4	3.84	4.1	6.62	5.48	4.95
LOC111682446	1.12	0	2.04	3.63	1.36	2.4	0.99	6.39	1.1	2.2	3.73	5.43	7.74	13.54
LOC111682446	1.04	0	1.9	3.37	1.26	2.23	0.92	5.93	1.02	2.04	3.46	5.05	7.19	12.58
LOC124419500	2.53	0	3.6	4.15	9.76	7.57	3.33	17.12	17.54	4.26	7.97	3.69	3.1	4.11
[truncated: 22,209 more rows]

## Sheet: D.
	TPMs
IDs	AF1	AF2	AF3	AF4	AF5	AF_AVG	NF1	NF3	NF4	NF5	NF_AVG	M1	M2	M3	M4	M5	M_AVG	ExpressionType	Product (NCBI annotation)
LOC124418838	51239.8	51021.1	55645.3	47691.8	51891.8	51498	52942.2	49927.3	52134.9	50621.6	51406.5	38770.7	39059.2	41344.2	43447.1	40435.3	40611.3	mRNA	general odorant-binding protein 19d-like
LOC111681580	43079.6	40224.1	44265.8	37983.6	42351.5	41580.9	45476	38326.1	44560.3	43765.1	43031.9	41344.8	42712.2	38288.1	44882.5	43575.9	42160.7	mRNA	pheromone-binding protein-related protein 6-like
LOC111686268	25063.1	18546.6	34237.1	16385.8	28103.5	24467.2	29766.9	17412.8	27152.9	23052.5	24346.3	27468.3	30162.7	19503.1	33034.5	37187.6	29471.2	mRNA	rhodanese domain-containing protein CG4456-like
LOC111678024	22762	25685	22416.8	24752.8	24048.8	23933.1	23346.8	26605.6	21838.1	21935.4	23431.5	21453.7	22216.4	22400.6	19569.2	19028.6	20933.7	mRNA	ejaculatory bulb-specific protein 3
LOC111681606	21965.1	22496.9	19541.8	21164.1	21612.5	21356.1	21077.7	22384.7	20865.8	24286.1	22153.6	17192.8	18148	18838.8	18511.9	16736.8	17885.7	mRNA	pheromone-binding protein-related protein 6-like
LOC111675236	16471	16704.6	16846.9	15616.7	17337.4	16595.3	16550.5	16069.6	16227.6	17533.2	16595.2	12556.4	11893.1	11535.8	12731.9	12836.6	12310.8	mRNA	putative odorant-binding protein A10, transcriptvariant X1
LOC111675236	16431.7	16675.9	16845.8	15577.6	17317.2	16569.7	16532.2	15974.2	16149.1	17429	16521.1	12472.8	11825.5	11458.2	12656.2	12762.5	12235.1	mRNA	putative odorant-binding protein A10, transcriptvariant X2
LOC111677267	14158	14676.8	11399.1	13926.9	13354.4	13503	13360.5	16300.8	12783.6	17658.5	15025.8	15142.8	17286	20942.8	20370.5	14805.7	17709.5	mRNA	general odorant-binding protein 69a
LOC111681551	9878.75	11236.4	11884.8	11428.5	11857.9	11257.3	10957.9	10305.1	10756.5	12269.5	11072.3	11112.3	11339.6	10667.4	11416.5	11671.5	11241.5	mRNA	pheromone-binding protein-related protein 6-like
LOC111681579	9845.73	10646	11000.3	12052	11022.8	10913.4	11226	10781	9919.41	12558.5	11121.2	14135	14918	14354.9	14150	13743.5	14260.3	mRNA	pheromone-binding protein-related protein 6-like
LOC111689827	9860.53	10279.2	8641.4	10308.1	9191.57	9656.16	8231.13	9235.43	7115.62	7629.77	8052.99	8545.43	7487.77	8471.87	7706.19	7052.47	7852.75	mRNA	cytochrome P450 6g1
LOC111677747	8219.32	7538.61	7791.04	8462.96	8160.08	8034.4	8288.86	8602.97	7500.38	8511.71	8225.98	7698.57	8072.84	8714.31	8433.04	8094.38	8202.63	mRNA	general odorant-binding protein 19a
LOC111690815	6214.54	6213.67	6133.83	6342.97	6214.19	6223.84	6090.74	6130.13	6197.04	6207.49	6156.35	6448.62	6271.75	6155.44	6443.06	6459.44	6355.66	mRNA	protein takeout
LOC124420846	5763.68	6049.37	4538.85	5354.82	4965.19	5334.38	5147.48	5925.15	4709.32	5579.44	5340.35	4910.18	5196.39	6847.37	4601.22	4813.52	5273.74	misc_RNA	NADH-ubiquinone oxidoreductase chain 2-like
LOC111678606	5611.8	5407.3	5281.93	4644.56	5345.5	5258.22	4889.86	4532.59	5089.54	5171.28	4920.82	4887.45	4402.5	4197.35	5033.23	4877.49	4679.6	mRNA	glutamine synthetase 2 cytoplasmic
LOC111682400	4982.54	5324.88	4803.52	5408.94	5076.78	5119.33	4780.84	5700.77	4757.88	5515.79	5188.82	5951.67	5463.66	5991.89	5867.68	5345.15	5724.01	mRNA	clavesin-2
LOC111689499	5110.08	4923.16	5542.4	4734.55	5037.59	5069.56	5300.74	5504.14	5802.03	5642.34	5562.31	5468.57	5284.24	5189.96	5914.09	5419.44	5455.26	mRNA	protein takeout-like
LOC111687675	4767.88	4701.42	5509.91	4075.01	5410.3	4892.9	5100.19	4364.05	4880.06	4975.9	4830.05	5005.86	4649.39	3909.23	5253.12	5237.79	4811.08	mRNA	antennal-specific protein OS-C, transcript variant X2
LOC111680423	4867.43	4681.12	4860.24	3728.4	5993.37	4826.11	6441.84	4986.27	5763.26	4667.29	5464.67	7915.1	8672.21	5972.93	9116.36	8567.52	8048.82	mRNA	general odorant-binding protein 56d-like
LOC111676688	4580.08	5064.27	4144.63	5191.77	4196.17	4635.38	3808.02	4613.09	4191.66	4345.18	4239.49	4371.9	3879.93	4527.76	3663.81	3681.75	4025.03	mRNA	bromodomain-containing protein DDB_G0280777, transcript variant X1
LOC111676688	4541.74	5029.23	4113.99	5165.06	4167.83	4603.57	3783.78	4593.37	4158.18	4319.93	4213.82	4343.09	3852.83	4505.82	3640.19	3653.4	3999.07	mRNA	bromodomain-containing protein DDB_G0280777, transcript variant X2
LOC111687675	4454.72	4406.71	5115.76	3795.97	5051.28	4564.89	4781.33	4082.44	4592.96	4637.56	4523.57	4667.37	4319.03	3650.68	4873.89	4851.05	4472.4	mRNA	antennal-specific protein OS-C, transcript variant X1
LOC124419473	4186.07	4491.01	4826.21	3590	4808.81	4380.42	4867.7	4460.81	4116.76	4093.33	4384.65	5036.04	5193.37	4475.61	5472.56	4952.49	5026.01	mRNA	protein takeout-like
LOC111679702	4515.69	4170.57	4270.03	4194.38	4254.43	4281.02	4247.81	4082.19	4293.11	4229.52	4213.16	4606.75	4789.99	4324.24	4718.35	4350.77	4558.02	mRNA	icarapin-like
LOC111676175	4199.62	4040.82	3763.79	4033.29	3885.08	3984.52	3787.28	3743.45	3971.67	4256.34	3939.68	3217.43	3019.29	3184.03	3541	3179.92	3228.33	mRNA	probable 4-coumarate--CoA ligase 3
LOC111686785	3657.14	3925.51	3483.01	3808.75	3725.94	3720.07	3326.47	3372.02	2987.11	3394.18	3269.95	3469.33	3115.07	3595.47	3217.62	3108.07	3301.11	mRNA	farnesol dehydrogenase-like
LOC111676925	3543.5	3880.19	3078.2	3922.51	3390.57	3562.99	2898.14	3371.66	2809.93	2757.96	2959.42	3298.79	2815.88	3214.5	2487.19	2640	2891.27	mRNA	UDP-glucosyltransferase 2-like
LOC111682502	2986.09	3204.09	2955.62	3265.97	2944.56	3071.27	2697.11	3002.58	2937.62	2946.94	2896.06	2911.74	2999.83	3262.26	2552.75	2777.73	2900.86	mRNA	elongation factor 1-alpha 1
LOC111675377	2829.66	2654.1	3095.48	2339.03	3224.74	2828.6	3104.14	2376.02	2747.44	3081.93	2827.38	2854.2	2727.81	2169.11	3239.36	3072.87	2812.67	mRNA	glutathione S-transferase 1-like
LOC111685996	2606.86	2802.01	2619.49	2753.98	2687.13	2693.89	2473.58	2554.09	2352.27	2358.48	2434.61	2798.25	2658.62	2718.75	2306.41	2582.99	2613	mRNA	glyceraldehyde-3-phosphate dehydrogenase 2
LOC111678009	2769.65	2653.09	2732.4	2722.32	2533.33	2682.16	2533.19	2489.46	2582.18	2626.22	2557.76	2815.79	2689.49	2814.92	2675.39	2831.23	2765.36	mRNA	sensory neuron membrane protein 1
LOC111684199	2587	2857.06	2475.74	2806.56	2603.2	2665.91	2620.26	2939.54	2054.09	2549.77	2540.91	2290.78	2084.77	2433.54	2456.74	2173.92	2287.95	mRNA	protein D2-like
LOC111677240	2585.82	2511.76	2488.5	2525.82	2556.2	2533.62	2607.6	2538.74	2689.57	2847.25	2670.79	2830.6	2701.99	2570.18	2769.23	2789.07	2732.21	mRNA	band 7 protein AGAP004871
LOC111680578	2492.35	2622.28	2388.77	2673.34	2458.15	2526.98	2416.79	2614.89	2335.44	2656.4	2505.88	2522.38	2555.35	2735.98	2563.58	2537.71	2583	mRNA	60S ribosomal protein L10
LOC111677888	2553.88	2677.49	2317.25	2631.72	2415.24	2519.12	2375.98	2650.77	2177.29	2703.38	2476.86	2772.69	2675.72	3119.07	3166.91	2555.74	2858.03	mRNA	general odorant-binding protein lush
LOC111678415	2428.84	2638.82	2353.87	2656.42	2471.5	2509.89	2505.41	2815.56	2544.64	2420.26	2571.47	2974.3	3064.75	3055.84	2657.9	2806.35	2911.83	mRNA	tubulin alpha-1 chain
LOC111678264	2348.43	2671.27	2010.02	2461.41	2216.66	2341.56	1996.95	2537.48	1738	2245.92	2129.59	2328.04	2200.06	2849.95	2469.36	2136.37	2396.76	mRNA	ecdysteroid-regulated 16 kDa protein
LOC111680172	2112.76	2363.82	2131.44	2621.22	2075.54	2260.96	2034.43	2324.41	2056.53	1864.09	2069.87	2230	2314.51	2510.35	1722.87	1976.44	2150.83	mRNA	heat shock 70 kDa protein cognate 4
LOC111689873	2122.76	2178.22	2346.67	2099.91	2027	2154.91	2128.1	1958.17	2189.95	2281.47	2139.42	2053.66	1811.28	2050.6	2441.81	2426.77	2156.82	mRNA	general odorant-binding protein 84a
LOC111690206	2197.14	1932.54	2485.53	1898.43	2190.49	2140.83	2464.61	1919.87	2275.96	2214.03	2218.62	2092.85	2069.63	2043.41	2236.73	2484.95	2185.51	mRNA	40S ribosomal protein S25
LOC111679620	2185.1	2057.6	2141.06	1797.35	2419.71	2120.16	2534.88	2081.68	2359.6	2111.91	2272.02	2432.26	2587.87	2103.68	2534.62	2677.55	2467.2	mRNA	protein takeout-like
LOC111677003	2014	2044.54	2194.99	2277.67	2015.96	2109.43	2073.97	2388.07	2186.76	2376.92	2256.43	2138.22	2149.09	2570.97	2229.53	2212.61	2260.08	mRNA	40S ribosomal protein S26
LOC111681895	2097.1	2136.37	2027.12	2177.03	2044.78	2096.48	2102.25	2170.92	2077.89	2088.34	2109.85	2415.18	2438	2473.52	2211.13	2281.15	2363.8	mRNA	tubulin beta-1 chain
LOC111684341	2078.73	1911.05	2203.34	1859.86	2224.02	2055.4	2247.91	1861.94	2186.51	2212.03	2127.1	1850.2	1806.56	1580.23	1890.53	1825.15	1790.53	mRNA	protein D3-like, transcript variant X2
LOC111680240	1934.43	1925.63	2066.67	1866.16	1860.09	1930.6	2119.07	1979.81	1973.42	2135.68	2051.99	1956.61	2000.36	2111.03	2106.56	2214.9	2077.89	mRNA	60S ribosomal protein L35
LOC111681968	1975.03	1930.3	1726.67	2004.24	1992.25	1925.7	2081.56	2051.06	2217.67	2457.62	2201.98	1982.55	2265.24	1913.81	2494.58	1905.12	2112.26	mRNA	uncharacterized LOC111681968
LOC111678531	1905.9	1873.69	1977.12	2013.11	1788.75	1911.71	2068.82	2094.62	2013.18	2095.09	2067.93	1848.19	1893.79	2261.02	1890.54	2063.32	1991.37	mRNA	60S ribosomal protein L23
LOC111678160	2051.46	1716.1	2155.7	1547.62	1996.98	1893.57	2073.79	1673.41	1941.8	1927.29	1904.07	1835.7	1930.15	1712.64	2035.05	2139.95	1930.7	mRNA	60S ribosomal protein L27a
LOC111678444	1910.07	1800.86	2040.2	1585.76	1909.68	1849.31	1988.63	1751.88	1825.8	1975.24	1885.39	1913.63	1960.99	1785.46	1959.54	2116.83	1947.29	mRNA	40S ribosomal protein S16
LOC111690962	1952.54	1886.97	1662.83	1833.52	1771.29	1821.43	1638.39	1694.87	1620.37	1741.02	1673.66	1569.56	1518.79	1629.92	1690.02	1558.84	1593.43	mRNA	uncharacterized LOC111690962
LOC111687772	1759.93	1760.85	1747.22	1836.78	1703.87	1761.73	1721.28	1924.88	1795.5	1909.01	1837.67	1762.43	1751.36	1972.22	1782.7	1771.48	1808.04	mRNA	60S ribosomal protein L7a
LOC111685834	1739.94	1759.39	1722.44	1887.19	1626.59	1747.11	1681.73	1854.59	1656.77	1767.98	1740.27	1689.61	1614.26	2042.09	1761.6	1747.64	1771.04	mRNA	60S ribosomal protein L24
LOC111684186	1754.99	1608.68	1833.34	1622.54	1761.59	1716.23	1782.11	1763.12	1898.91	1769.49	1803.41	1774.14	1851.15	1910.82	1951.51	1933.12	1884.15	mRNA	60S ribosomal protein L28
LOC111678049	1682.49	1651.47	1707.48	1641.81	1693.77	1675.4	1740.51	1784.99	1729.24	1867.03	1780.44	1719.16	1804.43	2024.57	1790.23	1840.03	1835.68	mRNA	60S ribosomal protein L12
LOC111689191	1770.1	1563.15	1843.12	1442.12	1749.13	1673.52	1903.32	1518.92	1817.29	1760.92	1750.11	1708.56	1688.45	1578.94	1800.34	1890.79	1733.42	mRNA	ubiquitin-40S ribosomal protein S27a
LOC111689482	1550.19	1604.52	1740.16	1529.44	1816.33	1648.13	1906.85	1833.34	1794.77	1829.31	1841.07	1829.59	1732.86	1937.37	2093.08	1932.66	1905.11	mRNA	cytochrome c oxidase subunit NDUFA4
LOC124419341	1628.7	1907.69	1193.81	1732.91	1724.11	1637.44	1620.21	2235.99	1403.39	1746.94	1751.63	1683.5	1841.77	2385.06	1815.14	1415.65	1828.22	misc_RNA	cytochrome c oxidase subunit 2-like
LOC111675121	1662.68	1641.9	1639.91	1612.09	1587.84	1628.88	1670.81	1609.43	1592.77	1698.57	1642.89	1631.62	1649.24	1682	1674.59	1743.83	1676.26	mRNA	40S ribosomal protein S3a
LOC124419342	1657.15	1824.17	1375.52	1660.4	1611.69	1625.79	1652.53	2074.99	1508.82	1791.05	1756.85	1566.45	1727.14	2188.65	1743.19	1489.84	1743.05	misc_RNA	cytochrome c oxidase subunit 1-like
LOC111677160	1583.62	1597.48	1579.78	1502.11	1653.88	1583.37	1571.31	1532.84	1563.48	1570.82	1559.61	1552.25	1596.35	1595.07	1484.27	1642.78	1574.14	mRNA	ADP,ATP carrier protein, transcript variant X1
LOC111683187	1675.86	1244.76	2010.87	921.81	1880	1546.66	1967.99	1057.2	1815.55	1502.49	1585.81	1763.5	2000.19	1092.89	2067.16	2180.61	1820.87	mRNA	uncharacterized LOC111683187
LOC111675490	1530.98	1656.72	1431.45	1674.89	1409.09	1540.63	1396.86	1654.2	1410.74	1578.09	1509.97	1474.35	1433.84	1832.15	1445.62	1440.26	1525.24	mRNA	60S ribosomal protein L18a
LOC111675297	1521.75	1497.93	1605.2	1498	1521.53	1528.88	1626.59	1535.05	1564.8	1583.15	1577.4	1507.75	1534.05	1583.6	1536.64	1625.97	1557.6	mRNA	40S ribosomal protein S8
LOC111682741	1471.34	1401.06	1878.12	1210.42	1664.9	1525.17	1994.77	1406.14	1881.21	1618.83	1725.24	1685.96	1590.24	1279.1	1765.76	1923.52	1648.92	mRNA	uncharacterized LOC111682741
LOC111677160	1477.19	1484.45	1484.03	1400.6	1550.41	1479.34	1467.04	1425.7	1459.05	1461.35	1453.28	1446.64	1491.62	1480.04	1381.59	1538.41	1467.66	mRNA	ADP,ATP carrier protein, transcript variant X2
LOC111689702	1381.59	1548.05	1346.21	1574.96	1481.44	1466.45	1286.48	1511.52	1258.66	1535.41	1398.02	1524.77	1357.79	1484.95	1545.93	1287.9	1440.27	mRNA	aldo-keto reductase family 1 member A1
LOC111675186	1448.2	1329.01	1600.29	1572.68	1348.41	1459.72	1493.58	1465.41	1567.68	1466.28	1498.24	1378.87	1338.96	1759.01	1499.2	1567.28	1508.66	mRNA	40S ribosomal protein S13
LOC111686960	1465.13	1344.9	1558.83	1293.96	1401.38	1412.84	1510.2	1334.71	1493.52	1461.33	1449.94	1418.54	1449.05	1431.82	1483.46	1581.02	1472.78	mRNA	60S ribosomal protein L23a
LOC111678040	1381.49	1405.15	1483.2	1332.07	1455.9	1411.56	1503.68	1368.39	1470.85	1455.21	1449.53	1416.72	1461.25	1378.49	1537.05	1547.08	1468.12	mRNA	60S ribosomal protein L19
LOC111685246	1523.66	1410.48	1481.25	1172.64	1442.84	1406.17	1467.04	1307.91	1485.24	1511.91	1443.02	1423.45	1490.03	1396.93	1556.19	1570.25	1487.37	mRNA	60S ribosomal protein L13
LOC111685092	1468.74	1291.57	1657.68	1146.48	1451.95	1403.28	1608.42	1209.31	1587.14	1466.85	1467.93	1360.3	1399.3	1236.19	1517.98	1573.96	1417.55	mRNA	40S ribosomal protein S15
LOC111675298	1441.42	1340.02	1574.9	1231.91	1425.34	1402.72	1495.49	1280.63	1519.35	1472.55	1442	1416.83	1471	1390.12	1488.71	1592.45	1471.82	mRNA	40S ribosomal protein S5a
LOC111681405	1439.06	1402.58	1564.8	1095.18	1511.63	1402.65	1654.39	1210.28	1512.53	1404.74	1445.48	1444.6	1479.98	1040.75	1681.39	1763.28	1482	mRNA	rhodanese domain-containing protein CG4456
LOC111681161	1420.51	1328.16	1462.99	1315.92	1404.66	1386.45	1419.39	1349.69	1350.47	1430.04	1387.4	1314.01	1393.03	1370.78	1428.2	1437.29	1388.66	mRNA	60S acidic ribosomal protein P2
LOC111684336	1344.5	1433.35	1386.27	1279.97	1384.49	1365.72	1262.12	1350.21	1272.08	1403.61	1322	1578.86	1455.84	1524.19	1512.67	1420.69	1498.45	mRNA	microsomal glutathione S-transferase 1-like, transcript variant X1
LOC111690682	1396.08	1160.07	1744.73	1089.24	1427.21	1363.47	1510.16	1100.87	1426.77	1311.5	1337.32	1254.63	1347.57	1263.46	1503.4	1713.06	1416.42	mRNA	uncharacterized LOC111690682
LOC111683784	1404.96	1345.82	1233.8	1612.21	1181.67	1355.69	1111.01	1335.17	1368.48	1301.31	1278.99	1196.56	1124.73	1242.91	1042.29	1140.56	1149.41	mRNA	odorant receptor coreceptor, transcript variant X2
LOC111674546	1377.26	1355.54	1252.95	1410.55	1169.39	1313.14	1222.11	1280.6	1373.31	1178.81	1263.71	1188.99	1214.1	1294.24	1066.64	1178.36	1188.47	mRNA	eukaryotic translation elongation factor 2
LOC111684341	1428.42	1199.44	1439.45	1013.7	1477.52	1311.71	1544.73	1087.45	1416.98	1370.09	1354.81	1230.32	1194.65	918.74	1299.16	1268.31	1182.24	mRNA	protein D3-like, transcript variant X1
LOC111678010	1259.76	1365.4	1225	1272.47	1306.92	1285.91	1206.77	1248.45	1048.84	1270.63	1193.67	1257.3	1214.19	1319.05	1277.98	1265.09	1266.72	mRNA	cytochrome c oxidase subunit 5A, mitochondrial
LOC111675017	1270.36	1306.76	1290.46	1272.02	1232	1274.32	1187.46	1335.14	1198.17	1326.07	1261.71	1271.38	1230.72	1481.58	1309.74	1261.04	1310.89	mRNA	40S ribosomal protein S19a
LOC111685946	1174.57	1265.83	1379.18	1241.55	1299.92	1272.21	1453.25	1333.29	1473.74	1479.42	1434.92	1421.51	1397.66	1219.16	1446.94	1354.22	1367.9	mRNA	40S ribosomal protein S21
LOC111676831	1212.4	1267.49	1285.73	1345	1246.43	1271.41	1390.84	1281.76	1223.98	1394.86	1322.86	1363.43	1266.3	1372.05	1321.8	1443.57	1353.43	mRNA	cytochrome b-c1 complex subunit 8
LOC111681410	1250.58	1316.99	1239.09	1298.09	1222.32	1265.41	1135.81	1210.67	1216.07	1210.48	1193.26	1204.75	1181.5	1144.98	1068.6	1129.7	1145.91	mRNA	ATP synthase subunit alpha, mitochondrial
LOC111685232	1229.57	1314	1182.66	1213.42	1339.81	1255.89	1232.49	1330.57	1019.27	1234.98	1204.33	1467.79	1350.22	1433.46	1423.46	1356.35	1406.26	mRNA	uncharacterized LOC111685232
LOC111678069	1290.94	1225.2	1347.96	1148.97	1248.7	1252.35	1315.07	1160.79	1286.54	1298.47	1265.22	1210.6	1219.6	1163.42	1276.25	1278.49	1229.67	mRNA	40S ribosomal protein S3
LOC111688156	1164.07	1108.38	1442.35	1293.69	1113.89	1224.48	1577.69	1316.46	1154.02	1433.89	1370.52	1267.09	1099.84	1050.12	1293.52	1157.91	1173.7	mRNA	uncharacterized LOC111688156
LOC111690213	1263.9	1124.31	1456.05	914.85	1352.93	1222.41	1486.43	1019.73	1466.09	1274.78	1311.76	1349.65	1342.2	984.12	1436.13	1608.28	1344.08	mRNA	peroxiredoxin-5, mitochondrial
LOC111685188	1185.43	1300.58	1094.15	1373.5	1134.47	1217.63	1133.59	1393.92	1035.77	1236.05	1199.83	1287.76	1288.2	1614.18	1319.74	1205.08	1342.99	mRNA	gamma-aminobutyric acid receptor-associated protein
LOC111681541	1175.03	1332.84	1181.92	1175.75	1200.93	1213.29	1199.35	1119.72	1119.71	1200.4	1159.8	1311.99	1225.25	1290.25	1355.64	1281.52	1292.93	mRNA	cytochrome P450 4d1, transcript variant X1
LOC111675486	1225.65	1268.6	1171.32	1232.37	1160.51	1211.69	1145.7	1209.36	1241.11	1252.84	1212.25	1213.55	1207.69	1259.77	1200.37	1186.18	1213.51	mRNA	60S ribosomal protein L4
LOC124421022	1305.13	1172.61	1147.67	1231.36	1169.75	1205.3	1138.77	1165	1056.05	873.82	1058.41	1128.82	964.89	1109.98	916.42	921.01	1008.22	mRNA	probable cytochrome P450 6t3
LOC111681900	1197.97	1220.63	1189.42	1194.19	1194.01	1199.24	1165.41	1250.29	1211.05	1265.74	1223.12	1205.76	1240.47	1308.37	1272.13	1307.07	1266.76	mRNA	60S ribosomal protein L11
LOC111683074	1179.88	1247.47	1039.1	1289.97	1163.83	1184.05	1130.04	1353.2	1168.9	1148.97	1200.28	1220.22	1283.09	1287.3	1053.68	986	1166.06	mRNA	alpha-tocopherol transfer protein-like
LOC111683305	1261.45	1105.47	1328.05	1005.09	1217.15	1183.44	1283.14	1145.65	1367.06	1323.97	1279.95	1185.76	1291.97	1133.72	1284.26	1348.9	1248.92	mRNA	60S ribosomal protein L14
LOC111682115	1193.26	1189.03	1177.99	1143.73	1164.32	1173.67	1194.9	1182.23	1137.32	1222.07	1184.13	1153.26	1215	1233.02	1141.01	1193.64	1187.19	mRNA	60S ribosomal protein L18
LOC111688114	1243.8	1144.27	1266.08	1050.67	1160.44	1173.05	1248.4	1105.58	1188.03	1190.4	1183.1	1137.91	1166.77	1161.33	1186.84	1294.46	1189.46	mRNA	40S ribosomal protein S4
LOC111689337	1163.35	1228.6	1139.07	1139.04	1181.24	1170.26	1163.73	1174.39	1036.78	1050.63	1106.38	1295.91	1222.98	1304.03	1087.84	1146.2	1211.39	mRNA	cytochrome b5
LOC111676083	1126.73	798.38	1984.58	629.05	1297.12	1167.17	1784.54	824.42	1803.53	1187.29	1399.94	1184.37	1222.59	744.44	1422.47	1967.25	1308.22	mRNA	40S ribosomal protein S29
LOC111680295	1078.38	1136.99	1184.55	1216.44	1201.82	1163.64	1186.14	1119.8	1084.97	1102.31	1123.3	1194.89	1228.1	1303.62	1107.33	1275.86	1221.96	mRNA	peptidyl-prolyl cis-trans isomerase, transcript variant X1
LOC111679147	1192.45	1099.44	1443.59	743.19	1325.45	1160.82	1382.34	850.33	1212.08	1137.75	1145.62	1194.2	1197.47	839.89	1322.11	1459.07	1202.55	mRNA	ATP synthase subunit g, mitochondrial
LOC111675666	1076.33	1165.2	1097.46	1237.75	1150.94	1145.54	1094.36	1174.04	1023.96	1251.94	1136.07	1217.03	1153.91	1217.03	1183.34	1150.03	1184.27	mRNA	GILT-like protein 1, transcript variant X2
LOC111683950	1047.41	1134.13	1200.33	1250.22	1081.42	1142.7	1239.18	1183.59	1097.52	1247.12	1191.85	1115.73	1089.19	1373.09	1093.47	1228.74	1180.04	mRNA	putative ATP synthase subunit f, mitochondrial
LOC111687502	1115.89	1188.93	1115.16	1209.55	1081.51	1142.21	1104.96	1327.84	1138.27	1254.24	1206.33	1162.21	1152.08	1416.95	1153.03	1128.35	1202.52	mRNA	40S ribosomal protein S7
LOC111679387	1082.89	1147.42	1214.72	1139.51	1100.54	1137.02	1121.06	1108.09	1065.45	1144.62	1109.8	1092.11	1069.55	1134.07	1166.11	1191.42	1130.65	mRNA	ATP synthase subunit b, mitochondrial
LOC111685150	1015.01	934.9	1422.32	923.83	1378.28	1134.87	1513.54	979.31	1331.88	1231.9	1264.16	1260.54	1328.53	1003.96	1638.02	1491.29	1344.47	mRNA	uncharacterized LOC111685150
LOC111679647	1087.16	1178.85	1107.08	1136.16	1122.17	1126.28	1087.09	1245.39	970.46	1116.25	1104.8	1235.19	1202.2	1353.23	1191.65	1213.32	1239.12	mRNA	thioredoxin-2
LOC111679560	1174.72	1107.33	1177.22	1039.53	1101.35	1120.03	1148.87	1134.62	1171.89	1244.63	1175	1123.95	1170.52	1113.77	1182.08	1196.69	1157.4	mRNA	40S ribosomal protein S9
LOC111677411	1104.66	1123.01	1090.51	1120.47	1092.75	1106.28	1083.57	1150.82	1063.94	1167.64	1116.49	1062.04	1101.35	1233.57	1138.75	1106.23	1128.39	mRNA	40S ribosomal protein S14a
LOC111680057	1081.07	1144.12	1034.9	1219.09	1050.04	1105.84	976.74	1158.34	1016.13	1023.72	1043.73	1053.04	1075.37	1204.26	894.08	925.82	1030.51	mRNA	ornithine decarboxylase antizyme
LOC111676731	1143.31	1051.68	1122.58	1170.2	1035.3	1104.61	1098.77	1190.75	1088.59	1134.97	1128.27	1027.45	1088.38	1236.86	1101.69	1132.24	1117.32	mRNA	60S acidic ribosomal protein P1
LOC111685301	1118.12	1015.76	1337.36	909.7	1141.24	1104.44	1396.11	1023.33	1475.27	1246.42	1285.28	1148.74	1168.97	954.28	1287.38	1451.01	1202.08	mRNA	60S ribosomal protein L37a
LOC111680425	1134.45	1120.25	1028.57	1236.62	990.14	1102.01	1008.85	1139.59	1041.21	1037.07	1056.68	1133.14	1060.03	1150.89	1094.43	1012.75	1090.25	mRNA	UDP-glycosyltransferase UGT5-like, transcript variant X1
LOC111684336	1089.69	1143.04	1126.56	1016.24	1121.98	1099.5	1022.09	1083.64	1024.7	1122.75	1063.3	1293.53	1191	1210.73	1240.9	1168.23	1220.88	mRNA	microsomal glutathione S-transferase 1-like, transcript variant X2
LOC111682588	1119.08	1141.87	1046.82	1107.2	1077.01	1098.4	1083.12	1151.41	1035.39	1164.1	1108.51	1133.97	1086.29	1230.37	1151.98	1126.5	1145.82	mRNA	60S ribosomal protein L17
LOC111686570	1168.42	907.97	1462.08	732.03	1191.89	1092.48	1369.7	829.38	1342.43	1133.46	1168.74	1095.28	1199.77	849.9	1285.29	1403.37	1166.72	mRNA	60S ribosomal protein L36
LOC111683784	1127.13	1077.56	990.71	1202.1	971.17	1073.73	903.66	1063.42	1066.45	1069.27	1025.7	955.52	913.63	960.45	877.49	912.52	923.922	mRNA	odorant receptor coreceptor, transcript variant X1
LOC111689147	1096.78	999.75	1157.29	1020.74	1068.21	1068.55	1161.1	1085.25	1084.69	1155.13	1121.54	1029.84	1066.69	1149.98	1183.11	1190.28	1123.98	mRNA	60S ribosomal protein L9
LOC111686969	1097.56	1055.95	1116.8	966.56	1090.75	1065.52	1120.87	1011.61	1078.85	1117.17	1082.12	1060.78	1072.04	1054.86	1051.49	1125.89	1073.01	mRNA	ubiquitin-60S ribosomal protein L40
LOC111691218	1080.66	1002.38	1169.05	983.82	1073.48	1061.88	1111.3	986.56	1060.25	1065.81	1055.98	1016.09	1054.6	1043.01	1081	1175.27	1073.99	mRNA	60S ribosomal protein L26
LOC111676514	1037.43	957.65	1181.56	1024.97	1057.68	1051.86	1108.11	1021.08	1096.35	1035.49	1065.26	1034.76	1047.4	1166.59	1135.95	1214.89	1119.92	mRNA	histone H4
LOC111677756	1081.05	1003.84	1112.56	804.55	1231.23	1046.65	1323.64	937.95	1278.56	1125.64	1166.45	1328.49	1332.8	973.32	1635.4	1543.06	1362.61	mRNA	keratin, type I cytoskeletal 10-like
LOC111686577	1038.2	1048.64	1094.16	1036.98	1014.22	1046.44	1078.34	1038.09	1087.57	1098.21	1075.55	997.51	1067.4	1154.58	1062.89	1069.74	1070.42	mRNA	40S ribosomal protein S6
LOC111683777	1103.61	1029.28	1137.73	911.55	1049.5	1046.33	1114.16	988.37	1088.51	1072.58	1065.9	1072.25	1107.95	1062.73	1097.23	1145.93	1097.22	mRNA	60S ribosomal protein L8
LOC111679187	1058.08	999.44	1147.58	949.08	1076.93	1046.22	1140.27	944.92	1088.42	1118.54	1073.04	1026.34	1071.8	1077.15	1117.6	1193.57	1097.29	mRNA	60S ribosomal protein L21
LOC111682851	1001.19	1049.02	976.27	1089.94	1107.68	1044.82	930.26	1075.1	794.37	1083.89	970.905	1069.09	1023.59	1019.41	1022.97	1067.28	1040.47	mRNA	uncharacterized LOC111682851
LOC124419095	1027.44	1082.31	1006.96	1064.9	1032.49	1042.82	915.05	971.14	853.71	935.27	918.793	966.96	941.42	960.02	795.05	897.59	912.208	mRNA	probable citrate synthase, mitochondrial
LOC111690352	1037.38	1019.49	1057.84	995.86	1082.18	1038.55	1086.73	1019.32	1016.53	1115.17	1059.44	1102.13	1103.8	1013.48	1178.33	1111.1	1101.77	mRNA	uncharacterized LOC111690352
LOC111678621	1029.3	1049.86	1018.09	1001.84	1049.92	1029.8	1147.68	1004.06	832.73	819.95	951.105	1386.89	1191.12	1154.25	1026.45	1105.49	1172.84	mRNA	17-beta-hydroxysteroid dehydrogenase 13
LOC111679012	1059.71	1059.38	969.97	1072.52	978.28	1027.97	962.85	1072.42	1064.46	996.11	1023.96	1076.6	1090.6	1128.55	948.2	1006.8	1050.15	mRNA	protein DR_1172
LOC111682815	892.31	996.91	1053.26	1105.45	1035.36	1016.66	1116.43	1080.24	1038.34	1125.29	1090.08	1053.76	1015.92	1184.24	1125.81	1159.47	1107.84	mRNA	uncharacterized LOC111682815, transcript variantX2
LOC111690961	1040.46	997.01	1017.09	973.19	1030.4	1011.63	883.96	950.71	871.67	873.56	894.975	977.97	882.14	1046.27	979.82	928.41	962.922	mRNA	uncharacterized LOC111690961
LOC111683193	988.48	1024.41	947.14	1073.32	1019.12	1010.49	975.88	1149.84	1031.38	1010.07	1041.79	1101.79	1195.11	1096.14	1126.31	952.05	1094.28	mRNA	chitinase-like protein Idgf4
LOC111688407	990.93	961.18	1109.35	919.21	1052.18	1006.57	1063.34	924.61	1046.03	1062.83	1024.2	1014.55	1009.81	1001.68	1064.72	1153.22	1048.8	mRNA	nucleoside diphosphate kinase
LOC111677850	971.35	1042.83	961.54	1049.73	1006.88	1006.47	949.48	970	897.74	960	944.305	964.05	918.62	938.62	827.69	901.48	910.092	mRNA	succinate dehydrogenase [ubiquinone] iron-sulfursubunit, mitochondrial
LOC111682815	883.34	986.5	1042.34	1093.86	1024.32	1006.07	1105.11	1069.06	1028.09	1114.37	1079.16	1043.27	1006.16	1172.4	1113.82	1147.75	1096.68	mRNA	uncharacterized LOC111682815, transcript variantX1
LOC111685698	971.71	1039.34	1020.54	1002.05	989.3	1004.59	942.76	958.71	930.73	944.66	944.215	979.47	949.04	945.63	850.62	957.07	936.366	mRNA	ATP synthase subunit beta, mitochondrial
LOC111675666	933.91	1015.31	953.86	1075.15	1001.82	996.01	950.16	1010.53	875.27	1074.14	977.525	1042.69	992.22	1045.67	1018.86	989.1	1017.71	mRNA	GILT-like protein 1, transcript variant X1
LOC111681398	919.63	882.61	1322.24	788.83	1046.74	992.01	1236.25	825.7	1280.59	997.25	1084.95	1083.65	1039.22	745.85	1175.84	1294.21	1067.75	mRNA	cytochrome c oxidase subunit 6C
LOC111680182	930.91	1041.48	968.08	1035.74	978.67	990.976	986.05	1027.49	937.76	1024.23	993.883	1009.5	937.66	1063	993.18	1027.99	1006.27	mRNA	ATP synthase subunit O, mitochondrial
LOC111680425	1023.28	1001.87	916.52	1097.5	891.77	986.188	897.27	1012.81	923.77	929.34	940.798	1018.73	956.28	1016.79	987.02	908.75	977.514	mRNA	UDP-glycosyltransferase UGT5-like, transcript variant X2
LOC111685902	1012.65	973.87	1073.56	822.36	1036.88	983.864	1077.65	869.34	974.42	1001.63	980.76	1146.65	1133.46	977.38	1181.15	1255.06	1138.74	mRNA	superoxide dismutase [Cu-Zn]
LOC111685681	1083.96	828.5	1285.43	673.33	1033.95	981.034	1218.79	728.73	1079.95	967.31	998.695	849.23	1009.37	781.24	1065.66	1190.36	979.172	mRNA	40S ribosomal protein S23
LOC111681553	949.04	1024.7	896.32	1026.16	995.89	978.422	938.03	1019.46	1013.41	1076.24	1011.79	1148.85	1268.77	1172.35	1289.13	1183.24	1212.47	mRNA	alkaline phosphatase 4
LOC111675224	992.86	858.58	1285.7	649.2	1097.17	976.702	1233.5	743.77	1115.18	1020.06	1028.13	987.17	1035.09	740.2	1154.47	1331.91	1049.77	mRNA	cytochrome c oxidase subunit 6A, mitochondrial
LOC111675462	980.22	1012.05	943.87	984.57	951.4	974.422	922.88	1005.17	901.09	1076.71	976.462	932.21	962.13	1121.15	971.28	946.82	986.718	mRNA	40S ribosomal protein S24
LOC111681648	928.45	954.77	1003.84	955.08	1027.86	974	1032.36	969.27	937.55	1010.68	987.465	1018.7	1002.74	1011.59	1098.94	1060.11	1038.42	mRNA	cytochrome b-c1 complex subunit 7
LOC111675328	1072.37	810.62	1288.98	592.91	1102.15	973.406	1221.58	708.87	1125	969.21	1006.16	975.29	1070.13	716.38	1119.96	1282.89	1032.93	mRNA	60S ribosomal protein L32
LOC111677818	964.65	930.38	996.26	1060.58	914.74	973.322	977.45	1021.96	976.84	1024.24	1000.12	884.24	902.7	1088.89	929.49	951.4	951.344	mRNA	probable 60S ribosomal protein L37-A
LOC111675527	1011.2	963.18	901.58	958.97	1020.3	971.046	1001.62	1073.04	1012.93	1064.24	1037.96	986.4	965.83	951.75	958.17	893.98	951.226	mRNA	calcyphosin-like, transcript variant X2
LOC111675527	1005.95	958.21	896.77	954.18	1015.1	966.042	996.36	1067.57	1007.59	1058.82	1032.59	981.29	960.74	947.3	953.19	889.28	946.36	mRNA	calcyphosin-like, transcript variant X1
LOC111685135	1034.69	830.32	1219.52	711.42	990.41	957.272	1121.56	780.23	1122.72	943.04	991.888	907.35	938.25	750.06	1046.92	1154.63	959.442	mRNA	40S ribosomal protein S18
LOC111680758	951.46	910.52	961.11	1024.4	904.74	950.446	959.15	995.29	944.84	1065.46	991.185	905.64	931.92	1060.88	900.45	987.52	957.282	mRNA	60S ribosomal protein L44
LOC111680097	922.67	884.21	1006.53	935.17	906.02	930.92	901.37	867.71	958.68	847.73	893.872	899.11	957.97	871	818.73	891.9	887.742	mRNA	aquaporin, transcript variant X1
LOC111685076	998.21	937.09	1010.97	713.06	992.5	930.366	1020.4	832.89	975.22	997.57	956.52	919.35	939.65	866.21	993.23	995.73	942.834	mRNA	60S ribosomal protein L38
LOC111678292	929.85	864.94	1026.49	845.58	983.58	930.088	1013.62	931.45	995.58	1007.28	986.983	945.15	970.24	1005.47	1047.58	1046.23	1002.93	mRNA	60S ribosomal protein L31
LOC111678166	904.31	995.49	842.9	1022.06	881.93	929.338	828.84	1019.54	786.41	913.36	887.038	897.25	902.74	1036.37	839.37	833.1	901.766	mRNA	receptor expression-enhancing protein 5
LOC111680917	960.66	893.92	1040.03	820.1	927.36	928.414	991.14	832.82	949.47	956.9	932.583	879.19	914.22	851.93	941.03	1022.98	921.87	mRNA	40S ribosomal protein S10b
LOC111686219	922.94	875	1037.4	789.53	954.68	915.91	980.91	803.87	989.67	915.33	922.445	852.43	819.75	633.44	886.86	947.28	827.952	mRNA	adenylate kinase isoenzyme 1
LOC111678491	911.25	957.73	740.1	928.24	1017.35	910.934	965.17	1120.28	918.1	920.41	980.99	1169.44	1272.78	1215.66	1309.69	1158.48	1225.21	mRNA	protein takeout-like
LOC111690774	850.39	912.43	945.69	840.06	981.65	906.044	980.13	1027.06	806.56	729.88	885.908	1080.5	964.07	1064.53	818.68	956.88	976.932	mRNA	glutathione S-transferase 1-1, transcript variant X1
LOC111676530	950.3	860.71	986.53	792.61	897.64	897.558	901.6	810.65	903.46	908.39	881.025	876.3	931.62	833.61	916.59	933.83	898.39	mRNA	60S ribosomal protein L6
LOC111678687	975.24	894.45	874.22	876.8	865.52	897.246	893.02	889.16	936.49	935.18	913.462	848.64	823.77	785.77	901.73	922.5	856.482	mRNA	tetraspanin-6
LOC111675304	817.64	959.07	691.19	1181.49	810.82	892.042	844.34	1412.05	1047.02	1323.33	1156.68	1200.71	1146.27	1537.77	1085.01	1048.51	1203.65	ncRNA	small nucleolar RNA R442
LOC111682296	897.61	886.63	913.08	837.24	888.57	884.626	883.23	872.9	878.17	928.4	890.675	876.48	883.64	949.34	916.82	894.7	904.196	mRNA	60S ribosomal protein L27
LOC111690386	942.26	824.78	977.47	752.15	916.19	882.57	935.54	858.25	992.42	968.23	938.61	841.26	900.28	711.09	977.18	962.44	878.45	mRNA	40S ribosomal protein S20
LOC111683283	826.19	916.27	939.05	804.69	924.34	882.108	967.72	860.31	905.37	925.57	914.743	935.03	864.97	833.68	920.17	952.36	901.242	mRNA	ATP synthase subunit e, mitochondrial
LOC111684776	925.53	825.61	988.49	762.95	907.44	882.004	994.42	773.39	949.8	895.36	903.242	832.99	884.9	798.25	912.57	941.19	873.98	mRNA	60S ribosomal protein L13a
LOC111680326	909.01	799.79	1020.28	748.17	917.39	878.928	950.93	771.67	923.98	913.74	890.08	837.61	864.12	757.95	914.1	931.45	861.046	mRNA	60S ribosomal protein L15
LOC111680097	864.25	830.84	946.24	875.11	851.3	873.548	844.33	809.43	897.45	794.37	836.395	842.99	898.59	817.16	768.84	837.68	833.052	mRNA	aquaporin, transcript variant X2
LOC111678812	962.81	807.33	939.27	710.55	929.89	869.97	904.4	756.36	899.56	897.23	864.387	834.18	878.22	795.91	971.75	943.73	884.758	mRNA	60S ribosomal protein L34
LOC111690556	832.15	721.03	1211.33	566.04	1011.93	868.496	1193.63	611.45	1101.48	843.04	937.4	860.39	885.3	590.77	1018.24	1172.86	905.512	mRNA	uncharacterized LOC111690556
LOC111688694	832.29	893.33	823.51	882.94	842.54	854.922	776.1	876.51	800.33	813.37	816.577	885.22	859.07	930.37	769.59	828.98	854.646	mRNA	Krueppel homolog 2
LOC111688203	816.09	884.7	760.96	1026.18	780.39	853.664	745.35	908.53	801.56	798.21	813.413	822.55	776.76	930.96	641.53	737.4	781.84	mRNA	14-3-3 protein epsilon
LOC111675527	892.45	833.48	814.93	812.42	903.15	851.286	887.53	909.9	900.98	921.69	905.025	861.55	849.93	793.07	846.47	803.27	830.858	mRNA	calcyphosin-like, transcript variant X4
LOC111675527	887.45	828.86	810.23	808.11	898.21	846.572	882.49	904.96	895.85	916.67	899.993	856.75	845.09	789.2	841.71	798.71	826.292	mRNA	calcyphosin-like, transcript variant X3
LOC111678951	837.5	840.3	886.01	863.99	785.74	842.708	840.56	888.48	890.58	879.19	874.702	755	772.37	896.77	792.3	813.41	805.97	mRNA	40S ribosomal protein SA
LOC111685801	775.92	830.66	896.32	841	865.83	841.946	838.38	742.32	812.81	916.62	827.533	966.27	851.62	862.51	1068.41	906.56	931.074	mRNA	uncharacterized LOC111685801
LOC111682974	856.52	775.95	1008.73	672.12	891.3	840.924	1002.3	785.75	986.34	862.28	909.168	833.12	907.21	750.79	964.46	1020.9	895.296	mRNA	60S ribosomal protein L35a
LOC111682659	872.64	767.77	1000.34	711.9	833.61	837.252	998.61	786.53	1007.31	856.13	912.145	809.06	824.88	757.9	875.66	1004.76	854.452	mRNA	40S ribosomal protein S12
LOC111683443	1252.97	844.69	680.46	845.81	553.78	835.542	918.39	916.81	962.91	519.51	829.405	697.18	626.28	756.59	494.86	711.61	657.304	mRNA	activity-regulated cytoskeleton associated protein 1
LOC111690753	848.86	791.6	884.66	709.24	902.29	827.33	939.37	806.05	791.78	697.89	808.772	889.64	849.28	692.19	708.42	795.15	786.936	misc_RNA	uncharacterized LOC111690753
LOC111675788	753.62	831.01	820.43	955.86	752.78	822.74	795.8	848.01	679.42	829.2	788.108	780.26	737.29	1003.43	795.53	802.7	823.842	mRNA	cytochrome c oxidase subunit 7A, mitochondrial
LOC111689334	744.66	840.24	753.23	904.87	799.59	808.518	724.84	813.64	722.62	744.61	751.428	851.26	814.4	951.48	716.37	796.11	825.924	mRNA	enolase
LOC111675384	785.11	818.2	769.39	878.54	787.55	807.758	777.9	911.99	850.24	820.82	840.238	932.71	959.52	1010.74	862.88	885.37	930.244	mRNA	23 kDa integral membrane protein
LOC111688320	759.04	811.78	744.74	819.16	770.7	781.084	719.81	772.77	640.98	634.03	691.898	682.47	652.57	760.42	593.67	665.63	670.952	mRNA	cytochrome c
LOC111686834	814.38	796.27	806.59	657.66	830.22	781.024	709.98	663.8	744.05	768.52	721.587	486.97	464.69	427.42	510.65	478.72	473.69	mRNA	peroxiredoxin-6-like
LOC111678394	816.62	820.71	687.5	856.97	720.18	780.396	757.56	828.83	751.22	793.71	782.83	789.03	769.2	824.6	845.11	789.56	803.5	mRNA	skin secretory protein xP2
LOC111684705	818.51	748.62	897.78	600.94	809.81	775.132	868.83	650.64	854.63	739.11	778.303	799.84	780.77	646.99	921.4	876.89	805.178	mRNA	60S ribosomal protein L22
LOC124420842	824.54	1010.67	522.01	568.95	945.21	774.276	862.16	1092.37	606.72	765.14	831.597	939.77	943.37	1322.18	988.32	635.9	965.908	mRNA	NADH-ubiquinone oxidoreductase chain 5-like
LOC111676417	797.61	771.36	812.12	718.9	765.17	773.032	777.89	729	736.32	776.53	754.935	700.49	740.28	723.73	721.59	736.49	724.516	mRNA	40S ribosomal protein S2
LOC111679862	770.77	804.93	648.32	933.65	694.53	770.44	660.33	822.67	745.62	715.37	735.997	766.22	735.07	839.45	683.54	633.79	731.614	mRNA	uncharacterized LOC111679862
LOC111687152	763.38	800.46	742.3	754.92	780.37	768.286	782.69	695.78	699.23	783.91	740.402	845.42	772.68	720.65	776.46	729.48	768.938	mRNA	rhodanese domain-containing protein CG4456-like
LOC111675398	810.94	729.02	757.75	725.87	808.31	766.378	757.74	647.01	931.55	900.42	809.18	804.75	792.72	604.48	999.32	933.03	826.86	mRNA	glutathione S-transferase 1-like
LOC111675829	742.51	782.67	781.49	700.61	787.42	758.94	800.64	715.87	720.32	738.96	743.947	763.39	720.01	758.84	802.16	815.18	771.916	mRNA	ATP synthase-coupling factor 6, mitochondrial
LOC111687651	742.38	796.45	697.48	812.43	734.94	756.736	683.12	780.14	677.76	784.86	731.47	716.78	718.26	803.94	636.99	677.09	710.612	mRNA	phosphate carrier protein, mitochondrial
LOC111685072	755.02	589.33	1085	517.38	824.51	754.248	993.2	648.15	1109.73	804.51	888.898	784.09	801.5	582.06	920.21	1097.45	837.062	mRNA	60S ribosomal protein L29
LOC111674526	759.15	745.6	731.1	825.32	672.17	746.668	660.35	672.73	726.34	706.88	691.575	694.83	663.3	724.85	740.48	683.09	701.31	mRNA	indole-3-acetaldehyde oxidase-like
LOC111676763	766.23	745.45	754.42	745.98	717.69	745.954	744.43	764.82	772.75	749.96	757.99	696.72	734.67	779.91	744.27	730.81	737.276	mRNA	60S ribosomal protein L3, transcript variant X1
LOC111678966	758.03	745.72	779.74	677.38	763.09	744.792	755.52	728.13	708.46	755.54	736.913	765.45	779.55	747.52	799.4	799.48	778.28	mRNA	40S ribosomal protein S15Aa
LOC111687713	718.73	748.47	733.49	765.65	741.02	741.472	714.92	678.35	710.76	656.39	690.105	771.96	753.54	720.36	649.36	763.26	731.696	mRNA	catalase, transcript variant X1
LOC111684266	821.13	670.35	933.71	457.59	819.11	740.378	950.43	591.33	957.74	841.04	835.135	775.79	832.82	601.43	866.64	960.95	807.526	mRNA	40S ribosomal protein S17
LOC111678965	730.36	753.36	707.23	770.35	738.71	740.002	728.91	775.61	663.72	718.18	721.605	864.57	828.42	843.71	763.89	768.66	813.85	misc_RNA	peroxiredoxin 1, transcript variant X2
LOC111687713	712.59	742.34	730.72	761.73	735.64	736.604	710.34	672.78	706.22	650.45	684.947	764.3	747.7	710.37	644.84	760.54	725.55	mRNA	catalase, transcript variant X2
LOC111687303	725.71	726.92	764	704.46	747.98	733.814	728.8	814.26	734.98	793.08	767.78	657.09	704.11	794.41	698.11	731.34	717.012	mRNA	60S ribosomal protein L30
LOC111680754	736.84	795.92	638.65	808.93	657.91	727.65	647.18	787.13	736.1	671.16	710.392	614.6	743.17	658.08	548.73	597.17	632.35	mRNA	uncharacterized LOC111680754
LOC111685051	715.7	729.49	708.13	721.06	737.53	722.382	721.14	713.43	737.31	713.83	721.428	755	752	727.08	704.96	718.54	731.516	mRNA	lysosomal aspartic protease
LOC124418440	672.69	741.45	683.08	804.15	703.98	721.07	749.37	862.04	737.65	730.27	769.832	864.27	862.14	960.78	696.9	750.44	826.906	mRNA	annexin B9, transcript variant X1
LOC111690774	663.91	723.28	742.25	675.16	763.54	713.628	772.95	812.71	632.43	575.21	698.325	850.92	748.71	841.52	639.73	748.63	765.902	mRNA	glutathione S-transferase 1-1, transcript variant X2
LOC111688300	662.83	806.61	716.83	690.52	687.8	712.918	589.84	627.28	492.38	555.44	566.235	1017.97	940.19	977.41	1037.81	913.55	977.386	mRNA	circadian clock-controlled protein daywake-like
LOC124418440	668.41	728.79	680.73	789.94	694.68	712.51	736.61	843.85	736.67	724.56	760.423	856.8	857.81	943.04	694.67	745.28	819.52	mRNA	annexin B9, transcript variant X2
LOC111684349	706.8	630.81	820.6	635.26	768.98	712.49	826.97	663	780.84	782.17	763.245	817.86	867.82	712.12	985.56	957.72	868.216	mRNA	peroxisomal multifunctional enzyme type 2
LOC111678965	697.72	719.63	675.65	735.65	705.64	706.858	696.32	740.9	633.89	685.92	689.258	825.72	791.31	805.77	729.74	734.16	777.34	mRNA	peroxiredoxin 1, transcript variant X1
LOC111686717	661.41	716.93	597.08	830.19	669.21	694.964	603	799.84	674.26	709.98	696.77	755.97	741.39	904.91	658.02	698.06	751.67	mRNA	calmodulin
LOC111690635	676.6	708.62	677.54	686.88	699.61	689.85	686.28	693.63	659.5	683.4	680.702	746.27	724.97	766.81	739.75	761.7	747.9	mRNA	phosphoglycerate mutase 1
LOC111679269	685.81	640.28	744.13	660.07	703.57	686.772	729.67	645.21	707.13	719.34	700.338	691.93	687.66	684.69	749.29	774.77	717.668	mRNA	NADH dehydrogenase [ubiquinone] 1 alpha subcomplex subunit 13
LOC124420719	719.34	762.38	646.99	652.9	647.21	685.764	654.3	746.72	683.27	690.11	693.6	751.03	719.87	821.77	686.22	652.31	726.24	ncRNA	uncharacterized LOC124420719
LOC111677338	654.46	694.23	661.2	674.83	689.75	674.894	662.45	674.5	654.22	672.49	665.915	694.98	682.95	634.65	643.91	658.95	663.088	mRNA	mitochondrial-processing peptidase subunit beta
LOC111682739	699.65	700.62	642.09	668.04	642.05	670.49	638.59	700.06	664.82	674.88	669.588	629.11	645.24	719.98	648.05	642.7	657.016	mRNA	60S acidic ribosomal protein P0
LOC111681541	657.29	714.68	668.93	636.23	673.45	670.116	668.11	614.54	627.89	665.21	643.938	736.57	692.73	697.77	779.7	737.64	728.882	mRNA	cytochrome P450 4d1, transcript variant X2
LOC111679308	642.75	717.7	631.27	681.28	675.4	669.68	641.66	664.4	632.46	676.25	653.692	668.18	628.29	651.18	618.53	649.58	643.152	mRNA	malate dehydrogenase, mitochondrial
LOC111682294	666.18	651.69	682.1	716.7	606.31	664.596	629.57	760.45	505.66	465.28	590.24	868.8	680.07	828.1	541.28	655.48	714.746	mRNA	probable cytochrome P450 6d5
LOC111686161	662.18	711.16	584.01	771.04	576.52	660.982	546.38	617.25	593.07	627.91	596.153	626.57	614.63	641.99	551.55	552.52	597.452	mRNA	polyubiquitin-C, transcript variant X1
LOC111686161	661.3	707.43	580.31	758.53	576.09	656.732	546.01	616.99	589.04	627.09	594.783	623.89	613.94	635.39	551.51	551.19	595.184	mRNA	polyubiquitin-C, transcript variant X2
LOC111675636	620.47	632.79	707.32	636.01	679.79	655.276	691.25	648	658.05	718.62	678.98	718.99	671.4	655.17	708.47	744.92	699.79	mRNA	protein stunted, transcript variant X1
LOC111690279	636.43	684.83	621.79	695.77	633.13	654.39	597.71	670.72	598.65	617.75	621.207	648.22	634.84	667.45	583.68	608.51	628.54	mRNA	fructose-bisphosphate aldolase, transcript variant X4
LOC111678000	641.42	703.4	536.76	795.91	586.85	652.868	548.32	696.04	588.43	578.9	602.923	701.44	720.84	839.57	611.25	565.12	687.644	mRNA	scavenger receptor class B member 1
LOC111678484	704.19	710.61	426.3	622.2	796.7	652	747.38	851.16	564.91	612.7	694.037	293.27	357.14	357.36	305.43	248.19	312.278	mRNA	protein takeout-like
LOC111679661	618.54	667.04	618.65	698.56	616	643.758	615.4	662.06	646.91	653.42	644.447	645.99	643.99	727.99	580.93	630.84	645.948	mRNA	eukaryotic initiation factor 4A, transcript variant X1
LOC111690767	688.81	609.51	648.86	600.76	654.62	640.512	671.88	645.16	744.34	679.62	685.25	634.06	605.7	551.05	696.26	647.6	626.934	mRNA	glutathione S-transferase D7, transcript variantX2
LOC111680171	645.7	628.74	685.61	596.66	640.57	639.456	634.82	557.41	714.45	675.16	645.46	845.4	838.52	727.3	841.17	861.26	822.73	mRNA	putative ammonium transporter 2
LOC111686464	653.32	639.31	664.63	600.94	631.83	638.006	647.49	608.55	603.76	509.53	592.332	673.12	734.54	706.84	555.77	644.08	662.87	mRNA	juvenile hormone epoxide hydrolase 1
LOC124420645	674.18	611.8	616.93	628.77	624.23	631.182	587.75	582.19	649.76	594.43	603.533	590.94	595.58	550.31	605.45	567.85	582.026	mRNA	uncharacterized LOC124420645
LOC111680599	484.98	599.16	765.59	703.29	594.22	629.448	864.38	430.81	1482.26	808.25	896.425	795.15	686.26	427.93	830.61	816.45	711.28	mRNA	diptericin-A-like
LOC111686537	607.91	608.99	763.11	482.43	667.49	625.986	794.66	554.2	752.74	715.4	704.25	709.41	717.91	527.5	734.75	844.96	706.906	mRNA	uncharacterized LOC111686537
LOC111689757	599.71	634.1	599.31	675.99	612.19	624.26	539	615.47	513.53	568.21	559.053	577.41	508.79	608.5	549.99	509.02	550.742	mRNA	calreticulin
LOC111675400	622.92	621.33	636.8	564.06	642.09	617.44	611.05	657.5	679.53	700.94	662.255	622.02	697.3	589.98	679.03	648.6	647.386	mRNA	protein late bloomer
LOC111677616	548.04	687.59	582.64	693.88	569.24	616.278	563.23	615.36	569.24	559.48	576.828	557.8	560.65	599.46	464.22	529.06	542.238	mRNA	probable citrate synthase, mitochondrial
LOC111679437	623.82	614.19	621.17	537.02	667.7	612.78	659.07	607.54	630.8	656.32	638.433	644.48	621.95	574.03	662.38	663.81	633.33	mRNA	ATP synthase subunit delta, mitochondrial
LOC124418480	623.5	625.4	597.45	635.24	576.4	611.598	562.5	611.25	532.62	573.1	569.867	677.49	600.66	678.95	661.51	630.86	649.894	mRNA	ATP-binding cassette subfamily G member 4-like
LOC111679661	579.54	631.31	574.36	667.25	579.78	606.448	573.05	634.05	604.47	618.62	607.548	611.65	606.86	692.73	548.14	589.66	609.808	mRNA	eukaryotic initiation factor 4A, transcript variant X2
LOC111690358	638.72	442.84	896.21	392.18	655.6	605.11	793.02	440.87	700.58	550.02	621.122	575.6	634.25	467.44	709.63	861.6	649.704	mRNA	40S ribosomal protein S28
LOC111680721	620.96	608.01	578.41	608.65	572.72	597.75	575.65	616.67	606.85	649.03	612.05	566.03	575.7	638.63	585.5	596.58	592.488	mRNA	guanine nucleotide-binding protein subunit beta-like protein
LOC111688166	558.6	641.92	501.71	698.33	561.59	592.43	514.55	654.23	548.69	632.97	587.61	649.83	588.46	703.95	590.05	551.87	616.832	mRNA	uncharacterized LOC111688166
LOC111682944	586.17	607.85	558.23	613.77	592.62	591.728	534.58	564.02	560.65	586.75	561.5	628.94	611.49	630.63	551.36	594.19	603.322	mRNA	arginine kinase, transcript variant X3
LOC111690279	567.78	615.67	553.75	629.51	564.18	586.178	526.8	602.49	524.19	547.78	550.315	576.99	564.32	594.98	518.12	537.12	558.306	mRNA	fructose-bisphosphate aldolase, transcript variant X3
LOC111682392	547.86	615.17	552.54	643.67	550.54	581.956	537.27	557.64	534.09	538.2	541.8	558.42	533.71	557.68	499.07	513.91	532.558	mRNA	succinate dehydrogenase [ubiquinone] flavoprotein subunit, mitochondrial
LOC111686685	574.78	610.81	580.51	550.64	591.44	581.636	561	541.19	532.46	573.66	552.077	587.66	554.24	523.33	539.25	572.51	555.398	mRNA	cytochrome b-c1 complex subunit 2, mitochondrial
LOC111683932	535.6	520.92	644.67	584.94	618.83	580.992	597.46	596.09	558.71	572.22	581.12	573.39	536.53	624.6	676.15	632.48	608.63	mRNA	NADH dehydrogenase [ubiquinone] 1 subunit C2
LOC111675636	543.31	555.64	614.37	560.84	596.27	574.086	604.55	569.91	576.76	628.49	594.928	633.13	591.41	577.85	619.25	656.47	615.622	misc_RNA	protein stunted, transcript variant X2
LOC124420357	769.25	926.14	246.82	343.86	578.91	572.996	478.84	986.66	324.62	600.5	597.655	598.11	530.62	1321.36	499.83	354.68	660.92	ncRNA	uncharacterized LOC124420357
LOC111686254	563.08	555.37	650.67	531.5	561.29	572.382	659.75	588.6	618	562.7	607.263	579.86	574.33	654.4	662.46	655.88	625.386	mRNA	MICOS complex subunit MIC10-like
LOC111690767	592.67	549.13	551.27	564.41	563.01	564.098	574.83	594.13	638.26	601.48	602.175	560.14	524.07	507.83	605.82	554.02	550.376	mRNA	glutathione S-transferase D7, transcript variantX1
LOC111690279	543.69	591.17	531	604.54	541.44	562.368	505.52	577.85	501.3	524.89	527.39	552.47	540.98	570.22	497.89	514.53	535.218	mRNA	fructose-bisphosphate aldolase, transcript variant X1
LOC111678319	532.06	543.59	536.76	593.4	576.05	556.372	541.65	574.89	562	607.54	571.52	570.63	561.16	637.29	560.45	578.43	581.592	mRNA	death-associated protein 1
LOC111683740	560.6	545.68	566.65	578.19	529	556.024	525.02	557.96	503.47	423.58	502.507	495.31	445.87	468.07	395.62	453.88	451.75	mRNA	persulfide dioxygenase ETHE1, mitochondrial
LOC111687910	515.1	588.05	532.66	585.14	546.19	553.428	516.41	521.57	462.22	526.11	506.577	573.56	525.48	572.26	528.92	556.4	551.324	mRNA	CDGSH iron-sulfur domain-containing protein 2 homolog
LOC111678438	516.59	545.31	542.86	588.4	532.01	545.034	532.21	522.31	545.63	529.94	532.523	533.12	528.31	633.6	478.39	535	541.684	mRNA	eukaryotic translation initiation factor 1A, X-chromosomal
LOC111679624	506.96	580.43	493.67	613.62	528.2	544.576	516.62	581.42	493.2	543.54	533.695	581.74	546.22	645.75	582.07	559.53	583.062	mRNA	small integral membrane protein 14
LOC111675327	554.71	559.31	521.35	537.29	549.25	544.382	558.41	555.72	533	584.02	557.788	540.2	523.06	592.71	567.28	594.42	563.534	mRNA	pro-resilin-like
LOC111680769	564.17	579.49	502.7	484.89	577.97	541.844	595.54	639.33	555.7	420.49	552.765	634.36	572.16	634.38	462.63	583.2	577.346	mRNA	bacchus
LOC111680259	518.09	507.76	600.16	514.47	558.54	539.804	593.59	539.71	586.57	581.93	575.45	745.87	752.63	658.55	846.6	733.73	747.476	mRNA	vasotab
LOC111677828	507.54	547.5	529.37	555.2	533.35	534.592	514.95	545.93	497.27	577.32	533.868	555.88	516.08	521.94	548.45	526.65	533.8	mRNA	microsomal glutathione S-transferase 1-like
LOC111678823	542.65	535.62	474.24	614.28	468.03	526.964	464.62	568.28	429.52	530.97	498.348	590.04	548.69	705.57	594.01	516.24	590.91	mRNA	probable cytochrome P450 4ac1
LOC111688770	512.8	497.54	572.09	509.01	536.49	525.586	519.51	504.87	494.13	444.46	490.743	501.93	480.96	537.18	458.87	536.79	503.146	mRNA	bax inhibitor 1
LOC111682568	300.48	523.89	460.1	762.91	569.98	523.472	629.3	786.39	743.24	1011.4	792.583	641.68	438.4	587.8	596.37	602.81	573.412	ncRNA	uncharacterized LOC111682568
LOC111678475	539.11	480.2	649.7	363.9	555.73	517.728	611.38	417.8	568.56	516.37	528.528	516.83	542.18	392.91	575.6	638.25	533.154	mRNA	40S ribosomal protein S27
LOC111687512	495.89	550.23	468.2	588.05	486.09	517.692	472.65	564.46	498.45	545.66	520.305	536.28	516.66	606.34	499.63	512.43	534.268	mRNA	ubiquitin-conjugating enzyme E2-17 kDa
LOC111681589	490.37	493.24	535.24	484.55	525.69	505.818	514.91	493.95	503.43	503.98	504.067	510.43	488.63	480.38	498.9	540.2	503.708	mRNA	ATP synthase lipid-binding protein, mitochondrial, transcript variant X3
LOC111683482	504.66	528.02	487.58	500.51	502.29	504.612	484.07	519.33	448.21	510.37	490.495	531.16	479.99	507.33	463.68	497.14	495.86	mRNA	cytochrome c1, heme protein, mitochondrial
LOC111687276	546.83	469.52	539.01	454.98	480.67	498.202	517	469.98	524.35	478.16	497.373	514.04	533.94	461.64	497.55	551.89	511.812	mRNA	growth hormone-inducible transmembrane protein
LOC111689514	489.73	499.92	485.65	512.79	487.84	495.186	468.33	472.74	457.74	433.97	458.195	451.44	425.44	420.31	430.87	424.75	430.562	mRNA	probable cytochrome P450 28d1
LOC111681589	477.75	480.42	525.09	472.31	512.2	493.554	503.04	481.17	491.51	490.25	491.493	498.43	475.81	466.16	486.76	528.69	491.17	mRNA	ATP synthase lipid-binding protein, mitochondrial, transcript variant X1
LOC111683691	494.7	495.42	479.92	522.47	465.37	491.576	435.93	471.32	460	477.72	461.243	471.42	477.77	515.97	416.32	463.26	468.948	mRNA	Y-box factor homolog
LOC111684013	487.68	477.15	469.63	558.63	462.89	491.196	432.56	459.9	462.2	485.73	460.098	414.67	383.33	398.93	379.01	392.46	393.68	mRNA	glutamate receptor ionotropic, kainate 2
LOC111685029	478.82	507.86	430.39	578.83	455.56	490.292	448.59	554.04	462.38	493.54	489.637	520.3	505.23	625.66	457.21	477.12	517.104	mRNA	ADP-ribosylation factor 1
LOC111687077	497.76	496.51	458.48	521.17	477.53	490.29	445.62	506.91	491.31	513.9	489.435	482.25	474.91	486.64	464.13	447.79	471.144	mRNA	V-type proton ATPase subunit S1
LOC111689554	501.84	469.04	508.96	415.1	555.87	490.162	540.14	442.86	488.26	526.65	499.477	530.27	499.21	438.89	548.33	559.69	515.278	mRNA	NADH dehydrogenase [ubiquinone] 1 alpha subcomplex subunit 7
LOC111690780	507.06	493.16	430.11	565.4	453.54	489.854	412.52	462.2	472.08	430.19	444.248	439.91	416.69	506.22	352.44	414.51	425.954	mRNA	V-type proton ATPase 16 kDa proteolipid subunit,transcript variant X1
LOC111680495	464.16	478.62	496.73	502.27	506.36	489.628	500.1	550.33	603.68	540.14	548.562	512.32	498.15	504.43	603.77	478.93	519.52	mRNA	WAP, Kazal, immunoglobulin, Kunitz and NTR domain-containing protein 2
LOC111683089	466.74	517.02	458.68	488.3	503.92	486.932	489.42	539.01	533.27	555.25	529.237	560.89	530.15	530.74	532.34	490.91	529.006	mRNA	V-type proton ATPase subunit G
LOC111690780	505.45	489.94	427.19	558.97	452.43	486.796	412.49	458.98	466.29	428.37	441.533	439.27	414.64	502.19	351.47	410.12	423.538	mRNA	V-type proton ATPase 16 kDa proteolipid subunit,transcript variant X2
LOC111679192	475.13	507.22	424.46	527.42	490.16	484.878	452.12	515.49	474.88	479.1	480.398	517.42	521.33	575.68	448.78	456.91	504.024	mRNA	lysosome-associated membrane glycoprotein 1
LOC111680988	467.24	495.18	452.21	554.04	446.25	482.984	435.79	460.21	432.11	416.86	436.243	444.67	424.47	429.7	342.84	386.02	405.54	mRNA	V-type proton ATPase 116 kDa subunit a1
LOC111685590	467.36	486.26	454.99	532.46	463.16	480.846	428.69	487.24	450.42	427.1	448.363	475.32	466.88	490.52	404.3	437.12	454.828	mRNA	protein disulfide-isomerase
LOC111687715	533.32	386.82	709.83	277.08	489.12	479.234	767.95	381.07	794.16	556.9	625.02	420.49	478.01	352.2	523.17	687.2	492.214	ncRNA	uncharacterized LOC111687715
LOC111677506	495.49	452.19	550.74	383.91	511.02	478.67	527.2	398.42	517.58	488.27	482.868	464.29	469.74	415.54	526.91	586.61	492.618	mRNA	cytochrome c oxidase subunit 5B, mitochondrial-like
LOC124419527	456.26	467.11	491.21	534.61	439.57	477.752	420.55	441.77	388.21	348.82	399.837	462.91	420.35	450.85	349.5	383.28	413.378	mRNA	endoplasmic reticulum chaperone BiP-like
LOC111681589	461.82	465.52	506.48	457.26	497.16	477.648	486.1	464.15	473.99	473.53	474.442	480.25	459.86	450.77	469.6	508.26	473.748	mRNA	ATP synthase lipid-binding protein, mitochondrial, transcript variant X2
LOC111690673	495.06	491.91	421.36	512.59	461.21	476.426	395.85	412.94	387.95	386.7	395.86	199.5	206.69	217.17	163.01	181.22	193.518	mRNA	acyl-CoA Delta-9 desaturase
LOC111676007	483.09	479.68	439.36	525.35	450.95	475.686	447	470.8	383.95	321.14	405.722	385.29	305.31	402.47	247.38	284.19	324.928	mRNA	uncharacterized LOC111676007
LOC111675388	460.13	457.55	462.13	483.91	511.36	475.016	494.15	421.29	492.84	613.26	505.385	439.63	441.77	372.3	575.28	482.89	462.374	mRNA	glutathione S-transferase 1-like
LOC111685361	449.55	473.21	452.57	517.84	475.86	473.806	438.78	523.16	441.95	490.66	473.637	500.43	457.94	499.58	453.09	487.47	479.702	mRNA	NADH dehydrogenase [ubiquinone] 1 beta subcomplex subunit 5, mitochondrial
LOC111675658	473.56	485.67	454.15	481.99	467.1	472.494	461.48	457.11	428.42	421.79	442.2	482.8	470.4	507.68	404.65	451.88	463.482	mRNA	dnaJ homolog subfamily A member 1
LOC111679478	441.54	442.27	521.73	444.17	504.47	470.836	561.51	467.35	520.71	500.71	512.57	530.93	525.62	463.12	554.78	578.29	530.548	mRNA	HIG1 domain family member 2A, mitochondrial
LOC111676911	454.71	485.98	424.08	535.42	452.02	470.442	422.52	488.68	353.71	340.02	401.233	379.44	336.83	372.54	293.61	288.16	334.116	mRNA	UDP-glycosyltransferase UGT5-like
LOC111681162	487.57	427.63	507.92	461.72	465.86	470.14	492.09	591.4	625.21	652.17	590.217	588.58	640.55	617.99	666.29	650.7	632.822	ncRNA	small nucleolar RNA Me28S-Am982
LOC111682711	459.12	481.8	471.82	473.4	457.11	468.65	439.14	485.26	461.82	468.98	463.8	473.6	438.72	462.11	421.92	445.49	448.368	mRNA	ATPase H(+)-transporting accessory protein 2
LOC111680181	444.61	467.43	474.3	509.82	443.39	467.91	439.74	449.38	442.41	434.4	441.482	509.34	511.82	494.92	484.79	504.21	501.016	mRNA	sterol carrier protein 2
LOC111677848	470.24	448.97	481.26	459.79	470.29	466.11	505.18	512.45	493.59	489.67	500.223	500.9	512.59	519.83	489.79	492.89	503.2	mRNA	eukaryotic translation initiation factor 5A
LOC111676926	446.92	474.88	451.88	480.79	448.16	460.526	465.2	483.7	397.32	454.09	450.077	460.63	484.43	540.13	446.11	454.66	477.192	mRNA	translationally-controlled tumor protein homolog
LOC111680460	460.66	467.57	465.52	420	486.73	460.096	496.41	466.07	448.05	425.27	458.95	484.59	458.07	486.46	445.95	468.6	468.734	mRNA	peptidyl-prolyl cis-trans isomerase 5
LOC111691204	433.83	472.14	455.27	474.62	464.24	460.02	458.24	469.6	451.11	477.8	464.188	495.46	469.09	485.24	455.18	492.04	479.402	mRNA	cytochrome b-c1 complex subunit Rieske, mitochondrial, transcript variant X1
LOC111688270	462.03	424.76	426.96	519.09	459.32	458.432	441.78	463.45	438.12	538.03	470.345	528.84	515.81	616.05	612.61	469.62	548.586	mRNA	U-scoloptoxin(19)-Tl1a
LOC111678577	452.81	465.16	431.87	492.15	440.84	456.566	410.29	463.73	421.74	398.77	423.632	478.41	464.79	466.13	394.16	432.11	447.12	mRNA	protein disulfide-isomerase A3
LOC111677009	439.84	465.53	427.77	527.69	421.85	456.536	417.54	479.93	390.33	387.57	418.842	455.09	426.79	455.43	390	379.01	421.264	mRNA	5-aminolevulinate synthase, erythroid-specific, mitochondrial
LOC111681923	448.65	439.49	474.44	418.36	487.14	453.616	485.95	443.84	474.17	484.42	472.095	515.3	507.3	467.54	538.72	539.72	513.716	mRNA	glutathione S-transferase 1
LOC111678445	438.67	449.91	476.89	433.3	467.58	453.27	461.33	452.42	433.27	460.55	451.892	516.09	506.39	484.85	485.05	528.66	504.208	mRNA	C3 and PZP-like alpha-2-macroglobulin domain-containing protein 8
LOC111679400	466.21	472.08	401.29	521.28	398.06	451.784	388.75	399.91	443.89	490.78	430.833	408.61	418.6	459.71	449.8	430.3	433.404	mRNA	heat shock protein 83
LOC124420383	429.88	343.41	645.9	285.93	552.36	451.496	627.96	329.96	535.18	444.4	484.375	273.01	289.35	257.38	383.48	333.06	307.256	mRNA	glycine-rich cell wall structural protein 1.0-like
LOC111675494	467.52	471.35	427.95	475.45	406.1	449.674	397.77	415.65	437.06	410.82	415.325	323.18	273.72	288.81	291.75	282.99	292.09	mRNA	esterase B1
LOC111690279	435.1	465.62	434.81	464.55	434.68	446.952	405.36	439.79	408.67	416.52	417.585	436.67	428.09	432.9	391.51	414.92	420.818	mRNA	fructose-bisphosphate aldolase, transcript variant X2
LOC111690940	469.82	445.61	410.27	496.68	400.61	444.598	361.3	370.93	340.99	304.59	344.452	385.8	342.31	362.31	306.91	318.04	343.074	mRNA	NADPH--cytochrome P450 reductase, transcript variant X1
LOC111678903	420.43	476.67	382.03	499.15	427.66	441.188	487.34	585.32	583.1	486.09	535.463	558.42	591.06	700.13	451.45	561.49	572.51	mRNA	actin-5C, transcript variant X1
LOC111683219	463.86	441.44	448.18	414.98	436.03	440.898	445.16	472.84	518.24	457.4	473.41	419.17	457	454.14	427.31	447.16	440.956	mRNA	cathepsin L
LOC111687307	453.7	434.48	448.77	409.3	449.45	439.14	452.05	413.45	457.46	430.39	438.337	451.6	432.89	400.96	471.57	487.92	448.988	mRNA	annexin B10-like
LOC111680033	460.22	496.75	352.28	520.04	353.12	436.482	350.04	435.24	380.24	407.8	393.33	433.77	457.87	606.07	412.52	388.42	459.73	mRNA	uncharacterized LOC111680033
LOC124420771	476.78	411.8	408.09	468.15	406.41	434.246	433.38	490.43	457.14	448.46	457.352	438.46	439.24	501.87	451.61	458.35	457.906	mRNA	uncharacterized LOC124420771
LOC111682944	429.98	444.79	407.82	455.1	431.33	433.804	391.65	414.68	415.49	428.62	412.61	454.41	447.64	459.33	404.02	433.17	439.714	mRNA	arginine kinase, transcript variant X2
LOC111675495	450.29	404.86	398.59	487.73	420.23	432.34	398.74	440.07	372.04	382.23	398.27	357.38	363.93	378.7	331.75	326.09	351.57	mRNA	esterase B1
LOC111686414	419.22	417.55	500.95	365.32	452.93	431.194	492.77	398.24	435.83	462.94	447.445	455.77	457.23	405.75	496.17	531.56	469.296	mRNA	NADH dehydrogenase [ubiquinone] 1 beta subcomplex subunit 9
LOC111687438	414.53	441.19	423.56	440.12	431.17	430.114	405.57	409.78	425.01	442.69	420.762	375.57	366.7	367.47	362.04	390.76	372.508	mRNA	NADH-ubiquinone oxidoreductase 49 kDa subunit
LOC111690398	448.16	460.29	365.62	428.61	441.36	428.808	407.24	458.16	404.4	503.81	443.403	486.67	472.39	524.03	591.48	494.98	513.91	mRNA	retinol-binding protein pinta
LOC111686239	444.5	427.98	400.7	461.9	404.84	427.984	393.23	414.82	423.9	456.39	422.085	347.92	331.85	376.2	339.85	327.65	344.694	mRNA	carboxylesterase 1E
LOC111676910	429.29	417.09	498.29	327.47	467.32	427.892	478.32	343.51	425.69	431.94	419.865	426.42	421.41	325.82	443.5	491.7	421.77	mRNA	succinate dehydrogenase cytochrome b560 subunit,mitochondrial
LOC111681234	415.06	434.89	432.79	436.88	413.83	426.69	408.06	418.64	404.01	418.63	412.335	414.88	412.64	413.01	406.26	429.58	415.274	mRNA	dihydrolipoyl dehydrogenase, mitochondrial
LOC111686403	306.47	406.67	380.89	527.54	505.47	425.408	464.85	431.44	541.25	653.72	522.815	456.35	341.81	314.79	376.4	392.76	376.422	mRNA	uncharacterized LOC111686403
LOC111679206	399.98	437.05	422.91	392.95	465.48	423.674	424.98	434.74	439.69	465.62	441.258	490.64	459.84	423.25	468.51	491.54	466.756	mRNA	probable NADH dehydrogenase [ubiquinone] 1 alphasubcomplex subunit 12
LOC111681597	391.13	351.88	516.99	299.94	550.25	422.038	464.51	367.44	536.64	447.97	454.14	365.13	488.3	243.7	341.72	462.37	380.244	mRNA	protein suex-1
LOC111684017	443.06	400.43	466.14	359.83	438.83	421.658	465.01	382.31	460.4	439.31	436.757	399.82	420.39	381.37	448.27	446.5	419.27	mRNA	60S ribosomal protein L10a-2
LOC111691204	395.32	432.81	412.93	441.45	423.73	421.248	415.84	436.47	412.13	442.24	426.67	454.6	427.44	450.62	417.12	445.95	439.146	mRNA	cytochrome b-c1 complex subunit Rieske, mitochondrial, transcript variant X2
LOC111679241	440.59	379.01	493.87	339.8	445.22	419.698	450.63	392.56	466.7	435.19	436.27	402.79	422.74	351.34	439.21	441.5	411.516	mRNA	60S ribosomal protein L5
LOC111689428	409.41	452.01	310.77	465.78	456.27	418.848	442.52	527.02	377.86	331.47	419.718	674.66	682.58	731.35	487.12	520.88	619.318	mRNA	protein takeout
LOC111683176	412.64	410.67	369.33	536.93	363.37	418.588	350.76	399.85	348.67	302.56	350.46	355.76	319.06	375.57	233.06	276.77	312.044	mRNA	excitatory amino acid transporter, transcript variant X1
LOC111687314	409.84	389.19	508.84	286.06	486.79	416.144	495.8	322.03	431.54	411.04	415.102	422.86	419.45	311.16	484.82	498.52	427.362	mRNA	uncharacterized LOC111687314
LOC111689007	429.92	436.25	365.84	450.14	396.25	415.68	374.5	445.94	391.31	455.23	416.745	323.32	344.42	393.83	364.89	312.56	347.804	mRNA	leucine-rich repeat-containing G-protein coupledreceptor 5
LOC124420253	414.61	402.73	418.77	475.38	362.4	414.778	364.67	402	335.35	336.06	359.52	294.93	307.25	331	297.1	354.59	316.974	mRNA	UTP--glucose-1-phosphate uridylyltransferase
LOC111682944	410.41	424.49	392.46	428.35	416.39	414.42	377.66	392.34	403.91	413.04	396.738	437.43	429.14	434.73	386.31	419.36	421.394	mRNA	arginine kinase, transcript variant X1
LOC111680384	412.02	429.94	381.61	465.34	379.92	413.766	352.54	393.03	384.47	413.28	385.83	376.29	384.88	412.85	381.7	350.48	381.24	mRNA	ras guanine nucleotide exchange factor R
LOC111678180	421.08	427.75	367.07	447.72	403.24	413.372	384.47	440.89	430.87	430.98	421.803	436.75	435.3	487.35	391.3	407.98	431.736	mRNA	14-3-3 protein zeta, transcript variant X3
LOC111686144	467.79	364.14	396.1	413.42	421.02	412.494	399.91	485.6	464.66	411.65	440.455	402.39	442.58	472.03	469.75	456.6	448.67	mRNA	uncharacterized LOC111686144
LOC111678618	385.05	438.3	419.55	400.65	418.12	412.334	428.35	435.13	427.78	438.48	432.435	461.52	439	412.61	443.96	481.89	447.796	mRNA	NADH dehydrogenase [ubiquinone] flavoprotein 2, mitochondrial
LOC111685846	411.81	439.86	345.4	497.93	354.37	409.874	354.5	442.1	396.69	408.58	400.467	413.25	408.23	506.28	366.92	348.63	408.662	mRNA	short neuropeptide F
LOC111678903	392.68	441.23	355.24	461.06	398.44	409.73	451.69	538.35	547.84	455.02	498.225	518.29	550.05	641.3	421.88	521.6	530.624	mRNA	actin-5C, transcript variant X2
LOC111689167	390.98	436.95	388.7	428.6	402.44	409.534	363.86	459.37	397.41	436.37	414.253	413.15	383.77	443.82	420.26	405.79	413.358	mRNA	V-type proton ATPase subunit F 1
LOC111690506	403.86	425.73	372.31	462.35	376.21	408.092	365.43	399.89	398.5	377.28	385.275	492.72	461.3	501.89	388.86	438.69	456.692	mRNA	acyl-CoA Delta-9 desaturase-like, transcript variant X1
LOC124418821	422.91	405.56	418.16	367.34	426.29	408.052	391.31	369.12	424.25	439.57	406.062	362.64	360.47	309.06	367.21	361.06	352.088	mRNA	glutamate receptor-like
LOC111675385	419.38	402.97	390.9	428.37	390.15	406.354	333.75	404.98	449.94	376.24	391.228	421.19	454.1	418.65	454.45	404.22	430.522	mRNA	23 kDa integral membrane protein-like
LOC111690034	424.36	406.3	417.96	395.65	381.54	405.162	432.01	485.28	485.13	494.43	474.213	478.57	466.3	490.21	470.89	522.75	485.744	ncRNA	small nucleolar RNA psi28S-3327
LOC111687299	356.97	336.69	541.85	378.54	409.93	404.796	484.66	389.33	477.88	449.53	450.35	424.27	442.01	398.37	496.07	500.27	452.198	mRNA	NADH dehydrogenase [ubiquinone] 1 beta subcomplex subunit 2, mitochondrial-like
LOC111678359	393.26	438.64	374.5	448.43	369.09	404.784	352.18	398.13	372.65	380.87	375.957	381.98	368.23	380.98	342.67	363.43	367.458	mRNA	probable aconitate hydratase, mitochondrial
LOC111676900	397.54	412.58	368.7	444.45	395.56	403.766	397.79	456.2	382.33	367.79	401.027	470.15	435.74	458.45	429.47	399.02	438.566	mRNA	UDP-glycosyltransferase UGT5-like
LOC111681522	425.07	381	403.85	374.68	429.09	402.738	415.43	384.6	425.34	429.56	413.732	413.29	428.68	369.87	453.1	478.25	428.638	mRNA	ADP-ribosylation factor-like protein 3
LOC111689379	375.25	405.77	348.63	482.75	394.32	401.344	392.88	481.37	421.18	333.22	407.163	496.54	419.83	478.05	315.67	420.56	426.13	mRNA	cytochrome P450 4d2-like
LOC111687628	390.78	382.25	428.39	390.11	414.37	401.18	428.09	380.47	388.38	411.1	402.01	402.55	410.38	393.1	394.71	453.92	410.932	mRNA	NADH dehydrogenase [ubiquinone] 1 alpha subcomplex subunit 11
LOC111679138	351.46	344.51	544.98	327.42	431.02	399.878	533.14	337.94	486.56	454.65	453.072	400.63	403.44	263.88	417.69	500.84	397.296	mRNA	cytochrome b-c1 complex subunit 9
LOC111690475	389.87	408.31	379.07	433.2	386.71	399.432	367.29	402.64	388.26	386.99	386.295	412.71	409.93	416.32	391.21	397.42	405.518	mRNA	pyruvate kinase, transcript variant X3
LOC111679019	363.71	397.24	404.43	403.32	421.61	398.062	405.97	395.86	381.16	392.73	393.93	412.19	389.98	410.52	430.16	431.66	414.902	mRNA	NADH dehydrogenase [ubiquinone] 1 alpha subcomplex subunit 6
LOC111683176	397.73	392.16	361.62	477.81	358.85	397.634	345.89	389.27	341.57	300.13	344.215	350.76	316.59	362.61	230.86	276.18	307.4	mRNA	excitatory amino acid transporter, transcript variant X2
LOC111679032	375.43	397.49	415.73	383.72	405.53	395.58	379.92	356.85	357.36	368.34	365.618	427.93	392.74	378.18	375.1	408.07	396.404	mRNA	phosphoglycerate kinase
LOC111678180	401.95	407.47	350.47	425.46	384.87	394.044	366	417.94	409.89	410.12	400.987	415.61	414.7	462.88	372.33	388.7	410.844	mRNA	14-3-3 protein zeta, transcript variant X1
LOC111676055	372.25	426.59	368.65	460.26	339.15	393.38	401.86	511.28	364.43	315.29	398.215	383.15	384.1	422.13	283.05	356.2	365.726	mRNA	fatty-acid amide hydrolase 2-A
LOC111675196	412.77	393.35	366.43	437.62	354.88	393.01	350.08	385.7	394.01	346.32	369.027	430.49	410.54	423.1	346.11	372.76	396.6	mRNA	ATP-binding cassette sub-family G member 1, transcript variant X2
LOC111677607	379.79	404.51	371.08	384.3	425.27	392.99	411.43	422.8	400.44	347.39	395.515	459.69	542.37	486.6	516.22	510.68	503.112	mRNA	heat shock protein 27
LOC111690506	389.36	413.54	351.86	448.82	359.11	392.538	349.81	386.13	377.2	365.51	369.663	462.98	432.72	482.06	365.84	414.3	431.58	mRNA	acyl-CoA Delta-9 desaturase-like, transcript variant X2
LOC111680646	371.63	344.47	443.9	381.18	418.73	391.982	471.4	345.02	406.71	403.44	406.642	387.62	379.71	373.42	424.37	445.64	402.152	mRNA	uncharacterized LOC111680646
LOC111684337	392.45	388.49	383.53	389.72	394.66	389.77	368.58	391.02	422.72	412.7	398.755	415.26	387.75	389.98	379.4	395.05	393.488	mRNA	V-type proton ATPase subunit D 1
LOC111687640	362.5	425.09	340.6	454.69	360.3	388.636	345.07	443.76	370.03	399.49	389.587	370.53	347.98	425.51	323.25	345.58	362.57	mRNA	ribonuclease kappa
LOC111689826	396.41	380.57	366.52	382	413.25	387.75	331.94	416.4	377.61	382.88	377.207	346.27	298.55	377.56	309.61	285.8	323.558	mRNA	uncharacterized LOC111689826
LOC111690506	385.46	405.52	350.08	437.6	356.65	387.062	345.32	378.57	373.78	360.29	364.49	460.67	432.43	475.49	363.03	414.18	429.16	mRNA	acyl-CoA Delta-9 desaturase-like, transcript variant X5
LOC111680129	384.7	220.21	732.27	181.96	415.86	387	560.48	236.79	600.34	344.02	435.408	434.66	508.98	226.92	685.79	792.15	529.7	mRNA	ctenidin-1-like
LOC111685158	364.54	367.07	412.75	375.81	411.56	386.346	444.65	398.1	424.08	464.85	432.92	557.29	523.71	445.77	597.47	476.59	520.166	mRNA	uncharacterized LOC111685158
LOC111684569	420.93	417.82	322.93	421.38	346.83	385.978	324.25	374.73	401.94	395.58	374.125	356.81	388.12	464.22	370.2	353.66	386.602	mRNA	27 kDa hemolymph protein
LOC111690963	393.16	376.16	385.9	367.37	390.78	382.674	390.23	365.34	388.26	374	379.457	370.69	362.26	331.37	379.22	369.91	362.69	mRNA	cathepsin B
LOC111680089	382.27	375.37	432.76	313.06	398.72	380.436	414.24	325.54	425.88	412.11	394.442	422.98	428.84	325.85	426.88	464.92	413.894	mRNA	succinate dehydrogenase [ubiquinone] cytochrome b small subunit, mitochondrial-like
LOC111675379	388.09	371.16	366.3	416.91	352.22	378.936	336.32	371.29	406.37	353.06	366.76	374.76	398.47	325.04	381.33	370.99	370.118	mRNA	23 kDa integral membrane protein
LOC111687313	365.71	337.67	476.89	264.97	442.18	377.484	457.24	298.17	413.55	382.32	387.82	389.65	402.16	286.05	461	473.59	402.49	mRNA	NADH dehydrogenase [ubiquinone] 1 beta subcomplex subunit 1
LOC111677345	374.35	345.36	390.49	381.17	395.85	377.444	358.08	352.18	367.35	326.97	351.145	400.04	363.24	324.04	293.19	344.07	344.916	mRNA	ATP-dependent RNA helicase dbp2
LOC111686290	374.66	374.64	404.55	328.11	397.71	375.934	404.84	344.64	394.74	374.47	379.673	392.51	397.83	358.9	415.05	421.85	397.228	mRNA	NADH dehydrogenase [ubiquinone] iron-sulfur protein 4, mitochondrial
LOC111677021	332.93	383.48	380.14	398.84	382.11	375.5	403.69	436.89	407.04	412.59	415.052	413.46	437.88	451.99	399.65	431.69	426.934	mRNA	cofilin/actin-depolymerizing factor homolog
LOC111682564	239.2	296.18	505.15	291.52	542.56	374.922	563.31	384.2	587.22	580.02	528.688	438.27	328.19	174.62	472.12	493.82	381.404	ncRNA	uncharacterized LOC111682564
LOC111675196	391.93	374.93	340.88	435.73	330.91	374.876	327.97	371.33	371.45	327.88	349.658	405.5	385.9	412.13	322.55	346.78	374.572	mRNA	ATP-binding cassette sub-family G member 1, transcript variant X1
LOC111685409	379.94	388.56	324.22	431.07	340.09	372.776	348.33	424.69	338.54	372.27	370.957	383.76	371.31	440.78	333.28	332.33	372.292	mRNA	ras-related protein Rab-2A
LOC111676603	403.1	363.9	387.9	345.59	363.09	372.716	396.21	371.45	390.85	387.57	386.52	342.34	372.82	342.45	379.95	413.61	370.234	mRNA	probable phospholipid hydroperoxide glutathione peroxidase, transcript variant X2
LOC111679286	367.69	372.57	330.99	411.19	358.94	368.276	337.83	378.7	351.17	372.36	360.015	402.82	407.12	454.03	334.13	361.21	391.862	mRNA	eukaryotic translation initiation factor eIF1
LOC111689034	339.24	360.94	393.42	364.67	381.42	367.938	402.31	357.64	368.21	392.6	380.19	377.93	347.35	327.71	379.82	410.65	368.692	mRNA	uncharacterized LOC111689034
LOC111678388	361.4	374.04	377.4	342.41	383.06	367.662	366.42	333.91	356.24	371.9	357.118	385.18	369.47	337.44	380.73	404.18	375.4	mRNA	NADH dehydrogenase (ubiquinone) 23 kDa subunit
LOC111690669	385.65	377.02	339.27	374.41	353.54	365.978	312.9	357.1	354.63	340.59	341.305	344.41	332.41	343.21	301.69	306.98	325.74	mRNA	V-type proton ATPase subunit B
LOC111681210	376.05	365.36	352.67	375.03	347.01	363.224	338.45	361.25	401.32	408.72	377.435	345.81	370.65	366.41	436.04	356.24	375.03	mRNA	arylsulfatase B
LOC124420825	276.81	362	302.15	522.43	343.36	361.35	391.01	660.53	559	331.88	485.605	620.41	658.39	677.7	709.59	560.8	645.378	mRNA	chymotrypsin inhibitor-like
LOC111678180	363.58	372.37	323.61	395.77	350.36	361.138	331.38	380.14	381.12	369.58	365.555	388.37	382.99	430.62	332.03	357.49	378.3	mRNA	14-3-3 protein zeta, transcript variant X2
LOC111690940	386.63	361.3	349.98	366.56	337.75	360.444	304.58	301.67	277.54	261.11	286.225	328.31	294.8	296.67	274.74	279.58	294.82	mRNA	NADPH--cytochrome P450 reductase, transcript variant X2
LOC111687791	365.8	354.99	296.96	486.54	294.68	359.794	291.6	346.71	356.7	299.61	323.655	317.91	328.84	425.67	263.21	291.73	325.472	mRNA	polyadenylate-binding protein
LOC124420942	269.89	346.99	308.28	516	350.07	358.246	390.29	643.64	571.72	330.4	484.013	633.81	672.41	680.85	724.35	566.95	655.674	mRNA	chymotrypsin inhibitor-like
LOC111684641	350.02	326.02	426.58	287.34	397.43	357.478	444.64	306.92	411.26	388.45	387.817	388.26	383.63	303.89	392.01	453.02	384.162	mRNA	NADH dehydrogenase [ubiquinone] 1 beta subcomplex subunit 3
LOC111685330	358.06	369.64	321.99	384.12	350.83	356.928	272.82	345.87	299.79	350.76	317.31	239.97	230.08	263.68	274.67	226.84	247.048	mRNA	lipase 3
LOC111678023	348.84	299	505.8	243.1	383.58	356.064	477.51	319.66	525.76	395.88	429.702	354.77	396.25	273.25	420.92	458.43	380.724	mRNA	60S ribosomal protein L39
LOC111677571	326.19	376.84	325.82	387.89	362.83	355.914	319.8	357.69	351.61	360.64	347.435	364.86	369.21	413.91	337.44	348.56	366.796	mRNA	peptidyl-prolyl cis-trans isomerase Fkbp12
LOC111683828	358.19	355.96	324.02	376.46	362.88	355.502	350.3	356.75	368.77	366.88	360.675	369.55	372.17	360.14	384.44	365.3	370.32	mRNA	digestive cysteine proteinase 1
LOC111682731	376.28	344.92	384.32	288.61	380.89	355.004	378.45	328.7	374.1	363.37	361.155	379.61	373.23	336.41	374.26	397.63	372.228	mRNA	V-type proton ATPase subunit e
LOC111676450	330.6	363.57	338.27	387.02	351.15	354.122	327.08	370.52	291.69	351.51	335.2	351.05	334.06	338.57	330.75	344.82	339.85	mRNA	NADH dehydrogenase [ubiquinone] 1 beta subcomplex subunit 11, mitochondrial
LOC111678559	350.95	342.34	403.32	310.43	357.55	352.918	406.05	324.58	416.97	372.81	380.102	360.33	364.43	301.54	381.06	391.8	359.832	mRNA	ATPase inhibitor mai-2, mitochondrial
LOC111678955	350.71	352.11	336.9	362.16	362	352.776	333.52	358.53	348.62	349.42	347.523	370.44	338.9	345.91	341.04	341.35	347.528	mRNA	V-type proton ATPase subunit d 1
LOC111675683	375.01	347.33	336.45	340.76	362.58	352.426	354.92	371.55	384.49	407.34	379.575	367.55	360.81	352.86	403.93	358.44	368.718	mRNA	uncharacterized LOC111675683
LOC111690232	349.87	353.23	345.35	359.39	350.58	351.684	349.08	355.87	337.73	364.29	351.743	360.1	330.06	348.89	329.05	352.95	344.21	mRNA	V-type proton ATPase 21 kDa proteolipid subunit
LOC111686072	347.03	361.24	367.56	340.67	341.82	351.664	341.27	318.02	328	345.4	333.173	348.43	338.13	316.67	330.1	352.36	337.138	mRNA	NADH dehydrogenase [ubiquinone] 1 alpha subcomplex subunit 9, mitochondrial
LOC111689579	275.34	340.89	296.36	499.98	345.52	351.618	377.93	637.82	576.51	338.2	482.615	614.62	660.85	666.08	701.61	558.87	640.406	mRNA	chymotrypsin inhibitor-like
LOC111690437	347.62	359.19	308.33	403.51	331.04	349.938	323.5	379.61	344.92	377.96	356.498	376.87	353.65	386.1	323.52	341.59	356.346	mRNA	ferritin subunit, transcript variant X2
LOC111690506	350.38	366.17	314.92	397.62	320.2	349.858	311.88	343.16	337.28	325.15	329.367	410.72	385.81	427.26	326.38	370.34	384.102	mRNA	acyl-CoA Delta-9 desaturase-like, transcript variant X4
LOC111680648	348.36	333.56	407.79	299.96	352.21	348.376	384.74	345.09	381.93	359.3	367.765	342.07	361.07	328.36	369.05	397.72	359.654	mRNA	40S ribosomal protein S11, transcript variant X1
LOC111683464	333.8	334.94	345.98	351.25	370.69	347.332	373.13	349.85	332.44	359.85	353.817	356.76	348.33	350.35	401.72	384.45	368.322	mRNA	NADH dehydrogenase [ubiquinone] 1 alpha subcomplex subunit 5
LOC111676019	363.29	339.83	346.01	342.38	339.45	346.192	376.77	393.02	280.48	175.01	306.32	425.9	318.97	400	210.03	339.96	338.972	mRNA	uncharacterized LOC111676019
LOC111683705	356.44	336.13	361.4	331.38	340.5	345.17	370.52	357.12	361.06	353.43	360.533	385.11	383.36	363.49	390.34	404.02	385.264	mRNA	thioredoxin domain-containing protein 17
LOC111681663	343.88	356.78	319.95	372.43	332.35	345.078	297.4	331.74	332.89	323.02	321.262	327.03	301.4	327.65	275.47	297.02	305.714	mRNA	V-type proton ATPase catalytic subunit A, transcript variant X1
LOC111680258	360.63	332.17	366.21	307.69	354.3	344.2	387.06	338.95	374.18	333.37	358.39	363.6	384.25	334.21	382.39	415.21	375.932	mRNA	iron-sulfur cluster assembly scaffold protein IscU
LOC111688753	345.98	334.63	359.82	332.66	331.33	340.884	346.41	368.05	333.49	351.24	349.798	401.25	365.71	348.88	401.86	361.2	375.78	mRNA	transmembrane emp24 domain-containing protein bai
LOC111690475	333.22	348.94	322.54	369.79	327.71	340.44	312.95	341.15	331.36	329.47	328.732	350.59	347.55	351.56	331.23	339.48	344.082	mRNA	pyruvate kinase, transcript variant X2
LOC111678697	347.45	355.75	302.46	381.99	312.63	340.056	300.86	374.69	299.33	352.61	331.872	326.21	325.8	366.96	325.33	307.19	330.298	mRNA	ankyrin repeat domain-containing protein 39
LOC111690475	331.44	347.47	321.17	369.69	326.35	339.224	309.76	335.67	328.64	328.78	325.712	346.04	345.45	350.68	328.26	337.39	341.564	mRNA	pyruvate kinase, transcript variant X1
LOC111680186	326.25	322.25	375.78	320.03	350.06	338.874	335.07	302.71	289.95	254.8	295.632	349.48	339.89	328.53	299.09	348.05	333.008	mRNA	alcohol dehydrogenase class-3
LOC111681663	336.96	349.62	313.24	365.22	325.68	338.144	291.11	325.54	325.78	316.37	314.7	319.86	295.52	321.26	269.67	291.11	299.484	mRNA	V-type proton ATPase catalytic subunit A, transcript variant X2
LOC111690816	309.6	332.68	351.91	339.97	346.67	336.166	367.23	419.62	323.87	343.66	363.595	675.17	747.04	649.96	745.18	702.26	703.922	mRNA	uncharacterized LOC111690816
LOC111680900	353.24	318	331.25	346.69	330.54	335.944	320.08	335.25	344.5	289.97	322.45	342.35	339.56	338.67	293.04	322.18	327.16	mRNA	thioredoxin reductase 1, mitochondrial, transcript variant X3
LOC111687215	347.51	361.23	284.27	381.1	305.56	335.934	289.09	349.57	322.69	333.02	323.592	336.86	368.79	394.26	357.81	298.65	351.274	mRNA	uncharacterized LOC111687215
LOC111680935	334.08	339.22	306.04	380.96	317.66	335.592	300.99	320.72	315.96	338.18	318.963	231.61	208.48	223.84	215.61	218.64	219.636	mRNA	odorant receptor 85c-like
LOC111690437	337.15	345.1	296.24	382.16	317.15	335.56	314.09	363.06	338.57	364.96	345.17	362.98	339.21	372.48	312.33	326.65	342.73	mRNA	ferritin subunit, transcript variant X1
LOC111678159	323.78	307.03	388.27	274.29	381.17	334.908	395.25	317.86	397.22	378.32	372.162	396.7	384.77	299.25	399.06	431.8	382.316	mRNA	NADH dehydrogenase [ubiquinone] 1 alpha subcomplex subunit 2
LOC111690724	308.38	335.67	331.23	371.51	322.71	333.9	294.04	314.06	270.71	245.96	281.192	295.23	260.72	296.94	230.87	262.94	269.34	mRNA	short/branched chain specific acyl-CoA dehydrogenase, mitochondrial
LOC111690506	334.51	349.04	300.39	379.12	305.68	333.748	297.27	327.4	321.6	309.72	313.998	391.18	367.69	407.53	311.04	353.25	366.138	mRNA	acyl-CoA Delta-9 desaturase-like, transcript variant X3
LOC111690438	321.55	354.32	272.37	399.46	305.58	330.656	289.64	375.47	324.51	344.58	333.55	384.08	343.49	409.97	291.52	296.25	345.062	mRNA	soma ferritin-like, transcript variant X1
LOC111680648	330.32	315.02	388.04	282.03	334.86	330.054	366.76	325.46	363.54	339.77	348.882	325.1	343.46	309.08	351.74	380.18	341.912	mRNA	40S ribosomal protein S11, transcript variant X3
LOC111678451	332.48	326.38	310.69	356.58	303.32	325.89	294.91	309.33	304.04	286.72	298.75	301.81	275.08	288.15	280.55	266.59	282.436	mRNA	protein 5NUC-like
LOC111689915	332.84	329.58	299.91	374.73	285.27	324.466	269.91	291.64	287.22	312.16	290.233	283.9	280.09	294.71	285.08	261.27	281.01	mRNA	neprilysin-2, transcript variant X2
LOC111690438	316.3	345.61	268.24	391.2	299.25	324.12	284.13	367.15	318.28	337.81	326.842	378.27	337.07	400.13	286.82	290.18	338.494	mRNA	soma ferritin-like, transcript variant X3
LOC111690777	322.87	321.94	354.47	293.56	327.13	323.994	386.46	373.49	314.54	256.9	332.847	333.08	285.74	312.76	263.75	286.98	296.462	mRNA	glutathione S-transferase 1-1-like
LOC111689915	331.65	328.8	298.92	373.49	284.39	323.45	269.05	290.68	286.26	311.12	289.278	282.98	279.14	293.74	284.05	260.34	280.05	mRNA	neprilysin-2, transcript variant X1
LOC111678171	331.77	339.31	298.79	337.42	303.15	322.088	316.81	440.04	387.55	372.04	379.11	488.11	535.39	510.86	487.31	440.57	492.448	mRNA	uncharacterized LOC111678171
LOC111679370	334.71	304.38	345.86	315.49	302.07	320.502	270.27	292.81	285.2	292.04	285.08	271.35	220.15	242.93	253.24	234.12	244.358	mRNA	phenoloxidase-activating factor 2
LOC111689323	328.11	301.75	331.75	322.96	312.52	319.418	296.38	302.31	319.21	311.77	307.418	316.86	316.42	298.21	322.78	331.56	317.166	mRNA	organic cation transporter-like protein
LOC111676758	301.6	359.37	287.86	350.22	297.57	319.324	270.94	332.66	230.96	226.22	265.195	288.31	293.01	337.35	196.37	226.15	268.238	mRNA	HIG1 domain family member 1A, mitochondrial-like
LOC111683571	320.09	311.89	308.28	338.88	317.26	319.28	316.22	333.32	333.39	318.62	325.387	337.88	339.83	325.96	311.67	336.26	330.32	mRNA	adenylosuccinate synthetase
LOC111680900	335.2	302.81	313.88	330.94	312.22	319.01	302.54	319.59	325.63	276.17	305.983	323.73	320.3	322.24	277	304.69	309.592	mRNA	thioredoxin reductase 1, mitochondrial, transcript variant X1
LOC111690677	275.13	410.17	241.35	297.36	369.98	318.798	449.63	514.25	353.8	315.28	408.24	644.12	667.69	574.86	580.83	708.83	635.266	mRNA	myosin regulatory light chain 2
LOC111677468	324.18	310.69	350.26	276.43	329.56	318.224	327.24	317.06	345.66	360.61	337.643	388.26	393.99	336.79	405.51	374.63	379.836	mRNA	peroxisomal membrane protein 2
LOC111690337	308.58	336.94	317.42	290.14	332.51	317.118	342.48	351.15	319.83	365.06	344.63	401.81	373.57	343.2	367.23	345.22	366.206	mRNA	uncharacterized LOC111690337
LOC111685034	318.21	329.44	309.7	307.54	320.57	317.092	299.23	282.02	290.49	324.02	298.94	361.28	337.98	318.93	308.72	342.03	333.788	mRNA	acyl-CoA Delta-9 desaturase-like, transcript variant X1
LOC111677903	324.16	291.08	351.19	261.33	340.73	313.698	340.2	275.23	353.57	354.18	330.795	367.99	374.88	305.45	411.36	415.29	374.994	mRNA	proteasome subunit beta type-4
LOC111675630	319.28	295.21	317.3	297.39	338.05	313.446	301.79	303.13	301.04	274.76	295.18	326.62	319.48	295.66	286.05	343.09	314.18	mRNA	RNA-binding protein 1-like
LOC111685928	290.28	320.97	335.44	294.17	319.6	312.092	320.52	297.77	296.44	312.76	306.873	324.13	309.72	290.3	339.25	337.4	320.16	mRNA	NADH dehydrogenase [ubiquinone] 1 beta subcomplex subunit 8, mitochondrial
LOC111683080	309.51	329.83	258.65	380.81	281.27	312.014	287.5	377.29	277.77	302.79	311.337	300.76	289.51	364.67	247.58	243.34	289.172	mRNA	alpha-tocopherol transfer protein-like
LOC111677334	310.94	322.62	299.3	301.54	323.44	311.568	301.13	306.84	309.67	321.52	309.79	333.09	320.53	323.01	329.65	347.23	330.702	mRNA	triosephosphate isomerase
LOC111685141	297.18	307.34	316.4	343.54	292.06	311.304	259.59	253.54	269.62	242.75	256.375	249.83	228.27	242.29	226.04	238.17	236.92	mRNA	sialin
LOC111684345	314.31	307.17	341.52	263.82	327.88	310.94	344.53	319.65	346.4	356.48	341.765	305.45	295.67	251.01	314.78	356.3	304.642	mRNA	protein snakeskin
LOC111681687	315.07	318.49	306.18	303.34	310.22	310.66	296.49	321.87	295.91	317.58	307.962	335.61	352.3	375.65	317.23	337.17	343.592	mRNA	protein cornichon
LOC111685034	307.49	322.14	300.92	305.33	311.76	309.528	289.93	279.95	281.65	312.07	290.9	347.3	326.91	312.41	296.96	326.35	321.986	mRNA	acyl-CoA Delta-9 desaturase-like, transcript variant X3
LOC111678698	324.51	328.61	265.21	364.58	263	309.182	252.81	323.73	269.45	283.52	282.377	281.48	266.4	309.71	264.26	253.97	275.164	mRNA	uncharacterized LOC111678698
LOC111677992	310.52	315.95	295.96	332.3	290.53	309.052	285.51	304.92	293.33	257.61	285.342	302.82	299.4	288.48	237.29	279.04	281.406	mRNA	glycerol-3-phosphate dehydrogenase, mitochondrial
LOC111688187	301.98	320.72	301.04	322.54	295.16	308.288	291.41	299.91	309.62	297.3	299.56	317.32	310.01	297.72	305.07	317.63	309.55	mRNA	NADH-ubiquinone oxidoreductase 75 kDa subunit, mitochondrial
LOC111685034	306.25	320.34	299.59	305.04	310.13	308.27	288.81	279.32	280.55	311.88	290.14	346.42	325.5	312.12	295.21	325.11	320.872	mRNA	acyl-CoA Delta-9 desaturase-like, transcript variant X2
LOC111689921	314.61	308.55	315.32	294.8	306.22	307.9	309.58	292.43	316.31	344.11	315.607	337.68	334.87	302.18	361.25	367.19	340.634	mRNA	proteasome subunit alpha type-1
LOC111685034	305.99	319.4	298.84	304.81	310.03	307.814	287.53	278.2	278.74	311.13	288.9	343.92	323.82	310.74	294.16	323.46	319.22	mRNA	acyl-CoA Delta-9 desaturase-like, transcript variant X4
LOC111687703	311.75	300.25	285.05	332.71	299.66	305.884	265.44	332.25	354.13	305.69	314.377	291.23	259.37	242.13	312.58	252.98	271.658	mRNA	odorant receptor 56a
LOC111680900	322.27	293.23	297.83	318.06	297.89	305.856	289.07	306.85	311.14	265.44	293.125	308.29	304.86	308.22	266.09	290.5	295.592	mRNA	thioredoxin reductase 1, mitochondrial, transcript variant X2
LOC111676510	296.29	296.6	289.91	337.6	304.6	305	328.15	345.01	324.94	335.85	333.487	319.97	317.62	335.24	332.18	305.82	322.166	mRNA	sarcocystatin-A-like
LOC111685988	298.19	310.07	292.8	329.83	293.56	304.89	284	305.28	290.15	273.74	288.293	303.39	268.16	296.11	245.79	278.09	278.308	mRNA	4-hydroxybutyrate coenzyme A transferase, transcript variant X1
LOC111680690	305.54	304.07	317.6	280.58	314.77	304.512	306.02	285.17	315.75	344.22	312.79	368.73	360.21	310.85	374.22	356.37	354.076	mRNA	proteasome maturation protein
LOC111678522	302.72	309.85	298	293.72	316.96	304.25	307.97	314.72	278.8	276.53	294.505	350.01	340.08	342.84	311.94	316.9	332.354	mRNA	B-cell receptor-associated protein 31, transcript variant X2
LOC111678699	300.55	325.58	243.3	391.57	258.78	303.956	239.68	328.75	287.17	280.08	283.92	272.02	262.16	331.17	241.61	223.84	266.16	mRNA	uncharacterized LOC111678699
LOC111683234	290.52	315.5	290.13	315.97	300.26	302.476	280.85	306.61	277.95	276.34	285.438	299.32	286.74	299.05	261.9	283.02	286.006	mRNA	dihydrolipoyllysine-residue succinyltransferase component of 2-oxoglutarate dehydrogenase complex, mitochondrial
LOC111679464	294.31	300.55	320.93	277.96	314.24	301.598	322.17	310.33	296.54	313.13	310.543	323.28	307.22	312.64	315.45	331.29	317.976	mRNA	cytochrome c oxidase subunit 6B2-like, transcript variant X2
LOC111684843	295.43	306.48	293.41	316.52	294.34	301.236	282.45	301.16	285.63	292.36	290.4	366.78	330.44	345.41	303.8	339.2	337.126	mRNA	very-long-chain enoyl-CoA reductase
LOC111681615	299.51	298.18	312.8	274.84	319.53	300.972	324.71	267.82	312.82	304.2	302.387	316.19	304.84	279.79	313.48	329.08	308.676	mRNA	ATP synthase subunit d, mitochondrial, transcript variant X2
LOC111676677	350.08	299.02	278.2	313.32	263.14	300.752	229.08	264.08	260.01	284.19	259.34	278.8	294.91	321.66	264.09	251.11	282.114	mRNA	ATP-binding cassette sub-family A member 13
LOC111682257	309.37	298.79	313.32	281.53	300.08	300.618	285.52	296.32	310.68	314.73	301.812	308.87	299.25	270.35	305.66	286.6	294.146	mRNA	phenoloxidase-activating factor 2-like, transcript variant X2
LOC111680255	285.48	299.86	268.06	351.67	296.99	300.412	272.45	324.88	295.51	233.58	281.605	318.01	344.27	316.97	234.82	249.76	292.766	mRNA	transforming growth factor-beta-induced protein ig-h3
LOC111679428	316.21	300.2	297.98	276.84	310.75	300.396	299.09	278.44	286.47	336.27	300.067	323.47	295.84	279.92	360.49	346.7	321.284	mRNA	uncharacterized LOC111679428
LOC111682257	308.49	298.18	312.7	280.5	299.38	299.85	284.53	296.2	310.48	314.32	301.382	308.85	298.85	269.99	305.22	286.33	293.848	mRNA	phenoloxidase-activating factor 2-like, transcript variant X1
LOC111686184	305.26	281.38	289.35	322.49	300.04	299.704	285.01	294.31	279.4	301.16	289.97	295.91	306.31	313.35	317.76	316.99	310.064	mRNA	transmembrane protein 14 homolog
LOC111681716	279.58	312.57	253.68	364.95	284.34	299.024	261.81	340.93	269.94	305.62	294.575	302.02	303.79	385.5	275.32	274.54	308.234	mRNA	ras-like GTP-binding protein Rho1, transcript variant X2
LOC111678029	304.39	324.17	274.01	331.08	258.42	298.414	276.51	325.28	273.57	284.46	289.955	292.83	268.6	328.25	242.61	254.37	277.332	mRNA	uncharacterized LOC111678029
LOC124418461	295.02	301.95	306	261.15	317.41	296.306	313.76	254.4	296.64	319.71	296.127	298.81	292.21	261.55	362.5	339.1	310.834	mRNA	microsomal glutathione S-transferase 1-like
LOC111686438	284.87	303.98	287.08	312.88	287.07	295.176	271.63	289.18	291.58	294.47	286.715	284.9	288.35	303.75	267.81	284.32	285.826	mRNA	rab GDP dissociation inhibitor alpha
LOC111676607	282.16	300.43	285.13	314.6	292.24	294.912	272.07	286.45	274.12	278.07	277.678	323.92	325.39	320.35	292.54	305.52	313.544	mRNA	malate dehydrogenase, cytoplasmic
LOC111681702	282.94	307.1	277.9	314	290.1	294.408	290.34	299.59	275.21	283.26	287.1	298.55	280.57	301.68	262.44	305.57	289.762	mRNA	voltage-dependent anion-selective channel, transcript variant X1
LOC111685988	287.49	298.87	282.25	317.97	282.94	293.904	273.77	294.32	279.73	263.91	277.933	292.48	258.5	285.48	236.98	268.07	268.302	mRNA	4-hydroxybutyrate coenzyme A transferase, transcript variant X2
LOC111679464	286.11	289.6	319.67	264.11	309.08	293.714	319.98	295.18	296.28	306.88	304.58	315.76	299.37	293.11	311.31	326.07	309.124	mRNA	cytochrome c oxidase subunit 6B2-like, transcript variant X3
LOC111689277	300.44	288.9	304.83	311.12	263.1	293.678	279.92	292.7	298.62	329.09	300.082	372.14	336.43	350.04	371.46	326.11	351.236	mRNA	uncharacterized LOC111689277
LOC111677147	287.29	288.13	289.99	297.58	291.83	290.964	286.91	289.41	302.65	315.78	298.688	305.68	309.36	325.95	337.99	323.08	320.412	mRNA	26S proteasome regulatory subunit 8
LOC111676603	310.89	289.61	299.99	268.54	284.17	290.64	306.64	290.28	302.08	299.97	299.743	263.11	291.28	265.05	291.79	319.03	286.052	mRNA	probable phospholipid hydroperoxide glutathione peroxidase, transcript variant X1
LOC111683257	305.37	313.86	248.92	304.16	279.98	290.458	274.48	327.77	284.27	299.2	296.43	303.29	311.26	372.28	277.89	262.16	305.376	mRNA	ras-related protein Rab-1A
LOC111689382	290.8	298.11	271.99	300.37	290.02	290.258	286.89	318.86	299.67	260.62	291.51	346.74	342.19	344.07	282.02	326.85	328.374	mRNA	cytochrome P450 4d2-like
LOC111681615	286.45	284.48	299.88	261.38	305.54	287.546	311.68	255.46	300.26	291.3	289.675	302.76	291.3	267.28	298.87	315.83	295.208	mRNA	ATP synthase subunit d, mitochondrial, transcript variant X1
LOC111688720	289.56	284.64	294.67	255.73	311.51	287.222	323.75	321.51	355.51	340.74	335.377	363.82	364.18	322.66	413.91	390.54	371.022	mRNA	uncharacterized LOC111688720
LOC111681192	293.53	286.16	291.68	276.28	288.26	287.182	285.27	272.04	263.57	292.42	278.325	289.2	295.23	325.69	322.41	304.77	307.46	mRNA	clathrin light chain
LOC111680116	265.74	311.17	279.57	305.86	269.76	286.42	299.32	303.4	330.04	315.23	311.998	313.62	269.75	319.27	278.29	290.36	294.258	mRNA	vitellogenin-3-like
LOC111680648	280.94	282.21	324.1	263.82	280.98	286.41	309.9	307.18	317.79	306.95	310.455	288.38	300.82	290.84	309.91	325.22	303.034	mRNA	40S ribosomal protein S11, transcript variant X2
LOC111688676	293.65	285.41	277.27	286.32	287.97	286.124	303.19	310.67	298.64	318.25	307.688	314.3	291.3	317.89	354.15	333.04	322.136	mRNA	mitochondrial import receptor subunit TOM20 homolog
LOC111676763	298.61	288.07	300.22	263.47	277.49	285.572	297.18	268.04	325.87	290.23	295.33	271.67	282.91	295.22	281.41	285.32	283.306	mRNA	60S ribosomal protein L3, transcript variant X2
LOC111688876	302.62	291.67	279.12	274.77	279.07	285.45	299.01	264.78	284.13	296.75	286.168	270.44	284.45	312.28	280.99	290.68	287.768	mRNA	transcription factor BTF3 homolog 4
LOC111675449	254.43	317.4	276.21	331.56	237.13	283.346	248.21	330.93	247.03	189.57	253.935	324.81	322.13	311.97	287.56	260.95	301.484	mRNA	beta-galactosidase
LOC111676010	299.77	290.4	257.93	284.92	282.81	283.166	278.05	291.6	235.44	276.02	270.278	323.22	309.1	347.45	296.37	291.29	313.486	mRNA	uncharacterized LOC111676010
LOC111681702	273.08	296.07	265.06	300.82	278.18	282.642	277.78	287.78	262.83	271.72	275.027	289.45	270.82	287.8	253.5	294.09	279.132	mRNA	voltage-dependent anion-selective channel, transcript variant X2
LOC111679671	279.71	282.1	290.68	272.25	285.78	282.104	277.04	278.32	282.77	289.98	282.028	293.69	286.36	252.13	281.56	294.59	281.666	mRNA	pyruvate dehydrogenase E1 component subunit beta, mitochondrial, transcript variant X1
LOC111677637	264.51	270.07	234.87	366.96	272.3	281.742	274.97	384.71	290.48	310.66	315.205	287.83	271.59	299.31	313.34	282.91	290.996	mRNA	inositol-3-phosphate synthase
LOC111681615	280.24	278.59	293.58	256.19	299.08	281.536	304.71	248.92	293.71	284.62	282.99	295.17	284.52	261.46	292.2	310.14	288.698	mRNA	ATP synthase subunit d, mitochondrial, transcript variant X3
LOC111675628	266.96	289.94	279.02	282.18	288.15	281.25	262.65	261.69	255.89	275.4	263.907	261.09	252.75	265.28	251.99	269.56	260.134	mRNA	ATP synthase subunit gamma, mitochondrial, transcript variant X1
LOC111687180	270.84	281.5	291.17	282.98	278.81	281.06	288.22	273.5	290.97	335.96	297.163	321.55	330.48	309.35	358.81	331.06	330.25	mRNA	proteasome subunit beta type-6
LOC111691261	262.64	288.5	276.41	297.64	278.02	280.642	258.07	283.32	239.39	276.33	264.277	272.65	261.23	265.86	280.76	283.54	272.808	mRNA	NADH dehydrogenase [ubiquinone] 1 beta subcomplex subunit 7
LOC111682228	277.43	274.04	287.85	257.06	297.69	278.814	284.13	255.82	278.61	273.68	273.06	291.82	285.13	243	287.53	303.7	282.236	mRNA	NADH dehydrogenase [ubiquinone] 1 alpha subcomplex subunit 10, mitochondrial
LOC111679133	267.04	279.21	257.41	333.95	250.89	277.7	245.48	269.25	262.93	247.04	256.175	262.92	257.38	263.71	231.07	244.79	251.974	mRNA	methenyltetrahydrofolate synthase domain-containing protein
LOC111689038	268.26	283.26	261.3	305	257.92	275.148	256.48	298.59	251.36	268.23	268.665	301.85	327.53	325.23	292.53	313.63	312.154	mRNA	glyoxalase domain-containing protein 4
LOC111690438	270.08	289.84	233.72	315.63	259.3	273.714	246.79	310.72	284.73	293.38	283.905	327.7	296.81	333.09	253.09	255.92	293.322	mRNA	soma ferritin-like, transcript variant X2
LOC124421351	255.56	302.4	248.43	308.53	242.52	271.488	230.3	300.15	214.06	238.39	245.725	249.2	233.46	297.63	202.29	215.15	239.546	mRNA	NADP-dependent malic enzyme-like
LOC124418466	267.62	298.35	263.99	285.74	241.57	271.454	247.94	298.37	368.48	316.22	307.752	218.77	256.29	236.45	232.09	216.86	232.092	mRNA	venom serine protease Bi-VSP-like
LOC111675628	257.44	279.1	268.14	273.21	278.1	271.198	253.85	254.95	248.85	268.82	256.618	254.54	245.48	259.01	245.38	261.47	253.176	mRNA	ATP synthase subunit gamma, mitochondrial, transcript variant X2
LOC111675530	277.56	274.27	290.05	281.47	230.57	270.784	258.29	286.33	328.25	318.87	297.935	240.78	254.88	233.34	301.64	254.01	256.93	mRNA	calcyphosin-like protein, transcript variant X2
LOC124420545	272.87	249.2	239.82	311.55	279.88	270.664	255.9	267.62	305.18	292.48	280.295	271.43	292.67	300.34	263.23	278.75	281.284	mRNA	calmodulin-alpha-like, transcript variant X2
LOC124419227	254.84	278.68	268.6	289.62	261.08	270.564	230.71	235.23	216.05	199.29	220.32	229.47	222.94	224.13	187.95	221.01	217.1	mRNA	NADP-dependent malic enzyme-like
LOC111687527	262.02	288.31	250.54	292.42	257.51	270.16	260.45	264.91	259.28	297.42	270.515	272.68	261.98	285.95	287.07	259.98	273.532	mRNA	uncharacterized LOC111687527
LOC111687184	293.47	239.99	308.48	221.65	277.8	268.278	289.25	240.73	283.04	249.03	265.512	262.8	265	202.85	289.18	320.61	268.088	mRNA	CD63 antigen
LOC111683352	259.65	271.63	257.2	291.46	260.96	268.18	249.82	272.18	259.93	267.19	262.28	280.63	276.32	274.73	248.44	266.92	269.408	mRNA	succinate--CoA ligase [ADP-forming] subunit beta, mitochondrial, transcript variant X1
LOC124420558	263.92	258.28	245.75	282.38	283.13	266.692	255.54	293.91	284.61	266.96	275.255	256.24	230.03	243.28	247.31	230.9	241.552	mRNA	SPARC-like
LOC111674998	269.85	287.5	264.25	256.56	254.11	266.454	247.56	278.3	268.05	271.28	266.298	197.67	203.5	203.59	220.54	168.79	198.818	mRNA	uncharacterized LOC111674998
LOC111685372	280.38	279.37	235.93	267.78	267.33	266.158	250.32	297.31	255.91	254.71	264.562	272.43	264.63	288.88	258.34	242.68	265.392	mRNA	integral membrane protein 2B
LOC111690438	263.91	279.96	229.01	305.69	252.21	266.156	240.57	300.44	277.35	284.92	275.82	319.97	288.96	320.43	247.28	248.78	285.084	mRNA	soma ferritin-like, transcript variant X4
LOC111679202	256.49	266.57	254.52	298.21	252.61	265.68	258.71	299.4	254.29	287.76	275.04	273.93	267.27	295.05	293.43	289.07	283.75	mRNA	NADH dehydrogenase [ubiquinone] 1 alpha subcomplex subunit 8
LOC111676735	281.3	271.8	247.67	275.12	248.71	264.92	242.45	257.81	270.34	248.47	254.767	263.36	280.25	282.65	234.92	244.02	261.04	mRNA	skin secretory protein xP2-like, transcript variant X2
LOC111690367	265.85	270.7	235.01	293.6	258.04	264.64	230.39	276.67	219.16	251.78	244.5	276.88	251.77	295.95	232.34	240.25	259.438	mRNA	sugar transporter SWEET1
LOC111678483	262.26	283.81	179.91	257.72	325.73	261.886	265.31	319.67	262.88	229.82	269.42	132.75	132.75	130.69	137.17	105.46	127.764	mRNA	protein takeout-like
LOC111679157	259.95	262.68	246.69	279.77	252.55	260.328	245.61	272.97	247.15	263.33	257.265	321.5	302.15	333.4	282.66	283.33	304.608	mRNA	alpha-tocopherol transfer protein-like
LOC111675160	253.47	265.3	256.57	271.92	252.08	259.868	248.2	256.75	247.1	252.06	251.027	293.07	265.18	295.55	257.86	264.02	275.136	mRNA	6-phosphogluconate dehydrogenase, decarboxylating
LOC124419617	265.04	238.23	295.14	253.34	245.77	259.504	267.53	230.25	253.33	247.24	249.588	234.71	262.78	209.72	241.85	286.5	247.112	mRNA	60S ribosomal protein L5-like
LOC111676735	275.01	265.41	242.05	268.96	242.9	258.866	237.07	251.93	264.16	242.61	248.943	257.42	273.95	276.14	229.24	238.5	255.05	mRNA	skin secretory protein xP2-like, transcript variant X1
LOC111683352	249.72	259.93	248.03	279.86	252	257.908	239.97	259.23	247.77	254.36	250.333	267.03	264.13	263.88	237.6	256.02	257.732	mRNA	succinate--CoA ligase [ADP-forming] subunit beta, mitochondrial, transcript variant X2
LOC111686108	249.48	264.61	230.46	300.38	240.92	257.17	229.37	284.19	239.53	261.01	253.525	254.87	242.88	285.07	226.05	217.58	245.29	mRNA	V-type proton ATPase subunit C-like
LOC111680339	259.63	255.53	245.78	271.98	248.79	256.342	244.95	271	274.4	250.57	260.23	271.23	285.49	295.29	260.48	254.48	273.394	mRNA	serine protease inhibitor 88Ea
LOC111681427	272.93	260.9	223.64	268.94	252.38	255.758	231.49	267.31	261.39	248	252.048	264.57	265.94	273.71	242.35	239.58	257.23	mRNA	peptidyl-alpha-hydroxyglycine alpha-amidating lyase 2
LOC111680733	261.53	263.52	231.74	280.68	240.57	255.608	224.23	252.3	243.72	240.4	240.162	244.62	243.82	277.86	229.1	240.99	247.278	mRNA	serine/threonine-protein phosphatase PP2A
LOC124418496	238.85	265.79	234.89	273.6	259.16	254.458	244.91	266.46	237.72	241.45	247.635	274.44	277.12	270.5	265.7	260.64	269.68	mRNA	aspartate aminotransferase, mitochondrial
LOC124418430	254.51	237.44	260.53	247.4	260.26	252.028	266.65	244.92	248.22	272.57	258.09	271.91	263.6	255.06	260.6	269.73	264.18	mRNA	mitochondrial pyruvate carrier 2-like
LOC124420640	257.35	257.52	271.62	201.62	268.29	251.28	281.7	286.91	328.46	318	303.767	334.7	398.2	290.45	433.14	376.01	366.5	mRNA	complement C3-like
LOC111679592	239.31	248.56	257.57	237.4	259.31	248.43	256.12	234.01	250.16	250.76	247.762	256.3	246.03	267.09	252.56	259.99	256.394	mRNA	S-phase kinase-associated protein 1
LOC111690983	241.78	249.07	251.47	261.4	235.19	247.782	243.55	248.54	245.62	262.81	250.13	285.9	275.89	265.76	278.82	270.26	275.326	mRNA	calcineurin B homologous protein 1
LOC124419110	203.25	226.49	270.11	306.92	224.27	246.208	317.04	172.19	537.9	289.65	329.195	298.29	304.18	178.96	346.53	322.47	290.086	mRNA	diptericin-D-like
LOC111679374	231.21	251.76	227.46	291.86	218.58	244.174	212.07	282.33	181.83	249.92	231.537	250.54	227.74	300.25	213.3	199.5	238.266	mRNA	putative SERF-like protein
LOC111687912	249.03	244.9	237.71	249.83	231.23	242.54	237.89	256.26	259.08	253.85	251.77	228.66	246.52	266.8	226.84	235.48	240.86	mRNA	elongation factor 1-gamma
LOC111679316	238.82	240.25	231.99	263.61	235.27	241.988	211.1	216.63	239.16	224.04	222.732	158.93	150.96	132.14	155.59	160.57	151.638	mRNA	uncharacterized LOC111679316
LOC111680753	244.97	217.77	250.04	251.92	240.62	241.064	257.67	235.42	248.8	234.93	244.205	255.84	261.17	247.69	242.96	266.2	254.772	mRNA	CDP-diacylglycerol--inositol 3-phosphatidyltransferase
LOC111676126	263.72	211.41	282.72	182.12	263.96	240.786	271.42	170.53	296.6	204.93	235.87	230.79	227.61	234.24	260.05	262.14	242.966	mRNA	keratin, type II cytoskeletal 68 kDa, component IB-like
LOC124420890	242.06	262.74	230.86	252.83	215.36	240.77	202.27	226.06	224.18	244.92	224.357	276.99	254.03	261.98	201.75	240.93	247.136	ncRNA	uncharacterized LOC124420890
LOC111688932	235.27	241.25	252.06	217.67	255.22	240.294	256.71	235.39	243.25	246.67	245.505	249.66	245.85	219.19	243.81	254.05	242.512	mRNA	superoxide dismutase [Mn], mitochondrial, transcript variant X2
LOC111681716	229.67	246.81	209.04	279.47	231.87	239.372	222.57	269.22	230.59	252.61	243.748	247.63	251.12	301.59	230.37	231.99	252.54	mRNA	ras-like GTP-binding protein Rho1, transcript variant X1
LOC111675530	244.5	242.55	252.83	245.33	202.72	237.586	227.17	253.62	289.51	283.39	263.423	215.21	227.59	203.69	267.7	225.59	227.956	mRNA	calcyphosin-like protein, transcript variant X1
LOC111676006	230.69	247.56	217.53	263.75	222.74	236.454	209.04	239.95	189.86	204.33	210.795	243.53	238.12	273.06	222.7	203.07	236.096	mRNA	uncharacterized LOC111676006, transcript variantX1
LOC111689354	226.02	240.43	227.26	244.8	243.58	236.418	244.55	243.08	246.49	255.52	247.41	249.1	241.07	229.76	257.85	243.12	244.18	mRNA	UPF0389 protein GA21628-like
LOC111679493	232.18	254.35	212.82	254.02	224.65	235.604	219.64	260.48	216.17	236.04	233.082	219.72	226.41	233.01	203.68	214.72	219.508	mRNA	probable isocitrate dehydrogenase [NAD] subunit alpha, mitochondrial
LOC111687208	228.81	249.63	228.35	224.25	243.7	234.948	251.16	239.36	230.02	246.92	241.865	253.28	241.3	251.39	250.9	242.87	247.948	mRNA	MICOS complex subunit MIC13 homolog QIL1-like
LOC111678225	229.01	240.53	228.35	242.72	233.52	234.826	230.25	235.32	231.24	243.78	235.147	239.42	226.88	231.18	233.24	233.98	232.94	mRNA	5'-AMP-activated protein kinase subunit beta-1
LOC111688991	238.62	228.02	231.45	237.28	234.92	234.058	236.33	235.93	249.42	255.87	244.387	239.86	235.6	231.62	271.9	238.13	243.422	mRNA	ER membrane protein complex subunit 10
LOC111687622	237.84	232.23	218.69	238.42	240.95	233.626	232.87	267.49	217.44	248.21	241.502	248.49	254.5	268.77	279.32	241.54	258.524	mRNA	NPC intracellular cholesterol transporter 2 homolog a
LOC111681515	231.85	243.16	214.35	264.77	213.13	233.452	203.03	241.7	230.91	224.19	224.957	230.01	229.29	237.56	215.16	210.65	224.534	mRNA	lipoyltransferase 1, mitochondrial
LOC111676770	248.28	227.56	249.86	206.11	232.11	232.784	261.09	278.6	375.57	321.44	309.175	290.73	298.75	311.94	302.12	295.52	299.812	ncRNA	small nucleolar RNA U43
LOC111686278	239.55	224.14	246.79	211.38	240.19	232.41	247.61	212.04	245.97	247.53	238.287	271.12	271.39	241.15	297.28	279.16	272.02	mRNA	proteasome subunit beta type-1
LOC111688925	229.17	229.13	241.37	245.3	215.55	232.104	226.92	235.29	216.16	194.3	218.168	249.49	232.7	245.29	192.77	219.76	228.002	mRNA	putative fatty acyl-CoA reductase CG8306
LOC111688932	226.81	232.59	243.03	209.88	246.01	231.664	247.48	226.94	234.48	237.8	236.675	240.69	237.05	211.31	235.03	244.93	233.802	mRNA	superoxide dismutase [Mn], mitochondrial, transcript variant X1
LOC111678990	234.33	237.96	215.83	244.02	216.54	229.736	201.42	219.47	234.83	229.76	221.37	214.79	233.84	236.62	201.06	221.02	221.466	mRNA	zinc finger protein on ecdysone puffs
LOC111690891	226.23	233.09	218.76	262.44	206.53	229.41	204.78	218.46	217.89	201.59	210.68	217.17	210.61	235.15	203.61	201.75	213.658	mRNA	cytoplasmic aconitate hydratase-like
LOC111685183	232.19	222.4	244.23	206.94	240.28	229.208	238.52	213.97	243	253.01	237.125	247.66	244.87	240.4	298.87	279.29	262.218	mRNA	proteasome subunit alpha type-6-like
LOC111678314	221.83	222.84	229.37	247.16	224.8	229.2	226.7	221.83	228.91	229.1	226.635	241.18	249.05	255.98	227.93	244.42	243.712	mRNA	aldehyde dehydrogenase, mitochondrial
LOC111681902	249.96	224.33	232.49	212.46	223.94	228.636	217.64	195.15	212.99	198.31	206.022	228.08	240.21	211.26	197.95	215.86	218.672	mRNA	Na(+)/H(+) exchange regulatory cofactor NHE-RF1
LOC111687928	232.11	227.22	227.46	225.4	228.51	228.14	229.84	232.42	225.06	256.6	235.98	249.44	251.19	248.47	276.13	266.88	258.422	mRNA	proteasome subunit beta type-7
LOC111687890	241.61	207.08	232.21	251.55	205.72	227.634	193.65	205.56	208.59	252.05	214.963	233.39	200.97	218.22	233.43	199.55	217.112	mRNA	ionotropic receptor 75a
LOC111687372	226.37	243.89	207.63	245.24	214.79	227.584	198.11	236.71	207.32	226.67	217.203	219.99	212.33	253.86	195.92	202.34	216.888	mRNA	serine/threonine-protein phosphatase alpha-2 isoform
LOC111688495	234.93	208.24	248.1	202.66	239.83	226.752	224.38	199.96	227.11	224.59	219.01	246.6	248.11	211.44	245.58	228.64	236.074	mRNA	adiponectin receptor protein
LOC111677733	237.25	224.29	221.38	224.29	223.68	226.178	206.86	207.08	224.06	228.58	216.645	220.08	208.51	220.87	200.65	223.41	214.704	mRNA	histone H3.3A, transcript variant X1
LOC111677309	229.13	239.97	197.44	263.27	200.31	226.024	192.32	217.78	206.66	188.3	201.265	220.18	199.26	241.81	175.78	185.17	204.44	mRNA	long-chain fatty acid transport protein 4
LOC111680011	217.58	231.88	225.28	231.74	221.14	225.524	245.84	231.71	234.78	213.85	231.545	238.22	227.04	242.36	234.45	236.14	235.642	mRNA	actin-related protein 2/3 complex subunit 1A-B
LOC111685649	217.02	229.97	203.77	263.8	210.62	225.036	190.61	227.98	202.96	193.2	203.688	205.62	201.53	214.68	182.29	188.61	198.546	mRNA	delta-1-pyrroline-5-carboxylate dehydrogenase, mitochondrial
LOC111680424	245.81	212.29	244.07	199.6	223.3	225.014	226.48	213.44	208.61	208.27	214.2	229.06	219.39	189.98	252.38	231.67	224.496	mRNA	UDP-glycosyltransferase UGT5-like
LOC111680300	228	221.79	240.82	193.88	240.35	224.968	242.08	198.29	207.86	183	207.808	221.19	214.44	169.02	192.95	220.33	203.586	mRNA	enoyl-CoA hydratase, mitochondrial-like
LOC111679296	220.44	219.85	221.65	232.2	228.08	224.444	227.61	219.1	215.54	240.44	225.673	234.99	223.13	229.89	232.02	242.13	232.432	mRNA	NADH dehydrogenase [ubiquinone] iron-sulfur protein 3, mitochondrial, transcript variant X2
LOC111687177	224.51	208	254.89	194.73	239.69	224.364	240.95	197.87	246.33	235.13	230.07	241.6	240.1	206.6	262.52	280.45	246.254	mRNA	ER membrane protein complex subunit 7 homolog
LOC111675707	227.53	212.85	240.51	182.17	254.59	223.53	272.53	225.57	257.67	258.83	253.65	235.32	232.45	183.67	270.91	255.41	235.552	mRNA	protein CTLA-2-beta
LOC111689806	224.15	211.44	220.84	226.72	231.66	222.962	230.96	206.67	227.27	222.76	221.915	225.12	228	220.88	225.84	239.11	227.79	mRNA	leptin receptor gene-related protein
LOC111676404	217.01	235.54	211.09	230.33	220.65	222.924	222.91	235.64	200.43	231.99	222.743	242.94	225.03	246.3	224.19	228.77	233.446	mRNA	ubiquitin-conjugating enzyme E2 N, transcript variant X1
LOC124419844	206.07	227.9	196.46	262.55	219.25	222.446	204.33	286.83	220.92	238.11	237.547	249.95	232.26	264.89	229.81	243.84	244.15	ncRNA	uncharacterized LOC124419844
LOC111680639	231.69	232.67	214.93	202.84	226.69	221.764	224.67	223.14	232.36	265.49	236.415	263.24	254.97	244.54	296.4	252.78	262.386	mRNA	probable proteasome subunit beta type-2
LOC124418459	225.85	229.57	219.32	220.62	212.7	221.612	197.51	204.92	219.18	234.66	214.067	220.33	220.82	201.62	229.08	221.79	218.728	mRNA	lysophosphatidylserine lipase ABHD12
LOC111687310	232.13	215.4	220.11	206.38	233.55	221.514	235.65	227.01	231.95	220.3	228.727	238.78	237.8	222.34	251.42	230.06	236.08	mRNA	FUN14 domain-containing protein 1
LOC111682306	220.18	208.46	222.48	229.48	226.42	221.404	241.14	238.26	225.99	243.12	237.127	220.17	239	232.43	247.21	245.85	236.932	mRNA	probable elongation factor 1-beta
LOC111686910	230.43	224.09	210.02	214.96	225.06	220.912	222.37	214.44	222.93	248.73	227.118	247.89	252.55	247.67	265.29	249.86	252.652	mRNA	proteasome subunit alpha type-7-1
LOC111680485	221.44	220.23	207.48	251.47	203.64	220.852	185.47	205.69	209.81	188.93	197.475	221.79	210.22	221	183.11	199.77	207.178	mRNA	ATP-citrate synthase
LOC111686985	217.35	192.89	230.74	234.11	225.98	220.214	237.96	242.4	271.56	244.57	249.123	275.11	318.85	267.12	314.09	277.28	290.49	mRNA	uncharacterized LOC111686985
LOC111679296	216.25	215.68	217.4	227.67	223.68	220.136	223.18	214.87	211.38	235.76	221.298	230.44	218.75	225.47	227.53	237.41	227.92	mRNA	NADH dehydrogenase [ubiquinone] iron-sulfur protein 3, mitochondrial, transcript variant X1
LOC111690241	240.65	206.09	237.7	184.29	231.66	220.078	260.03	192.36	249.93	223.11	231.357	228.74	242.18	203.16	240.72	242.41	231.442	mRNA	probable ribosome biogenesis protein RLP24
LOC111686242	221.66	202.08	229.84	215.4	229.21	219.638	234.49	220.33	236.24	216.52	226.895	245.42	221.21	245.62	231.14	262.4	241.158	mRNA	protein lin-7 homolog C
LOC111682423	222.1	220.29	225.64	210.41	218.72	219.432	221.11	213.97	218.38	237.64	222.775	250.03	229.99	225.18	269.49	250.96	245.13	mRNA	proteasome subunit alpha type-3
LOC111676994	208.4	212.9	233.06	223.1	217.76	219.044	216.25	215.25	207.44	186.39	206.333	223.73	219.32	227.97	183.27	214.8	213.818	mRNA	derlin-1
LOC111677880	220.47	212.27	215.97	231.5	214.21	218.884	204.21	216.39	218.9	211.64	212.785	259.52	250.99	255.87	267.84	239.65	254.774	mRNA	venom protease, transcript variant X2
LOC111677880	220.41	212.07	215.72	231.42	214.07	218.738	204.08	216.29	218.71	211.52	212.65	259.45	250.81	255.84	267.65	239.56	254.662	mRNA	venom protease, transcript variant X1
LOC111688609	217.39	228.66	200.93	224.74	220.14	218.372	217.84	250.22	227.11	200.8	223.993	237.98	230.64	254.77	200.18	214.87	227.688	mRNA	abnormal spindle-like microcephaly-associated protein homolog
LOC111686862	209.59	245.34	208.22	211.19	217.49	218.366	218.35	183.27	217.27	211.94	207.707	225.34	216.93	192.88	203.12	224.16	212.486	mRNA	uncharacterized LOC111686862
LOC111684494	215.23	244.28	164.48	293.03	174.66	218.336	170.93	210.13	163.77	171.92	179.188	151.92	141.04	193.86	108.07	111.46	141.27	mRNA	protein scylla-like
LOC111680636	225.85	213.85	211.79	232.44	205.24	217.834	201.93	197.1	214.36	204.53	204.48	232.37	212.95	216.21	221.35	215.53	219.682	mRNA	ionotropic receptor 25a
LOC111690410	225.68	228.55	177.46	270.91	183.47	217.214	187.99	249.79	227.17	196.06	215.252	225.72	239.4	267.67	173.05	180	217.168	mRNA	putative uncharacterized protein DDB_G0286901, transcript variant X1
LOC111680408	198.73	221.88	151.79	279.06	232.75	216.842	266.83	291.59	252.75	177.38	247.137	451.93	401.85	366.24	362.12	349.17	386.262	mRNA	general odorant-binding protein 56a-like
LOC111680511	217.21	210.49	218.54	206.67	230.37	216.656	229.12	223.46	239.66	244.8	234.26	247.02	247.8	240.74	254.25	261.09	250.18	mRNA	probable nuclear transport factor 2
LOC111682726	218.28	208.18	222.56	239.97	194.01	216.6	242.64	219.9	238.98	230.82	233.085	213.97	253.06	238.37	234.15	267.87	241.484	mRNA	CLIP domain-containing serine protease 14D
LOC111685868	208.85	250.24	187.96	227.1	205.64	215.958	191.58	227.48	199.27	219.5	209.458	137.63	133.4	167.09	149.88	122.91	142.182	mRNA	ammonium transporter Rh type B
LOC111687362	210.17	203.9	230.3	219.73	215.61	215.942	227.33	232.42	244.85	246.56	237.79	242.85	250.03	252.86	271.18	273.59	258.102	mRNA	proteasome subunit alpha type-2
LOC111686040	230.36	224.42	181.63	245.44	192.58	214.886	175.91	206.69	211.66	195.77	197.507	205.37	191.27	218.76	198.17	181.02	198.918	mRNA	sodium-independent sulfate anion transporter
LOC111683817	204.72	215.46	215.11	225.08	213.92	214.858	221.66	221.66	209.97	226.4	219.922	224.83	227.9	240.69	246.69	261.23	240.268	mRNA	charged multivesicular body protein 1b
LOC111680656	212.84	188.29	256.32	181.29	232.07	214.162	261.26	184.89	210.26	194.9	212.827	221.72	195.04	185.86	213.16	238.93	210.942	mRNA	adenosine 5'-monophosphoramidase HINT1
LOC111678287	205.37	211.21	223.07	201.88	228.53	214.012	219.27	218.29	215.82	220.03	218.352	233.77	227.7	225.93	253.96	228.79	234.03	mRNA	uroporphyrinogen decarboxylase
LOC111689823	213.78	210.52	207.68	203.41	233.37	213.752	244.17	255.87	234.31	228.98	240.832	255.47	267.58	259.36	304.64	269.48	271.306	mRNA	lysozyme-like
LOC111689489	209.5	227.24	192.33	235.61	203.23	213.582	177.04	209.46	210.62	209.58	201.675	227.21	185.84	202.36	177.38	188.44	196.246	mRNA	dynamin-like
LOC124418436	207.24	231.14	190.47	250.68	188.37	213.58	205.37	273.08	220.3	202.97	225.43	241.04	240.8	302.97	188.31	210.51	236.726	mRNA	protein GDAP2 homolog
LOC111687926	213.81	229.15	187.83	235.16	201.9	213.57	187.26	239.59	201.21	185.1	203.29	217.51	205.89	220.56	155.84	173.8	194.72	mRNA	nucleobindin-2
LOC111674531	216.08	230.94	181.86	232.88	204.91	213.334	190.63	233.35	197.59	239.5	215.268	208.74	201.08	234.22	184.6	198.33	205.394	mRNA	cytochrome c1
LOC111676653	216.36	207.85	229.89	194.1	218.4	213.32	222.16	208.09	236.26	227.3	223.452	247.42	256.23	231.07	228.14	254.3	243.432	mRNA	3-ketoacyl-CoA thiolase, mitochondrial
LOC111677855	208.89	221.62	189.27	239.51	206.02	213.062	203.09	231.32	198.14	211.44	210.998	241.88	229.1	251	202.03	209.81	226.764	mRNA	membrane-associated progesterone receptor component 1, transcript variant X1
LOC111688639	221.89	206.42	199.77	254.05	182.66	212.958	205.19	223.56	208.22	232.06	217.257	222.65	210.02	250.78	232.62	207.47	224.708	mRNA	cytochrome P450 6d-like
LOC111677001	199.87	200.91	228.07	210.96	223.98	212.758	215.78	203.96	226.22	223.01	217.243	238.93	251.81	232.56	246.95	258.2	245.69	mRNA	probable transaldolase
LOC111680540	213.85	218.37	211.91	211.09	208.38	212.72	212.04	194.44	205.04	212.81	206.082	205.18	208.34	208.4	219.69	219.1	212.142	mRNA	eukaryotic translation initiation factor 3 subunit I
LOC111678028	212.47	215.36	205.47	221.07	206.27	212.128	194.67	214.33	179.75	186.23	193.745	214.75	203.24	228.47	197.19	210.01	210.732	mRNA	transmembrane emp24 domain-containing protein eca
LOC111676856	202.33	222.17	193.22	252.39	189.69	211.96	166.96	225.9	186.21	191.61	192.67	215.71	204.68	221.04	167	175.73	196.832	mRNA	beclin-1-like protein A
LOC111679540	208.75	190.65	236.38	192.56	230.83	211.834	264.2	210.54	271.29	246.55	248.145	243.67	224.74	173.59	273.69	281	239.338	mRNA	NEDD8
LOC111677855	208.56	220.17	185.87	236.49	203.47	210.912	200.32	228.74	194.47	209.2	208.183	236.87	225.67	248.77	199.47	204.03	222.962	mRNA	membrane-associated progesterone receptor component 1, transcript variant X2
LOC111677826	208.75	224.36	193.67	214.55	211.97	210.66	205.32	220.22	205.6	256.36	221.875	222.91	209.84	226.71	251.61	222.87	226.788	mRNA	microsomal glutathione S-transferase 1-like, transcript variant X2
LOC111676413	179.89	239.89	184.39	236.84	212.09	210.62	179.02	215.53	152.43	168.68	178.915	119.25	114.51	138.01	92.63	106.84	114.248	mRNA	glutamine synthetase 1, mitochondrial
LOC111674944	217.95	217.18	192.1	193.22	228.78	209.846	200.75	220.39	209.66	233.52	216.08	200.88	177.3	179.53	219.69	192.53	193.986	mRNA	odorant receptor 42b-like
LOC111686109	232.41	181.8	263.79	129.07	240.56	209.526	247.88	153.07	288.31	245.26	233.63	210.54	241.35	146.41	281.75	303.38	236.686	mRNA	protein transport protein Sec61 subunit beta
LOC111690896	226.45	203.53	208.1	204.13	196.49	207.74	153.27	155.42	132.5	133.7	143.722	147.59	152.85	143.33	124.68	145.51	142.792	ncRNA	uncharacterized LOC111690896
LOC111691228	210.48	198.42	214.65	198.24	212.68	206.894	214.87	203.86	210.12	213.67	210.63	223.91	222.13	225.52	243.07	232.36	229.398	mRNA	proteasome subunit beta type-5
LOC111677670	180.93	201.8	204.11	234.06	212.16	206.612	219.58	247.44	224.13	194.32	221.368	309.43	329.83	312.44	296.55	296.05	308.86	mRNA	putative uncharacterized protein DDB_G0277255
LOC111681570	192.5	208.02	202.34	222.17	205.2	206.046	198.32	212.9	181.02	196.23	197.118	217.71	204.42	214.36	208	212.43	211.384	mRNA	transmembrane emp24 domain-containing protein 2
LOC111680096	204.71	218.22	182.45	216.18	208.13	205.938	187.61	216.83	204.24	208.92	204.4	215.95	201.03	253.41	195.48	192.23	211.62	mRNA	elongin-B
LOC111689731	196.58	201.48	207.54	237.35	186.53	205.896	177.67	194.13	158.1	148.22	169.53	197.72	177.71	202.09	147.61	163.58	177.742	mRNA	endoplasmic reticulum chaperone BiP, transcript variant X1
LOC111677211	207.25	219.95	168.36	225.04	207.93	205.706	198.53	268.49	220.98	233.77	230.442	247.49	256.2	271.24	234.74	219.66	245.866	mRNA	heat shock protein beta-1, transcript variant X1
LOC111679171	209.08	227.82	166.63	239.4	185.01	205.588	163.75	214.59	189.41	217.91	196.415	170.21	172.22	206.18	170.72	143.84	172.634	mRNA	ATP-binding cassette sub-family G member 1, transcript variant X1
LOC111687092	189.76	215.94	218.2	187.24	215.65	205.358	237.43	192.62	243.82	221.31	223.795	211.64	227.01	208.94	212.76	237.2	219.51	mRNA	coiled-coil-helix-coiled-coil-helix domain-containing protein 2, transcript variant X1
LOC111676621	203.45	218.47	188.54	212.83	203.06	205.27	192.57	214.55	203	237.63	211.938	232.95	216.09	216.04	221.17	211.7	219.59	mRNA	translocon-associated protein subunit gamma
LOC111690092	218.43	208.7	201.8	190.33	204.72	204.796	206.34	213.19	220.91	220.07	215.127	206.6	217.78	212.4	238.69	223.79	219.852	mRNA	cilia- and flagella-associated protein 36
LOC111687242	219.65	202.59	211.26	184.14	205.02	204.532	210.88	189.02	208.08	219.91	206.972	226.51	226.31	206.28	270.22	236.94	233.252	mRNA	proteasome subunit alpha type-4
LOC111678626	204.09	214.05	187.69	192.44	222.69	204.192	229.63	210.86	188.66	212.97	210.53	251.53	209.21	209.95	249.46	223.07	228.644	mRNA	EF-hand calcium-binding domain-containing protein 1
LOC111682429	201.61	205.22	198.87	230.69	183.74	204.026	175.56	199.51	180.57	170.67	181.577	175.83	163.95	176.78	146.75	157.35	164.132	mRNA	pyruvate carboxylase, mitochondrial
LOC111690871	203.96	214.78	187.73	220.67	190.19	203.466	174.79	203.94	197.12	196.38	193.058	193.13	195.64	212.76	176.34	182.58	192.09	mRNA	AP-2 complex subunit mu
LOC111688120	209.19	207.13	192.78	219	188.85	203.39	189.99	178.59	204.14	189.61	190.583	202.37	192.08	209.25	169.26	187.58	192.108	mRNA	eukaryotic translation initiation factor 2A
LOC111675919	208.22	197.69	228.7	167.48	213.18	203.054	214.07	186.61	213.74	212.99	206.853	212.19	233.17	187.54	241.57	243.78	223.65	mRNA	proteasome subunit alpha type-5
LOC111681706	193.59	211.68	191.92	240.53	177.31	203.006	170.37	201.79	181.89	180.57	183.655	199.1	197.49	215.35	176.57	193.58	196.418	mRNA	transketolase-like protein 2
LOC111676632	197.75	208.52	204.69	185.1	213.04	201.82	210.34	219.93	190.67	219.3	210.06	231.23	219.73	207.01	247.96	214.17	224.02	mRNA	REPTOR-binding partner
LOC111690410	207.23	212.87	165.83	251.22	171.61	201.752	172.15	230.2	208.9	182.84	198.523	210.37	223.71	247	161.81	168.59	202.296	mRNA	putative uncharacterized protein DDB_G0286901, transcript variant X2
LOC111678546	208.13	206.6	190.61	212.71	187.1	201.03	186.08	196.79	189.82	184.39	189.27	185.31	193.71	183.01	171.84	180.65	182.904	mRNA	heat shock 70 kDa protein cognate 5
LOC111684358	213.37	189.43	212.27	168.58	216.56	200.042	222.07	183.32	175.02	193.48	193.472	197.94	174.49	160.4	209.18	206.28	189.658	mRNA	probable small nuclear ribonucleoprotein Sm D2
LOC111677698	205.3	201.26	200.23	188.3	204.46	199.91	199.2	191.19	193.61	196.72	195.18	202.12	205.39	209.32	220.51	212.31	209.93	mRNA	charged multivesicular body protein 2a
LOC111683444	342.37	181.15	167.2	180.41	128.3	199.886	265.27	238.91	232.3	113.64	212.53	178.2	180.9	201.96	151.59	203.56	183.242	mRNA	activity-regulated cytoskeleton associated protein 1-like
LOC111678893	202.44	199.84	183.3	210.22	200.95	199.35	189.29	215.99	209.43	200.94	203.913	179.28	182.5	176.28	178.14	160.53	175.346	mRNA	chitinase-like protein Idgf2
LOC111678747	192.51	207.7	182.43	227.62	183.76	198.804	177.07	210.69	193.62	194.39	193.942	221.01	209.11	221.03	187.77	183.08	204.4	mRNA	ankyrin-3
LOC111684815	199.23	208.69	195.14	185.78	200.76	197.92	213.15	203.64	208.27	191.78	204.21	220.72	212.93	196.54	201.5	221.93	210.724	mRNA	charged multivesicular body protein 5
LOC111686681	200.71	192.48	196.09	193.72	206.38	197.876	163.12	169.24	174.85	151.45	164.665	167.19	155.47	137.97	171.46	177.68	161.954	mRNA	rhythmically expressed gene 2 protein
LOC111683497	192.84	207.64	170.89	230.3	184.9	197.314	172.65	233.88	192.37	213.43	203.082	194.54	191.13	259.73	194.58	195.98	207.192	mRNA	ubiquitin-conjugating enzyme E2 variant 2
LOC111676141	203.93	189.39	204.02	182.35	204.75	196.888	195.9	177.86	206.82	206.71	196.822	214.22	225.23	211.45	238.91	236.6	225.282	mRNA	26S proteasome regulatory subunit 4
LOC111691128	190.65	195.65	200.3	200.14	196.53	196.654	176.39	186.11	185.13	174.72	180.588	202.35	190.11	197.29	182.41	196.44	193.72	mRNA	dolichyl-diphosphooligosaccharide--protein glycosyltransferase 48 kDa subunit
LOC111687863	183.72	164.93	225.97	195.96	211.42	196.4	224.82	181.28	216.86	201.73	206.173	198.02	212.67	172.81	218.02	222.74	204.852	mRNA	signal peptidase complex subunit 1
LOC111676827	193.37	198.05	200	189.92	195.12	195.292	202.95	195.37	203.55	199.54	200.352	207.92	201.4	206.72	209.93	212.26	207.646	mRNA	vacuolar protein sorting-associated protein VTA1homolog
LOC111676990	197.63	189.82	186.39	193.46	207.58	194.976	194.31	179.42	194.36	220.73	197.205	201.33	178.74	190.84	215.34	186.03	194.456	mRNA	trypsin beta-like
LOC111683368	186.05	195.75	188.07	210.58	192.04	194.498	172.96	197.38	193.07	180.8	186.053	187.08	175.03	196.45	154.95	168.11	176.324	mRNA	V-type proton ATPase subunit C-like
LOC111676006	186.17	195.4	188.63	215.27	186.5	194.394	179	190.32	168.51	168.33	176.54	202.27	200.2	217.66	191.03	180.84	198.4	mRNA	uncharacterized LOC111676006, transcript variantX2
LOC111674882	200.27	198.68	187.5	191.75	191.57	193.954	193.31	197.06	212.37	214.41	204.287	225.8	220.9	207.18	231.02	224.82	221.944	mRNA	26S proteasome regulatory subunit 10B
LOC111679314	196.14	204.11	177.65	215.42	176.13	193.89	170.43	207.41	169.77	161.81	177.355	187.82	163.28	187.4	141.77	174.2	170.894	mRNA	fatty acyl-CoA reductase wat
LOC111691064	203.22	187.62	202.23	187.17	184.28	192.904	193.29	199.69	185.43	163.39	185.45	205.12	188.88	206.71	171.81	190.02	192.508	mRNA	protein rolling stone
LOC111681567	186.28	176.59	196.51	210.77	193.08	192.646	200.65	190.75	222.97	186.88	200.312	213.64	233.43	204.93	185.94	202.64	208.116	mRNA	ATP-dependent RNA helicase p62, transcript variant X1
LOC111674832	196.77	193.17	181.82	199.49	190.59	192.368	168.27	187.96	114.59	121.63	148.113	192.5	157.57	164.97	133.18	118.12	153.268	mRNA	uncharacterized LOC111674832, transcript variantX4
LOC111676409	188.23	190.57	196.79	198.93	182.58	191.42	186.3	184.35	177.42	193.88	185.487	202.11	184.32	208.51	204.39	205.13	200.892	mRNA	trans-1,2-dihydrobenzene-1,2-diol dehydrogenase-like
LOC111680482	198.32	194.64	158.69	184.77	217.87	190.858	210.36	244.86	221.72	193.61	217.638	151.74	188.58	182.6	229.06	170.28	184.452	mRNA	uncharacterized LOC111680482
LOC111685233	192.69	191.54	155.38	242.78	169.13	190.304	157.95	198.21	185.01	180.26	180.357	174.36	158.77	197	145.39	158	166.704	mRNA	V-type proton ATPase subunit E, transcript variant X1
LOC111674832	194.7	191.19	179.61	197.34	188.32	190.232	166.79	186.74	113.49	120.67	146.922	190.35	155.61	162.72	131.44	116.32	151.288	mRNA	uncharacterized LOC111674832, transcript variantX3
LOC113201676	164.4	192.21	164	209.95	220.13	190.138	177.09	224.54	213.24	246.06	215.233	292.43	264.43	280.66	320.44	301.68	291.928	mRNA	cytochrome P450 9f2-like
LOC111677256	186.8	193.23	181.23	193.57	195.55	190.076	202.06	214.4	198.21	204.59	204.815	221.71	207.08	220.54	208.02	217.28	214.926	mRNA	thioredoxin, mitochondrial
LOC124420801	139.06	192.15	170.44	262.92	183.57	189.628	209.28	314.91	271.98	156.94	238.278	307.11	348.37	298.08	331.98	265.84	310.276	mRNA	chymotrypsin inhibitor-like
LOC111689731	182.52	184.37	193.93	212.49	173.03	189.268	165.74	175.61	152.77	139.58	158.425	183.68	167.54	182.58	139.98	155.1	165.776	mRNA	endoplasmic reticulum chaperone BiP, transcript variant X2
LOC111687670	197.17	196.02	175.53	181.99	194.42	189.026	185.31	185.79	170.52	189.37	182.748	192.4	197	183.79	177.16	186.6	187.39	mRNA	SUMO-conjugating enzyme UBC9-B
LOC111684662	184.98	195.8	193.63	175.03	195.42	188.972	208.55	187.14	181.85	199.03	194.142	208.04	199.94	183.14	189.82	204.58	197.104	mRNA	NADH dehydrogenase [ubiquinone] 1 beta subcomplex subunit 10
LOC111689731	182.3	183.96	193.33	212.27	172.75	188.922	165.74	175.46	151.73	139.26	158.048	183.55	166.91	182.58	139.41	154.98	165.486	mRNA	endoplasmic reticulum chaperone BiP, transcript variant X3
LOC111688894	179.33	206.52	165.04	216.1	176.46	188.69	172.43	200.68	173.62	154.56	175.322	177.84	164.34	177.19	135.01	148.92	160.66	mRNA	pyruvate dehydrogenase (acetyl-transferring) kinase, mitochondrial
LOC111681810	181.98	195.95	166.58	232.26	163.29	188.012	168.03	223.94	218.19	198.51	202.168	212.1	245.85	248.87	247.55	201.2	231.114	mRNA	CD109 antigen
LOC111688721	182.29	173.54	183.38	194	205.46	187.734	233.18	283.76	273.12	194.49	246.138	253.58	271.94	265.17	317.19	311.24	283.824	mRNA	uncharacterized LOC111688721
LOC111684342	196.25	177.71	200.44	172.9	189.35	187.33	209.56	179.09	216.21	206.43	202.822	201.52	195.71	169	201.5	237.39	201.024	mRNA	RING-box protein 1A
LOC111682567	78.88	192.54	172.84	274.65	215.6	186.902	225.37	247.36	214.42	275.61	240.69	202.04	146.7	125.23	188.51	167.7	166.036	ncRNA	uncharacterized LOC111682567
LOC111682721	176.75	176.2	187.29	220.15	173.63	186.804	183.75	192.64	181.95	145.58	175.98	202.79	202.17	206.06	139.87	178.3	185.838	mRNA	ethanolamine-phosphate cytidylyltransferase
LOC111682730	189.95	185.15	194.23	177.55	184.05	186.186	201.18	181.51	203.25	187.94	193.47	205.55	195.06	173.26	212.06	216.05	200.396	mRNA	26S proteasome non-ATPase regulatory subunit 4
LOC111681454	185.11	198.91	195.19	160.3	189.31	185.764	189.2	174.76	181.98	189.19	183.782	178.72	187.68	182.41	198.14	208.36	191.062	mRNA	V-type proton ATPase subunit e
LOC111677211	185.94	197.53	152.56	201.45	190.92	185.68	180.46	243	197.22	209.16	207.46	227.37	236.88	246.61	216.12	202.85	225.966	mRNA	heat shock protein beta-1, transcript variant X2
LOC111679064	177.63	183.62	186.35	192.35	188.44	185.678	175.92	191.39	175.74	173.71	179.19	182	174.97	190.75	180.73	184.78	182.646	mRNA	protein D1
LOC111689264	191.97	199.26	176.14	185.26	175.45	185.616	177.1	192.06	188.27	195.86	188.322	193.51	188.81	208.38	184.6	181.12	191.284	mRNA	nascent polypeptide-associated complex subunit alpha, transcript variant X2
LOC111678602	190.34	185.25	176.9	191.32	180.97	184.956	176.41	172	167.96	156.75	168.28	196.02	176.44	166.08	154.64	171.85	173.006	mRNA	alanine aminotransferase 1
LOC111690518	159.98	230.44	143.06	196.56	194.42	184.892	186.14	259.89	153.7	178.34	194.518	211.86	234.21	222.26	221.58	201.34	218.25	mRNA	extensin
LOC111690855	185.53	197.87	173.34	183.65	183.82	184.842	167.78	180.09	150	160.15	164.505	169.93	161.04	173.94	141.17	142.16	157.648	mRNA	uncharacterized LOC111690855, transcript variantX1
LOC111674832	189.47	186.29	172.29	192.13	183.5	184.736	160.71	182.67	107.69	116.23	141.825	184.25	151.8	161.93	128.67	112.78	147.886	mRNA	uncharacterized LOC111674832, transcript variantX2
LOC111690246	177.54	197.91	179.38	179.21	185.13	183.834	168.13	173.75	166.09	178.37	171.585	175.91	179.26	179.7	172.68	180.87	177.684	mRNA	MICOS complex subunit MIC27
LOC124420277	184.25	184.79	176.06	200.02	172.31	183.486	169.63	164.63	164.33	169.93	167.13	171.09	168.94	162.4	158.4	151.14	162.394	mRNA	succinyl-CoA:3-ketoacid-coenzyme A transferase, mitochondrial
LOC111682298	182.12	191.18	161.87	204.4	177.16	183.346	171.35	181.26	180.51	179.25	178.093	183.63	180.51	181.24	150.56	161.28	171.444	mRNA	isocitrate dehydrogenase [NAD] subunit gamma, mitochondrial, transcript variant X1
LOC111688742	164.84	157.76	229.95	148.42	214.32	183.058	252.57	167.75	264.76	213.1	224.545	215.18	220.59	164.88	258.28	253.7	222.526	mRNA	probable 26S proteasome complex subunit sem1
LOC111689264	190.45	197.31	175.11	178.99	173.19	183.01	171.52	189.19	183.3	193.74	184.438	190.64	186.3	204.12	183.38	179.58	188.804	mRNA	nascent polypeptide-associated complex subunit alpha, transcript variant X1
LOC111680201	158.3	190.84	131.12	216.47	217.71	182.888	211.28	257.9	166.92	114.5	187.65	149.81	249.23	177.29	141.44	153.58	174.27	mRNA	uncharacterized LOC111680201
LOC111688064	182.94	191.3	176.09	182.47	179.9	182.54	180.64	171.21	171.58	174.32	174.438	185.95	178.39	185.08	165.99	182.81	179.644	mRNA	protein slowmo
LOC111678406	179.85	191.81	168.92	196.47	172.32	181.874	174.83	190.26	171.95	184.52	180.39	185.65	182.45	209.45	162.93	181.63	184.422	mRNA	eukaryotic translation initiation factor 3 subunit H
LOC111690855	181.58	193.48	173.3	179.61	180.31	181.656	165.28	176.28	148.24	156.88	161.67	166.2	158.11	170.26	140.18	141.33	155.216	mRNA	uncharacterized LOC111690855, transcript variantX3
LOC111683090	186.01	183.38	180.93	189.59	166.46	181.274	159.09	158.03	175.61	160.29	163.255	162.04	173.7	172.17	148.62	166.87	164.68	mRNA	ATP-dependent RNA helicase bel
LOC111686452	175.23	185.12	170.53	191.8	180.95	180.726	162.67	182.23	157.81	167.48	167.547	206.25	181.91	198.37	178.79	189.44	190.952	mRNA	juvenile hormone epoxide hydrolase 1
LOC111681470	183.97	166.32	235.84	122.88	193.69	180.54	210.1	156.73	204.95	178.8	187.645	210.76	181.5	128.25	221.93	228	194.088	mRNA	acyl-CoA-binding protein
LOC111690855	180.93	192.81	169.45	178.94	179.83	180.392	164.11	175.63	146.86	156.85	160.863	166.17	157.59	169.64	138.1	139.09	154.118	mRNA	uncharacterized LOC111690855, transcript variantX4
LOC111687573	179.89	179.95	180.28	171.47	186.93	179.704	186.82	187.19	197.16	194.96	191.532	202.84	202.34	181.61	198.81	204.31	197.982	mRNA	ATPase ASNA1 homolog
LOC111690855	180.88	191.02	168.79	177.55	179.2	179.488	163.55	172.15	146.36	156.29	159.588	165.63	156.95	162.98	137.6	138.54	152.34	mRNA	uncharacterized LOC111690855, transcript variantX2
LOC111679288	173.58	172.44	180.63	179.7	189.59	179.188	176.79	165.86	168.19	169.15	169.998	177.66	183.16	168.4	171.01	188.54	177.754	mRNA	fatty-acid amide hydrolase 2
LOC124419770	179.7	173.53	172.4	189.73	176.98	178.468	151.48	180.78	174.7	162.3	167.315	174.73	182.45	161.92	159.45	162.58	168.226	mRNA	protein unc-13 homolog B-like
LOC111689138	198.87	193.67	174.73	148.02	176.61	178.38	179.68	159.81	204.55	206.64	187.67	163.15	179.5	187.12	205.01	204.21	187.798	mRNA	RNA-binding protein Rsf1
LOC111688714	185.7	186.14	159.08	188.11	172.81	178.368	163.37	200.42	182.84	195.03	185.415	198.34	185.83	199.57	178.38	176.13	187.65	mRNA	uncharacterized LOC111688714, transcript variantX2
LOC111679042	169.29	175.9	181.27	187.49	177.48	178.286	172.64	177.13	185.58	180.79	179.035	201.18	182.02	186.18	189.83	188.9	189.622	mRNA	peroxisomal biogenesis factor 19
LOC111690953	189.92	160.33	207.49	133.16	199.38	178.056	190.67	139.72	181.17	167.24	169.7	185.86	158.93	143.41	196.85	218.41	180.692	mRNA	translocator protein
LOC111686621	173.59	180.32	182.8	176.19	177	177.98	169.57	175.33	160.78	152.73	164.602	186.21	174.15	176.01	167.73	175.14	175.848	mRNA	tumor suppressor candidate 3
LOC111678959	178.09	176.71	184.07	158.33	192.48	177.936	176.53	168.21	194.98	185.24	181.24	179.37	161.7	168.27	170.07	177.4	171.362	mRNA	mpv17-like protein, transcript variant X1
LOC111686588	187.59	187.05	178.43	148.59	187.63	177.858	192.04	167.32	192.45	191.55	185.84	193.78	199.34	196.14	214.11	215.1	203.694	mRNA	transmembrane protein 50B
LOC111677258	185.97	185.92	159.4	181.02	174.86	177.434	157.19	182.08	159.8	178.21	169.32	182.15	186.35	203.86	204.69	178.94	191.198	mRNA	RNA polymerase II-associated protein 1
LOC124419024	175.68	169.39	169.75	192.48	178.39	177.138	179.98	208.41	209.66	189.74	196.947	205.4	214.44	220.99	216.2	199.74	211.354	mRNA	chitinase-like protein Idgf3
LOC111677347	174.59	164.7	183.76	170.16	191.89	177.02	187.96	178.98	175.94	187.75	182.657	201.09	197.34	184.14	204.03	216.31	200.582	mRNA	succinate dehydrogenase assembly factor 2-A, mitochondrial
LOC111674832	181.52	177.99	163.02	182.99	177.08	176.52	153.45	177.51	101.78	110.8	135.885	177.53	146.43	156.95	124.61	107.03	142.51	mRNA	uncharacterized LOC111674832, transcript variantX1
LOC111688165	179.66	173.74	176.47	175.16	177.45	176.496	172.23	175.79	202.49	194.04	186.137	194.73	197.44	197.07	198.11	200.48	197.566	mRNA	26S proteasome non-ATPase regulatory subunit 11
LOC111677902	182.23	176.5	172.19	168.77	176.12	175.162	174.61	174.85	159.39	182.22	172.768	191.63	187.72	188.75	185.25	180.39	186.748	mRNA	uncharacterized protein CG1161
LOC111690772	173.38	184.75	165.35	175.84	174.8	174.824	169.44	171.46	143.04	152.53	159.117	166.37	160.04	176.91	169.02	153.4	165.148	mRNA	peroxisomal membrane protein 11C
LOC111690855	175.92	184.78	165.88	172.82	173.47	174.574	158.8	169.48	144.8	153.44	156.63	162.08	154.17	160.56	136.05	137.07	149.986	mRNA	uncharacterized LOC111690855, transcript variantX5
LOC111689300	171.34	181.88	170.91	170.68	178.01	174.564	174.29	170.9	170.89	182.75	174.707	189.54	189.93	196.35	195.05	185.74	191.322	mRNA	cytochrome P450 4ae1-like
LOC111681438	176.54	177.92	164.42	172.26	178.71	173.97	149.55	175.26	172.45	183.08	170.085	181.81	194.01	175.5	209.51	200.92	192.35	mRNA	26S proteasome regulatory subunit 6B
LOC111687306	168.89	173.35	172.59	174.77	178.23	173.566	174.36	193.57	172.24	192.83	183.25	192.44	188.34	216.87	186.16	198.65	196.492	mRNA	small ubiquitin-related modifier 3
LOC111676500	144.88	197.8	150.22	181.75	191.04	173.138	205.77	246.55	161.52	221.64	208.87	304.27	285.19	287.11	352.26	270.25	299.816	mRNA	sarcocystatin-A-like
LOC111677733	178.42	172.74	165.91	181.52	166.75	173.068	152.22	166.55	162.92	175.8	164.373	164.38	157.75	182.92	152.84	165.74	164.726	mRNA	histone H3.3A, transcript variant X2
LOC111681186	177.16	162.98	167.11	165.91	192.03	173.038	178.91	177.39	183.21	168.63	177.035	178.97	164.01	147.9	170.02	157.38	163.656	mRNA	ribonucleoprotein RB97D, transcript variant X8
LOC111690881	175.6	175.85	170.47	169.88	173.33	173.026	171.87	170.14	184.75	182.19	177.238	180.7	186.43	184.53	202.27	202	191.186	mRNA	26S proteasome non-ATPase regulatory subunit 6
LOC111682668	162.67	169.91	168.33	187.09	176.79	172.958	167	187.5	162.94	150.64	167.02	190.48	180.89	189.56	156.29	180.68	179.58	mRNA	aldo-keto reductase family 1 member B1-like, transcript variant X1
LOC111684774	176.49	169.23	190.71	152.54	172.6	172.314	192.89	147.49	162.87	133.75	159.25	170.4	163.69	124.66	134.88	165	151.726	mRNA	3-oxoacyl-[acyl-carrier-protein] reductase FabG-like
LOC111683863	169.74	171.47	164.83	181.4	166.33	170.754	157.45	166.52	161.96	154.79	160.18	174.08	175.03	165.15	160.03	166.82	168.222	mRNA	dolichyl-diphosphooligosaccharide--protein glycosyltransferase subunit STT3B
LOC111679395	168.63	170	163.77	168.29	180.8	170.298	162.17	179.12	187.06	197.55	181.475	189.09	180.47	188.12	185.71	181.22	184.922	mRNA	stress-associated endoplasmic reticulum protein 2
LOC111690982	176.98	169.64	169.87	170.44	163.76	170.138	161.14	164.56	176.12	183.42	171.31	195.84	194.28	177.24	204.41	198.51	194.056	mRNA	26S proteasome non-ATPase regulatory subunit 13
LOC111684418	167.49	174.91	162.26	179.53	166.48	170.134	186.4	222.63	210.46	183.96	200.863	197.47	198.17	200.82	195.71	188.49	196.132	mRNA	serine protease inhibitor 42Dd-like, transcript variant X1
LOC111678729	161.08	153.15	150.76	203.48	182.15	170.124	186.72	224	199.34	155.13	191.298	308.23	298.73	248.84	235.25	247.8	267.77	mRNA	transferrin
LOC111682355	177.68	163.83	177.83	160.15	170.7	170.038	164.87	165.65	180.93	173.96	171.352	165.35	166.52	156.44	180.61	168.98	167.58	mRNA	fatty acid hydroxylase domain-containing protein2
LOC111687861	170.81	180.37	150.2	186.78	161.6	169.952	157.82	189.52	154.49	182.72	171.138	189.25	177.6	203.13	164.95	164.2	179.826	mRNA	GTP-binding protein SAR1b, transcript variant X1
LOC111690851	168.06	167.61	169.25	174.58	170.25	169.95	157.26	155.88	165.32	172.34	162.7	147.85	147.46	134.14	144.84	143.72	143.602	mRNA	succinyl-CoA:3-ketoacid-coenzyme A transferase, mitochondrial
LOC111689383	178.75	166.78	175.67	154.57	172.58	169.67	167.53	149.34	177.76	176.51	167.785	180.99	192.23	153.99	202.83	187.44	183.496	mRNA	26S proteasome regulatory subunit 7
LOC111677010	177.73	163.78	181.48	160.46	164.76	169.642	164.52	157.26	174.31	161.69	164.445	184.82	185.26	157.41	160.57	172.96	172.204	mRNA	trifunctional enzyme subunit beta, mitochondrial
LOC111683088	167.83	166.96	178.55	175.44	158.69	169.494	166.44	159.42	176.39	169.03	167.82	190.62	194.46	174.87	174.11	183.77	183.566	mRNA	very long-chain specific acyl-CoA dehydrogenase,mitochondrial-like
LOC111687092	157.14	175.06	182.85	152.76	179.51	169.464	194.43	154.21	189.48	177.67	178.947	171.14	186.45	164.93	173.1	194.83	178.09	mRNA	coiled-coil-helix-coiled-coil-helix domain-containing protein 2, transcript variant X2
LOC111683426	171.45	166.71	152.98	166.48	189.49	169.422	201.16	211.56	156.37	123.02	173.028	211.77	219.37	224.19	200.38	225.53	216.248	mRNA	uncharacterized LOC111683426
LOC111682074	161.36	162.25	178.01	181.74	160.23	168.718	160.35	140.91	132.89	129.63	140.945	154.62	156.94	152.14	134.35	139.72	147.554	mRNA	probable 3-hydroxyisobutyrate dehydrogenase, mitochondrial
LOC111682801	160.49	168.47	165.45	196.03	152.53	168.594	173.87	181.75	118.29	105.03	144.735	133.39	98.12	155.67	82.62	90.29	112.018	mRNA	repetin
LOC111682295	174.01	168.24	168.71	160.41	168.28	167.93	160.64	158.08	161.82	165.05	161.398	176.77	172.01	169.95	163.82	162.52	169.014	mRNA	dnaJ homolog subfamily B member 12
LOC111690292	186.55	167.45	159.88	167.43	157.25	167.712	181.13	189.87	173.68	170.05	178.683	171.24	175.03	178.15	159.27	178.91	172.52	mRNA	probable fatty acid-binding protein
LOC111689278	172.31	175.33	154.81	156.95	175.52	166.984	156.22	179.31	155.8	178.62	167.488	165.42	160.51	168.8	174.85	155.53	165.022	mRNA	ninjurin-A, transcript variant X2
LOC111690800	167.48	171.65	154.35	173.65	167.12	166.85	148.21	173.69	176.77	167.86	166.632	177.93	181.66	167.22	171.21	177.68	175.14	mRNA	DEAD-box helicase Dbp80
LOC111675890	166.14	171.56	168.84	162.36	165.24	166.828	165.82	158.23	170.99	165.72	165.19	169.53	171.08	153.73	167.45	161.21	164.6	mRNA	electron transfer flavoprotein subunit alpha, mitochondrial
LOC111689259	164.75	151.63	192.17	147.12	177.71	166.676	188.29	174.76	178.34	178.99	180.095	184.09	193.89	168.94	217.78	184.7	189.88	mRNA	uncharacterized LOC111689259
LOC111690768	153.01	177.53	170.55	168	163.63	166.544	155.27	168.69	152.18	167.21	160.838	173.29	165.48	162.22	162.56	169.75	166.66	mRNA	electron transfer flavoprotein subunit beta
LOC111682668	156.55	163.11	161.38	180.28	169.93	166.25	160.51	180.94	156.67	144.79	160.727	183.78	174.21	182.43	150.25	174.37	173.008	mRNA	aldo-keto reductase family 1 member B1-like, transcript variant X3
LOC111682668	156.26	162.72	161.03	180	169.6	165.922	160.28	180.46	156.23	144.48	160.363	183.29	173.9	181.95	149.92	174.01	172.614	mRNA	aldo-keto reductase family 1 member B1-like, transcript variant X2
LOC111676404	161.95	175.57	155.48	170.42	163.92	165.468	164.75	169.3	147.47	169.55	162.767	175.66	165.53	179	166.51	170.21	171.382	mRNA	ubiquitin-conjugating enzyme E2 N, transcript variant X2
LOC111679671	165.34	165.66	174.44	153.75	167.81	165.4	162.9	147.73	168.41	168.97	162.002	172.64	166.92	136.79	163.37	169.93	161.93	mRNA	pyruvate dehydrogenase E1 component subunit beta, mitochondrial, transcript variant X2
LOC111684528	175.99	156.05	163.18	133.72	197.9	165.368	152.16	152.33	152.64	128.75	146.47	101.52	98.07	81.12	99.54	103.36	96.722	mRNA	regucalcin
LOC111678461	172.12	168.63	164.47	143.05	178.05	165.264	195.08	155.87	185.76	190.84	181.888	199.64	181.29	181.69	206.37	205.47	194.892	mRNA	dynein light chain roadblock-type 2
LOC111689388	161.21	162.45	173.05	157.8	170.52	165.006	174.28	169.13	161.96	171	169.093	155.7	158.67	182.79	179.39	167.64	168.838	mRNA	signal peptidase complex subunit 3
LOC111678374	135.54	181.67	142.8	192.51	170.65	164.634	163.55	184.23	166.55	143.76	164.522	158.07	164.21	178.73	166.26	149.28	163.31	mRNA	cytochrome b5-related protein
LOC111679171	167.56	179.62	135	189.3	149.03	164.102	131.27	172.05	150.22	174.83	157.093	137.84	138.73	164.46	138.31	117.72	139.412	mRNA	ATP-binding cassette sub-family G member 1, transcript variant X3
LOC111683420	152.19	178.73	143.02	152.57	193.48	163.998	181.11	208.86	146.59	138.17	168.683	247.97	264.41	268.87	240.51	226.8	249.712	mRNA	uncharacterized LOC111683420
LOC111675778	170.36	170.69	152.28	165.64	157.06	163.206	149.96	161.81	159.98	171.81	160.89	178.85	170.46	174.43	184.78	168.59	175.422	mRNA	26S proteasome regulatory subunit 6A-B
LOC111679171	166.55	178.53	134.18	188.15	148.11	163.104	130.47	171	149.31	173.77	156.138	137	137.89	163.46	137.47	117.01	138.566	mRNA	ATP-binding cassette sub-family G member 1, transcript variant X2
LOC124421292	162.53	156.44	179.26	159.32	157.57	163.024	174.03	156.48	164.21	127.67	155.597	184.67	179.73	154.45	135.28	151.1	161.046	mRNA	ethanolamine-phosphate cytidylyltransferase-like
LOC111680504	154.57	173.59	143.99	189.82	150.92	162.578	142.27	168.62	143.53	149.81	151.058	156.57	154.4	189.34	140.84	145.52	157.334	mRNA	chloride intracellular channel exc-4
LOC111674921	161.32	156.3	158.59	173.89	159.52	161.924	153.83	162.24	159.02	146.62	155.428	168.72	165.26	177.97	143.7	160.48	163.226	mRNA	dolichyl-diphosphooligosaccharide--protein glycosyltransferase subunit 1
LOC111675504	161.24	145.95	153.34	190.08	158.74	161.87	137.96	159.92	133.62	141.04	143.135	72.74	67.41	73.01	54.4	59.76	65.464	mRNA	uncharacterized LOC111675504
LOC111685992	184.86	167.12	147.55	171.44	137.14	161.622	159.59	151.54	162.48	133.53	151.785	158.32	154.07	159.08	127.67	148.48	149.524	mRNA	putative uncharacterized protein DDB_G0285119, transcript variant X2
LOC111685920	152.06	183.18	127.5	197.06	148.12	161.584	147.38	187.24	159.24	157.88	162.935	183.7	168.4	207.85	132.62	149.81	168.476	mRNA	uncharacterized LOC111685920
LOC111675001	159.35	178.47	143.96	167.18	158.4	161.472	166.33	210.91	172.21	178	181.863	198.82	192.82	229.35	207.02	192.64	204.13	mRNA	uncharacterized LOC111675001, transcript variantX2
LOC111691259	164.11	164.72	143.64	170.84	161.31	160.924	155.06	179.03	154.1	165.9	163.523	181.22	172.33	194.35	153.18	152.88	170.792	mRNA	synaptobrevin, transcript variant X1
LOC111680018	168.61	150.74	174.36	133.77	176.94	160.884	186.65	143.68	189.42	169.23	172.245	164.64	179.14	150.49	189.06	192.45	175.156	mRNA	mitochondrial fission 1 protein
LOC111683793	162.33	174.91	147.04	180.17	139.46	160.782	145.47	151.83	177.11	159.04	158.363	144.42	142.42	153.49	168.82	141.31	150.092	mRNA	annexin B10-like
LOC111691259	163.78	164.01	143.39	170.73	161	160.582	154.81	178.59	153.74	165.89	163.257	181.09	171.63	194.21	152.43	152.61	170.394	mRNA	synaptobrevin, transcript variant X2
LOC124419321	159.02	165.46	145.37	180.33	151.77	160.39	146.86	153.4	158.86	144.09	150.803	161.99	164.14	175.21	131.85	135.2	153.678	mRNA	uncharacterized LOC124419321
LOC111685992	182.67	165.6	145.77	169.94	135.46	159.888	157.69	149.95	158.73	131.09	149.365	155.71	151.08	157.22	124.94	145.61	146.912	mRNA	putative uncharacterized protein DDB_G0285119, transcript variant X1
LOC111681224	157.66	150.36	169.72	163.58	157.7	159.804	154.62	140.33	146.63	225.04	166.655	176.41	148.75	213.03	192.69	147.87	175.75	mRNA	probable deoxycytidylate deaminase, transcript variant X1
LOC111684808	164.54	161.72	133.13	199.4	139.94	159.746	135.47	159.18	144.81	133.65	143.278	148.74	149.84	168.59	135.11	138.34	148.124	mRNA	integral membrane protein GPR155
LOC111691115	161.24	168.23	147.79	166.62	152.99	159.374	148.69	189.08	150.13	143.78	157.92	168.3	161.17	201.53	132.46	146.62	162.016	mRNA	ras-related protein Rab-10
LOC111688714	169.87	163.83	148.51	152.27	160.27	158.95	151.72	172.29	162.97	170.2	164.295	176.96	170.66	173.24	167.01	160.24	169.622	misc_RNA	uncharacterized LOC111688714, transcript variantX1
LOC111688276	160.52	157.85	159.01	165.56	151.75	158.938	160.4	167.81	159.62	143.77	157.9	170.63	192.04	169.43	140.19	145.58	163.574	mRNA	annexin B11, transcript variant X2
LOC111675001	156.45	175.31	141.96	165.12	155.67	158.902	162.59	208.81	168.99	174.33	178.68	196.22	189.02	227.57	202.51	189.18	200.9	mRNA	uncharacterized LOC111675001, transcript variantX1
LOC124420904	167.06	158.37	151.76	170.04	147.28	158.902	143.36	139.08	144.8	145.68	143.23	135.03	140.39	151.94	130.21	135.87	138.688	mRNA	serine/threonine-protein phosphatase PP2A 65 kDaregulatory subunit-like
LOC111677826	155.01	171.04	139.25	174.61	154.42	158.866	147.82	181.34	147.79	201.04	169.497	167.19	158.14	186.72	184.84	161.21	171.62	mRNA	microsomal glutathione S-transferase 1-like, transcript variant X1
LOC111687580	150.83	151.5	146.04	171.34	174.44	158.83	157.01	172.38	159.93	174.55	165.968	210.41	169.63	158.18	181.99	177.98	179.638	mRNA	uncharacterized LOC111687580
LOC111685429	146.57	157.88	159.33	167.55	162.82	158.83	156.19	153.57	146.52	174.5	157.695	157.67	161.37	150.65	162.65	162.6	158.988	mRNA	uncharacterized LOC111685429, transcript variantX1
LOC111677176	160.12	149.32	158.59	168.91	155.06	158.4	138.47	143.4	147.82	149.17	144.715	152.51	149.98	160.39	120.1	143.16	145.228	mRNA	NECAP-like protein CG9132
LOC111690252	156.81	140.68	191.8	129.56	173.11	158.392	178.79	134.86	179.28	163.4	164.082	160.26	171.22	144.66	184.2	198.08	171.684	mRNA	protein dj-1beta-like
LOC111685429	146.18	157.52	158.77	167.1	162.14	158.342	155.81	153.3	146.24	174.2	157.387	157.4	161.06	150.38	162.39	162.34	158.714	mRNA	uncharacterized LOC111685429, transcript variantX2
LOC111688276	160.42	157.42	157.6	165.25	150.78	158.294	158.8	166.76	159	143.11	156.918	169.01	188.48	169.33	139.04	145.34	162.24	mRNA	annexin B11, transcript variant X1
LOC111678058	167.14	165.48	142.05	164.99	149.07	157.746	158.76	177.69	179.16	171.12	171.683	163.85	170.82	189.76	172.08	155.21	170.344	mRNA	nucleosome assembly protein 1-like 1
LOC111686564	166.59	165.87	143.53	176.15	136.49	157.726	143.01	165.71	144.34	157.12	152.545	116.54	107.31	122.12	109.99	107.44	112.68	mRNA	odorant receptor Or2-like
LOC124419076	161.72	160.37	136.88	157.38	168.75	157.02	156.05	169.82	164.49	140.98	157.835	77.14	86.41	82.21	89.66	73.81	81.846	mRNA	collagen alpha-1(IV) chain-like
LOC111684418	154.74	161.08	151.88	162.33	154.76	156.958	174.92	202.8	198.84	170.12	186.67	181.81	184.72	182.16	181.06	177.87	181.524	mRNA	serine protease inhibitor 42Dd-like, transcript variant X2
LOC111678719	153.65	160.43	142.92	169.26	154.67	156.186	149.8	171.54	149.43	159.52	157.573	167.45	168.75	181.92	153.39	150.68	164.438	mRNA	ras-related protein Rab-5B, transcript variant X2
LOC111682298	154.59	161.34	138.52	175.02	149.38	155.77	148.9	153.51	155.01	150.86	152.07	157.44	155.13	152.62	126.62	139.84	146.33	mRNA	isocitrate dehydrogenase [NAD] subunit gamma, mitochondrial, transcript variant X2
LOC111676596	156.35	155.32	158.31	149.43	156.75	155.232	159.24	157.13	142.79	151.41	152.642	181.62	171.93	175.91	143.91	161.32	166.938	mRNA	probable medium-chain specific acyl-CoA dehydrogenase, mitochondrial
LOC111687861	154.51	164	136.26	172.71	148.16	155.128	143.76	172.53	144.71	167.32	157.08	172.5	160.81	185.29	150.29	149.57	163.692	mRNA	GTP-binding protein SAR1b, transcript variant X2
LOC111685343	148.4	157.38	153.39	158.48	157.92	155.114	149.57	143.38	152.77	158.52	151.06	164	160.15	155.65	158.73	161.49	160.004	mRNA	aldo-keto reductase family 1 member B1-like
LOC111681916	133.04	154.74	181.2	140.61	161.85	154.288	180.85	149.99	157.41	165.79	163.51	168.58	197.1	189.27	178.41	210.51	188.774	mRNA	farnesol dehydrogenase-like
LOC111678366	138.63	165.94	136.21	171.57	158.23	154.116	156.37	178.19	152.85	141.58	157.248	168.48	156.29	168.97	152.03	143.8	157.914	mRNA	uncharacterized LOC111678366
LOC111684785	155.06	158.67	143.98	159.45	152.78	153.988	153.33	164.65	153.4	160.72	158.025	186.6	189.95	202.88	180.99	176.18	187.32	mRNA	uncharacterized LOC111684785
LOC111679543	155.61	160.31	143.9	154.16	155.69	153.934	139.01	155.73	115.63	113.1	130.868	156.55	140.98	145.24	101.5	107.38	130.33	mRNA	2-acylglycerol O-acyltransferase 2-A-like
LOC111686308	160.84	152	148.05	155.87	152	153.752	155.37	159.55	149.99	158.05	155.74	158.81	166.75	171.69	143.63	160.75	160.326	mRNA	cAMP-regulated phosphoprotein 19
LOC111684240	150.17	156.12	154.22	148.55	157.62	153.336	153.23	141.21	156.95	165.18	154.142	155.07	157.8	160.94	156	157.13	157.388	mRNA	eukaryotic translation initiation factor 3 subunit G-1
LOC111678719	150.36	156.47	141.44	165.72	150.87	152.972	146.88	168.54	147.59	156.8	154.952	164.39	164.48	178.27	150.15	148.94	161.246	mRNA	ras-related protein Rab-5B, transcript variant X3
LOC111690262	153.64	149.61	143.78	170.82	146.35	152.84	149.35	160.05	155.27	144.54	152.302	150.22	137.23	157.14	139.23	134.68	143.7	mRNA	troponin C-akin-1 protein
LOC111679636	160.9	167.25	133.25	163.77	137.62	152.558	122.7	144.16	134.28	132.19	133.332	142.2	145.48	177.38	126.07	129.1	144.046	mRNA	polyadenylate-binding protein
LOC111678719	150.26	156.05	140.1	165.54	150.43	152.476	146.75	168.24	146.59	156.43	154.502	163.73	164.38	177.56	149.76	147.24	160.534	mRNA	ras-related protein Rab-5B, transcript variant X1
LOC111690227	117.7	210.43	112.88	135.78	185.09	152.376	194.81	274.99	170.41	138.96	194.793	260.68	226.65	225.54	175.1	229.95	223.584	mRNA	actin-57B
LOC111687019	159.71	151.48	147.04	158.27	143.6	152.02	143.85	139.37	153.99	146.29	145.875	154.71	149.59	150.56	141.38	143.63	147.974	mRNA	T-cell immunomodulatory protein
LOC111689278	157.94	163.67	131.83	148.91	154.11	151.292	140.34	176.13	144.7	173.21	158.595	159.16	154.63	167.95	167.55	147.8	159.418	mRNA	ninjurin-A, transcript variant X1
LOC111674554	155.01	149.26	142.05	157.65	143.41	149.476	129.02	146.74	164.93	159.87	150.14	151.45	158.52	154.62	146.32	148.61	151.904	mRNA	protein transport protein Sec61 subunit alpha
LOC111687521	141.52	144.92	148.48	152.82	159.17	149.382	166.2	198.03	157.74	160.66	170.657	187.17	191.38	205.91	214.49	176.58	195.106	mRNA	uncharacterized LOC111687521
LOC111682706	143.49	149.92	145.39	168.56	139.47	149.366	132.23	139.35	128.27	112.38	128.058	132.95	124.44	134.45	102.52	121.96	123.264	mRNA	NADP-dependent malic enzyme-like, transcript variant X2
LOC111689556	200.53	155.75	143.54	115.14	131.47	149.286	148.28	130.97	102.58	122.46	126.072	134.17	142.28	149.9	156.8	152.15	147.06	ncRNA	uncharacterized LOC111689556
LOC111677826	144.19	159.27	131.35	163.62	144.23	148.532	137.24	166	136.22	183.86	155.83	154.63	145.52	169.79	170.17	148.74	157.77	mRNA	microsomal glutathione S-transferase 1-like, transcript variant X3
LOC111688319	143.62	146.31	143.3	123.25	185.59	148.414	158.15	132.33	144.19	114.97	137.41	206.25	271.73	179.27	225.06	238.14	224.09	mRNA	glycine, alanine and asparagine-rich protein
LOC111681568	149.11	160.97	149.23	127.83	154.88	148.404	154.63	139.03	147.17	156.65	149.37	172.84	163.95	140.66	159.36	158.62	159.086	mRNA	uncharacterized LOC111681568
LOC111678597	146.47	155.17	132.07	176.27	128.3	147.656	129.76	173.58	137.79	135.83	144.24	163.73	147.5	188.32	124.22	126.44	150.042	mRNA	protein extra-macrochaetae
LOC111674611	140.5	138.13	145.31	178.22	135.5	147.532	124.45	135.24	118.68	108.02	121.597	133.05	118.12	133.28	93.97	111.05	117.894	mRNA	endoplasmin homolog
LOC124418942	129.66	127.74	209.91	90.13	179.75	147.438	199.55	112.03	199.2	111.18	155.49	186.82	171.16	105.91	239.77	248.33	190.398	mRNA	acanthoscurrin-1-like
LOC111689818	143.16	151.88	147.86	151.59	141.64	147.226	136.97	126.87	124.85	124.04	128.183	143.07	147.25	138.01	123.04	132.95	136.864	mRNA	probable methylmalonate-semialdehyde dehydrogenase [acylating], mitochondrial
LOC124419682	145.26	160.84	122.3	168.21	139.35	147.192	129.33	167.97	137.96	153.97	147.308	153.51	136.42	167.47	133.3	132.27	144.594	mRNA	isocitrate dehydrogenase [NAD] subunit beta, mitochondrial
LOC111690750	150.17	147.43	140.12	152.81	144.84	147.074	144.94	171.88	131.07	104.09	137.995	174.68	189.27	164.91	131.55	138.91	159.864	mRNA	fatty acyl-CoA reductase wat-like
LOC111683657	156.56	142.84	151.95	126.87	156.9	147.024	156.31	142.4	147.95	142.5	147.29	158.01	147.51	137.33	156.75	162.63	152.446	mRNA	thioredoxin reductase-like selenoprotein T homolog CG3887
LOC111685233	152.2	153.02	111.88	177.25	139.77	146.824	126.05	168.86	134.86	144.12	143.473	136.41	139.31	174.58	116.49	118.37	137.032	mRNA	V-type proton ATPase subunit E, transcript variant X2
LOC111677498	140.46	150.93	151.23	142.27	146.76	146.33	142.56	137.61	153.88	149.99	146.01	140.56	143.27	149.11	165.04	151.62	149.92	mRNA	cytochrome P450 CYP12A2-like
LOC111685355	139.93	152.52	129.68	165.89	137.05	145.014	131.48	151.07	132.8	147.3	140.662	144.64	135.84	155.95	133.81	130.96	140.24	mRNA	eukaryotic translation initiation factor 3 subunit L
LOC111685291	147.69	153.37	112.66	183.87	124.68	144.454	117.05	145.6	132.25	128.14	130.76	131.87	132.83	166.38	117.09	102.84	130.202	mRNA	uncharacterized LOC111685291
LOC111683319	133.41	148.1	137.85	155.98	146.87	144.442	142.78	152.83	143.01	151.47	147.523	147.36	154.23	160.44	145.19	145.51	150.546	mRNA	pyrimidodiazepine synthase
LOC111688836	146.02	131.05	167.22	113.32	161.03	143.728	158.97	121.1	160.35	152	148.105	154.21	165.31	133.94	171.6	162.71	157.554	mRNA	uncharacterized LOC111688836
LOC111684338	147.38	144.16	133.31	153.71	138.73	143.458	137.06	150.13	142.74	143.62	143.387	149.16	140.99	166.25	145.66	142.81	148.974	mRNA	eukaryotic translation initiation factor 3 subunit F-1
LOC111691259	145.89	148.91	127.88	145.88	148.05	143.322	140.71	156.03	136.33	146.05	144.78	159.4	153.62	171.79	136.86	134.22	151.178	misc_RNA	synaptobrevin, transcript variant X3
LOC111682556	141.36	144.55	141.87	142.55	143.39	142.744	138.03	138.4	141.77	139.51	139.428	141.42	134.44	132.67	135.63	146.15	138.062	mRNA	pyruvate dehydrogenase E1 component subunit alpha, mitochondrial-like, transcript variant X2
LOC111690156	147.14	149.91	133.82	137.65	144.94	142.692	138.4	132.25	149.26	166.26	146.542	184.14	170.28	189.24	207.07	192.4	188.626	mRNA	aldehyde dehydrogenase 9
LOC111689349	140.28	144.13	140	143.13	145.15	142.538	133.23	148.08	135.05	144.58	140.235	138.71	146.22	143.73	147.12	141.37	143.43	mRNA	28S ribosomal protein S7, mitochondrial
LOC111675120	142.74	142.93	122.36	171.75	129.93	141.942	119.68	144.73	140.49	134.11	134.752	133.28	135.86	142.66	128.8	134.57	135.034	mRNA	RNA-binding protein 45
LOC111681608	142.42	149.13	125.83	158.13	133.24	141.75	126.55	142.7	136.64	128.28	133.542	130.01	136.41	154.61	123.67	125.21	133.982	mRNA	heterogeneous nuclear ribonucleoprotein A1-like,transcript variant X1
LOC111688209	136.78	137.23	154.77	127.43	151.44	141.53	146.15	133.89	153.48	162.41	148.982	155	159.64	151.82	186.33	184.79	167.516	mRNA	uncharacterized LOC111688209, transcript variantX4
LOC111680771	144.9	144.68	126.77	160.82	130.2	141.474	119.95	139.56	141.88	120.17	130.39	129.63	133.82	140.36	118.48	122.06	128.87	mRNA	transmembrane 9 superfamily member 2
LOC111681224	140.39	132.25	152.44	140.15	141.25	141.296	140.43	122.79	122.16	197.12	145.625	158.27	136.11	193.13	169.04	130.82	157.474	mRNA	probable deoxycytidylate deaminase, transcript variant X2
LOC111688188	143.5	141.9	131.03	154.96	134.03	141.084	123.67	131.77	114.58	88.07	114.522	145.27	137.95	134.68	90.58	103.28	122.352	mRNA	mycosubtilin synthase subunit C
LOC111680295	128.59	137.89	142.57	148.7	145.78	140.706	143.23	132.97	131.19	134.35	135.435	136.24	142.74	163.24	132.14	160.07	146.886	mRNA	peptidyl-prolyl cis-trans isomerase, transcript variant X2
LOC111683656	146.84	133.31	148.1	128.07	142.93	139.85	148.46	136.36	147.7	159.77	148.073	150.88	160.29	145.46	178.28	177.37	162.456	mRNA	26S proteasome non-ATPase regulatory subunit 14
LOC111677463	141.17	140.33	125.16	161.16	131.41	139.846	121.21	159.59	137.8	132.83	137.858	147.66	145.81	150.55	123.82	131.4	139.848	mRNA	AMP deaminase 2
LOC111680553	149.63	131.04	149.2	118.1	151.2	139.834	177.55	135.47	156.4	145.77	153.797	166.54	167.56	144.09	158.48	175.51	162.436	mRNA	barrier-to-autointegration factor
LOC111687388	132.92	125.03	163.19	127.84	149.74	139.744	264.26	128.81	298.75	108.54	200.09	321.53	276.66	110.16	201.98	263.29	234.724	mRNA	phormicin
LOC111679664	131.41	140.35	130.29	151.48	143.37	139.38	147.75	163.54	145.9	142.24	149.857	161.55	166.27	177.2	148.28	151.39	160.938	mRNA	profilin, transcript variant X5
LOC111675001	136.14	152.2	125.51	146.11	136.63	139.318	141.92	184.34	147.97	153.09	156.83	171.02	164	199.86	177.94	166.59	175.882	mRNA	uncharacterized LOC111675001, transcript variantX3
LOC111675053	122.41	119.9	186.14	107.95	159.15	139.11	158.92	108.56	158.18	155.08	145.185	153.39	164.13	125.09	201.02	193.25	167.376	mRNA	acyl-CoA-binding protein homolog
LOC111677827	137.55	159.16	130.38	136.73	130.69	138.902	142.8	163.35	110.81	120.38	134.335	139.01	134.88	165.03	135.78	153.69	145.678	mRNA	cytochrome c oxidase copper chaperone
LOC111691083	134.21	134.33	128.53	179.16	116.98	138.642	111.77	130.74	130.3	118.85	122.915	121.44	117.01	127.51	110.3	107.58	116.768	mRNA	adenylate kinase isoenzyme 5, transcript variantX2
LOC111682706	132.91	139.24	134.35	158.2	128.46	138.632	121.88	129.45	117.9	104.39	118.405	122.52	114.67	125.17	94.56	112.11	113.806	mRNA	NADP-dependent malic enzyme-like, transcript variant X1
LOC111681949	143.03	147.2	125.5	149.73	127.51	138.594	130.94	145.05	141.56	133.52	137.768	148.34	149.24	145.83	113.13	134.08	138.124	mRNA	protein ref(2)P
LOC124420119	139.57	129.79	172.73	113.83	136.53	138.49	158.75	129.68	223.31	158.74	167.62	118.08	145.29	104.84	141.33	142.64	130.436	mRNA	venom protease-like
LOC111680674	143.19	140.79	119.03	154.16	135.13	138.46	126.65	147.96	136.69	148.22	139.88	147.15	134.7	157.55	140.33	139.6	143.866	mRNA	ATP-dependent RNA helicase me31b
LOC111686194	138.77	188.57	82.86	137.76	141.55	137.902	154.18	210.5	114.64	150.51	157.457	133.32	131.59	134.27	120.49	126.24	129.182	mRNA	actin-5, muscle-specific
LOC111678022	141.98	141.94	120.83	147.26	137.39	137.88	123.24	144.89	150.28	136.07	138.62	140.19	153.23	168.59	129.52	129.2	144.146	mRNA	peptidylglycine alpha-hydroxylating monooxygenase
LOC111678579	151.99	129.09	146.05	128.51	133.73	137.874	147.78	136.16	143.19	150.53	144.415	144.59	132.74	137.55	152.5	151.54	143.784	mRNA	protein lifeguard 1-like
LOC111686323	132.45	149.87	126.9	146.6	133.53	137.87	138.14	152.94	141.15	141.94	143.543	142.29	136.89	148.56	149.86	138.24	143.168	mRNA	eukaryotic translation initiation factor 3 subunit K
LOC111687868	131.3	141.49	130.85	151.47	133.74	137.77	126.7	150.33	128.92	142.82	137.192	144.86	149.43	184.39	149	139.01	153.338	mRNA	cuticle protein
LOC111681434	131.29	139.84	142.9	145.5	129.23	137.752	127.06	125.34	135.27	124.78	128.113	126.29	123.34	122.59	113.11	125.36	122.138	mRNA	heat shock protein 60A
LOC111680176	140.44	147.14	132.76	135.43	132.93	137.74	131.85	131.12	132.2	140.54	133.928	133.04	135.23	134.82	130.27	128.38	132.348	mRNA	UDP-glycosyltransferase UGT5-like
LOC111676664	128.72	133.74	139.92	150.3	135.4	137.616	157.21	150.82	169.84	142.15	155.005	149.37	154.75	150.37	153.32	166.38	154.838	mRNA	electron transfer flavoprotein regulatory factor1
LOC111687033	138.6	147.68	130.66	145.39	125.7	137.606	130.34	147.35	138.46	140.46	139.153	142.09	138.75	158.62	143.27	137.41	144.028	mRNA	phosphatidylserine lipase ABHD16A
LOC111675029	131.89	132.18	140.91	143.29	139.59	137.572	131.64	140.01	128.2	132.34	133.047	139.35	132.65	136.63	132.87	142.31	136.762	mRNA	peroxiredoxin-2
LOC111685763	138.71	133.07	139.42	150.98	125.25	137.486	123.34	134.23	130.08	124.28	127.982	152.69	138.1	144.14	142.1	148.2	145.046	mRNA	uncharacterized LOC111685763
LOC111689356	123.52	153.86	111.48	167.09	131.28	137.446	124.23	173	112.34	152.49	140.515	137.33	133.01	180.18	131.23	123.61	141.072	mRNA	heat shock factor-binding protein 1
LOC124420050	136.74	116.79	157	135.6	140.4	137.306	137.14	124.87	127.43	104.23	123.418	117.67	114.86	121.24	117.91	137.33	121.802	ncRNA	uncharacterized LOC124420050
LOC124419109	128	103.03	138.58	207.17	108.74	137.104	170	107.97	401.95	153.01	208.233	196.31	231.26	104.73	235.51	189.24	191.41	mRNA	diptericin-D-like
LOC111684213	145.8	135.77	126.19	137.78	138.56	136.82	121.93	155.24	130.59	139.65	136.852	149.15	135.75	150.66	126.98	137.04	139.916	mRNA	guanine nucleotide-binding protein subunit gamma-1-like
LOC111682722	138.1	133.52	137.91	143.89	130.19	136.722	131.26	135.85	130.74	118.04	128.972	147.6	137.27	148.21	119.21	135.27	137.512	mRNA	ectonucleoside triphosphate diphosphohydrolase 5, transcript variant X1
LOC111683295	139.68	131.53	112.6	166.53	132.8	136.628	124.8	136.91	129.42	118.39	127.38	124.87	139.27	133.57	115.81	118.68	126.44	mRNA	putative sodium-dependent multivitamin transporter
LOC111688195	130.97	147.8	131.58	131.23	140.89	136.494	137.49	118.67	127.55	143.98	131.923	137.55	138.14	138.01	135.16	134.37	136.646	mRNA	cryptochrome-1
LOC111678959	135.55	135.24	142.86	119.65	147.36	136.132	132.72	123.51	141.57	138.1	133.975	134.18	119.94	124.01	126.82	134.02	127.794	mRNA	mpv17-like protein, transcript variant X2
LOC111688459	148.81	129.99	139.6	121.63	140.21	136.048	143.27	128.75	129.96	139.67	135.412	146.63	141.58	141.4	142.31	155.19	145.422	mRNA	transcription elongation factor SPT4
LOC111676795	135.55	126.68	155.44	125.79	136.16	135.924	146.16	124.63	127.68	110.16	127.157	148.48	126.11	109.09	125.24	137.93	129.37	mRNA	carbonic anhydrase 2
LOC111679041	134.39	142.66	131.5	145.96	123	135.502	128.2	133.29	134.26	127.28	130.757	137.83	133.17	135.47	128.48	130.43	133.076	mRNA	endoplasmic reticulum lectin 1
LOC111686582	138.21	146.43	96.22	183.4	112.91	135.434	102.66	153.77	124.86	112.83	123.53	117.52	111.3	152.11	88.58	91.65	112.232	mRNA	integumentary mucin C.1
LOC111687034	129.19	138.82	124.17	144.54	137.73	134.89	130.6	147.93	131.05	116.94	131.63	148.1	147.28	167.97	108.82	127.4	139.914	mRNA	myophilin
LOC111686369	147.97	133.77	113.51	159.65	118.9	134.76	123.77	112.2	136.36	111.64	120.993	125.97	117.81	135.61	106.11	117.95	120.69	mRNA	uncharacterized LOC111686369
LOC111687702	139.95	140.84	104.97	164.07	120.74	134.114	118.84	144.76	126.18	105.94	123.93	117.78	111.3	125.44	87.98	102.53	109.006	mRNA	uncharacterized LOC111687702
LOC111686145	128.78	139.42	122.94	151.34	127.78	134.052	120.33	152.87	131.71	143.38	137.072	130.05	135.49	150.65	122.41	129.45	133.61	mRNA	prohibitin-2
LOC111675797	151.86	122.1	146.43	107.53	141.78	133.94	147.55	120.5	157.16	141.44	141.663	146.2	154.77	122.07	168.13	157.29	149.692	mRNA	charged multivesicular body protein 3
LOC111676841	129.82	129.2	129.02	149.54	131.71	133.858	127.37	140.28	137.66	132.02	134.332	137.54	140.77	149.79	119.81	129.49	135.48	mRNA	eukaryotic translation initiation factor 3 subunit E
LOC111678693	138.59	127.97	138.52	135.16	128.14	133.676	127.83	130.5	151.08	133.41	135.705	140.98	139.9	126.56	126.37	138.98	134.558	mRNA	PRL-1 phosphatase
LOC111686164	142.12	133.21	124.55	147.45	120.92	133.65	123.3	126.41	127.92	123.54	125.293	123.95	119.23	127.79	116.99	116.5	120.892	mRNA	acid phosphatase type 7, transcript variant X2
LOC124418732	138.91	130.53	128.51	143.03	126.29	133.454	126.17	122.81	118.68	107.64	118.825	134.19	130.1	132.53	115.86	116.35	125.806	mRNA	luciferin 4-monooxygenase-like
LOC111685039	135.4	125.74	141.97	127.11	136.67	133.378	129.48	128.92	135.85	158.02	138.067	140.83	158.27	135.15	157.95	147.86	148.012	mRNA	ER membrane protein complex subunit 4
LOC111677480	137.74	134.52	122.86	143.05	128.37	133.308	132.22	149.67	145.14	154.37	145.35	137.55	130.17	145.61	140.53	134.61	137.694	mRNA	UDP-glucosyltransferase 2
LOC111691083	128.59	128.59	123.25	171.19	112.07	132.738	107.24	124.8	124.57	113.53	117.535	116	111.81	121.82	105.46	102.88	111.594	mRNA	adenylate kinase isoenzyme 5, transcript variantX1
LOC111686106	135.57	134.73	117.28	160.72	115.27	132.714	131.24	146.06	134.69	121.24	133.308	153.19	154.14	168.33	126.01	127.49	145.832	mRNA	uncharacterized LOC111686106
LOC111683087	131.83	140.61	117.66	151.24	122.11	132.69	129.06	154.51	130.98	142.15	139.175	146.94	140.23	156.04	132.06	125.19	140.092	mRNA	ras-related protein Rab-11A, transcript variant X1
LOC111674840	133.69	136.11	127.63	129.33	135.47	132.446	134.15	127.61	124.66	134.96	130.345	144.87	143.53	135.14	157.12	146.96	145.524	mRNA	proteasome subunit beta type-3
LOC111685099	128.89	114.66	114.55	155.82	148.14	132.412	130.83	158.18	132.06	113.75	133.705	176.17	202.34	205.2	160.89	175.94	184.108	mRNA	tubulin alpha-3 chain
LOC111687518	128.6	132.48	133.53	138.08	128.55	132.248	129.96	138.66	122.63	124.55	128.95	132.74	126.98	127.49	114.35	128.84	126.08	mRNA	succinate--CoA ligase [ADP/GDP-forming] subunit alpha, mitochondrial, transcript variant X2
LOC111684842	133.05	135.25	117.66	152.58	121.29	131.966	112.51	139.78	120.74	131.2	126.058	130.66	131.3	145.98	122.06	121.71	130.342	mRNA	putative uncharacterized protein DDB_G0289963
LOC111686963	127.51	129.01	118.13	148.7	134.71	131.612	112.35	133.87	130.82	112.29	122.332	118.05	109.53	130.55	111.47	109.71	115.862	mRNA	Bardet-Biedl syndrome 4 protein homolog
LOC111686206	130.86	135.16	126.23	143.29	122.02	131.512	114.79	129.34	129.52	138.64	128.072	130.79	131.34	134.53	132.16	123.99	130.562	mRNA	serine/threonine-protein phosphatase PP2A 65 kDaregulatory subunit, transcript variant X4
LOC111685356	125.22	129.47	136.46	132.44	131.47	131.012	139.86	128.02	141.34	139.85	137.268	154.78	157.05	141.75	157.45	153.36	152.878	mRNA	dehydrogenase/reductase SDR family member 4
LOC111682556	129.66	132.52	129.9	131.06	131.57	130.942	126.73	127.02	129.61	127.66	127.755	129.36	122.88	121.59	124.2	133.74	126.354	mRNA	pyruvate dehydrogenase E1 component subunit alpha, mitochondrial-like, transcript variant X1
LOC111685960	132.46	129.34	133.92	122.98	134.42	130.624	129.45	125.92	134.31	134.7	131.095	137.29	144.29	133.19	130.38	142.48	137.526	mRNA	vacuolar protein sorting-associated protein 4
LOC111686206	130.24	134.24	124.49	142.85	121.18	130.6	113.38	128	127.29	136.6	126.317	128.25	129.39	132.8	130.1	122.28	128.564	mRNA	serine/threonine-protein phosphatase PP2A 65 kDaregulatory subunit, transcript variant X3
LOC111679664	123.1	130.55	120.47	144.32	133.77	130.442	138.21	154.23	136.72	133.26	140.605	151.28	155.4	168.49	139.24	141.09	151.1	mRNA	profilin, transcript variant X3
LOC111681955	131.82	125.64	132.22	134.94	126.78	130.28	117.2	128.24	120.8	102.23	117.118	161.15	156.08	147.92	134.74	147.44	149.466	mRNA	probable peroxisomal acyl-coenzyme A oxidase 1
LOC111680312	136.68	126.16	123.01	133.26	131.65	130.152	121.9	118.87	125.67	141.82	127.065	139.43	128.43	121.39	148.03	142.19	135.894	mRNA	protein OSCP1
LOC111678522	135.73	132.67	124.64	116.94	140.32	130.06	134.67	135.16	123.67	127.7	130.3	157.68	157.91	153.94	152.87	143.32	153.144	mRNA	B-cell receptor-associated protein 31, transcript variant X1
LOC111678571	130.93	128.97	140.41	114.82	132.87	129.6	133.66	114.89	123.31	139.12	127.745	137.03	144.12	122.58	155.11	149.62	141.692	mRNA	proteasome assembly chaperone 2
LOC111677904	131.9	128.8	120.31	135.53	128.78	129.064	127.74	145.96	123.06	124.49	130.312	135.13	133.17	141.17	115.93	131.03	131.286	mRNA	uncharacterized LOC111677904
LOC111676056	133.99	123.82	114.33	147.43	123.48	128.61	128.79	136.49	132.72	129.11	131.778	140.4	138.03	139.67	122.82	124.65	133.114	mRNA	ADP-ribosylation factor-like protein 8
LOC111683782	131.72	107.31	114.68	146.75	139.93	128.078	116.01	129.31	139.52	144.98	132.455	134.55	116.1	112.28	111.77	118.98	118.736	mRNA	single-strand selective monofunctional uracil DNA glycosylase-like
LOC111690742	123.71	137.39	109.04	149.3	118.26	127.54	105.26	140.49	114.1	122.71	120.64	116.56	117.97	134.06	105.26	110.76	116.922	mRNA	reticulon-1-A, transcript variant X4
LOC111677158	125.9	133.87	124.76	129.57	123.45	127.51	128	129.24	126.04	137.27	130.138	143.4	143.02	139.19	150.2	148.56	144.874	mRNA	26S proteasome non-ATPase regulatory subunit 8
LOC111680544	118.24	120.83	132.72	154	110.6	127.278	96.95	116	118.8	99.17	107.73	95.02	128.79	101.22	53.96	62.28	88.254	mRNA	protein pinocchio, transcript variant X3
LOC111679755	122.73	132.21	118.74	140.24	122.41	127.266	111.96	138.46	129.45	138.81	129.67	138.74	130.3	137.82	137.73	125.44	134.006	mRNA	protein NipSnap
LOC124420077	127.61	118.44	147.54	107.73	134.9	127.244	154.68	121.92	162	131.06	142.415	124.99	137.1	101.19	153.32	172.52	137.824	ncRNA	uncharacterized LOC124420077
LOC124418473	125.96	137.77	122.05	124.58	124.27	126.926	124.83	128.6	127.72	135.28	129.107	149.39	138.23	142.67	150.37	141.03	144.338	mRNA	cytochrome P450 4d1-like
LOC111676915	125.68	141.1	109.55	135.66	122.47	126.892	117.09	143.01	148.72	142.59	137.853	153.75	140.53	150.69	147.27	140.7	146.588	mRNA	uncharacterized LOC111676915
LOC124418449	112.93	161.52	158.27	103.7	97.24	126.732	113.45	91.41	62.71	91.44	89.7525	90.62	111.28	114.62	99.53	96.6	102.53	mRNA	UDP-glycosyltransferase UGT5-like
LOC111678196	99.01	115.38	166.44	121.54	130.55	126.584	153.11	117.13	160.7	122.99	138.482	143.2	120.94	116.04	131.56	149.32	132.212	mRNA	uncharacterized LOC111678196
LOC111674910	128.36	131.08	105.66	152.32	114.61	126.406	114.21	152.65	128.73	124.24	129.958	138.12	140.94	169.02	111.8	114.52	134.88	mRNA	transmembrane protein 41 homolog
LOC111686133	121.24	136.17	113.11	138.3	122.62	126.288	115.88	134	130.67	134.8	128.837	130.42	129.24	139.09	118.85	121.82	127.884	mRNA	protein l(2)37Cc
LOC111676588	123.38	127.2	124.58	130.73	124.89	126.156	121.73	130.37	131.43	126.11	127.41	141.85	147.7	143.72	127.36	130.15	138.156	mRNA	peptidoglycan-recognition protein LA, transcriptvariant X1
LOC111684671	119.98	119.89	148.46	118.49	122.78	125.92	127.93	124.69	133.33	114.57	125.13	132.69	129.76	123.18	123.49	138.28	129.48	mRNA	signal peptidase complex catalytic subunit SEC11A
LOC111680376	124.8	125.41	112.84	145.68	120.39	125.824	113.51	135.97	112.37	116.63	119.62	128.95	134.63	153.56	114.23	118.07	129.888	mRNA	ras-related protein Rab-4B
LOC111676676	121.85	127.65	116.08	150.97	112.48	125.806	110.26	123.86	114.02	113.76	115.475	118	109.27	123.55	108.77	108.45	113.608	mRNA	transmembrane 9 superfamily member 3
LOC111680245	136.54	124.17	119.37	128.37	119.51	125.592	110.61	116.67	122.21	116.56	116.513	133.85	122.47	124.57	112.95	119.62	122.692	mRNA	ubiquilin-1
LOC111675757	117.95	120.05	133.06	130.27	125.87	125.44	108.75	110.04	101.93	111.76	108.12	122.4	121.15	110.09	121.02	101.49	115.23	mRNA	dnaJ homolog shv
LOC111685911	119.25	130.27	116.97	132.5	127.58	125.314	117.68	125.31	121	125.76	122.438	125.64	119.54	126.03	115.78	121.15	121.628	mRNA	fumarate hydratase, mitochondrial-like, transcript variant X1
LOC111676905	127.83	125.07	125.23	123.14	124.79	125.212	116.49	111.72	110.55	96.33	108.772	128.56	122.47	118.19	113.15	120.06	120.486	mRNA	UDP-glycosyltransferase UGT5-like
LOC111687386	118.31	134.57	91.83	188.67	91.97	125.07	83.93	109.8	119.17	77.85	97.6875	98.24	91.26	130.76	67.9	78.84	93.4	mRNA	2-oxoglutarate dehydrogenase, mitochondrial-like
LOC111690286	121.08	131.11	124.3	127.02	117.77	124.256	117.86	117.96	114.32	120.44	117.645	129.51	121.96	117.64	118.13	117.21	120.89	mRNA	putative tricarboxylate transport protein, mitochondrial
LOC111676950	125.39	130.34	114.46	132.88	117.81	124.176	119.78	135.36	125.28	107.79	122.053	135.65	122.5	128.47	105.01	118.42	122.01	mRNA	rhythmically expressed gene 5 protein
LOC111683700	126.36	130.27	107.96	147.91	108.33	124.166	103.83	117.94	113.41	124.03	114.802	126.96	136.83	124.2	123.15	111.62	124.552	mRNA	ethanolamine kinase
LOC111682626	92.73	122.73	88.58	215.14	100.98	124.032	138.67	190.09	136.31	156.04	155.278	225.21	211.74	256.91	208.98	210.27	222.622	mRNA	juvenile hormone esterase-like
LOC111680603	101.4	116.27	125.79	143.41	132.44	123.862	138.11	134.52	130.33	105.06	127.005	160.14	147.15	148.58	117.65	156.2	145.944	mRNA	lipase member H-B
LOC111678688	123.71	118.46	137.13	113.34	125.65	123.658	132.32	110.01	114.78	122.15	119.815	123.89	123.28	109.78	127.83	138.6	124.676	mRNA	argininosuccinate lyase
LOC111687930	115.53	127.76	120.37	132.66	121.52	123.568	113.98	144.87	103.21	116.03	119.523	138.27	115.15	148.44	113.98	113.95	125.958	mRNA	zinc finger protein 706-like
LOC124420774	125.34	129.84	113.02	128.95	120.27	123.484	110.84	128.68	125.24	120.76	121.38	123.5	113.71	111.57	116.42	111.46	115.332	mRNA	uncharacterized LOC124420774
LOC111676792	127.47	127.52	115.4	126.09	119.83	123.262	113.15	123.84	126.27	121.84	121.275	129.61	124.42	129.67	132.09	125.15	128.188	mRNA	probable 26S proteasome non-ATPase regulatory subunit 3
LOC111676179	126.9	124.38	124.22	116.16	123.96	123.124	121.3	117.62	115.77	110.3	116.248	130.18	125.31	125.26	115.63	123.22	123.92	mRNA	derlin-2
LOC111682722	123.72	120.1	127.51	125.43	118.77	123.106	120.43	121.72	123.07	109.67	118.723	134.76	125.83	131.64	109.83	126.63	125.738	mRNA	ectonucleoside triphosphate diphosphohydrolase 5, transcript variant X2
LOC111686563	120.32	133.52	100.38	145.6	114.06	122.776	106.48	127.25	120.41	120.97	118.778	134.12	124.5	137.95	115.05	102.6	122.844	mRNA	uncharacterized LOC111686563
LOC111677029	122.88	104.33	148.12	110.4	128.11	122.768	130.23	115.36	114.25	125.89	121.432	139.58	143.64	123.07	151.41	156.32	142.804	mRNA	elongin-C
LOC111680177	119.48	125.11	120.05	132.88	116.21	122.746	118.03	125.86	120.96	125.45	122.575	119.29	125.61	127.84	121.34	122.11	123.238	mRNA	eukaryotic translation initiation factor 2 subunit 3
LOC124418448	115.09	121.44	114.06	143.53	119.28	122.68	115.16	134.36	112.43	110.27	118.055	111.88	113.88	145.66	101.93	110.14	116.698	mRNA	protein RER1-like
LOC111683564	120.69	127.4	115.3	137.58	111.86	122.566	112.6	122.19	119.31	109.03	115.782	123.75	119.95	129.51	102	115.45	118.132	mRNA	programmed cell death 6-interacting protein
LOC124419878	118.49	128.08	111.44	135.67	118.91	122.518	108.44	128.15	111.56	120.43	117.145	117.05	119.44	144.27	112.97	125.74	123.894	mRNA	ras-related protein Rab6-like
LOC111681516	122.03	125.59	113.08	145.45	104.22	122.074	104.49	122	104.75	104.08	108.83	105.03	108.28	123.14	94.13	96	105.316	mRNA	uncharacterized LOC111681516
LOC111677696	124.89	117.05	140.88	97.46	129.82	122.02	130.54	101.22	125.32	118.36	118.86	123.58	118.04	94.92	122.94	137.76	119.448	mRNA	UMP-CMP kinase
LOC111678282	123.35	125.34	112.35	134.37	114.65	122.012	109.92	126.08	121.08	123.13	120.052	123.18	121.9	124.12	117.25	115.06	120.302	mRNA	casein kinase II subunit alpha
LOC111690967	119.2	122.01	116.19	137.85	114.49	121.948	106.99	121.96	115.91	109.66	113.63	113.91	111.49	117.3	98.04	104.96	109.14	mRNA	protein sel-1 homolog 1
LOC111676949	121.22	135.5	101.22	135.02	114.87	121.566	98.86	131.03	117.76	121.07	117.18	108.74	108.61	131.13	94.16	111.69	110.866	mRNA	calcineurin subunit B type 2
LOC111686206	120.64	124.58	116.43	132.2	112.7	121.31	105.95	119.46	119.56	128.04	118.252	120.77	121.21	124.11	122.15	114.51	120.55	mRNA	serine/threonine-protein phosphatase PP2A 65 kDaregulatory subunit, transcript variant X2
LOC111684025	124.95	115.54	140.03	112.6	113.26	121.276	128.19	122.3	100.18	99.23	112.475	135.03	114.2	82.46	108.84	115.23	111.152	mRNA	mesencephalic astrocyte-derived neurotrophic factor homolog
LOC111686261	122.68	129.05	110.11	122.74	121.12	121.14	112.59	131.97	133.47	136.04	128.517	128.23	137.21	146.16	123.55	127.33	132.496	mRNA	nucleoplasmin-like protein
LOC111690898	123.33	124.56	98.16	154.27	105.23	121.11	101.66	130.53	105.45	106.32	110.99	124.37	120.69	140.13	98.89	104.44	117.704	mRNA	uncharacterized LOC111690898
LOC111679040	127.69	131.17	98.86	125.89	121.4	121.002	111.01	136.53	102.32	123.66	118.38	123.51	117.64	143.92	117.69	114.06	123.364	mRNA	nuclear protein 1
LOC111674815	120.75	122.19	95.64	165.88	100.36	120.964	105.66	115.18	124.13	107.86	113.208	118.36	137.85	142.5	99.44	98.83	119.396	mRNA	hexokinase type 2
LOC111686724	115.7	121.65	112.07	126.27	129.01	120.94	112.39	134.44	116.35	124.42	121.9	213.52	188.85	188.95	172.13	163.11	185.312	mRNA	general odorant-binding protein 99a
LOC111677193	115.74	126.96	113.83	125.83	122.09	120.89	117.98	124.24	121.1	116.56	119.97	127.62	126.94	132	115.26	124.91	125.346	mRNA	ER membrane protein complex subunit 2-like
LOC111674494	130.44	119.87	118.03	117.7	118.27	120.862	115.93	117.09	128.6	119.93	120.388	121.38	111.76	121.18	118.61	119.83	118.552	mRNA	intraflagellar transport protein 56
LOC111690742	121.17	129.39	99.37	144.81	109.19	120.786	100.92	133.99	109.94	119.2	116.013	115.73	116.87	131.3	103.28	106.91	114.818	mRNA	reticulon-1-A, transcript variant X3
LOC111679551	125.85	119.02	102.3	151.35	105.29	120.762	112.11	134.59	109.89	95.92	113.127	112.49	106.32	129.59	82.09	98.64	105.826	mRNA	proton-coupled amino acid transporter-like protein pathetic, transcript variant X1
LOC111682787	118.47	128.08	106.17	136.87	113.2	120.558	103.33	119.97	115.77	111.96	112.757	101.13	102.62	103.1	83.54	91	96.278	mRNA	molybdenum cofactor biosynthesis protein 1, transcript variant X2
LOC111690363	129.41	125.7	106.54	123.46	117.56	120.534	96.23	105.3	108.79	131.41	110.433	111.82	112.13	112.68	117.06	114.48	113.634	mRNA	translocon-associated protein subunit alpha
LOC111685808	112.92	127.9	117.5	115.19	129.1	120.522	115.31	121.32	121.37	167.35	131.338	156.54	135.9	127.41	191.55	144.16	151.112	mRNA	uncharacterized LOC111685808
LOC111682208	118.39	127.17	118.66	116.06	121.89	120.434	121.06	127.25	113.24	112.95	118.625	130.88	125.19	129.54	116.34	111.31	122.652	mRNA	activator of 90 kDa heat shock protein ATPase homolog 2
LOC111689278	122.87	130.27	105.56	120.09	122.99	120.356	111.25	135.87	110.11	128.94	121.543	123.71	116.93	131.52	127.7	111.57	122.286	mRNA	ninjurin-A, transcript variant X3
LOC111678170	126.64	124.14	109.7	120.99	119.69	120.232	111.8	131.13	113.91	117.06	118.475	151.73	138.41	146.62	133.64	134.41	140.962	mRNA	uncharacterized LOC111678170
LOC111686206	119.69	123.35	114.46	131.39	111.59	120.096	104.33	117.85	117.14	125.76	116.27	118.07	119.04	122.13	119.9	112.6	118.348	mRNA	serine/threonine-protein phosphatase PP2A 65 kDaregulatory subunit, transcript variant X1
LOC111687518	115.59	120	121.07	126.35	116.58	119.918	117.95	125.62	110.03	112.46	116.515	121.31	114.87	115.76	102.98	117.27	114.438	mRNA	succinate--CoA ligase [ADP/GDP-forming] subunit alpha, mitochondrial, transcript variant X1
LOC111675110	119.24	116.24	119.42	119.75	124.87	119.904	119.18	124.37	127.84	128.56	124.987	130.05	133.89	128.7	146.63	126.5	133.154	mRNA	adrenodoxin-like protein 1, mitochondrial
LOC111687913	123.91	120.35	106.62	138.66	109.29	119.766	103.2	121.68	125.96	118.16	117.25	123.7	152.63	127.35	143.97	110.31	131.592	mRNA	aminopeptidase N-like
LOC124421425	114.98	122.06	118.16	137.06	106.13	119.678	102.4	130.98	106.95	113.37	113.425	119.66	114.71	126.64	96.91	115.05	114.594	ncRNA	uncharacterized LOC124421425
LOC111675465	114.21	130.85	107.56	135.94	109.41	119.594	101.54	115.25	92.89	99.02	102.175	121.61	111.83	130.43	95.07	94.68	110.724	mRNA	homocysteine-responsive endoplasmic reticulum-resident ubiquitin-like domain member 2 protein
LOC111690216	120.79	115.75	114.82	141.51	104.51	119.476	98.25	100.6	106.63	94.3	99.945	88.93	93.94	87.61	78.44	87.14	87.212	mRNA	ABC transporter G family member 23, transcript variant X3
LOC111686526	125.08	113.28	124.89	114.55	114.6	118.48	116.06	118.82	122.32	113.18	117.595	106.49	105.92	98.24	105.44	114.59	106.136	mRNA	juvenile hormone epoxide hydrolase 1
LOC111687360	117.28	112.95	119.41	129.14	112.28	118.212	128.04	143.43	111.92	127.07	127.615	124.72	124.3	142.6	131.36	127.23	130.042	mRNA	COP9 signalosome complex subunit 8
LOC111685911	114.29	121.3	111.49	122.67	120.21	117.992	112.1	116.83	114.45	117.81	115.297	118.91	113.62	114.46	109.94	115.25	114.436	mRNA	fumarate hydratase, mitochondrial-like, transcript variant X2
LOC111678018	120.36	120.31	109.84	114.22	123.95	117.736	115.1	126.81	115.37	128.66	121.485	126.46	136.63	142.33	129.62	119.73	130.954	mRNA	uncharacterized protein CG16817
LOC111681186	121.1	110.53	115.49	108.74	132.46	117.664	120.95	115.11	123.34	111.98	117.845	118.2	110.29	90.45	114.33	108.73	108.4	mRNA	ribonucleoprotein RB97D, transcript variant X7
LOC111681050	120.93	117.44	109.34	114.99	125.57	117.654	125	130.51	121.45	115.23	123.047	134.37	138.74	139	118.7	127.94	131.75	mRNA	myosin regulatory light chain sqh, transcript variant X1
LOC111683957	122.61	109.52	110.04	125.71	120.11	117.598	118.84	121.41	115.01	115.2	117.615	119.78	116.6	118.09	111.85	110.1	115.284	mRNA	uncharacterized LOC111683957
LOC111684586	117.25	121.57	115.83	124.6	108.48	117.546	107.36	112.3	108.19	107.02	108.718	118.78	112.45	109.71	109.73	113.45	112.824	mRNA	transitional endoplasmic reticulum ATPase TER94,transcript variant X3
LOC111687311	118.99	103.28	125.17	110.95	126.63	117.004	120.04	113.72	106.74	106	111.625	126.34	112.82	98.54	109.98	104.89	110.514	mRNA	very-long-chain 3-oxoacyl-CoA reductase-A
LOC111687588	121.4	118.66	109.53	133.68	101.25	116.904	96.7	106.46	111.8	114.86	107.455	102.82	90.89	113.1	97.28	100.97	101.012	mRNA	uncharacterized LOC111687588
LOC111679254	113.11	121.98	116.41	110.85	121.76	116.822	116.58	115.38	122.05	110.69	116.175	118.31	110.59	120.52	108.67	125.99	116.816	mRNA	ubiquitin-conjugating enzyme E2 G2
LOC111683255	119.75	114.18	119.69	104.05	126.18	116.77	122.53	112.7	119.68	128.48	120.847	122.89	122.13	120.71	126.05	127.21	123.798	mRNA	AP-2 complex subunit sigma
LOC111684586	117.04	120.99	115.8	121.96	107.25	116.608	105.63	110.84	107.25	105.89	107.403	118.69	111.55	108.5	106.09	113.34	111.634	mRNA	transitional endoplasmic reticulum ATPase TER94,transcript variant X2
LOC111686306	117.24	116.54	115.64	132.68	100.29	116.478	101.54	97.72	111.91	104.66	103.957	98.74	98.25	93.07	101.81	106.19	99.612	mRNA	anoctamin-4
LOC111685934	117.49	111.66	111.01	119.97	122.05	116.436	118.28	125.32	111.6	103.14	114.585	166.88	140.4	156.9	132.96	137.55	146.938	mRNA	alpha-tocopherol transfer protein-like
LOC111690786	115.97	112.9	113.32	115.59	124.32	116.42	111.75	110.62	125.28	122.32	117.492	130.68	124.94	112.14	135.53	130.76	126.81	mRNA	beta-parvin
LOC111677504	119.49	106.57	117.66	117.91	120.27	116.38	115.59	109.8	95.86	98.44	104.922	113.28	99.81	111.85	110.49	116.44	110.374	mRNA	coatomer subunit epsilon
LOC111683947	107.66	128.59	105.52	136.12	103.73	116.324	108.85	127.33	97.31	113.84	111.833	117.39	104.26	126.46	106.56	103.18	111.57	mRNA	cytochrome c oxidase assembly factor 3, mitochondrial
LOC111681339	115.41	124.28	109.6	123.15	108.17	116.122	112.69	113.92	104.31	119.31	112.558	119.25	119.88	137.86	122.43	115.94	123.072	mRNA	histone H2A.v
LOC111686092	109.3	124.13	117.8	114.6	114.72	116.11	114.72	124.32	105.29	118.81	115.785	119.5	128.61	135.23	121.42	119.07	124.766	mRNA	ORM1-like protein
LOC111685425	119.53	111.43	120.64	109.35	119.28	116.046	121.34	104.92	128.48	120.89	118.907	121.36	124.14	106.38	125.67	125.92	120.694	mRNA	cystathionine gamma-lyase
LOC111684206	116.15	118.26	116.38	116.34	112.18	115.862	121.08	111.54	118.36	104.36	113.835	120.93	118.38	130.6	101.13	118.75	117.958	mRNA	T-complex protein 1 subunit theta
LOC124418479	118.57	111.5	104.65	129.14	114.16	115.604	106.95	126.69	119.92	94.33	111.972	136.6	155.21	155.5	122.75	121.12	138.236	mRNA	nicotinate phosphoribosyltransferase
LOC111678673	108.66	118.68	108.63	117.66	123.24	115.374	103.81	121.26	98.57	75.27	99.7275	59.65	65.33	57.22	49.46	56.08	57.548	mRNA	sulfide:quinone oxidoreductase, mitochondrial
LOC111686275	113.04	118.27	104.37	131.69	109.26	115.326	100.17	120.94	109.26	110.91	110.32	113.42	109.48	131.07	98.95	104.5	111.484	mRNA	eukaryotic translation initiation factor 4E1, transcript variant X2
LOC111687996	120.06	107.81	88.29	138.47	121.76	115.278	126.69	134.55	116.19	98.67	119.025	149.87	192.63	169.08	121.74	144.36	155.536	mRNA	glutathione S-transferase
LOC111681620	125.24	112.48	122.27	101.52	112.63	114.828	121.55	107.06	118.08	118.55	116.31	123.32	118.79	104.48	116.88	124.73	117.64	mRNA	dynactin subunit 2
LOC111680658	120.67	117.88	106.03	118.03	110.85	114.692	118.43	134.65	119.79	118.31	122.795	148.96	147.75	151.69	134.26	137.66	144.064	mRNA	dual specificity protein phosphatase 13, transcript variant X2
LOC111679451	118.87	111.12	100.16	138.46	103.44	114.41	99.28	104.91	104.99	90.55	99.9325	106.45	102.91	117.59	84.76	90.68	100.478	mRNA	ATP-binding cassette sub-family D member 3
LOC111684434	116.87	107.28	126.85	96.02	124.79	114.362	109.2	112.58	89.7	143.54	113.755	156.08	149.16	153.32	252.37	213.34	184.854	mRNA	protein D3-like
LOC111678985	114.74	123.23	96.45	133.29	103.61	114.264	92.92	118.57	100.33	118.6	107.605	116.91	122.19	120.39	107.32	102.67	113.896	mRNA	tetraspanin-18
LOC111679075	110.48	118.39	111.2	118.83	111.89	114.158	115.34	115.97	109.51	102.39	110.802	116.19	116.94	112.19	98.04	117.98	112.268	mRNA	heat shock 70 kDa protein cognate 2
LOC111687086	113.99	91.13	156.52	76.91	131.62	114.034	150.82	76.45	132.12	112.21	117.9	109.37	117.74	82.36	127.66	151.19	117.664	mRNA	cytochrome b-c1 complex subunit 6, mitochondrial, transcript variant X2
LOC111679664	105.82	112.49	104.4	131.1	115.94	113.95	117.82	135.91	116.26	116.83	121.705	130.96	134.1	150.42	121.31	123.04	131.966	mRNA	profilin, transcript variant X2
LOC111689592	118.89	113.87	105.06	118.17	113.29	113.856	104.82	109.36	119.11	121.43	113.68	104.44	114.41	114.63	118.64	108.39	112.102	mRNA	plasminogen activator inhibitor 1 RNA-binding protein
LOC111684572	123.33	121.22	96.15	126.95	101.31	113.792	90.01	96.75	95.49	89.37	92.905	82.76	79.63	90.54	67.34	73.83	78.82	mRNA	UNC93-like protein, transcript variant X2
LOC111679521	117.32	113.52	108.61	112.3	116.41	113.632	115.17	118.26	111.9	119.3	116.158	135.54	121.28	122.91	130.8	130.41	128.188	mRNA	probable 39S ribosomal protein L24, mitochondrial
LOC111679665	109.7	115.44	117.6	119.51	105.81	113.612	100.74	105.14	103.81	106.75	104.11	114.76	110.21	103.43	93.29	101.62	104.662	mRNA	trifunctional enzyme subunit alpha, mitochondrial
LOC111674643	113.27	111.19	107.54	133.48	101.76	113.448	96.65	112.94	117.25	108.44	108.82	110.34	109.63	118.68	92.83	103.3	106.956	mRNA	heterogeneous nuclear ribonucleoprotein K, transcript variant X5
LOC111685426	119.34	114.38	112.64	112.07	108.27	113.34	120.92	123.02	126.58	116.38	121.725	123.51	127.49	121.04	126.76	124.87	124.734	mRNA	glucose-induced degradation protein 4 homolog
LOC124420201	113.34	105.04	113.51	117.24	116.31	113.088	105.57	115.16	109.81	101.81	108.087	116.98	124.33	105.33	125.4	121.08	118.624	mRNA	neurocalcin homolog
LOC111687706	116.9	113.67	107.53	118.92	108.32	113.068	114.23	108.98	121.45	112.6	114.315	106.86	120.11	120.02	110.43	110.64	113.612	mRNA	nucleolar GTP-binding protein 1
LOC124420404	115.47	111.57	113.34	110.85	113.91	113.028	114.09	118.53	127.19	118.13	119.485	120.65	133.99	124.25	123.03	119.11	124.206	mRNA	serine protease inhibitor 88Ea-like
LOC111690414	106.76	113.01	108.97	120.97	115.25	112.992	101.09	112.21	106.21	132.3	112.953	126.81	106.57	122.42	128.52	114.6	119.784	mRNA	lysozyme-like, transcript variant X2
LOC111683771	115.25	118.96	98.53	127.87	104.01	112.924	101.56	119.64	106.87	106.81	108.72	108.88	103.65	119.84	95.44	106.36	106.834	mRNA	eukaryotic translation initiation factor 3 subunit B
LOC111691121	117.4	107.94	109.45	114.71	114.78	112.856	109.79	113.24	114.16	108.17	111.34	118.18	120.79	115.16	102.07	109.37	113.114	mRNA	bleomycin hydrolase
LOC111685136	118.13	113.72	106.04	112.8	113.38	112.814	114.39	124.18	108.14	115.94	115.662	126.85	128.45	131.17	121.66	116.95	125.016	mRNA	GTP-binding nuclear protein Ran, transcript variant X1
LOC111679503	113.75	118.12	99.72	130.25	101.97	112.762	100.76	132.86	93.42	93.53	105.143	146.18	158.41	161.42	115.94	104.41	137.272	mRNA	uncharacterized LOC111679503
LOC111683737	114.11	117.66	110.58	112.62	108.84	112.762	103.14	110.96	108.16	98.38	105.16	118.06	111.08	115.88	99.09	110.05	110.832	mRNA	dolichyl-diphosphooligosaccharide--protein glycosyltransferase subunit 2
LOC111688395	116.63	122.29	99.68	117.89	107.27	112.752	110.83	121.17	114.26	106.22	113.12	115.67	120.76	121.74	101.05	104.1	112.664	mRNA	tubulin-specific chaperone C
LOC111680297	105.7	126.11	99.13	129.18	102.91	112.606	97.87	112.9	98.82	104.69	103.57	115.88	102.68	118.87	84.11	102.86	104.88	mRNA	uncharacterized LOC111680297
LOC111683769	117.26	117.51	108.76	106.62	112.88	112.606	113.29	115.22	108.74	111.2	112.112	123.5	114.76	123.12	109.18	117.26	117.564	mRNA	NEDD4 family-interacting protein 2
LOC111681052	112.08	113.57	115.01	107.23	115.07	112.592	106.79	106.57	108.7	116.86	109.73	124.56	117.94	105.24	123.57	114.35	117.132	mRNA	protein twisted gastrulation
LOC111677031	98.92	139.72	87.33	104.17	132.6	112.548	145.43	179.72	138.26	110.87	143.57	171.46	190.23	160.83	162.04	191.04	175.12	mRNA	muscle LIM protein Mlp84B, transcript variant X2
LOC111682083	119.6	118.51	91.49	138.81	93.08	112.298	92.89	107.64	108.95	96.51	101.498	95.48	93.24	102.66	89.62	86.76	93.552	mRNA	myb-like protein X
LOC111682124	107.13	117.15	110.06	121.47	105.68	112.298	109.92	119.76	115.02	118.07	115.692	120.74	132.8	126.92	124.96	128.93	126.87	mRNA	thioredoxin-like protein 1
LOC124420652	109.27	122.98	94.91	148.7	85.35	112.242	78.97	139.84	118.21	93.33	107.587	106.97	92.35	114.84	79.93	91.34	97.086	mRNA	uncharacterized LOC124420652
LOC111680658	117.91	115.34	103.78	115.52	108.52	112.214	115.96	131.55	117.11	115.75	120.093	145.81	144.51	148.37	131.46	134.63	140.956	mRNA	dual specificity protein phosphatase 13, transcript variant X1
LOC111690234	110.92	116.37	109.66	112.47	111.34	112.152	112.36	114.37	114.86	113.97	113.89	116.68	120.57	115.94	117.05	114.95	117.038	mRNA	charged multivesicular body protein 4b, transcript variant X1
LOC124420371	124.65	100.96	112.03	107.61	113.51	111.752	119.31	99.4	133.39	117.56	117.415	129.74	128.2	93.65	135.23	146.81	126.726	ncRNA	uncharacterized LOC124420371
LOC111679551	115.24	108.3	101.08	136.45	97.36	111.686	104.84	121.48	107.79	90.66	106.192	108.1	101.1	113.89	76.52	94.94	98.91	mRNA	proton-coupled amino acid transporter-like protein pathetic, transcript variant X2
LOC111687086	111.6	89.22	153.27	75.27	128.85	111.642	147.64	74.83	129.29	109.81	115.392	107.08	115.25	80.61	124.96	147.98	115.176	mRNA	cytochrome b-c1 complex subunit 6, mitochondrial, transcript variant X3
LOC111684586	111.05	116.13	110.58	116.89	103.41	111.612	101.69	106.66	101.77	102.22	103.085	113.82	107.24	103.62	104.17	108.27	107.424	mRNA	transitional endoplasmic reticulum ATPase TER94,transcript variant X1
LOC111688406	109.28	117.14	100.97	125.65	104.08	111.424	94.94	108.78	112.07	109.9	106.422	115.06	112.97	128.32	101.66	103.4	112.282	mRNA	nucleolar protein dao-5
LOC111678924	112.07	118.34	98.1	115.27	112.33	111.222	107.51	125.98	100.23	116.96	112.67	113.24	114.8	124.6	103.16	104.28	112.016	mRNA	CKLF-like MARVEL transmembrane domain-containingprotein 4, transcript variant X2
LOC124418841	98.4	122.31	92.78	157.4	85.11	111.2	79.09	93.52	99.29	93.41	91.3275	89.48	87.06	107.77	78.65	78.54	88.3	mRNA	dynamin-like
LOC111685365	109.09	92.4	130.49	105.66	118.3	111.188	105.22	95.73	102.91	115.8	104.915	112.67	115.11	103.51	129.11	131.56	118.392	mRNA	protein Asterix
LOC111681608	111.9	111.44	109.3	120.64	102.17	111.09	100.53	94.28	115.53	96.79	101.783	100.51	100.44	102.43	98.15	107.13	101.732	mRNA	heterogeneous nuclear ribonucleoprotein A1-like,transcript variant X2
LOC111676796	111.82	114.73	108.51	111.1	109.12	111.056	116.9	105.68	106.22	113.42	110.555	124.89	111.51	97.29	108.7	117.82	112.042	mRNA	calcium load-activated calcium channel
LOC111679664	102.21	108.35	101.13	129.95	112.67	110.862	113.9	133.08	112.67	113.19	118.21	127.51	130.52	147.22	118.35	120.33	128.786	mRNA	profilin, transcript variant X6
LOC111676622	114.5	113.05	98.74	110.08	117.23	110.72	104.15	116.36	107.35	121.73	112.398	128.34	131.66	128.54	122.55	118.76	125.97	mRNA	enoyl-CoA delta isomerase 1, mitochondrial
LOC111680588	115.09	109.17	111.22	114.28	103.82	110.716	100.04	102.82	99.2	108.38	102.61	116.24	115.52	109.11	110.14	107.3	111.662	mRNA	alpha-soluble NSF attachment protein
LOC111675680	117.6	111.65	100.63	131.7	91.58	110.632	90.13	93.88	106.24	88.13	94.595	96.18	98.38	111.79	77.31	88.63	94.458	mRNA	ABC transporter G family member 23, transcript variant X3
LOC111679597	114.09	116.38	106.06	106.7	109.29	110.504	119.49	100.29	104.09	109.98	108.463	108.76	103.64	112.87	106.35	115.43	109.41	mRNA	uncharacterized LOC111679597
LOC111680196	96.63	126.34	74.51	120.09	134.11	110.336	139.56	189.57	145.03	92.32	141.62	115.08	150.23	116.8	127.57	121.52	126.24	mRNA	uncharacterized LOC111680196
LOC111687207	110.5	115.9	100.75	117.51	106.91	110.314	111.52	121.65	114.56	118.39	116.53	125.91	110.62	109.06	112.11	106.02	112.744	mRNA	sorting nexin-12
LOC111685169	116.61	105.3	125.25	79.89	124.51	110.312	125.7	85.57	94.89	116.4	105.64	121.79	118.78	88.89	135.47	122.95	117.576	mRNA	reactive oxygen species modulator 1
LOC111686935	98.14	114.42	103.26	130.43	105.25	110.3	88.73	106.54	96.59	100.99	98.2125	65.36	113.22	102.37	46.22	123.86	90.206	mRNA	farnesol dehydrogenase-like
LOC111681475	111.62	107.42	118.77	98.27	114.6	110.136	111.27	103.9	113.67	107.75	109.148	107.2	117.74	109.06	117.89	126.74	115.726	mRNA	uncharacterized LOC111681475
LOC111678263	110.65	113.82	103.7	113.91	108.31	110.078	112.71	105.18	104.87	97.97	105.183	110.73	108.19	112.23	103.45	112.22	109.364	mRNA	glutamate--cysteine ligase regulatory subunit
LOC111683179	112.71	113.33	104.52	111.66	106.93	109.83	113.93	114.97	115.24	117.05	115.297	116.76	111.11	115.24	116.65	116.48	115.248	mRNA	obg-like ATPase 1
LOC111682787	106.69	113.39	99.47	122.51	106.32	109.676	97.24	106.12	104.69	102.47	102.63	94.63	92.65	91.34	79.19	83.16	88.194	mRNA	molybdenum cofactor biosynthesis protein 1, transcript variant X1
LOC111689400	108.07	115.2	96.4	130.03	98.2	109.58	95.63	112.67	114.42	104	106.68	108.59	98.18	109.48	100.45	97.99	102.938	mRNA	uncharacterized LOC111689400
LOC111685485	104.1	112.79	100.69	120.23	109.17	109.396	100.72	117.21	104.04	113.12	108.773	119.34	106.9	116.15	115.2	101.78	111.874	mRNA	ceramide synthase 6
LOC111678991	105.9	108.7	108.97	104.28	117.23	109.016	108.5	114.45	121.67	121.99	116.653	130.54	134.13	112.83	153.46	122.21	130.634	mRNA	gram-negative bacteria-binding protein 3
LOC111690249	111.03	109.41	96.52	126.34	101.78	109.016	87.39	104.9	98.95	106.28	99.38	94.63	83.78	98.78	90.41	80.1	89.54	mRNA	organic cation transporter protein, transcript variant X1
LOC111684593	93.83	129.66	83.89	96.94	140.72	109.008	139.96	188.99	113.67	110.49	138.278	229.27	250.13	216.62	212.25	226.19	226.892	mRNA	protein anoxia up-regulated-like, transcript variant X8
LOC111690535	103.57	111.54	98.02	136.85	94.87	108.97	98.7	129.13	73.3	54.28	88.8525	130.69	130.52	146.46	67.98	79.17	110.964	mRNA	elongation of very long chain fatty acids protein 7
LOC111688063	113.22	114.88	95.57	120.35	100.71	108.946	98.98	116.09	102.07	103.29	105.108	104.56	107.43	125.2	99.88	97.55	106.924	mRNA	ras-related protein rab7
LOC111690234	107.1	112.26	107.37	109.35	108.26	108.868	109.52	111.06	110.62	109.6	110.2	113.31	116.88	112.26	113.45	111.34	113.448	mRNA	charged multivesicular body protein 4b, transcript variant X2
LOC111691040	120.25	112.72	91.02	124.42	95.8	108.842	99.82	114.97	112.43	95.55	105.693	98.08	109.22	121.04	90.59	89.83	101.752	mRNA	uncharacterized protein CG3556
LOC111683087	106.91	115.1	95.93	126.5	99.47	108.782	104.61	127.46	107.6	116.3	113.992	119.34	115.36	130.28	108.11	102.03	115.024	mRNA	ras-related protein Rab-11A, transcript variant X2
LOC111687086	108.66	86.86	149.28	73.27	125.4	108.694	143.77	72.87	125.86	106.89	112.347	104.31	112.23	78.46	121.63	144.11	112.148	mRNA	cytochrome b-c1 complex subunit 6, mitochondrial, transcript variant X1
LOC111681898	109.81	107.93	101.92	112.84	110.38	108.576	100.82	113.02	111.04	111.86	109.185	109.25	110.66	113.1	114.36	110.45	111.564	mRNA	guanine nucleotide-binding protein G(s) subunit alpha, transcript variant X1
LOC111685927	100.33	116.98	90.94	124.66	109.04	108.39	105.61	119.28	101.8	124.65	112.835	117.8	113.24	115.23	118.97	99.63	112.974	mRNA	alpha-tocopherol transfer protein-like
LOC111681567	98.29	105.38	100.92	142.08	95.11	108.356	94.54	102.38	114.05	96.8	101.943	105.69	109.44	108.97	85.08	97.05	101.246	mRNA	ATP-dependent RNA helicase p62, transcript variant X2
LOC111678730	104.6	108.31	104.19	127.75	95.7	108.11	87.57	97.68	94.55	84.97	91.1925	81.92	82.89	95.33	72.56	77.26	81.992	mRNA	putative phospholipase B-like lamina ancestor
LOC111688167	109.38	107.66	101.93	116.51	104.58	108.012	96.42	109.33	106.41	101.84	103.5	107.14	104.92	101.52	96.74	98.38	101.74	mRNA	V-type proton ATPase subunit H, transcript variant X3
LOC111688211	111.81	108.65	103.16	111.37	104.89	107.976	96.34	118.21	116.09	115.4	111.51	118.04	119.51	125.04	126.11	115.58	120.856	mRNA	26S proteasome non-ATPase regulatory subunit 12
LOC111691214	115.96	111.54	91.94	121.96	97.91	107.862	99.25	122.49	115.03	104.91	110.42	108.47	102.73	123.98	98.19	89.76	104.626	mRNA	abhydrolase domain-containing protein 2, transcript variant X2
LOC111686447	113.04	106.63	107.28	102.39	109.83	107.834	114.46	104.65	112.61	105.53	109.312	110.08	112.56	108.07	115.8	115.85	112.472	mRNA	ADP-ribosylation factor 2
LOC111678843	106.56	107.34	103.24	117.24	104.58	107.792	98.22	106.18	104.31	104.99	103.425	107.22	109.48	120.17	100.84	103.1	108.162	mRNA	loricrin, transcript variant X3
LOC111678856	106.7	109.85	100.63	125.91	95.8	107.778	95.71	103	99.7	94.91	98.33	97.66	97.26	105.12	85.62	99.09	96.95	mRNA	LMBR1 domain-containing protein 2 homolog
LOC111675079	109.62	113.01	99.01	106.54	108.19	107.274	105.5	130.36	119.61	105.8	115.318	105.89	106.65	109.17	90.23	96.92	101.772	mRNA	PRA1 family protein 3
LOC111675610	101.74	116.29	99.23	127.44	89.94	106.928	88.01	96.38	93.2	87.34	91.2325	107.47	85.41	99.66	69.95	82.33	88.964	mRNA	paired box protein Pax-6-like
LOC111677046	110.36	110.53	99.04	117.87	96.42	106.844	95.53	114.99	112.21	101.67	106.1	111.76	110.15	114.3	101.51	98.37	107.218	mRNA	G protein-coupled receptor kinase 1
LOC111685185	103.56	96.74	107.08	121.09	105.33	106.76	101.89	131.74	111.54	99.24	111.103	108.62	100	131.81	102.7	109.23	110.472	mRNA	mediator of RNA polymerase II transcription subunit 9
LOC111686656	105.55	102.2	107.16	105.73	113.08	106.744	111.17	114.83	107.03	105.45	109.62	135.61	113.8	128.88	127.09	135.55	128.186	mRNA	saccharopine dehydrogenase-like oxidoreductase
LOC111688196	112.1	119.06	92.48	120.82	89.07	106.706	88.96	114.64	91.56	99.89	98.7625	101.11	94.98	133.16	92.81	89.28	102.268	mRNA	phosphatidylinositol transfer protein beta isoform, transcript variant X5
LOC111688167	107.79	106.55	99.88	115.43	102.43	106.416	94.8	107.55	104.61	99.75	101.677	105.33	102.27	100.51	94.68	96.67	99.892	mRNA	V-type proton ATPase subunit H, transcript variant X2
LOC111690414	100.5	106.44	102.51	113.94	108.53	106.384	95.04	105.66	99.91	124.42	106.258	119.23	100.17	115.24	120.76	107.65	112.61	mRNA	lysozyme-like, transcript variant X1
LOC111681688	101.21	105.41	110.75	102.95	111.16	106.296	103.5	102.81	107.3	112.42	106.508	114.32	113.59	104.36	104.5	114.22	110.198	mRNA	WW domain-containing oxidoreductase
LOC111683924	103.15	108.16	99.01	123.46	97.45	106.246	89.2	99.39	111.03	105.13	101.188	108.24	104.47	107.52	95.86	99.41	103.1	mRNA	suppressor of hairless protein
LOC111679664	97.69	103.5	97.11	123.14	107.8	105.848	109.44	126.33	108	107.98	112.938	122.08	125.13	139.42	113.14	114.94	122.942	mRNA	profilin, transcript variant X1
LOC111686175	119.56	107.63	95.37	107.06	99.61	105.846	100.25	111.12	103.84	92.34	101.888	86.3	90.04	95.22	91.77	89.53	90.572	mRNA	signal recognition particle 54 kDa protein
LOC111686534	107.09	108.01	93.1	120.02	100.85	105.814	92.68	109.67	114.08	103.07	104.875	107.37	103.44	106.58	87.4	90.58	99.074	mRNA	probable ascorbate-specific transmembrane electron transporter 2
LOC111678843	103.77	105.23	101.64	115.11	102.27	105.604	97.8	105.75	104.23	102.25	102.508	104.55	108.2	119.93	100.5	101.18	106.872	mRNA	loricrin, transcript variant X2
LOC111687714	101.39	114.02	96.34	117.3	97.92	105.394	82.99	97.67	100.16	90.63	92.8625	81.54	78.21	87	77.55	85.7	82	mRNA	protein I'm not dead yet-like
LOC111687517	106.9	109.96	102.75	109.9	97.45	105.392	99.04	104.8	105	91.05	99.9725	98.4	90.95	93.65	77.72	89.92	90.128	mRNA	mucolipin-3-like
LOC124420545	108.76	96.66	97.48	113.57	110.49	105.392	102.68	94	112.82	102.06	102.89	97.6	107.46	101.65	96.16	105.38	101.65	mRNA	calmodulin-alpha-like, transcript variant X1
LOC111689201	109.93	109.35	98.56	111	98.06	105.38	101.65	101.56	104.89	104.56	103.165	111.35	104.09	98.45	108.24	108.03	106.032	mRNA	proliferating cell nuclear antigen
LOC111688167	106.73	105.54	98.92	114.3	101.4	105.378	93.89	106.5	103.6	98.75	100.685	104.29	101.25	99.51	93.75	95.71	98.902	mRNA	V-type proton ATPase subunit H, transcript variant X1
LOC111690006	116.05	108.54	89.57	105.36	107	105.304	95.26	100.02	109.97	109.43	103.67	116.64	102.22	103.05	111.32	109.43	108.532	mRNA	nedd8-conjugating enzyme UbcE2M
LOC111689516	108.48	110.04	91.96	117.37	97.42	105.054	89.17	111.07	107.8	96.89	101.233	110.6	104.66	118.04	85.6	100.44	103.868	mRNA	uncharacterized LOC111689516
LOC111674820	109.67	107.88	102.9	101.56	102.9	104.982	95.2	95.33	103.41	102.89	99.2075	103.04	102.09	104.28	97.04	102.48	101.786	mRNA	hsc70-interacting protein 1-like, transcript variant X6
LOC111679097	104.71	106.59	73.72	115.92	123.86	104.96	122.37	141.77	109.15	103.42	119.177	96.51	104.67	115.88	95.24	83.71	99.202	mRNA	adult cuticle protein 1-like
LOC111679664	96.78	102.51	96.06	122.39	106.63	104.874	108.35	125.46	106.85	107.15	111.952	120.78	123.88	138.55	111.8	113.71	121.744	mRNA	profilin, transcript variant X4
LOC111681898	106.09	104.11	98.36	109.23	106.38	104.834	97.43	109.39	107.29	108.43	105.635	105.84	107.05	109.79	110.63	106.94	108.05	mRNA	guanine nucleotide-binding protein G(s) subunit alpha, transcript variant X2
LOC111677062	105.08	110.47	92.63	121.21	94.48	104.774	88.1	99.47	92.28	95.63	93.87	95.13	98.26	103.76	90.46	87.26	94.974	mRNA	RING finger protein 10
LOC111682350	101.11	111.48	92.13	131.12	87.93	104.754	89.17	104.79	105.37	92.07	97.85	102.37	103.32	117.6	82.46	95.57	100.264	mRNA	moesin/ezrin/radixin homolog 1, transcript variant X1
LOC111683944	101.39	112.14	95.39	109.84	104.75	104.702	101.25	104.21	101.3	101.11	101.968	107.05	100.45	105.36	105.45	107	105.062	mRNA	dimethyladenosine transferase 1, mitochondrial
LOC111677159	103.31	98.02	129.18	83.11	109.72	104.668	113.41	85.26	89.4	101.04	97.2775	96.37	107.27	83.04	116.35	125.54	105.714	mRNA	uncharacterized LOC111677159
LOC111674643	105.81	101.16	101.46	119.11	95.1	104.528	90.63	99.45	111.6	99.08	100.19	100.19	100.63	104.38	85.71	96.84	97.55	mRNA	heterogeneous nuclear ribonucleoprotein K, transcript variant X2
LOC111678924	105.4	111.24	91.97	108.14	105.66	104.482	100.62	118.73	93.85	109.76	105.74	106.21	107.67	117.16	96.81	97.91	105.152	mRNA	CKLF-like MARVEL transmembrane domain-containingprotein 4, transcript variant X1
LOC111678843	103.56	104.32	98.78	113.95	101.64	104.45	95.05	103.18	101.37	102.03	100.407	104.21	106.39	116.79	98.01	98.33	104.746	mRNA	loricrin, transcript variant X1
LOC111690216	105.61	101.18	99.99	124.18	91.19	104.43	85.78	87.87	93.13	82.12	87.225	77.52	82.03	76.96	68.27	75.89	76.134	mRNA	ABC transporter G family member 23, transcript variant X2
LOC111691055	104.29	109.38	93.18	119.01	95.55	104.282	92.13	101.21	99.67	98.43	97.86	93.83	93.08	102.35	83.75	86.58	91.918	mRNA	eukaryotic translation initiation factor 3 subunit C
LOC111683890	107.39	107.72	92.2	117.56	96.42	104.258	91.48	102.32	100.73	89.83	96.09	83.68	80.76	93.56	73.54	76.11	81.53	mRNA	carbohydrate sulfotransferase 3
LOC111678219	115.45	111.83	90.1	106.2	96.72	104.06	90.48	109.05	93.21	116.98	102.43	74.26	84.55	95.52	82.84	71.94	81.822	mRNA	nose resistant to fluoxetine protein 6, transcript variant X3
LOC111674643	105.24	100.43	101.33	117.94	94.24	103.836	89.9	98.13	110.89	97.98	99.225	99.55	99.52	102.52	84.84	96.02	96.49	mRNA	heterogeneous nuclear ribonucleoprotein K, transcript variant X6
LOC111684754	100.21	109.71	95.94	111.87	101.12	103.77	95.7	111.54	103.86	121.44	108.135	113.61	111.98	111.16	107.42	112.87	111.408	mRNA	mitochondrial import receptor subunit TOM22 homolog, transcript variant X1
LOC111689070	100.54	105.23	103.6	111.65	97.3	103.664	94.94	111.49	113.3	120.93	110.165	101.28	109.4	105.36	108.16	105.3	105.9	mRNA	apyrase, transcript variant X2
LOC111688553	102.65	112.93	93.31	107.11	102.26	103.652	99.58	101.73	87.92	86.38	93.9025	100.33	98.78	104.8	86.22	94.38	96.902	mRNA	N-alpha-acetyltransferase daf-31
LOC111679067	102.04	93.99	114.53	115.11	92.44	103.622	91.84	90.63	78.15	68.52	82.285	108.35	102.6	95.44	68.19	82.31	91.378	mRNA	fatty-acid amide hydrolase 2-A
LOC111682350	99.77	109.92	90.95	129.46	86.72	103.364	87.97	103.26	103.8	91	96.5075	100.99	101.95	116.03	81.26	94.29	98.904	mRNA	moesin/ezrin/radixin homolog 1, transcript variant X2
LOC111674608	101.37	93	99.18	108.63	113.28	103.092	99.69	112.07	103.92	113.1	107.195	115.03	107.11	109.03	111.59	109.75	110.502	mRNA	dnaJ-like protein 60
LOC111677104	104.83	108.99	98	102.47	101.12	103.082	100.94	104.71	105.19	94.38	101.305	109.52	110.04	99.63	89.44	99.35	101.596	misc_RNA	WW domain-binding protein 2, transcript variant X6
LOC111676773	107.91	104.2	98.19	106.93	98.08	103.062	95.9	102.4	96.85	100.11	98.815	104.31	96.98	106.57	101.75	95.95	101.112	mRNA	venom serine carboxypeptidase
LOC111679417	107.02	103.7	99.34	104.25	100.83	103.028	99.99	93.29	103.47	102.63	99.845	146.56	134.05	131.38	151.69	152.85	143.306	mRNA	odorant receptor 67d-like
LOC111678909	97.93	96.67	111	100.1	109.2	102.98	103.9	92.47	106.28	97.09	99.935	104.5	109.04	91.97	103.6	113.75	104.572	mRNA	3-hydroxyacyl-CoA dehydrogenase type-2, transcript variant X2
LOC111675680	109.04	104.05	94.19	122.15	85.44	102.974	83.33	87.42	99.01	82.29	88.0125	89.35	91.96	102.77	72.19	82.58	87.77	mRNA	ABC transporter G family member 23, transcript variant X2
LOC111691214	107.81	103.41	89.89	121.75	91.51	102.874	95	110.55	111.08	98.39	103.755	101.2	97.2	112.7	92.24	86.38	97.944	mRNA	abhydrolase domain-containing protein 2, transcript variant X1
LOC111686634	108.01	103.26	105.92	104.51	92.45	102.83	108.7	103.88	108.87	97.29	104.685	104.34	109.69	107.23	103.38	107.52	106.432	mRNA	asparagine--tRNA ligase, cytoplasmic
LOC111681212	109.97	96.46	99.61	117.36	90.43	102.766	92.71	82.52	98.34	75.94	87.3775	80.7	77.46	81.91	67.42	71.93	75.884	mRNA	CD151 antigen
LOC111680544	92.35	95.7	112.17	127.91	85.42	102.71	76.43	89.73	102.84	84.21	88.3025	74.79	103.57	80.97	41.92	50.06	70.262	mRNA	protein pinocchio, transcript variant X2
LOC111688196	108.1	114.38	88.95	116.14	85.9	102.694	85.35	110.52	87.88	96.04	94.9475	97.54	91.39	128.64	89.17	85.9	98.528	mRNA	phosphatidylinositol transfer protein beta isoform, transcript variant X4
LOC111687086	102.63	82.14	140.87	69.19	118.43	102.652	135.88	68.84	118.88	101.06	106.165	98.5	106.09	74.18	114.97	136.07	105.962	mRNA	cytochrome b-c1 complex subunit 6, mitochondrial, transcript variant X4
LOC111675323	103.57	104.37	96.58	106.09	102.41	102.604	100.3	97.37	101.3	100.29	99.815	100.61	109.22	107.46	105.03	105.82	105.628	mRNA	UV excision repair protein RAD23 homolog B-like
LOC111688196	107.98	114.25	88.75	116.01	85.73	102.544	85.3	110.22	87.65	95.84	94.7525	97	91.15	128.26	89.07	85.74	98.244	mRNA	phosphatidylinositol transfer protein beta isoform, transcript variant X3
LOC111682607	106.62	100.72	95.59	107.1	102.62	102.53	104.72	106.56	103.49	110.5	106.317	112.23	109.3	116.54	97.74	109.58	109.078	mRNA	actin-related protein 1
LOC111675161	97.38	97.81	104.49	113.51	99.04	102.446	100.95	126.84	108.39	107.3	110.87	104.5	107.31	117.37	120.06	108.22	111.492	mRNA	protein bcn92
LOC111690742	101.97	108.58	87.1	119.34	94.91	102.38	85.41	112.67	99.37	101.78	99.8075	98.16	100.49	107.49	87.94	90.83	96.982	mRNA	reticulon-1-A, transcript variant X6
LOC111688196	107.5	114.12	88.72	115.64	85.43	102.282	85.29	109.84	87.62	95.65	94.6	96.85	91.02	127.56	88.93	85.71	98.014	mRNA	phosphatidylinositol transfer protein beta isoform, transcript variant X1
LOC111675786	99.82	98.53	99.4	97.41	116.11	102.254	101.35	99.61	105.46	91.51	99.4825	109.41	104.93	71.56	86.9	100.62	94.684	mRNA	probable low-specificity L-threonine aldolase 2
LOC111690797	102.05	103.44	99.43	100.34	105.17	102.086	93.04	106.23	102.06	104.96	101.573	108.99	105.2	98.85	106.58	104.96	104.916	mRNA	casein kinase I, transcript variant X1
LOC111680200	97.32	98.22	80.84	106.29	127.35	102.004	128.87	117.79	97.52	59.2	100.845	78	138.94	73.96	78.16	92.7	92.352	mRNA	uncharacterized LOC111680200
LOC111675680	107.81	102.92	93.15	120.77	84.48	101.826	82.39	86.45	97.94	81.37	87.0375	88.36	90.93	101.62	71.39	81.65	86.79	mRNA	ABC transporter G family member 23, transcript variant X1
LOC111680052	102.07	105.75	101.12	98.02	101.96	101.784	102.55	109.25	103.12	106.02	105.235	118.5	106.77	100.19	106.28	105.44	107.436	mRNA	peflin
LOC111690732	96.46	101.83	95.28	121.12	93.33	101.604	98.77	121.4	99.25	85.32	101.185	115.99	115.7	116.07	80.67	87.4	103.166	mRNA	NF-kappa-B inhibitor cactus
LOC111679125	97.67	93.2	104.38	108.47	104.23	101.59	102.28	106.95	101.92	113.47	106.155	118.27	114.87	94.18	117.44	110.49	111.05	mRNA	uncharacterized LOC111679125
LOC111681016	99.48	101.26	103.4	100.88	102.88	101.58	97.99	101.81	96.67	92.49	97.24	100.15	106.25	105.92	97.74	106.53	103.318	mRNA	transmembrane emp24 domain-containing protein 7
LOC111675474	100.03	106.29	96.28	107.62	97.63	101.57	90.92	114.15	99.28	113.63	104.495	89.07	91.36	90.13	92.82	88.14	90.304	mRNA	5'-nucleotidase domain-containing protein 3
LOC111677715	96.62	90.67	102.88	114.61	102.78	101.512	149.36	160.14	121.18	128.98	139.915	285.64	344.6	235.91	417.74	355.18	327.814	mRNA	defense protein l(2)34Fc-like
LOC111689825	89.8	101.24	88.14	120.16	107.94	101.456	81.37	107.77	53.4	63.22	76.44	83.91	78.22	78.37	63.69	61.61	73.16	mRNA	geminin
LOC111678630	107.25	100.28	101.97	99.27	98.02	101.358	105.88	97.49	105.46	100.11	102.235	103.56	101.96	104.82	97.97	108.43	103.348	mRNA	adenosylhomocysteinase
LOC111674643	102.49	98.23	98.67	115.44	91.85	101.336	87.44	95.83	108.22	95.64	96.7825	97.4	97.12	100.1	82.92	93.55	94.218	mRNA	heterogeneous nuclear ribonucleoprotein K, transcript variant X1
LOC111675958	93.55	108.34	91.53	131.48	81.54	101.288	79.77	91.06	92.95	79.04	85.705	83.55	92.74	99.26	64.67	76.73	83.39	mRNA	eukaryotic translation initiation factor 4 gamma2
LOC111678169	100.08	104.84	101.21	105.03	95.13	101.258	101.18	100.99	104.62	95.57	100.59	107.41	112.77	108.71	90.96	101.97	104.364	mRNA	T-complex protein 1 subunit beta
LOC111679596	106.04	97.97	104.72	87.76	108.06	100.91	111.22	84.49	102.32	99.28	99.3275	114.06	100.96	88.83	105.76	103.04	102.53	mRNA	mitochondrial import inner membrane translocase subunit Tim10
LOC111690359	101.81	103.29	100.67	104.27	93.84	100.776	86.37	86.13	77.4	74.73	81.1575	88.42	83.07	85.67	78.88	72.84	81.776	mRNA	tetracycline resistance protein, class A, transcript variant X2
LOC124420977	106.11	97.92	91.37	107.34	101.11	100.77	105.28	97.21	95.8	101.62	99.9775	94.58	103.39	120.56	102.05	104.46	105.008	ncRNA	uncharacterized LOC124420977, transcript variantX2
LOC111678843	102.88	99.17	95.63	105.65	100.41	100.748	92.56	96.3	100.01	100.49	97.34	103.25	105.43	107.43	97.34	95.1	101.71	mRNA	loricrin, transcript variant X4
LOC111681104	110.53	87.31	114.02	80.46	111.21	100.706	131.26	85.49	112.09	119.43	112.068	102.01	72.29	62.22	108.57	86.81	86.38	mRNA	uncharacterized LOC111681104
LOC111691231	103.44	103.71	96.61	99.31	100.15	100.644	98.99	92.23	95.07	96.8	95.7725	100.9	102.9	101.13	105.32	97.87	101.624	mRNA	eukaryotic translation initiation factor 3 subunit M
LOC111685136	105.67	99.73	96.33	100.11	101.29	100.626	102.56	109.12	101.6	104.05	104.332	112.92	116.76	113.09	109.18	104.62	111.314	mRNA	GTP-binding nuclear protein Ran, transcript variant X2
LOC111684208	99.21	101.99	95.57	104.97	100.53	100.454	99.19	103.01	98.39	99.1	99.9225	101.41	106.06	117.09	100.25	101.55	105.272	mRNA	guanine nucleotide-binding protein subunit gamma-1, transcript variant X4
LOC111682401	101.96	99.94	99.31	108.55	92.36	100.424	106.3	102.64	101.96	92.44	100.835	90.47	91.72	79.17	85.41	91.17	87.588	mRNA	putative riboflavin kinase
LOC111676597	83.19	91.84	95.22	117.87	113.23	100.27	111.85	103.21	152.43	148.19	128.92	105.37	124.98	82.9	138.2	117.96	113.882	mRNA	peptidoglycan-recognition protein SD
LOC111686642	102.29	100.26	102.44	92.23	103.31	100.106	94.79	89.94	98.41	112.48	98.905	105.61	98.11	94.9	105.76	91.81	99.238	mRNA	uncharacterized LOC111686642
LOC111687460	97.42	101.04	99.25	103.45	98.55	99.942	94.75	99.8	104.91	89.84	97.325	107.13	107.87	104.32	89.77	96.02	101.022	mRNA	transcription initiation factor TFIID subunit 4,transcript variant X1
LOC124420702	99.53	103.09	90.11	105.07	101.83	99.926	92.25	109.24	100.08	109.32	102.722	93.44	96.41	89.05	88.72	83.89	90.302	mRNA	uncharacterized LOC124420702
LOC111684208	99.03	100.62	95.14	104.14	100.32	99.85	98.54	102.25	96.29	98.78	98.965	100.88	104.37	116.97	99.88	101.44	104.708	mRNA	guanine nucleotide-binding protein subunit gamma-1, transcript variant X2
LOC111677647	106.16	99.09	88.3	122.76	82.67	99.796	88.43	99.79	103.19	91.95	95.84	96.61	90.72	95.04	79.82	83.75	89.188	mRNA	bicaudal D-related protein homolog
LOC124418669	99.67	107.71	89.18	117.86	84.4	99.764	82.81	105.04	72.59	103.71	91.0375	75.56	73.17	84.06	77.88	68.53	75.84	mRNA	protein trapped in endoderm-1
LOC111682346	102.97	93.14	101.7	92.3	108.07	99.636	95.82	94.4	99.46	105.07	98.6875	97.52	102.63	101.69	126.44	109.96	107.648	mRNA	ER membrane protein complex subunit 3
LOC111690359	100.97	103.19	97.93	103.27	92.48	99.568	83.85	85.62	76.16	73.88	79.8775	86.92	82.28	84.71	76.47	71.24	80.324	mRNA	tetracycline resistance protein, class A, transcript variant X1
[truncated: 23,022 more rows]

## Sheet: E.
TPM average expression per group; transcripts showing a TPM < 5 were removed; final number of transcripts are showed in parenthesis
[truncated: 24,214 more rows]

[truncated: 1 more sheets: F.]
