# Supplementary material for: Antennal transcriptome analysis reveals sensory receptors potentially associated with host detection in the livestock pest Lucilia cuprina
Source: Parasit Vectors. 2024 Jul 18;17:308. doi: 10.1186/s13071-024-06391-6 (PMC11256703; doi:10.1186/s13071-024-06391-6)
Supplement: Supplementary file 5 — Supplementary material 5: Table S4. Differentially expressed transcripts in the antennae of Lucilia cuprina. (A) Transcripts expressed at a significantly higher or lower level in attracted females relative to non-attracted females (AF vs. NF tab). (B) Transcripts expressed at a significantly higher or lower level in attracted females relative to males (AF vs M tab). (C) Transcripts expressed at a significantly higher or lower level in non-attracted females relative to males (NF vs M tab). DESeq2 was used to determine differentially expressed transcripts, using a P adjusted value < 0.05, and without fold-change (FC) threshold, being Log2FC < 0 considered downregulated and Log2FC > 0 upregulated. The number of down- and upregulated transcripts and genes (in parentheses), for each comparison is shown at the top left of each sheet. The differential expression is provided in Log2FC and percentage. Putative odorant degrading enzymes (ODEs) were noted in the last column of each table; (D) all differentially expressed transcripts (TPM > 0) were plotted using volcano plots as gray crosses. . Differentially expressed genes between the groups that are discussed in the manuscript are highlighted in bold.The X-axis and Y-axis represent Log2 fold-change (Log2FC) differences between the contrasted groups and statistical significance as the negative Log10 of the P adjusted value, respectively. Abbreviations: DOWN: downregulated, UP: upregulated, TPM: transcript per million, AF: attracted female antenna, NF: non-attracted female, M: male antenna. [file 13071_2024_6391_MOESM5_ESM.xlsx]

## Sheet: A. AF vs NF
Attracted females vs. non-attracted females			DESeq2, Log2FC > 0
			P adj. value (FDR) < 0.05
Upregulated 55 transcripts	(40 genes)
Downregulated 82 transcripts	(70 genes)
All differentially expressed transcripts are shown (TPM > 0)
Gene	Diff. Expr. Log2 Ratio	% Increase	Diff. Expr. P adj-value	ExpressionType	Length	Sequence	NCBI Annotation	Putative Odorant degrading enzymes (ODEs)
LOC111688936	0.462454	37.7884	0.0117246	mRNA	2812	GAAGAAAATAAATATTAGTAATATAAAAAAATATTATTAAACAAATAAATCAAATAAATGGTGTAAACAAATATTTACTCTTGGCTAAAGTGAAAGTTATTTTTTTTAACAAAAAATAATTTTTGTCATTTAAACCGTAATAATTTAACGAAATTTCAAAAAATACAATAATAATTAAAATAAAAAATAAAATCGAAATGCATGTGTTTCATTTAAGCCTATTGTGGGCTGCACTGCTAGTCCATATCACTTGGACTAAGGCAGCCATCGATCAAAATAATGCCAGTGAATTGACAAAATTAACAAATATAACAAACATGCTCAGTGCTAGTGATCAAATGACTCCTTTAAATTTACGTCTTCACGATGTAAATCCTTTAGTAAATTCCTCAATACCCT…	nose resistant to fluoxetine protein 6
LOC111681577	0.460164	37.5698	0.0238705	mRNA	2665	TCGGTGCAACTTAAAGCTGTGTTTTGTGTATTGAACATTTAAACAAGAAATTAAATAACTTTTACTCAAAAGAAATAAAGAAAAGCCGACGGCATTATTAAAAAAAATAAAAATATTACGATTACCTACCGAAAATAATCATTGTGAAATTAGTTTAATCCATATTTTGTTTAGAAAATTCCATGATAAACGTGTATGTATTTAGTTCGTAATATGGCTACGGATTCAAATCCTACTACGACGACAACAACCAAAAAAAGCGAACGTGTTAAACCAGTGGAAACATTGGTTTTAGCAAATATTGCCTTGAAAGCTGAACAAAAACGTTTAAATGGAGAAGGTGGCGTTGGCCGCAAAGAAGATGAACGCATTACAAGTGCGGTTATGAAAGTGTTAGAA…	transcription factor Sox-9
LOC124419294	0.441687	35.8191	0.0299436	mRNA	2396	TAACTTGAGAACAAAACAAAATAAATTATAAACATATAAAATAAATTAAAAGCTGACAAGTGTCTTAAAACAGCAGAACATAATTCAAATCCAAAGAAAAAATAACAAATTAACACAGTATTTAATTTAAAAAATACAACAAAAGAAATCATTTAAATTATCTTGAAGATAACAAGAGAGGAACAAACAAAAAAGTAAACAAATGTCGTTCAAAAGAAGATAATAGACAAATATATTTTTTTTAACTAAATAAGTGTAAAAAATCATTTTTTCTGTGTTAAAGTGTAAAATAAACAACCCCTAAAACAGTAAAAAATTTAAGCAGCACAAAAAATCGCTTAAAAACCAAGTAGAAAAAAACGTTAAAAAAATAATAATTCCCCCGCCCAATAAACACAT…	cell wall protein RBR3-like
LOC111690531	0.438507	35.5202	0.0272793	mRNA	1268	AAAGTTAAAAAAAAATATTTAAATTAAAAATTTAAAAGAAATTTAATTGAATTTAGTGACTTTTCTGTTAAATGTTAAAGAATATTTAAAAATTTATTCGTGTCAGTGTGTTAAAAAAGAAACAAACGTGTAACACGTGAGATACATTAAAAGGAGGAGAAAATCAAATAGTATTTAGTATTACGATTACATCTTCAAATACACACAAACAACAAAGGACCAAAATAAAAAATAAAAGTGAAGAAGATTGATAAGTAATCACACGCACTCACTCTTACTAGCATTTAATAGTAAATTGCCAAAAGGACTTTAATGGCAAAAAGGAAATAAAGCATAAAATATACAAGGAAAACAATTAACGACATTGTTTGTCTGTGTGTGTGTGTCGGTAACAGTGTA…	BTB/POZ domain-containing protein KCTD12
LOC111682601	0.438329	35.5034	0.0299436	mRNA	4518	AATCGAAAGATAAAAACAAATAATTTTGTACAATTTGAGCCTGTTTCATTTTCATGAGTGCTGCAGTTATATACAATTTTTATATTTTACTAATTATTGCAAAAATCAATTAAATAAAATAAAAACAAAGATATTTTAGAGTGAAAGTAAATTATGAACTAAAAAAGTTTGAAGCAGTATTTAACAAATAAATAAATCAATATATTTAAACGTTTGTGAAAATGTTGGAAAAGCAAAAGCTAAAAAAGACTTAAACTAAAGCTTAAAACAATTAGTTAAAGAAAACACATAATACTCTGCTAAAAAAAAATAAAGAAAACCATAATGATTTTGTTTATTGTCTATAAACATTTTACATAAATCGAAGCATTTTGCTTTTGCCGCATAGATCGAGTACAA…	uncharacterized LOC111682601, transcript variantX6
LOC111682601	0.436058	35.2903	0.0305255	mRNA	4533	CGAAAGATAAAAACAAATAATTTTGTACAATTTGAGCCTGTTTCATTTTCATGAGTGCTGCAGTTATATACAATTTTTATATTTTACTAATTATTGCAAAAATCAATTAAATAAAATAAAAACAAAGATATTTTAGAGTGAAAGTAAATTATGAACTAAAAAAGTTTGAAGCAGTATTTAACAAATAAATAAATCAATATATTTAAACGTTTGTGAAAATGTTGGAAAAGCAAAAGCTAAAAAAGACTTAAACTAAAGCTTAAAACAATTAGTTAAAGAAAACACATAATACTCTGCTAAAAAAAAATAAAGAAAACCATAATGATTTTGTTTATTGTCTATAAACATTTTACATAAATCGAAGCATTTTGCTTTTGCCGCATAGATCGAGTACAACAC…	uncharacterized LOC111682601, transcript variantX1
LOC111682601	0.435961	35.2812	0.0305255	mRNA	4333	ATTGATTTCAAACGGTTCGGTTGGTCAACTCTCCTTATGTTGTCAGTGGATTAATTATTGTAATACGATACAATTAAAAAAATATGTTATCATTGGGATTGTAATTTCTAAAAAATATAATTAATAAATATACATTTATTTCATTTAATAAAAGAATTTTCAAATTTAATAAAAAACTTTAAATTTTGTGGACAATGTGGATAATGAAATATTTAATAACCGTCTAAAACATATTAATGGATTAAGCATTACAAAGCTAAAAATTTTAAAACTATACACTACAGTGCCCAACAAACAAATAACAAAATTTAACAACAAATTACTTGTTGGCATGTGAAATTTAACAACTTGTAAAAATAAATCAAACAAAAAAATATTACTACCAACCGCAAAAGAATT…	uncharacterized LOC111682601, transcript variantX2
LOC111682601	0.43357	35.0572	0.0315544	mRNA	4067	ATGGAAAAAGTATAAAAGTGCCCAACAAACAAATAACAAAATTTAACAACAAATTACTTGTTGGCATGTGAAATTTAACAACTTGTAAAAATAAATCAAACAAAAAAATATTACTACCAACCGCAAAAGAATTCGCAACAAAGATTTTTTCACTTCTTCAGTAAATACAACAAAAAATATATATTTATTATTAATTAAAAAATTTAACAACAAAATGTTTATTAAAAATCTTCATGTCTTTGGCATGAATTGAATGAAATTGTTAAACGAAACACTTGCAAAAGTTACATAAATAATAAAAAGTGTATAATATATAAAAAATAAACAAAAAACGTATATATTTTTTAAGAATGGTTACATGCAAATCGGATAATCAAGTTGTTGCAATACCTAAAATGA…	uncharacterized LOC111682601, transcript variantX4
LOC124418734	0.42764	34.5032	0.035336	mRNA	>780	ATGGTAAAGCCCCGCCGCCGTTCCGGCTCTAGTATAGTGGTTTTAGATAGCGAAGATTTAAAACCCTGTCTACCCGATGTTTATAATAATTTACCACATCTACGACAAACAACAAACGAAGAAGATACACAAGAAATTGATCAGGAATTGTATACCACCATGTTGAAGTCCATAAATCAAGATAATGGACCTCATCGTGAGATGGCTGTGGATTGTCCCGACAATTTTATAGCACGCAATAAAACACCGCCACGTTATCCACCACCCCGTCCACCACAGTCGCAAAAACTTAATAATGCCTTGAGTTTGAAGGGTAAAACGCTACCGTTAACCCCCAATCCGAATGGCAATGCTGGGGTAGGTTCTCTAGCTTCTACGCCTGACGATTTGGAATTAATG…	uncharacterized protein DDB_G0271670-like
LOC111682601	0.422572	34.0315	0.0396145	mRNA	4067	CATGTGGAAAAACAAAAATGCCCAACAAACAAATAACAAAATTTAACAACAAATTACTTGTTGGCATGTGAAATTTAACAACTTGTAAAAATAAATCAAACAAAAAAATATTACTACCAACCGCAAAAGAATTCGCAACAAAGATTTTTTCACTTCTTCAGTAAATACAACAAAAAATATATATTTATTATTAATTAAAAAATTTAACAACAAAATGTTTATTAAAAATCTTCATGTCTTTGGCATGAATTGAATGAAATTGTTAAACGAAACACTTGCAAAAGTTACATAAATAATAAAAAGTGTATAATATATAAAAAATAAACAAAAAACGTATATATTTTTTAAGAATGGTTACATGCAAATCGGATAATCAAGTTGTTGCAATACCTAAAATGA…	uncharacterized LOC111682601, transcript variantX5
LOC111690896	0.422198	33.9968	0.000220126	ncRNA	1529	GAGTTAAACCAATTACATAAATTATTCAAATTAATACTTGTATACTTTTAAAAAGTAATTTTCATAAAATAATGTTTTGTTTGTTTCGATGCTTGATTATTTTTCATTAATAATAATATTTAATAATCAAAATATTTAATCTGGCAACCCCTTTTAAAAATAAAACAAAGCAGATGTATAACAGTTACTACCTGACTCAGGACAGAGACAACAATATAATAAAAGAAATCAAAAAAATCAGCCACAATGGAAAATCGATAATGCTAGAACGGGGTGGTGGAAATTTCCTGAACATTCTCTGCATGTGGTAGTGAACACGTACGCCACGGGTATAAATACGACTGCCTAGCGACCAGCAATATCATTCGTAAAGAAAAAGTCAACTAGTGTGTGTCTACA…	uncharacterized LOC111690896
LOC111686614	0.407665	32.6537	0.0441705	mRNA	3167	TGTTAGTTGTTAAAAGAGTTTGCTACCCAAAGGTTGTGGCTAACGGGTATTCTTTTTCTAAATAATTAAATTGTGTTGAATTAAAAAAAATGTTTGTAGCTTAAGTCTTTTGTTTGCTAGCTTTATAACACACCAACACTAAAAGTTTGTTGCTTAAGTCTTTCGTTTATTCTAAACCCTACTACTTAAACTCAATAAAATAAACAACAACAAAAACCAATAAATATCTAAACAAAATCCTGTAAATAAGGAAAAAAAATAAACGAGTGCATGTTCATAACAAATAAATTTAAATTTTATGTAAAATTTCATTTCAACATTTGAATTAGATTTTTACTTAATTAGTGTTATAACAACATCATAAATCCTAAAAAATATTATTAAACAAAAAAATAAAAT…	uncharacterized LOC111686614
LOC111677519	0.407243	32.6149	0.0465975	mRNA	3831	AAAAAAATCCAAAAATCTAAAGAAAATCATTATAAACATCAACATATACAATTTCCCTCATCATTCATTCAAATAAACAACATACACAACGACAACCAACCCCATTCCATAAGAAATAAATAACAATCAGAGTTACAAAAAGGAAAAATGGCATTACTAAAACGACCCTTAACCAAGGAAACGGCGACAATTGTTGAAAATAACAACAATAATAAAGTTGACACAGAATATGAAACAGCTGTTAAACGTAAAAAACGTTGCTCACGTGATGATGACGCCAACAATAATATCACAACAACTAATGTTAGTATTAAGCAGGAAGATAAATTATCCTTGCCACAGAAGAAACGTACCATAAACTCTAATACAGAATTTGCCAAAACGAATAGTAATGAAGAT…	probable serine/threonine-protein kinase tsuA, transcript variant X3
LOC111681724	0.391406	31.1671	0.0130057	mRNA	4173	ATGCGTAATTCTTCATATAAGTTTGAATTGGTTTGAAGAACCCGTATTCATACTGATAAAGCACTTCATATAAAAAATGATGATGGCTTATCATGCCGCTTGGTGAGCCACTTGTTTAAAAGAAACTGAAACAGTGGGAACATCACCATGGTAAATAGAAAAAACAGTGGCAACATCATCATCTAACTGGCGAATGTCGAGTGAAATAAATTTTTACGATTTTCACGACGGAACAAATTAATTTAATAGAGAAAAAAAGTGCAGCTTCAAAAAAAAATTATTTGAACAAATAGAACGCATTAAAAAGTTAATGAAAATTGATTAGACAAAGTTTTCTGCAAATCTAAAACTGTAATAAACAAGAAATTAAAACCGCATACCACACACACAGCATAGGAA…	zinc finger CCHC domain-containing protein 2
LOC111675467	0.357624	28.1314	0.0338168	mRNA	5215	CGCGCAAAAAATATTCTGACAGATATTATTGTGGCGTTGAACGCAAAAAAAATAATAATAATCCCTTAATTGTATAATTTTAAATAAAAAGTTTGTTAAATTGTGTTAAAAACTAGCAAAAGTATGAAAACTTATCAATGTGATTGTGCATACAGTAAAAAATACCATTAAAAATACAAAAAACACAACAAAGAGAAGAAATCACAACTGCTGAGACACGCTTTACAAACGCAGAGAAAAAAACAACAAAAATCAAATTGTTCAGCCATGGAAACTCTTGGCAGTGGAACAGAAAATCCCATAGAGAATTTTACTCGTTCCAGCAGACGTGTTAGAAACAATAATAATAATAAAAGTATTACCTCCAAATTAAATGATTCTAAAGATCAGGAAAATGTA…	probable histone-lysine N-methyltransferase Mes-4, transcript variant X1	Transferase
LOC111675467	0.357624	28.1314	0.0338168	mRNA	5161	CGCGCAAAAAATATTCTGACAGATATTATTGTGGCGTTGAACGCAAAAAAAATAATAATAATCCCTTAATTGTATAATTTTAAATAAAAAGTTTGTTAAATTGTGTTAAAAACTAGCAAAAGTATGAAAACTTATCAATGTGATTGTGCATACAGTAAAAAATACCATTAAAAATACAAAAAACACAACAAAGAGAAGAAATCACAACTGCTGAGACACGCTTTACAAACGCAGAGAAAAAAACAACAAAAATCAAATTGTTCAGCCATGGAAACTCTTGGCAGTGGAACAGAAAATCCCATAGAGAATTTTACTCGTTCCAGCAGACGTGTTAGAAACAATAATAATAATAAAAGTATTACCTCCAAATTAAATGATTCTAAAGATCAGGAAAATGTA…	probable histone-lysine N-methyltransferase Mes-4, transcript variant X2	Transferase
LOC111687707	0.354157	27.8238	0.0338168	mRNA	3874	ATTATGTGTGTTTTTATAAAGATTACAACATTTTATTGTAAAATAGAAAATAAACAATAATAAAAGTAAACAAATAAACTTAAAACAAAACTCCAGTACAAATATTAAAAGAAACGCAAAATAAAATGGCTACAATAAATGTAACAGCCGGAGCAACTGCAGCACCGGAAGAAACCCTGTCCAAAGATGAAGTAGATTTTGTTAAAGTCTCTCACAATAATAACAACAATCATAATCTTAATAACAATATAAATAATTTAACACACAACATCATCAACAACAACAAAGTGCCAAAAACAACAACCAACAATCAACAACAACAAAACAATAACAGTCAAAAACCAAAGGAACGTTTAACAATATTTGGTTTTAGCAAAAAATCCAAATCATTAGATGAAC…	uncharacterized LOC111687707
LOC111683756	0.347281	27.2161	0.0321139	mRNA	7549	TGTTTCGTTCAGTGCGTTTTTGCATTTCGTACGTGAAGGTTGTGTTTTCCGCTTAGGAAACGCTCGTTCAGACTTTTGTGGAAATCAGTTGAAAGAAAAATAAACAAAGAAATAAATTAAATACTCTACAATAAAGTGTTTTTTTTTTGATGATTATTAAACAAATAAAAAATGTACATATTTTGAAAAGAAATCTACAAAAGAAGTAGAGTTGTAAATTATATGTGTGAATGACCATTTAACACAGAAAATAATGCAATTTTAAGAAAATTTTCAAAAAAAGTGGCAAGTAAATTGGAAGTTAAAGAAAAATTCTGTTTCGTAGCATATAAAATTTATGCATACCTGGTGCGCGATAGTGGTGCATCACAATTCATTTTATGTATATATACAACAACA…	high affinity cGMP-specific 3',5'-cyclic phosphodiesterase 9A	Esterase
LOC111682600	0.343508	26.8838	0.00489902	mRNA	4614	CTGGAGTATTCTTGAGTGAACCTGCGCCGCGTTAACAACGATCATACGGATGGATTAAGCGGGCATTTCCGAAATACACACGCACACATACAATATACTAAACAAGAAAATAAAAAACACTGACATTTTTTTCATATTTATTCTATCCATTGATACTCGGTTGTGAACTTTTCAAATAAAAAATTATATATTTTTTTTAATTTTTATTACAAATACCAGTACATAACATACACATACATCTGCAACATGTATTGATTTGTGAATACACAGATACATGGAATACAGTGATTTAGTGAGAGTGTATGAGGTAAAACGTCTTTTGGTATGTGAATTGGTGACGAGACGATGTGATGTGATTAACAAAGTGAAAAGTGCAAATTTAAATATTTTTTTGTTTTT…	protein pygopus
LOC111679774	0.329599	25.6664	0.00157485	mRNA	4064	AAAATTAAATAACACAAATTATTTATTAAAAGAAAATAAATTTTTCTAGAAAAAGTTTTTAAAAATTATATCTTTAAATAGTGTTTTGTAAATGATATTTACGCCTTAAATTTCATTTAATTAATGAAATTTTTAAATGGTTTAATTAATCAAAAACCCATACAATTTAATTGTAAAAATTAAGATGATCATTTTGCTTGTTATTGGGTAACTGATCTCTGCGTGTATGTTGTGTTTTTTTTTTTTCAAAATTTCTAAACAAAAGTTTGAAAAATTTAATTTGTTAATGATTGTTGTAACTTTTCGAAATAAAAACAAATTAAGCTACTGTAAATTAAAACCGAAATATATTATTAAAACAAAAGCTTAATATTGATGAGAAACTAATAATATAATTAT…	putative mediator of RNA polymerase II transcription subunit 24, transcript variant X2
LOC111688755	0.326678	25.4122	0.0150119	mRNA	>3665	CTTGAAAGAATTGTATGCAAAACTAGGCTGCTCTGACGTGGAAGTGTAATAATTTTTTTTGGTACAATAAAGTGAAAAATAATTAATTTTCTCACAAATATTGCGAGTTAATTAAAACGGGAAAATTATACAAGAAAATTTCCTTTCGCAAAAAGTCTGAGTGAAAAGAAAACATACAAAAATAAAAGCTTTAAATAAGTAAAAAAGAAAATTTTTTCTTCGAGCCTGCAAGTGGTGTTTACGTGGTGTTAATCATAAAAAAATTATCTTGTAAAAGTACGGGACAAAAGTGCAAAAACCGATTTTTCCAGTTTTGTGAAAAAAAGCGGATCTATATTATAAAGCATAAAGGAAAATTGCAAAATTAATTTATGAAAATTTAAAAACGAAAATTGTGAA…	protein transport protein Sec24C
LOC111681703	0.323197	25.11	0.0472892	mRNA	3088	CATTACGTTCTTGAGTTTCGTTTGAGGCGGTTGTGTTGAAGCGGATAAAAATTTTATTTTGCATTTTTATTTGCTAAAAAAAAGTGGAAAATAATCTTTAAAAAATTAATTAAAAAAAAAACAAATAAATAAAAAAGTTTTGTAAGAAAATTTTAAAAAATTAATAAAAAAAAACAATTTGAAAAGTTAAAAGAAAAAAAAAAACAATTTCCAAACAGAATAAAAATTGCCGCTAAATTGTGTAAGAAAGAAAAAAAAACAGCTGAAAAAATATCTATTATATACACACACAAAAGAAAGAAAGAAGAATAGAGAAGGAAATAGAACAAAAATACAAACAAGGCGAATAACCAGCTGTTAAAGTGGAAACAATAAAAAGCAAAAAACAGCAGCTCATTG…	uncharacterized LOC111681703
LOC111680400	0.317667	24.6313	0.0390613	mRNA	4860	AAAATTGTAATAAAGTAAAAGTTAATGTTAAAGAAAATTATTATTAAAGTGTAATCTAAAGGCAAAAAAGAGAATATTTCCCCCCCTTGGAAAAAAGCGAAATAAAAGAAAAATAATCAAAAATATATGCTTCATTAAGTGTTTCAAAGAATAAAGTAAAAAAATAAATAAATTTTAAAATTATTATTATCTGCATGAAAAATAAAGAAATATTCTTTTAATGTAAAAAATTTATGTGAAAAATTGTAGAGAAAATTTTATTGCGAAAAAGAGAAAAATTTTTTTCAAAAAAACTAATTTGAAAAACTTTTTATATAAAAATTCCCGGATTTTTGTGGATATTAAACAAACGTCTTGAAACTTATCTAAATAAAGGATTAATAAAGATTCTACAGAGTT…	roundabout homolog 4
LOC111678206	0.313491	24.2711	0.0299102	mRNA	6079	GAGGTAGCGTAATAACGAAAGCCGAACACAAAAGAAATTTCGAAAAACCGAAGCGAGCGAATAGTGTCTGACATTTTTTCAAATTGTTGTAAATCAATTTTTTTGTGTATGCAATTAGTGTATTATCGCTAAAAATAAGCTTACTTTGTAAATACAGTGTACATAGAATATGAGCACACAAAACCGTAATAGCGGCGGTAGTCGCAATCAAAAGAAATCAAATACTGGCAGTGGCGGCGGCGGTGGTGGTGGAGGTGGTGACTCTTCAGCTATCACACAGGCTTCACTTAAAAAGACGGAAGTAACAAAAACAGAAAAGGAAAAGTCGCATCCAAAGCCAACTGCTGAACAGTTACGTATTGCCCAGATCACCAATAGCAATACATCGGAAGATCCACA…	protein lingerer, transcript variant X2
LOC111678206	0.308141	23.8112	0.0305255	mRNA	6113	TGAGGTAGCGTAATAACGAAAGCCGAACACAAAAGAAATTTCGAAAAACCGAAGCGAGCGAATAGTGTCTGACATTTTTTCAAATTGTTGTAAATCAATTTTTTTGTGTATGCAATTAGTGTATTATCGCTAAAAATAAGCTTACTTTGTAAATACAGTGTACATAGAATATGAGCACACAAAACCGTAATAGCGGCGGTAGTCGCAATCAAAAGAAATCAAATACTGGCAGTGGCGGCGGCGGTGGTGGTGGAGGTGGTGACTCTTCAGCTATCACACAGGCTTCACTTAAAAAGACGGAAGTAACAAAAACAGAAAAGGAAAAGTCGCATCCAAAGCCAACTGCTGAACAGTTACGTATTGCCCAGATCACCAATAGCAATACATCGGAAGATCCAC…	protein lingerer, transcript variant X1
LOC111678206	0.308084	23.8063	0.0305255	mRNA	6043	GAGGTAGCGTAATAACGAAAGCCGAACACAAAAGAAATTTCGAAAAACCGAAGCGAGCGAATAGTGTCTGACATTTTTTCAAATTGTTGTAAATCAATTTTTTTGTGTATGCAATTAGTGTATTATCGCTAAAAATAAGCTTACTTTGTAAATACAGTGTACATAGAATATGAGCACACAAAACCGTAATAGCGGCGGTAGTCGCAATCAAAAGAAATCAAATACTGGCAGTGGCGGCGGCGGTGGTGGTGGAGGTGGTGACTCTTCAGCTATCACACAGGCTTCACTTAAAAAGACGGAAGTAACAAAAACAGAAAAGGAAAAGTCGCATCCAAAGCCAACTGCTGAACAGTTACGTATTGCCCAGATCACCAATAGCAATACATCGGAAGATCCACA…	protein lingerer, transcript variant X3
LOC111687583	0.306674	23.6853	0.0338168	mRNA	1716	TTCGTGTTATAATTTGTTTCAAATGGAATTATTTATATATGCGGTTGGAATATTCTTGTCTATTTGGATCTTATATCTTTGGTATATCAGAGAATATATAAAACTAGCCCATACAGTAAACTCGAATAGACTACATACATGGCTGGGTATTGGCAAATTCTTAACAAGAAAAGAGGGTCTTTTATACTTTTATAACTATGCTAATAAATATGGTCCAAACTGTGTACTATGGTTGGGAATATGGCCGTTGTTTCTCAGCACTGATCCAAATGTCTTAAAGGATATTTTAACATCTAAAAACTGTATTAATAAACCAATCATATATAAAGGAATAACTACAATAGCCGGTGATGGTTTAATATCACAAAATGATCCAGATTGGAGTAGACATCGTAAAGT…	probable cytochrome P450 313a4	Cytochrome
LOC111686843	0.305635	23.5963	0.0275679	mRNA	3078	TATGAAAAAAATAATAACAACAATAACAGCGCTGAAAGTAAAACAAGAAAAATAATAATAAATAAAACAAATTTTTTGTGTCATAACGGAAAGAAAATTTTGTTGGTTTGACTAAATTTAATTTAGTCCACCTTTTAACGATTTTGTATTGGGATTTATTTTTTTAAATTTATTATAGTGTTTTGTGTGTGAGTGTGTGTTTAATTAATTATGTCCACCTACCAAGATTGTCAAAATCTTATAAATAATTTGTCTAATTTAAAAATGGATGCCAGAGATGATACGGTCAACGCCGCCGTTGATACCTTATCACCCTCAAATGCCTCACCACCGGATTTTGACTTTAATTTGCCGTGTCGCTTTTTCAAAAGTTCTTTTGCTCGATCACTTTCACTCACC…	uncharacterized protein DDB_G0283357
LOC111675947	0.305039	23.5452	0.00678038	mRNA	5292	TAAAGTTGAAATTTTTTTGTAAAGATATGAAAAAAATTTATACAAAATAAATTACATATTGTGAAAGTTTTTTTATAATAAAACAAAAAAAGTGTTTAAAAATTAAATTACAAAAAAAATCATAATTTGGATTACTTTACCCACACTTTTGGATTACCCTTTTGAAATATTGGATTAAACACGCTTAAAAACATGGATTTAAATTATTGGATTATTATTTTAAATTTATTACCCTTAAATTTAAAGCCTTAAAAAGATCAAATTACTTTTTGTTGGCCTAAAACAAAACAAAAGAGCAAAATAAAGTAGAATACAAAGTAAAGAAGACATAACAAAAAAAATAACAACAAATTATGTCCCCTGTACCGCTACCTGTGACAAATTCTGCCTCAAAAACAC…	polycomb group protein Psc
LOC111678206	0.302393	23.3189	0.0299102	mRNA	5900	TGAGGTAGCGTAATAACGAAAGCCGAACACAAAAGAAATTTCGAAAAACCGAAGCGAGCGAATAGTGTCTGACATTTTTTCAAATTGTTGTAAATCAATTTTTTTGTGTATGCAATTAGTGTATTATCGCTAAAAATAAGCTTACTTTGTAAATACAGTGTACATAGAATATGAGCACACAAAACCGTAATAGCGGCGGTAGTCGCAATCAAAAGAAATCAAATACTGGCAGTGGCGGCGGCGGTGGTGGTGGAGGTGGTGACTCTTCAGCTATCACACAGGCTTCACTTAAAAAGACGGAAGTAACAAAAACAGAAAAGGAAAAGTCGCATCCAAAGCCAACTGCTGAACAGTTACGTATTGCCCAGATCACCAATAGCAATACATCGGAAGATCCAC…	protein lingerer, transcript variant X4
LOC111678206	0.302315	23.3121	0.0299102	mRNA	5831	TGAGGTAGCGTAATAACGAAAGCCGAACACAAAAGAAATTTCGAAAAACCGAAGCGAGCGAATAGTGTCTGACATTTTTTCAAATTGTTGTAAATCAATTTTTTTGTGTATGCAATTAGTGTATTATCGCTAAAAATAAGCTTACTTTGTAAATACAGTGTACATAGAATATGAGCACACAAAACCGTAATAGCGGCGGTAGTCGCAATCAAAAGAAATCAAATACTGGCAGTGGCGGCGGCGGTGGTGGTGGAGGTGGTGACTCTTCAGCTATCACACAGGCTTCACTTAAAAAGACGGAAGTAACAAAAACAGAAAAGGAAAAGTCGCATCCAAAGCCAACTGCTGAACAGTTACGTATTGCCCAGATCACCAATAGCAATACATCGGAAGATCCAC…	protein lingerer, transcript variant X5
LOC111683433	0.29999	23.1136	0.0086572	mRNA	3695	ATGCAACGTGTTAAGAATGGGAAATGTTGTGGAAAGAATGGTTACGAGCACTTGAACACTGTTTCCTCTACTACCTATCGTCCTATACGATCATCCGTAACACCTTCACTTACTTCGGCCCAAGAACGCGAGAGACGTCTTATGCATGTTTTAGCAGCACGACGCAGCGCCCTACAGCGACCGGGATTTCGTAATCGTATTGGCACCACTGGACGTACAGCAACAGCTGTTGAAACGACCTCAAAATCACCCACCGATCCACGATCAATTTGCATTCGAAATTGTACGAAAAATTTTACAAGACGAACCACAGCCAGCTGTATGAGACAATGTGCTAACTTCTCAAGAGTAGCTTCGAATATACCAGGATCCTCGACAGTGGTGGTAAAAAATTCCTCA…	mucin-5AC
LOC111690940	0.292886	22.5089	0.00142414	mRNA	2898	ATTTTTTGAGTTCCAAGCTGGAACGACGTGTAAAATAAGAAACAAAAAAACACTCTGTTGCACACAGAAGAAGGAAAACGAAGAAATTTAATTTTTTTTTTGGGAAAACACGCGATTTAAACTTCACTTTAAGTAAAAGTGATTAGTGTGATTTTATTTAGTGTTGTATTCATTCGGCTCTGATCGTTTTCGTTTGTAAATTGTATTGTTATCATTGTGGACCTCTTACAAGTTAAAAAATCAACGAATATTGCAAAACGGGCTATGAATTTATTTTCCAGAAGAGGGCAACGACGCGTTATTAGATAAAAAAACAAGAAAAAATCGCTTAAAACGTCAAAACGCACGCACACCTTAAAATCAATGAACCTTATTTTTATAATTTGTTCTTAATTAACA…	NADPH--cytochrome P450 reductase, transcript variant X1	Cytochrome
LOC111674574	0.289055	22.184	0.0086572	mRNA	899	GAACATAAAAACTGTCGGATTTATATCCAATTGCCAGACTTACCCAAAAAATGGACAGTGTTTTAAATGTTTCATCCTCGGCCACCACCACAACCACACAAGTACCAAAATCTGAAGATTTGCCCTACACAGTGGAATGTGTTAAACCCGAAGATTCAGAAAAAGTTGTTGAAATGTTAAAAGCATTTTTCTTTAAGGATGAACCTTTAAATACGTATTTAAATTTGGGTGAATGCAAAGAATTAGAGGAATATTCCGTAAAATGTATAAAAGATGGTTGCTCATACAAGGCAGTGACGAAGAGTGGCGAAATTATTGGAGTCTTCCTAAATGCTCTCATGCATCGTCCGGTGCCCAATGCTGAACATGAAAAATCAGCTGATTCATGTGATCATCCAA…	arylalkylamine N-acetyltransferase 1, transcriptvariant X3	Transferase
LOC111677685	0.287073	22.0162	0.0437923	mRNA	3534	ACGCACAGCTGAAATTTTTTTATAATTTTTCTAAAGAAAATTCATTGAATTAAGGAAAATTTTTAAAGAAAATCTTTTAAAAATTAAAGAAATTTTAATAATTTTATAAAAATTAAAAGCCAAACAAAGCTGGAATGTATGGAAATTCGAAAAAATGAATAAAAAAGGAAAAATGTAAACGAATAACAAAAAAAAAAAAAAATTATACGAGAAAAGTGTATGAAAAATATGTGGAAAAAAATAAGGTTACACCCAAGATTTTGAAGAAAAATTGCTAGGAAATTTAAAAAAAAAATCTTTAAATATTCATTAAAAAACCAAAATCTTAAAAATAGGTTTAAAATAAAATTTTGAAAAAAAAGAGAAAATCCCACAACTAAAAAAACCCCAAACGAATTA…	voltage-dependent calcium channel subunit alpha-2/delta-4
LOC111686572	0.283597	21.7226	0.0311148	mRNA	5119	TGAATTAATAAAAATTCTACTCCAAAAAATTCTGATTTTTCGAATGAAAAACACAAACTATATGAATAAAATGCAAATTTAACAAATAAAACAAAAAGCAGCGTATGCAGCAATAAACAACAGTAACAACAAATAATTATACACAATAATTTGACAACAAGAAAACTGCAACAGCAGAAGGAAGCAGCAGCAGTTGTACGAAAAAGAAAAACACACACATACAATGGGACTTGACTTCGATGCGTTGGAATATTGCAAAAGTGTGAAAGTAAAACAATCACAACCGCCATACGCGTGTCCCGTACCAAAATGTGATCGTAGCTACAAGTCGGTAATTGGTCTGCAATACCATTTGCTCAACTATGATCATGACAATCCACAGCCACTGACACCGGTTAT…	peregrin
LOC111674574	0.280787	21.4857	0.0299102	mRNA	1941	GCGTTCGTACACAGACAACAACGTTCTTGCTAAAAGTATCTTTTTAGTTGCAAATACAAAACTCGCCGGAAACCATACAAAAATATATACATCTATAAGATACAAAAACAAAATTAAAAATAAACAGCAAAAACAAAAAATACAAAGTATTGGCTTAATACAAAAACAATACAATATTTTTTTACTTAAAAAATCTGATTGTATGAGAATATTTTAAGCAAAAAAAATGAAATAAAAAACATTACTCTAAAAAAGTATAGTCGTATAAAACGTGACACTATATAATGTTGACAATCATTCACTCATTCACCAAGTGTATCAAACGTTGTGTTACAAAATCATACATTCTATCAATATTCTTTCAAGGATAAATCCTGTCAACTGTATTAAGGACTTTAA…	arylalkylamine N-acetyltransferase 1, transcriptvariant X1	Transferase
LOC111674574	0.278821	21.3203	0.0142701	mRNA	904	TTTTTGAACATAAAAACTGTCGGATTTATATCCAATTGCCAGACTTACCCAAAAAATGGACAGTGTTTTAAATGTTTCATCCTCGGCCACCACCACAACCACACAAGTACCAAAATCTGAAGATTTGCCCTACACAGTGGAATGTGTTAAACCCGAAGATTCAGAAAAAGTTGTTGAAATGTTAAAAGCATTTTTCTTTAAGGATGAACCTTTAAATACGTATTTAAATTTGGGTGAATGCAAAGAATTAGAGGAATATTCCGTAAAATGTATAAAAGATGGTTGCTCATACAAGGCAGTGACGAAGAGTGGCGAAATTATTGGAGTCTTCCTAAATGCTCTCATGCATCGTCCGGTGCCCAATGCTGAACATGAAAAATCAGCTGATTCATGTGATCA…	arylalkylamine N-acetyltransferase 1, transcriptvariant X2	Transferase
LOC111681609	0.273865	20.9043	0.00593728	mRNA	3542	TAAAATTGTGTTTTTTGTTTTAATTTCTTTATTTTTTCTTTATTTGTTTGTATTTAATTTGATTGCTTATTGAACAAGAAAAAAATTCTAAAAAATAAAACTACGAATTGCTGTCTCAAAAATTTGGCTGACCAGAAAAGAAAAAATCGTTTTATTTATTGTTTTTACTTCGAGGAGGAGAAAGTAAAGAGAATATCAATCAACCAAAACTCATCTGTATAAAAATATCATAATTCAAGTGAATAAAGTTGTCCGAAAAGCATAAATTATTACGAAAAGTAAAACAATTAAAAAAGGAAAATAAATAAAAGTAAACACGAGACGAGAGTATAATAATTGAGTGCTGAGTTGGTGGAGTGATAATGACAGATGTTTCCGTAGCTACTAAAGTGACACCCG…	oxysterol-binding protein 1
LOC111681191	0.2699	20.5724	0.0275679	mRNA	3193	ATGTGTGAATAGCAAACAATAACAAGAAGCAGCAAATAAACAAAGCTTATGAAGAAAAAACGCGAAAAAATTTAGTGAATTTTTTTTTAATTTTTTTTCATAAAATATTTGCAAAAATACTTAATTCTATATAATATCATAGAAAGTAAAGAACTAACAACAAATAAAATGTCTAACAGTAATACAGATACGGGTGATACTCTTCTTTCCAATGAATTAAATCAGTGTACCAATGAAACGTCACCCCTTACTACCGCCGGTGCAGCAGTTACAACTCATAATGAATCCAAAGGGAAATTAATTATAAGCAATATAGAACCTATAGAATGTGTTACTTTAATAAGTGATGATTCCGATACGGAACCTTCACCTAAACGTAAGTCAGCTGCAGGAGCAGCA…	possible lysine-specific histone demethylase 1
LOC111690940	0.256454	19.4539	0.0315544	mRNA	2137	AAAATTAATAAAATAATACTATTAAAATATGTTAATTATTGCGTAATATTTACATTGGCACTAGAAAATAAAAACAAAATGTTAACTCGTTTAATTTCCCTTCGAAAGGGTTCTAAACTAATGATTCAAAGATCATCATCAACTTCTACGTCATTATTAATGAAATATTGTAATAATACGTTTAATAATAACAAATCTGTGATATGGAGCAGACACCAGGCTGCGGCGGCTGTATTATTACATAATTTGTGTAATAATAATCTAATATTTGAATTAAAGCAACGGGTATTTGGTTTGGGTAATAAAACTTATGAACATTACAACAAAGTTGCCATATATGTAGACAAACGTTTGGAGGAATTGGGTGCCACTAGAGTATTTGAATTGGGTTTGGGTGAT…	NADPH--cytochrome P450 reductase, transcript variant X2	Cytochrome
LOC111681370	0.256027	19.4185	0.0086572	mRNA	2930	TTGCTGTGGTAGTTGTATTCCAGTCTAAAGTTTAAATTTAAAAACAAAGCCACCAACAGTATTTCACATGCAACATGGATTTATCTTCGGAAGCTGGTTGTACACGACGGAATTCATTTACATCGCAACAAAATATTGCCCATGATATAATCACTGATATTTATGTAACATCCGATGGTCCAGATGAATTTAGTACATTTACCACGGATATTTCATTAAGCAAAGGTGTTGGTCTAACAGATGCTTATACCAACATTGCTGCTGCAACACAACCTACTGGCATCAACATAGATAGAGTCAACAATAAACGCAGCTATTCAGTGGATACAATTAAATTTCAATATTCTCAATTGCAACAGCCAGCCGCATCATCATCATCAACAACTTCCTCTCGAACAG…	cytosolic purine 5'-nucleotidase, transcript variant X1
LOC111684430	0.255157	19.3465	0.0338168	mRNA	7984	CCTTTAATATTTGTTGGCGCAGGGCTCTGTCTGGAGGAACTTTTTATTGGATTTTCTTTATTTTGATTTTCTTAGAGAACTATTTAAGAAAAAATAGAAAATTTATATAAAATAAATGTGTAACGGTTAAAAACTTTTTCTAATTATATTTAGAAATATCCAATTAATAAGTGTGTAATGAAATTTGTGCAATTGACAACAAGAAATGTGAAATTAATTAAAAAGTAAAAAAATTTGTAAGCCAAAAAGAAGAAAAATTTGTTGCAGCAGCAGAGCACCCCCAGCACACACATACATTTTGAAAATCTACCTAGTAGATGGATGGATAATAGAGCAAACAGCTAGGGCAATCAAAAAACATTTTAGTGTAACCATTAAAAAGGGGGTTTGCTTGGTGGA…	uncharacterized LOC111684430, transcript variantX1
LOC111684430	0.255138	19.345	0.0338168	mRNA	7972	CCTTTAATATTTGTTGGCGCAGGGCTCTGTCTGGAGGAACTTTTTATTGGATTTTCTTTATTTTGATTTTCTTAGAGAACTATTTAAGAAAAAATAGAAAATTTATATAAAATAAATGTGTAACGGTTAAAAACTTTTTCTAATTATATTTAGAAATATCCAATTAATAAGTGTGTAATGAAATTTGTGCAATTGACAACAAGAAATGTGAAATTAATTAAAAAGTAAAAAAATTTGTAAGCCAAAAAGAAGAAAAATTTGTTGCAGCAGCAGAGCACCCCCAGCACACACATACATTTTGAAAATCTACCTAGTAGATGGATGGATAATAGAGCAAACAGCTAGGGCAATCAAAAAACATTTTAGTGTAACCATTAAAAAGGGGGTTTGCTTGGTGGA…	uncharacterized LOC111684430, transcript variantX2
LOC111690359	0.246394	18.6239	0.0299102	mRNA	2475	AACAAAAAAAAATTAATTAAAGTATTATTAAAATTTAAAAACAAAACCTCAATTATCATATAAATGAAATATAATAAAAAATTAACCATAAATAATGTATTAATCGCTACTAATAGCAGCAAACAACAAAAACCAATAATTTGTCGAAAAAAATAACTGGAAATTCAACACGAAAAATTTCCACATGTGAAAATATTTATTTATTAAAATTAACCAACAACACAACAACTACAACAAAAATAATCGAAAATTATTTAATAATTATTTGTTGTAAAATAATATATTTAAAACCATATTCCCATCTTAACTATAAAACGGCAATTGTTATAACAACAACATTGTTGTTATTTACCGTAAAAAAGTATTAACAACAAACATTTATTATATTCAATTATTTTG…	tetracycline resistance protein, class A, transcript variant X1
LOC111683690	0.239974	18.0971	0.0261675	mRNA	4348	AAGTGGTCATAATTTATTAAATATGTGTGTTTTAATGCTAAAGAATATAAAATTTAAAAGAGGAAATTGATAAGGAAAATCAACCAAATCATCATTAATTATATTAACAACGCAATAACACGAAGTAATATATTTTATTTAAAATGGATATGGATCCATCATTAGATATGGATCTCATGTCTAGTGGCATGGTGGATTCATTGGATCTATTTAAAGATGAAGATGCTTTAACCATAATTAAAGAAATGATATCACCAGATATGTTAAAAAACTTTCTAGATGACATTGATCAACTACCCGATGATCTACTCAATACTTTGGATTGTCCCATGGATGGCACACAGGCTGCCGTCAAGTCCGAACATGTGGCACCAGAAATGCACATTAAAACGGAATCCT…	sterol regulatory element-binding protein 1, transcript variant X1
LOC111683690	0.238847	18.0049	0.0261675	mRNA	4309	TTAACAACAATAGAAAGAAAAAAGAAATTGATAAGGAAAATCAACCAAATCATCATTAATTATATTAACAACGCAATAACACGAAGTAATATATTTTATTTAAAATGGATATGGATCCATCATTAGATATGGATCTCATGTCTAGTGGCATGGTGGATTCATTGGATCTATTTAAAGATGAAGATGCTTTAACCATAATTAAAGAAATGATATCACCAGATATGTTAAAAAACTTTCTAGATGACATTGATCAACTACCCGATGATCTACTCAATACTTTGGATTGTCCCATGGATGGCACACAGGCTGCCGTCAAGTCCGAACATGTGGCACCAGAAATGCACATTAAAACGGAATCCTTAACACCCATGCATTTGTCACCACAACGACCAGATATGC…	sterol regulatory element-binding protein 1, transcript variant X2
LOC111684572	0.222843	16.7031	0.0150119	mRNA	2450	TGTTTTGAAAATTAAAAAAAATAATAGCAATTTATTGTAAATAAAACCAAAAAGAAACAACAAAAACACATACAAAATGACTGGGTTTACTAATGGAGGTTTTGAAAATGATGAACCTGTTAAGCCAAAAGCTGGTTTCGAGCCAGACACAGCCTCACTCAGAGAGAAAGTTATACTCAATCCGGGTGAAAAATGGCGTATACTGAAAAATATTTCCATTATTTCGTTTGCTTTTATGGTACAATTTACAGCGTTTCAGGGTACGGCAAATTTACAGTCGTCAATTAATGCCGAAGATGGTCTGGGTACCGTGTCACTTAGTGCCATTTATGCGGCTCTAGTTGTTTCCTGTATATTCCTGCCTACTTTAATTATTCGTAAATTAACCGTTAAATGGAC…	UNC93-like protein, transcript variant X2
LOC111684572	0.219073	16.3985	0.0255541	mRNA	3333	ATCGCAACTTAAAAAAACATCTCGCTCGCAGTGATATCGAAAAAAAAACCAAACAATTGGAGACACACACTAGAAAAAACCTTCAGAGTTAAATAAACCGAGTTAAAATAATAATAATAATAAATATACTACGATATATATTTACATGTATTAACGAAAAAAAAAATTAAGAGCAAAAAAAGTTGTTGTTTTTTTAATTTTAAACAATTTGTTTACATTTGTTTTTTAGTGTAGTGTAAACGCATACTCGCATTCGCACACTCAGACATAAGAGCAACAACACAAGTTTAAACTTCGAAAATACAAAAACAGTAACGAATATTTGAATTTTGTTGAACTCAACTTGCGAAGTTAAATTTAGTATTTGAATTTAATACCGTTTTGCTACGTTTTCGAGTT…	UNC93-like protein, transcript variant X1
LOC111678632	0.212856	15.898	0.0447259	mRNA	3647	TAAATTAAATTTAAAATTGTACTGTTCTACTTTTAATGATGTAAATTATACCAACTAGTGTTTAAACTTTACATTTTATTATAATAAAGTATTGATTTTAATTAATGTTAATTATCTTTAAGATACAAAAATGGATGTCACATCCGATAGCAGTAGTCGAACCCTGTCCCACTGCCAAAGTGCCTGTTCATATGGGTCCTCTACTATTGATGACCATGATGACCTAAATGCCAAAGATGACGACATGACATTTTGCATGTCAAACTATGCAAAGGAAGCTTTAAAAATGATGTTTATGATGCGTTCACATAATATGCTTACTGATGTGATACTTGAGGTAAAGCAAGAGCTATTCCCTGCCCACAAAGTTGTCCTGTCAGCAGCATCGCCATATTTCAA…	kelch-like ECH-associated protein 1B
LOC111690673	0.20399	15.1879	0.0130057	mRNA	1549	AGAGTCATCTTTAAGCATTAAAGTTGTGTAGCCAAAGATAGAAATGAAATTTAAGTTTTAAACTACGATCATTTCTTAACGAAACGTCAAACAGTAACGGTCATTAGATAAAAACAAACGGATAATTACTGATCGTTCTGAAACTATTAAGTAAACAAAGTATTTAACACACAATCAACATGGGTCATTTATCAACCTCGGAACGCGTCAGTACAACCAGTTGTGCCGAAACTACACATACCACCACCGACAACACAGCCTTAAAACAACGTTTGACAAATGGCAAAGTGACAGCCAAAAATGGTTTTCCCACCGCCAATGGTCAACCCTTGGTGTCAGCCGCCGATGGAGAAGTAAAAATCATACAAAATAAATATCATGTCAATTTGGAGGAATACA…	acyl-CoA Delta-9 desaturase
LOC111690216	0.20078	14.9319	0.0465975	mRNA	4516	TGCTGTTTCATGAGAGAATCTGTTGACGTCTCAATAGACTACCGCAACAAATTCAAAAGCGACTGAGCTGAAATGTGTAATGGAATTTTTGCGATTAATGCATTTAAAGCTTGAACGAGTTAACAAAAACGAAGTCTCAGCTTAAGTCAGACAAGCAGAAGTTTTTTAAAAAAAAATAAACTAGATACTGGCATCTTAACACACACAAATACATGTGTTTAGGTATTTGTTAATAATAGTCAAAGTTACTAAACTTTAGTCTGTCAGTCTGTCAGATAGTTAGCATGAGAAGCTGTGATCAAGTACTACCACTACATACATTTGTAATAGCAACCACTACAAGTACGACAACTATTTACTTATTGCCAACAATATTAGCACGAGAAGCTGACCCATCAT…	ABC transporter G family member 23, transcript variant X1
LOC111680308	0.193476	14.3516	0.00606481	mRNA	4275	GTACCTTTTTACTTAATTCATCATCTCTGGGTGGTCGGCATTTTTTCTTTCGTGCTGCAATTAAAGTGAAAAAATATTGAATAAATTCTACAAAAAGAAAAATTTTGCAAATTATTGAAATATTTTGTAAAAATGTCGTATGGTAATCAATCGAATGCACCTTGGCAACGAAATGTAATGCAAGGTCATCCACAATCTGGTGGATTTCATCAGGGCACGCAAATGTTTATGCAAAATGCACAACAAAGTAACATGGCGGCGTTTGGTCATGGCGGTATGCAAGCTGCTGGAAGTGGCAATATGTTTCCTGGAGGTGGTGCAGGTGGCGGAGGTAATACCGTTTCATATCCCCAGCCTAGAAGTGGTTTAAATCCAACGGAACATGATCGCAAACGTAGA…	cell division cycle and apoptosis regulator protein 1-like
LOC111674493	0.192225	14.2525	0.0335519	mRNA	4990	CGAACGTAGATTTACTCAAAAAAGTACTGGCGGTAAAATTGATATTATATATTTTAAGTTCAACAATTTGCAATATAAAAAACAAAATGTTAATAATGTTATTCAAAAAGAAGAGTTTTACATTTTAATTTAAGCAACGATTCAACATGCAAATTACAAATTAAATTACCTGTTAAATGTTCCACTCACAATTAACATTTAAATGTATATAAATTAAAAGTTTTAACAACTACAAAGGCACCAACTTAAAATTAAGAACCCTCTTCATAATTTTTAAATACAAAATCGACAAGTGAAATTAAAGGAAATAAAGAATAACAAAATAAATAAAAACTAATTTTCAAATAAAGTAGTTAATTAAAAATATAATGCGGAACATTTTTACAGAAATGAAAATTC…	uncharacterized LOC111674493, transcript variantX2
LOC111678730	0.182844	13.512	0.0495513	mRNA	>2095	GTTTCTTTTGTTTATATTTTCGGCTTCAAAACGGCGGGTACAGTTTTAAAAGTTGTTGGCGCATCATGGCAAAAGACCCGCATTGGGACGTACATTCTAATCGGTGCTGGTTTGCTAGTGATTGGTGCCTTCTTCATTAGTTACATCGAACGTCCAGAATATGATGGTACCTATTGTGCTACGGCATTTTGGACAAAAAAAGTTGGCTTCCAAATCGAGTATTGGAAGCAACAAAATGATCTTCTTAACATTCCAAAAGGTGCTGCTAGAATATGTTATAAGGATTCGATATATGAGAATGGTTGGGCCCAAATCGAAATAGAAACACAACGCACATTTCCTGATTGGGTACAGGCCTATGGTGCCGGTATTATAGAAGGATCCCTAACCTGGAAACAG…	putative phospholipase B-like lamina ancestor
LOC111675417	-0.22196	16.6317	0.0151974	mRNA	1732	ACAAAAAATATTCAAACAACTAAAAACAGTATTAAATTCAAGCTTCGAATACAATCAAGTTTTAAATCGGAATTAACTGCGGCTTTTAGTATCGTATTTATTTTTTAGTTCGTTGTCTTATGAACTTGTGCGGTTAAAAATAAAAATGTTAAAAATCTATATAATCTTGGCGCTATGGACACAATCATTAAATGCTCAATATGATGTCTATATGTCAAACTCTCGAGGTGGCCAAAACACAGTAAAATCATACGATTTTTATTCTGAATATGACAACAGTACGCAATTGGGTAGCACAAAAAATGACAAGGTTTCAAATTCAGATCAATTGCCAGGTCAAATGTATAATACCAATTCCAGAAATGCATATGGAAATATAAATAATTTAGCAGCAAACCC…	serine protease inhibitor 42Dd-like
LOC111679351	-0.228706	17.1783	0.00535769	mRNA	2284	AAATCAATTATTTTTATTATTATTATTAGAGTTGTATTCATAAATAAAATTATTCGAATAAATGTTGTAATAATGCGTTTTTCAATGCAATTGTCGTGTCATAAATTTGAAGTTTACGCTCTCTCTTTAATTGCCATGGGCGTTATTGGATTTTGTATACACTATGCCATAGCACTGGTAATATTGAATAAAGAAATCACACCAACTGTCGGTATGTTGTATCCACGCGAATCGGAAACCCGAGAAGTACGCTCTTTAGATGGTATTTGGAATTTTGTCAAATCCGATGTAACAAATCCCACGCAGGGTATCAGAGATAAATGGTATACAGACGATTTGAGTCGTGTACAAGAAACGATACCCATGCCGGTGCCTGCTAGTTACAATGATATCACAACT…	beta-glucuronidase
LOC111679127	-0.236194	17.7881	0.0268203	mRNA	1025	TAAAATTGTACTAGTTTTTATGAATAAAACAAAAGTTTATAATAGAGAAAGACTGATAGAAGCAGTGGCTAAACGACCACCCGGTATACCCTTAGTAACCGTATCAAATCATCATTCATGCTTTGATGATCCCGGTCTTTGGGGTGTTTTGCCAGTGCGTTACGTGTGTAATTCCTTTAAAATTAGATGGTCTATGGCAGCCCATGATATTTGTTTTACAAATAAATATCATTCAACATTTTTTATGTTTGGTAAATGCATTCCCGTAATACGTGGCCAAGGTGTCTATCAAGATGCTGTTGATATTTGTGTACAAAAAGTAAAATTAGGACACTGGGTACATGTGTTTCCCGAGGGTAAAGTGAATATGACTAAAGAAGAAATGCGCCTGAAATGGGG…	tafazzin
LOC111679092	-0.237425	17.8887	0.0142701	mRNA	2139	TTATTAATTTTAACAAAAAGTGTTTTTTCCCTCTAAATTTTACTCTCATTCGTGCAGTTTGTTTACACAAATCAAGATCTATTTTAATTATTATAAATATTTTTTTTCCTTTTTAATTCTTTTGTTCATATTTTTTTCGAAAGAAATTCAATGTCAAGTTCATACAAAACAATTTTGTAGATAAAAGCTGAAGAAGAGGAAAAAATACAAAAATTGTGTTTAAGAAATTTGGTTAATTTATTTGTTTATGATTTCCAAAATATTTTGTTGACATAAAAATGGTGTATGAGTCATCGTATGAAAGTGGACGCAGTCCCTTTTTACCCGATACCAAACGTGGTTATTGGGCCAATCCCAGTGATTTTATTTACGCCGGTCTGGGTTTAGCATTTCGTTTGG…	sodium- and chloride-dependent neutral and basicamino acid transporter B(0+)-like, transcript variant X2
LOC111679092	-0.250394	18.9532	0.0277977	mRNA	2241	TTCAATTATTAATTTTAACAAAAAGTGTTTTTTCCCTCTAAATTTTACTCTCATTCGTGCAGTTTGTTTACACAAATCAAGATCTATTTTAATTATTATAAATATTTTTTTTCCTTTTTAATTCTTTTGTTCATATTTTTTTCGAAAGAAATTCAATGTCAAGTTCATACAAAACAATTTTGTAGATAAAAGCTGAAGAAGAGGAAAAAATACAAAAATTGTGTTTAAGAAATTTGGTTAATTTATTTGTTTATGATTTCCAAAATATTTTGTTGACATAAAAATGGTGTATGAGTCATCGTATGAAAGTGGACGCAGTCCCTTTTTACCCGATACCAAACGTGGTTATTGGGCCAATCCCAGTGATTTTATTTACGCCGGTCTGGGTTTAGCATTTCG…	oxysterol-binding protein 1
LOC111688046	-0.253143	19.1801	0.0465975	mRNA	1815	GATAACAATTTCCACTTCAGAATTTCAGTTTGTGTTGCTTTCGTGAGGCTCCACAAAAGTTAGTTTACGTTTTGAATTCGCAATGACTAGACGTTGAAAAAAGTATTACTAACTATGAACTTAAAAACTTACTTGGGAATTTATATATTATTTGCTGTTTTCCAAATTTACCACAACACAGAGATACCAAATTGTGCCTTTGAAGATACAGTTAATCTAACGAATGCCTTACAGTTTGATAATGGTTCCTATTTGTATGCATATGAAGGTATAGTCATACCACCGGATTTAGTGGGTGTATATGATTTTGAAGAGATTTACGATGGCAGACGTCTGCCTGTGGAGCCGCATTTACGTGGCTGTATTTGTAAGGGAAGAAATTGCATAAAGTTTTGTTGT…	G-protein coupled receptor Mth2-like, transcriptvariant X1
LOC111676830	-0.253848	19.2383	0.0086572	mRNA	1390	ACAAACTCTAAGTACAAACATAGAAAATACATCAATAAATAATAAATATGTACATTTTCTGTGAAAACTAAAGAGTAAAAAGCAAAAAGGAAGGAAAATCGATTTTTGGGATGCTGGTCTCAACTTTTGATAATTTACTGCGAGCAGTCTCATTCGAACTCGTGTACCGTCGATGTCATAAGATTTTCATTTCTAAATGATCGAAATATAAATATTTGTGATTTGTGTGAATTGTTGTTGTTTTTTTCTGCTTTTTTGTTGTATTTTCTCATTCACAAAGAAGAACATTTTATAAATAGAACAAAACGGCTTTTAAATATCAAAAATTAATATATTTTGAAAATATTTTTAGTATAAAAATTTGCAAAAAAATAAAACTAAAGAATAAATATGTTTTTT…	novel acetylcholine receptor chaperone
LOC111688046	-0.256253	19.4372	0.0380274	mRNA	1749	TATAATTATTTTGTTGCTAGTGTGTATTATTTATTGGTATTACTAACTATGAACTTAAAAACTTACTTGGGAATTTATATATTATTTGCTGTTTTCCAAATTTACCACAACACAGAGATACCAAATTGTGCCTTTGAAGATACAGTTAATCTAACGAATGCCTTACAGTTTGATAATGGTTCCTATTTGTATGCATATGAAGGTATAGTCATACCACCGGATTTAGTGGGTGTATATGATTTTGAAGAGATTTACGATGGCAGACGTCTGCCTGTGGAGCCGCATTTACGTGGCTGTATTTGTAAGGGAAGAAATTGCATAAAGTTTTGTTGTCATCCTACCAAAGAATTAATAACGAATATGTCACGAATGTGTTCAGAAAATGAATTGAAGGAGGAG…	G-protein coupled receptor Mth2-like, transcriptvariant X3
LOC111678171	-0.257453	19.5366	0.0214793	mRNA	1174	TGCTCACTTTCGCTTGCAACGGTTCGTGTGATTTTTTCTTTTTTTTATTTAAAATTTGTCTTTTTAAAATTATATTTCATAAAAATACTTAAACACATACAAAAAATAGAACGTTTCCGTTTCATAGTTAAAAGGGTGTATCTGTAAATTCAAAAAAAAAAAAAACGAAACTTTTAATTATTAAAACAAAATTAAAATACACTTAAACATAATCAATCCATTTAAAATAAAAGTTTTGAAAATAAATCAATAAATACCAAAAAAATCAACAAAAATGAAAGTCTTTTGCGGTATTACTGTTGCTTTATTTGTTGTTGTAGCCAGTGTTTTGGCTGCAGGCGAGAAGAATAAAGCTGCCGGTAGCTCCACATCCACGGAAGGTGATATCAAAATCTATAA…	uncharacterized LOC111678171
LOC111688860	-0.258182	19.597	0.0315544	mRNA	1807	TTTAGTTCAGTTCTAAACGAAAACCTGAGGCGCAAAGTTGTCTTCTCGGTAATAAAGTTGTAAATAAAATATATATCGAAAAAAGTACTTTTATTGTTGTTTCTAAATACAAGAAAAAGTACCTTACAACGTTTGATGATTGCAAATTATTTAGAAAACGTTTAATAAACTTAAGTTTAGTGTGAACAAAAGACAATTAACAAGTGCTAAAGGGTTTCTTTAGAAATCTAGACTTTCTGGTCTAGTTTTTTTGTGGTTTACATTAACTCTGCCATTTTTGAAAAATAATTAAGAATCTTAAATAAATAAACAAAAAAATACTTAAACCCAAAAATGACGCGGCCGAAAAAAGAGGATAGTAAATTAAAAGCCTTCATGCAGGAGAACCTCTTGACCATG…	excitatory amino acid transporter 1
LOC111689678	-0.25981	19.7321	0.0086572	mRNA	3312	TTTTTTTCATTTACACTCCCCCCCCCCTCTAGCAGACATAAAACTATCCGCTGTTGCTCTTATGGTCGATGTGGGGGCATTTTCTCAACCTGAGAATTGCCAGGGATTGGCTCACTTTTTGGAGCATATGATATTTATGGGTTCGAAAAAATATCCCAAAGAAAATTCCTTTGATACACACATAAACAAATATGGTGGTTCCAATAATGCCTGTACCGATGCGGAGAACACTTTGTTTTATTTTGAAGTGGATGAAAAACATTTAGACAGCAGCATGGATTGTTTTGCGGCACAATTGAAAGAACCTTTGCTTAAAGAAGATTCCATGACTAGAGAGCGACAGGCCGTGGAATCTGAGTTTCAATTGGTTTTAAATAATAGTATGATCAGATGTAAACA…	nardilysin-like
LOC111676637	-0.262051	19.9183	0.00617237	mRNA	1679	AAATCATTTAAAGATTAAACGTTAAACGTAGAAGATCGAAGAAGAATCGTACGAACAGAAAAAATCCGTAGTTAGAGAAACAATTATTATACAAACAAACAAACAGTGTGATTTATTTCAAGACGATTATTGAAAAGAATTATTATCTATCATTTAAAATAACGCCAAGAACGAAATAAAAGATGATAAACAAAAAAATTATAATTAAAAAATTAATTACTTTTTGTATAATATTCAATTACTGTACACTATGTGTTAGAGCAGAAACAAAATTAACAAATATGCCTGAGCCACTGCCTCCACCGGGTAAATCTAAAACAACATCGGGATCAATGGCAGCGCAAGCTGCGAATGCGCTAACACCAACCGGAATTTTTAATGTTATTCCCCAAACATTTG…	serine protease inhibitor 27A
LOC111685942	-0.269685	20.5545	0.0305255	mRNA	1338	ATTTCATTTTAGTTTTAATATTAATCTCCTCAGAGTAACAACGTTTCTGGCTATTAAATATTTAAAATAAATTGAAGAAAAAAATCATGGGGCAATTATTAAAAATCGTTTGCATTTTAGCAGTATTATTTGTGAATGATTCTTTGTCTCAAAGCATTGCATTTCCTGATGGTAGTTGTGGCACTCCCGACGGTTATCAAGGTACATGTATAGATATATTACAATGTCCGCCACTACTGCAATCATTAAAGAATGTTCAAAGATCTCAACTGGAAACACGTTATCTGCAACAGAGTCAATGTGGTAAAAGTGGCAATACCGTACTGGTTTGTTGTCGTTATGATGGTGTAAGCCGCTTTAGTAATCCAACACCTTCAATGCCTAGAGATAACTCGAATT…	serine protease easter-like
LOC111684418	-0.27054	20.6259	0.000607978	mRNA	1510	GGTTTTGTAGTGCACAGCCGAGATTCATTATTTGTTTAGAAGTAGTTTATAAAAGATAAAGTGAAATAATATAAATAATAAATATTTAAATATACAAACGTGCTTATTCATAAATTATTATAAAATTAATTAAAAAAATAATTGCTAAAATATTTTATCTTGAAAAATAACAAAAAATAAAACGCAACCAAACAAATATGACTTCATTGACAAGTACAGTCCTACTTATAGAAACCATACTTCTTTCCCACCAATACAACTACATAATGGCTGGAACAATTGCTCCATCAGAATCGGCAAATCGTAATCTATTTGCGGCCGATTTATTTTCAGTTATTGTAGACAAGAAAACCAATGAAAATATAGTCTACTCGCCTGCTTCTATACAAACATGTTTAG…	serine protease inhibitor 42Dd-like, transcript variant X1
LOC111674865	-0.271718	20.7244	0.0180631	mRNA	1511	ACATTTACGAGTTCGTTACGCATTTTGTTAAACTAAAATTTATTTTACCATTCAAAAGTTGGCAGACTCTCTATAAGTGAACGTTTTCAAGAGACAGAAAGAAAATAATAAAATAAAATATATATAACGTGCGCAAAGTAGTATAAAACTAAAAAAACCTGTTCTGTACTAAAAAAAATTTACATAAATCTAAAAAAATAAACCCCAAAAATTACTCAAGTTTGTAATAATTATTAAAAGATTGGTAAAGCATTTTACAGATTTTCCATATAAATAATGTTAAAATAAATATTAGTCATTGTGTCTAAAGCGGGAAAACCCCCTTAAAATGATTTTAGTGATTTTTCTATGTCTCAGCATTCAACACACAGCATCAACAATTCAGTTAGCAAAGATTGT…	ninjurin-A, transcript variant X2
LOC111684418	-0.277126	21.1778	0.00149584	mRNA	1457	AAACTCTGTAGTGACGTCATAAGTGCAAAACATTATAAATTAAAATTTTGTGTTTCGTGTTTAACAAGAAGGTCTAACGTTTGCAGCCTCCAGCATTAATTGGAATTACCCTAATAATAATAATAATCGCTCTATAAAGTTAACATGCATTATTATGGCTCAAATATCCTACTTATAGAAACCATACTTCTTTCCCACCAATACAACTACATAATGGCTGGAACAATTGCTCCATCAGAATCGGCAAATCGTAATCTATTTGCGGCCGATTTATTTTCAGTTATTGTAGACAAGAAAACCAATGAAAATATAGTCTACTCGCCTGCTTCTATACAAACATGTTTAGCTTTAGCCTATACCGGTGCCGAAGGTGAGACGGCCGAGGAAATGCGTAAGGTC…	serine protease inhibitor 42Dd-like, transcript variant X2
LOC111680098	-0.278344	21.2802	0.0109391	mRNA	994	AAAATATCAAACGAAAAGGCTTCTCGCAAGAAATAAACAAATGGAATTGTTTTCAGTTTTAAACGAAACGTGCCAAAGAAAACACAGCGGAAAAATCTTTATAAAATTGATAAAGCAAATTAATTGTAAATTTATATTTAAATAAACTATGATGAAATACTTAATAATTCTAAATTTATTAGTGGTGGCTGTAGTAACACAAGATATGCCACCACCAGATTTGGACATCACAACAAAGGCGCCTATAACCACTACAGAATCAACAACTCCTGAACCAACTACAACAGAAGTACCAACTACAACAGAAGAACTAACTACAACGGAAGCTACCACAACAACTACAGAAGCAACGACAACTACAACAGAAGCGATCACCACAACAACAACTAAAGCAACTAC…	salivary glue protein Sgs-3-like, transcript variant X1
LOC111675725	-0.279412	21.37	0.00779348	mRNA	1038	AACTTAATAAATTCTGGCGCAATTCGCATAAAAATTTGTTTATATGCTAAAATAGTTTTGGTGTGTGCAATACAAAAGTGTTAATAAATTGTAAAAATTGATAAATAAATAATAATGAGTGAAGAAAATGCAGCAAAAACAAGTCGCATGCCATGGGTGGAAAAATATCGTCCCTCGAAATTGGATGATTTAATATCCCATGAAGAAATTATATCAACCATGGATTCTACAACACAGTGTAAAATGTCTTTGGCCTACTATTACGATTTAATGTCACAACCCTCTAGGGCTTTGTATATAATTTTCAAAATGAGTGGAGTACAATTTGAGGATTGTCCAGTAGCGTTAAGAAATGGTGAACATTTAACTGAGGATTACAAAACAAAAATAAATCGCTTC…	replication factor C subunit 5, transcript variant X2
LOC111679179	-0.281817	21.5725	0.0142701	mRNA	1980	GCAGTAAATAAAAATTAAAACTATTTAGAAAAAGAGGCTATTTAAAAAATATATATTTAAATAACAAATATTTATTAATAATTAATTAAATTAAAGAAATAAAAAGTTTCAAAATGAATGTGGAAGATTTTAGAAAACATGGCAAAGAAATGATCGATTACATTTGTAATTATGCCCAAAATATCGATCAGCGTGATGTGGCGCCAACTTTAGATCCTGGCTATTTGAAAAAATTACTGCCTAGTGAAGCTCCTTTAAAACCTGAAAAATTCGATGATGTTTTGGAAGATTTTGAAAATAAAGTTATGCCGGGTGTGGTTCATTGGAATCATCCGAAATTTTTTGCCTATTTTCCCTCCGGTAATTCATTTCCCTCGATATTGGGTGATATGCTTAGTA…	aromatic-L-amino-acid decarboxylase, transcript variant X1
LOC111680098	-0.282248	21.6088	0.0118919	mRNA	931	ATAAACAAATGGAATTGTTTTCAGTTTTAAACGAAACGTGCCAAAGAAAACACAGCGGAAAAATCTTTATAAAATTGATAAAGCAAATTAATTGTAAATTTATATTTAAATAAACTATGTGGTGGCTGTAGTAACACAAGATATGCCACCACCAGATTTGGACATCACAACAAAGGCGCCTATAACCACTACAGAATCAACAACTCCTGAACCAACTACAACAGAAGTACCAACTACAACAGAAGAACTAACTACAACGGAAGCTACCACAACAACTACAGAAGCAACGACAACTACAACAGAAGCGATCACCACAACAACAACTAAAGCAACTACAACTCCCGAGCCCACAACCACTTTAGCTTCTTCTACTACGATACGAAATGATATTCCAACTTC…	salivary glue protein Sgs-3-like, transcript variant X2
LOC111683729	-0.282337	21.6163	0.0206862	mRNA	1969	AAAGGAAATTCACTTCAGTTGCGAGCGAGCCATAAGAATGAACGGACATCATCTATCTCATAAAAAACAGCCATAAGAAAATTGTATAACAACAATTAAAAGAAAAAAACTAAAGAATCGATCTTTCTAACTAAAACTAAATCTTGATAAATACTTAAAATTATATCAAGCAAACTATAGATACGATAACGCCACCACAAAAGCACTATATGTAGGCACACCGATCGCCAATGTCGATGAAGATCATCATTATGATAATTAATAATTTGTTGTAGCATGTGTGGCAAAGTGAATAAGTAAATGACTCTTGATTTTATTTGTTTATAGTTTGATCAGACTAAGAAAATTGAGAAAAATAACTTTTAAATTTAATAGAACTATTATTAAAGTTTTTAATAA…	protein eiger, transcript variant X1
LOC111683729	-0.282406	21.6222	0.0206862	mRNA	1965	AAAGGAAATTCACTTCAGTTGCGAGCGAGCCATAAGAATGAACGGACATCATCTATCTCATAAAAAACAGCCATAAGAAAATTGTATAACAACAATTAAAAGAAAAAAACTAAAGAATCGATCTTTCTAACTAAAACTAAATCTTGATAAATACTTAAAATTATATCAAGCAAACTATAGATACGATAACGCCACCACAAAAGCACTATATGTAGGCACACCGATCGCCAATGTCGATGAAGATCATCATTATGATAATTAATAATTTGTTGTAGCATGGCAAAGTGAATAAGTAAATGACTCTTGATTTTATTTGTTTATAGTTTGATCAGACTAAGAAAATTGAGAAAAATAACTTTTAAATTTAATAGAACTATTATTAAAGTTTTTAATAAAACT…	protein eiger, transcript variant X2
LOC111683729	-0.285579	21.8899	0.0191149	mRNA	1828	AAAGGAAATTCACTTCAGTTGCGAGCGAGCCATAAGAATGAACGGACATCATCTATCTCATAAAAAACAGCCATAAGAAAATTGTATAACAACAATTAAAAGAAAAAAACTAAAGAATCGATCTTTCTAACTAAAACTAAATCTTGATAAATACTTAAAATTATATCAAGCAAACTATAGATACGATAACGCCACCACAAAAGCACTATATGTAGGCACACCGATCGCCAATGTCGATGAAGATCATCATTATGATAATTAATAATTTGTTGTAGCATGTGTATCTTTAAATACATAAATTTTGATAAATAATAACCAAAGAAAATCATATGTAATTCCAAAGATTAATTATTTAACAAAAAAACTTATAATTTAAGCAAAATAAACAGTGATAGTGAT…	protein eiger, transcript variant X3
LOC111681267	-0.291287	22.3731	0.0315215	mRNA	1782	CATTCTTATCAACAGTTGCATTACAATAGTGGTCGAAGACTCTGCAAAAGTTATATTGATTGATTTAAATTAAAATGTTAATATTAATAGCATTAATTGTGATTATATATATTTGGTTAAAAGAACATTATTCATATTGGGAGAAACGTAATGTGCCTCACGAAAAACCAACATATTTTTTTGGTAATATGAAGGGTATAGGACGGGAATACCATTGGAAAGATATACATCAACGTATATATAATAAGTTTAAAAATGTGACTCCCGTGGCCGGATTTTATACATTTTTTACGAGAGCTGCCACGATTTACGATCTGGATTTGATTAAACTTATACTGATTAAAGATTTCACAAGTTTTAGTGCCAAGAATTTGTTCCACAATGAACGTGATGATCCCT…	probable cytochrome P450 6a13	Cytochrome
LOC111679179	-0.291302	22.3744	0.0130057	mRNA	2443	CAGTAAATAAAAATTAAAACTATTTAGAAAAAGAGGCTATTTAAAAAATATATATTTAAATAACAAATATTTATTAATAATTAATTAAATTAAAGAAATAAAAAGTTTCAAAATGAATGTGGAAGATTTTAGAAAACATGGCAAAGAAATGATCGATTACATTTGTAATTATGCCCAAAATATCGATCAGCGTGATGTGGCGCCAACTTTAGATCCTGGCTATTTGAAAAAATTACTGCCTAGTGAAGCTCCTTTAAAACCTGAAAAATTCGATGATGTTTTGGAAGATTTTGAAAATAAAGTTATGCCGGGTGTGGTTCATTGGAATCATCCGAAATTTTTTGCCTATTTTCCCTCCGGTAATTCATTTCCCTCGATATTGGGTGATATGCTTAGTAG…	aromatic-L-amino-acid decarboxylase, transcript variant X2
LOC111685488	-0.2978	22.9269	0.0351943	mRNA	1923	CTGAGTTCTTAATACGTTCACACAAGATGTCGTCAAATAAACGAACGGATCGGTATACGCGTTTAACGTTTATTTTATTTAAATTTATTTTGATATTCACCATAACGATCGGTTTGAGTTTACAAATTACTTTAAAGACCTGTGAGGCGCGCACTTCACCTAATTTAAAAGTTAAATTACCACATGGTGGCGTTTTGGTGGGCCGTCATTTGTTGACCCATTTGGGTCGTCATATGAGAGCATTTATGGGAATACCTTATGCTAAACCACCTGTGGGAGAATTACGTTTTAAGTCACCTGTACCGTATGGACCCTGGGAAGGTGAGATACAAGTTATAGAAGATTCACCAAAATGTAGACAACGTGATCCCTTTAGACGTGATATGGAAATTGAAGGCA…	venom carboxylesterase-6	Esterase
LOC111687407	-0.298966	23.0262	0.0299436	mRNA	2620	AATGTCGATATAGAAAACAATCTATTTCACATTGGAAATTATGAAATTGAAATTCCTGTTGGTTCATATGAATTTTCTGATATAGTCGATTTGATAACAACAAAATATCGGAAACTAAATCCACATGGAAAACTTAACATTAAAGCCAACTATAATACTTTACAAACACATATAACAAGCTCTAAAGATCCGATTTATTTTGATAAGAAACATTCAATCGGATCGTTATTGGGATTTAGTGGAAAAGTATTGAAACATGGTGTAGAACATTACTCAGACAAAACTATAGATATAACTAAAATAAATACATTATTCATTGAATGTAATATCGTTTCTGGCTCATATATAAATAACGTTTCTGCACATACTCTTCATCAGTTTTCACTTGTCGTTAGCCCA…	uncharacterized LOC111687407
LOC111681266	-0.305475	23.5826	0.00298755	mRNA	1756	GTGACAAGTATTCTTAAAAAAAGCTTTAATAAATTTAAATAATTAATACAACAAAAACAAAACAATTAAATTTACTTATTATTTAAAAACAAATAGAAAAAAAAAAACAATGATTTTTGGAATTTTAATTCTTATATTATTAGCCATATTGGCGTATATTTATTATACATTACGTAAGCGTTACAATTATTGGCAATCGGTGGGCATAGCCTGTGAAAAGCCTACATTTGTACTGGGCAATATTACCGGCACCGGCTCGAGACGTTCTTTTGCCGAAATCTGGCAGACATTTTATGATAAATATAAAAATACTGGACCATTTGCGGGATTTTATTGGTTTTTCAAACCAGCAGCCTTTGTATTCGATCCGGCACTTTTAAAATTGATTTTAATAAAAGA…	cytochrome P450 6a9-like	Cytochrome
LOC111678903	-0.309215	23.9033	0.000220126	mRNA	2943	TAAGGGTAGCCGCCTTTATAAACGCTTGTAACAACGAGTTTTACTATCATTAAAGTTTGCGTTCTTGTGCTGTGTGGATACCAACGCGAGACCTCCCAAACCAACAAAAAGACTTAATTTATTTATTTAATTTTAGTAATTTAATAAAACACAAACAAACAAAATGTGCGACGAAGAAGTTGCTGCCTTAGTTGTTGATAACGGTTCCGGTATGTGCAAAGCCGGTTTCGCTGGTGATGATGCTCCCCGTGCCGTCTTCCCTTCAATTGTCGGTCGTCCACGTCATCAAGGTGTGATGGTCGGTATGGGTCAAAAAGATTCGTACGTCGGTGATGAGGCCCAAAGCAAACGTGGTATCCTCACATTAAAATACCCCATTGAACACGGTATCGTCACCAA…	actin-5C, transcript variant X1
LOC111683188	-0.310569	24.0196	0.0205752	mRNA	677	TTTGTCAACATAATACAATCAGTTTTTCGCGATACACCAACGGAAATATACGAAAAAAAATTCGACTTGCAGTGAAATTTTAAGTCAAACAAAATATTTGAAGTTAAAAAAAAAATAAAAACTATAAAAATGAAACATTTAATTGCTCTAAGTATTCTAATACTTTCACTTCTGATAATACCCTCAAAAGCTGATCTTTTGGAATGTGATGAGAAAATTTTACCATCCTTAAGTGAAATACCCGGCATTGGACCTAAAATAGCTAGCGCTGAAGATACAGGAGATAAAATAGGCGATTTCTTTAAGAAGATAGGATGTGAAGTGAAGAGAGGTGCAAAGAAATTTGGTGAAAGTTTCAAGCAGAATGCCGAAAAAATCAATGAAAACGTTAAGGAAGGT…	uncharacterized LOC111683188
LOC111678903	-0.312072	24.1489	0.000166876	mRNA	2992	TAGTTCGTCTGTCAAACGCTTAGGTTGTGTTTAAAACGGTGCTTACGAAGAACCATTAAATAAATAAAAGTGCAGTTTTCTTCTTTTTTTGCTTTGTGAAAAATATCTAATTTCCCAACAAATTAATTAGACGTATTTGAAAAGAAAAAAATAACATCTATCTTTTTGAATACATTTTTTTGTGTGTGAATTTATAAAAAATAACAAACAAAATGTGCGACGAAGAAGTTGCTGCCTTAGTTGTTGATAACGGTTCCGGTATGTGCAAAGCCGGTTTCGCTGGTGATGATGCTCCCCGTGCCGTCTTCCCTTCAATTGTCGGTCGTCCACGTCATCAAGGTGTGATGGTCGGTATGGGTCAAAAAGATTCGTACGTCGGTGATGAGGCCCAAAGCAAAC…	actin-5C, transcript variant X2
LOC111675496	-0.319443	24.7849	0.0452057	mRNA	3470	TTTACCTTTATTTTTAGAATGGTAGACTTTAAAGTCCAACAGCGACGTTATCGCAGTAAAGAGAAAACCATTGTATCAACAATTTATGGACCCGTTAAGGGAGTTAAACGTAAATCAATATACGGTGATGTTTTCTTCTCATTTGAGAAAATTCCATTTGCTAAACCCCCCATTGGTGAACTAAGATACAAAGCACCACAACCACCAGAGCCATGGACAGAAGTTAGAAGTTGTACTTCGGCTGGACCGAAACCATTGCAAAAGCATTTTGTCTTTCAAATGACCGATGGCTCAGAGGATTGTTTGTATTTGAATGTTTATACAAAGAATTTGGATCCCATTAAACCTTTACCCGTTATGGTTTGGATTTATGGTGGTGGTTTCCAGTTTGGTGAAGCC…	esterase B1	Esterase
LOC111680496	-0.319944	24.8282	0.0272793	mRNA	629	ATCTTCAGTCTAGCTATAGTTCTCGTTCGAAACGTAAACACAATCTTTTTGTTCAGCTGATATTCAATTGAAGTGGGTTTTTTACCATTCTATATTATTATTATTATTATTTGTTTTGTTTTTTTTACGAAACACTTGCTTTTTTTTTGAACCTGTAAGATAAACAAACAAATAAAGGAAATTATATTTAACAACAATGGCTAAATTTATATTAATTAATTTGTCTGTCGTACTAATGCTGTTGACTTATGTATGGACCATTCAAGCTAAAGATTGCCCCACGGCCTCTAAAAATTACATTTGTACTCCTCGCTGTTATAAGGACAGTGATTGTGCCTCCATAGCTGGCAAATGTTGCCCCAATTTGTGCAATCAAAATTCTTGTGTTGCTCCTCACAT…	uncharacterized LOC111680496
LOC111677751	-0.328725	25.5903	0.0043277	mRNA	2081	GTTTTTTGATTTGTTTAGTGTAGTGGCGATTATTTTGCATGCAAATCTGCAGTAAACACGGCAACTGCAGTGACAGCTTTTGTGTGTTATTTCGCTGTATGAGTGCCGATGTGTCAGTGTTTTTGCGCGCTTTTTCTGTGTGCTCAGTTCGTACTCAACAGCCGTTGAGTTAGGTTGGGCTTTTTACTTGCTAATATTCTAAACTGCATACACTAAGGTTTTTAACGCGCGCGCTACGAGCAGAGAACTAGTAAAACGTTATAGAATAAACAATTTTGTAAATTGCTGCAACCTAGTTTTGAAAACGTCTCTACACTACACCTCCCGCCTTAAACTAAACAAGGCAAACACACACACAGTGTATAAAGTATACATTATTGATATGTGGTCGAGTGTCGT…	putative uncharacterized protein DDB_G0275317
LOC111690508	-0.337276	26.3369	0.0380489	mRNA	5852	TTTAACGTACAACGTCGTGAGAGTAACATGTTGTTTATTCGAATTTTCTTGGTTTTTAAATAAAGTTTGGGTCTTAAGTCTTTCGTTTCGTTGCGGTAGTGTTGAAGTTTTTTGATAACTGTTTAAACAAGTTTGTGTCTTAAATCTTTTATTTTATTTGAAAAAGAATATTTACAAAAAAAAATTAAAACAAATTAGTTAAATAACAATAAATTATAACAAACAAAAAACTAAAATAATTTTATAAATAAATAATAAAATAAAAAAAACATAAAAAGAGTTCATATTTTGAAACTGTAAATAAAACTTTTTAATATTCACACATACAGTTAATATAAGAAAAAGAAGAACAAAACCATCTTATTAAGTAAATAAAGGAGGAAAAGGAAGAAACTGCAA…	uncharacterized LOC111690508
LOC111686982	-0.34662	27.1578	0.0086572	mRNA	773	AAAATTTCAATCAATAGTCGGCATTCAGCATTTCATTAACGAACACAATTTTTATTTTACAAAAAATTCGTTCCGTTTTGCGTTGAAAATTAAATTAAGAATATAAATATAAAGAAAACTGTTTAAAAAATGAAGTGGTGTTGTAGTCGTTATACTTCGGGAATCGTCATTGGTTCCATTTATATTGTGGGCAGCATAACCTTTTTGATTTTTGCATGTTTGGCCTATCTGGAATACAAGGATGCTGTTGATGATGAATATCATCATTGGGAAAAGTTAAAAGCTGAAGCTATCAAAACAATGATCATATGTGGCATAGCAGCTTTAATATCAGCTCTATTTATAGTGGCCATTGCTAAGAGATACGAATACTTAATACTACCCTGGCTAATACTGGGC…	uncharacterized LOC111686982
LOC111688721	-0.358577	28.2161	0.0142701	mRNA	655	CTAAAGCTCATACATAGATTTATAAATTAAAAAATTCTTTTTTTTAATATTTTACATCATGAAAATGGACAGTCACTCGAAAAATGTTTATATCATCGGCATTCTATATATAATCGGTTGCCTATTATTTTCCTTTGAACCGCTAACGAAAGCTATTGGATTGACAATTTTTGAGGATTATGAATATGAAACTACTAGCGCTGTACCTATTTTTTGGACCCGGGTGGCATTTTATGCTATATTGGGAATTTTAGCTGGTATAATGGTTGTTGGTGTGGTCAAGCAACGTCATTTACTAGTGGCTCCGTTTTTAATAGCTACCTGTATTAATTTGATCGGCTTAATAATTTGGGTTTTCTTGGCGGAGTTTGTAGGAATATTTAATGATTTTTATAATTC…	uncharacterized LOC111688721
LOC111674801	-0.366851	28.9535	0.0299102	mRNA	628	TTTAATATATTTAGTTATTATCAATTGTACTCTCCACATTGAAAGTAATGGAATTATTAAAACGTATCGTATTTTTAGCAATTATTATAGAAATTGCAAGTTGTATACCGGTGGATAAATGGCAGAAATCGGAGGATTTGCCAATATTTTTTATAAATACGGAAAATAAATACAACTGGCATGAAGCTTGGAATGAATGTGCCTCAAGAAATATGTCTTTAGTGGCCGTTGATACCATTGAAAAACACCAAGAAATCGATACTTTACTAAGAAAACACTTTGCAAAACCTCCCAATCTATGGATAGGTGGTAATGATTTAGGCGAAAATGGTAAATACATATGGTTCTCAACGGGCAAACAATTTGATTTTAGCAATTGGAGTAAAGGCAATCCAGATA…	lectin subunit alpha-like
LOC124419771	-0.371096	29.3335	0.0086572	mRNA	945	ATGAAAACAACAAAAGTGATCGCTTTCGTTCTACTGATTACTTTTATACAAATACAAACCACCTACAGCGATAGTCAACAAAATACTGAGAACGATGCTTCAATTTCAGATACTAAACTTAAAGAAATTGTAGTTAATATTACTAAGAAGTTTGACAAGCGAATTATTGACAATATTATTGCTCAAACCGTTGATGAACTTAGTTCAACGAGAAATTTGGACGAACTGCCTGATTTGTTCTGGAGCATTTATAAGAAAAATGACTTGGAACGCTTCGATATTATGTTGCGCTTTCAAATTCAACTATACAACAGTTTTAGTGGTCGGAAATCTTCAAATGAAAAAGCATTTTTACAAAACTATGCTTACAGATTGCATAAAATAAAGAACGAATATTTA…	uncharacterized LOC124419771
LOC111676675	-0.372254	29.4373	0.0191762	mRNA	1297	CAAAAAGTTAGTGAGTAAGAGTAAACGAACCAACGAAAGTTTACTTCCAGCAAAGCAGCAAAAGTATACAAAATAAAAAAAAATAATAAATACACATCATTACTACACAACAGTATTTCACCACAATTTTCCTTTTGGATTTAATAAAACTACATCAAACAGTACGTTGTCAAACGGCTAACAGAGCAGACGTTCTCCTTCAAACCAACAATAAAAACAAAGTGAATTAATTTTTTTTTGGAAAAAAAAAAATCAAATATAAAAAATGGCCACCGTTAAAGAAAATCTCATGAACCAAGTTGCCGAAGTCTTGCCCTCGGGTGGCAATAAGGTAACCATTGTTGGTATCGGTCAAGTCGGTATGGCTTGCGCTTTCAGTATTTTGGCCCAAAACATCTC…	L-lactate dehydrogenase
LOC111681619	-0.372858	29.4916	0.0302098	mRNA	1908	CAGTCATTTCGAGTACGTCAAACCGTTCGTTCGTCTAAAACTTGTATTTCAAATATAACGGAACAGTTTTAATTAACAAATTGTTTGTGAATTGGTTGTTCTTTTGTTTAACTGTTTTATAATTTGTTAATGAAACCTTTTTATGTGTTATAAACAATATTAAATAGAAGTTAATTATTTGCTTAGCAAAAAAAAAACAACAAAAAAATAATCTTAATAAATAAAATTGTTTTAAAAAAGATTTTATTTATTCTCTAAAATACTTTTACCTGGTCATTATCCATGATATTCAATTTTGAGAATGAAAATATCTAATTTGACAACTCAAACAAAATTGAGTTTTACCTTATTGTTACTAACAATATTTTCACAATCATGGGCGCAGGCGCCTAAAGGTTT…	cystinosin homolog, transcript variant X4
LOC111681619	-0.372998	29.5042	0.0299102	mRNA	1588	AGTCATTTCGAGTACGTCAAACCGTTCGTTCGTCTAAAACTTGTATTTCAAATATAACGGAACAGTTTTAATTAACAAATTGTTTGTGAATTGGTTGTTCTTTTGTTTAACTGTTTTATAATTTGTTAATGAAACCTTTTTATGTGTTATAAACAATATTAAATAGAAGTTAATTATTTGCTTAGCAAAAAAAAAACAACAAAAAAATAATCTTAATAAATAAAATTGTTTTAAAAAAGATTTTATTTATTCTCTAAAATACTTTTACCTGGTCATTATCCATGATATTCAATTTTGAGAATGAAAATATCTAATTTGACAACTCAAACAAAATTGAGTTTTACCTTATTGTTACTAACAATATTTTCACAATCATGGGCGCAGGCGCCTAAAGGTTTA…	cystinosin homolog, transcript variant X2
LOC111681619	-0.379094	30.0525	0.0299102	mRNA	1613	TCAGTCATTTCGAGTACGTCAAACCGTTCGTTCGTCTAAAACTTGTATTTCAAATATAACGGAACAGTTTTAATTAACAAATTGTTTGTGAATTGGTTGTTCTTTTGTTTAACTGTTTTATAATTTGTTAATGAAACCTTTTTATGTGTTATAAACAATATTAAATAGAAGTTAATTATTTGCTTAGCAAAAAAAAAACAACAAAAAAATAATCTTAATAAATAAAATTGTTTTAAAAAAGATTTTATTTATTCTCTAAAATACTTTTACCTGGTCATTATCCATGATATTCAATTTTGAGAATGAAAATATCTAATTTGACAACTCAAACAAAATTGAGTTTTACCTTATTGTTACTAACAATATTTTCACAATCATGGGCGCAGGCGCCTAAAGGTT…	cystinosin homolog, transcript variant X1
LOC111675637	-0.38814	30.8705	0.026569	mRNA	2570	GTACACGAGTATGAGTGTTTGTGTGGTTTTAGCTCGCGCTTAATAATATAACAACACAATTGAATATAAAATATAAAAAAGTTTACTTTTGTCATCGCATTTGTTAGTTAAAGTTAGTTTGATTTAAACAAGCGTAAAGTTAACAACACGCTTTCGATTGTATTATTAATTATTAACATACGACGACGAATATTATTATTTTTTTTTTTTAATTTAAAACGAATATTAGTTTTTTAAACGAACGAAACCTATCCAAAAATATATATATATATTTAAACGGATTTTAAAAACGAATTCAGAAAAGCAGAAGAATTTAAGCATAATTAACAAACAAACAAAATTTCGGAAAAAAATTGAAAACTAATCAATCGCAAATAAATAAACAACGTTATCGAAGAT…	uncharacterized LOC111675637
LOC111686990	-0.389775	31.0189	0.00606481	mRNA	659	TTGTAGTGGCTTAATTTTTACGCATTTGTTTATAAAACAAAAAAAAAAAACGAAAACAAAAATATTGTCAAAACTTTTAAACAAAGTATATAATATGAAATGTTGCAGTCGTTATACATTGGGTATAGTCATCGGCTCCGTATATATATTGGCCAGTTCGATCGTTTTTATTTTAATGTGTGTATTTCTGGTGCTAGTCCATACAGATCATGATGTTGGTAAAACGGTTAGACCCAATGCCTCAATAACAGTTGGCATAATAATGGCCGGATGTCTACTAATTGGTATTATATCTGGATTACTTGTATGGGGTATTATTAAGAGACGTCATAATTGCCTACTTCCCTTTATGATAATATATGTTATTGGTTTTATCTATAGCTGTTTGATATTTGCCTA…	uncharacterized LOC111686990
LOC111680473	-0.397893	31.7582	0.0043277	mRNA	645	AATGATAAAATTTATATTCATTTATTTGTTGGCTATGAAACATTTCATAAGTATTTTATTAATTGCTACACTAAGCGGCAGTGTGCCCATGGAGAAATGGCATAGAAGCAGTGATGAAAGTTTATACTACATCGAAACGGAACCAAAGTACAATTGGTTTGAAGCTTGGAATGAATGTGCCCGTAAAAATATGTCCTTAATGGCCATAGATACTTTCTACAAACACACACAAATCGATACTTTACTCCGAAGACTATTTCCAACTTCACCCTCATTTTGGTTATCCGGCCATGATAATGCTGTTGACAAACGTTACGAATGGGCTACTAGCGGTGAAGTTTTCAGTTTCACTAATTGGGGTCCTGGACAACCGGATCGTTTAAATAATAACGAACATTG…	lectin subunit alpha-like
LOC111690598	-0.398003	31.7683	0.0315215	mRNA	973	ACACTTCCTATTACTTACTAAGTCATTGAACTTTTAAAATTAACTTTTCGATTTGGTACATTTTACATGACTACCTCAAAGAATAATTTTACACATTGCAGATGGAGCTAAAATGCATTTTCACATTAACACTAACAAACTATACAATCATATGTACATACAAAATGTCAAAGAATCTTTAATGATCTTTCCCTAATCTCTAGAGGATACATGTGTTATTATTGTATCAAACATGAATAGCAACAAACAATATGCAAAATTGCAATAATTTTGAAAAAAAGATCATTAAGCGTACATGTACACTTTCGCTTTCATCCACAAACTGCTTTCGACATTTACACCAATTCAAGTGCAACAAAAAGCCCAGGCACAGTCAATGACTGTTATCCCCACGGGATT…	uncharacterized LOC111690598
LOC111677772	-0.409901	32.8594	0.0495513	mRNA	1069	ACTGTGAAATGCACTAAGTTGGCAGCACTGTCTCGATTTAACTTTCTCCTGCTCGTCAAAGATGCTATAAATACAATTTTAAAAAACTTAATCCTAAAAAAAAACTATGAGAAAATATTTTTAATATGCAAAAAAACATCAAGTGTTGCTGTCACAAATAACAACAATATTATATAAAATCCGGAAAATCAAAGTATAACAAACAGAAAATGTACACGGTAACATCGGAAATTTATAAGGAAACAAATTTTAAACCCATTAAATGTGATGATGGTAAAATTGTTTCAAAATTTGAATTTAAATATCCCGAAAGCTGTGGTGTAACGGTTGATGACGATGGTGATCTAGTGGTACCCAGACGAAAAAGTGACATTGAACATGAAAATGGTGATATTGAAA…	methyltransferase-like protein 22	Transferase
LOC124420149	-0.410787	32.9411	0.0486695	ncRNA	286	CGTGTGATGAACAAACTATCGAAATGCGTTTCAATGAGACTCCATTTATAAGTTCAGACAATACGACTGCAATTAGTATTATGGAGACGAGTACGAGCAACGATCGTAGCGGCAGTAGTGAAAGGGATTATCGATGTAACTGAGGAAGGATTATTGAAACACATTTCTAGAAAAACAATGCACTTACAGCCACAAAGAATTCAAGGGAAATTTTTTAACAAATTTTTGGAAAATAAACTGAAAAACAAATAAAATCTCTACAAATGTACAAGGATAAAAGTAAACT	uncharacterized LOC124420149
LOC111682390	-0.413108	33.1551	0.000318029	mRNA	3022	AGCGAACAATAATAAGCCAAACATTAATAAATAATTAATTAAATTTACAAAAGTGAACGTTCTGGACAACAACAACAACAATAACAACAACACAAATATATAATAATAGTAAAAATAGTTTTATTAGAAAAAGATCCAGACGTTCGTTAATTTATACAAAAACACAACAACATAACCACACTTGTACTATTTGTATTAATTACTAAAGCCACAAGTGTTACTTACAATCTATTTATTTTCTATAATATTTATTTAGTTTTATCGAATTCCTTCGTTTTAACTACCTAACTAACTAGAATTATTAACTTTCAAATAAAATGAAACAATTAACAAGTGAAACACAGAACATTGGGAAAAATAACGTTTCCATGGCACATAATGGCCATAATCAGCATCAGC…	GTP cyclohydrolase 1, transcript variant X2	Hydrolase
LOC111682390	-0.413448	33.1866	0.000229747	mRNA	3148	ATTTTAGTTGTTGAATACAATTCGTCGAGCGAAGACGGAGTAACGGTCACATCAGAAATTTAAAAAAATAAACAATGTGTTAAGAAAAATATTAACAAAAGTTAATGTGAATAATAAAAGCTTGACGTTTTAACTTAAAATCGACAATAATAATAAATATTTGTTTTACAACTATTATTTACTTACTTAACTTAATAAATCCATTAACTATTTCTAAATTGGTGCCTATTCATAGACATACAAATTTGAGTATAAAAAATATTTTAAATAAAAAGCTATAAGAAATCAAACACAATCAAACAATAACTATTATTAAGTCCACCATGAGTTTTACGCGACAATTGTCGGAAATGAGTGCCAGTGAATTGAACGATGCCATCGATGATACCAATTTTCCAC…	GTP cyclohydrolase 1, transcript variant X1	Hydrolase
LOC111676148	-0.4149	33.3206	0.0391694	mRNA	1186	CGCTGTGTACCTATAAAATCATGTAGAAAAACATACGAACTTTTAAATAAAATTCTTACTAGTGGAGGCGGTAAACCGACAGATTCAGAAAGAGACTTATTATTAGCATCGAAATGTGGTACTATGAAAAATGAATGTGGATAAAGTTTCGAATGGTCATCAAGCAGCATTATTTGGTTATCCATGGATGGCTTTACTAAAATATAATGATGAACGTCAACCCTTTAAATGTGGTGGCACAATAATAAGTGATCAATATATTTTAACGGCAGCCCATTGTGTTTATAAATTGGAACATTTACTTGATGCAGTACGTTTGGGAGAACATAAAATAAGCACAGAAAGGGATTGTATTAAAACACCACGAAAAGATATATGTGCTCCACCTGTAGAGGATGT…	serine protease grass, transcript variant X2
LOC111680594	-0.415432	33.3698	0.0104439	mRNA	555	TCTTATAAAAGTATCTGTAATTTCTTTCATTACCTTATTGAGAAATATTTCTTTAAACTAAGCTTAGCATTCAATAACGATGAAATTTTTCTGTTTTTTACTAATTTGTGCCTTAAGTATGGCATTGGCTATGCCTCAATATCAACCTGATACTAAAAAGTTGCCTCAAATTACCACGATTGGAAATGGTTCTTTCAAGCAGGGTAATGTCAATTTTGATGTCCGTCAACAACTTTGGCAAAGTCCCAATCAACGTCATTCTATTCATGGTACTGGTGGTTATTCGAGAAATTGGGGTGAACCTAAACCGATAGATAATCAGAAGAACTATCGCGTTGGTGTTGGTTACACTTACAGATTTAAAGGCTGATATTGTAAATGTTTTAAAATTGTAGTTAA…	diptericin-D-like
LOC111676624	-0.417144	33.5281	0.0432623	mRNA	1433	AGTTGCAACAACTTATTTAAATATATAACATAAATAAATTTAAATTATTTAAAAATGAAAAGTATATTTATAGTGGCAGCCAGTTTGGCATTGGTTTCAGCTTTTCCCCAAAGAGCCTATCCACAGCATTTACTGTATTATCCAACGCCCACCCAGCGTCCAGCAGAATCTATACGTGTAAGAAGAGAAGTCATTGCAGGACATACAGTGGCCAAAAATCCTAATGGAGGTCATGATGTTTCAGTCTCAGCTACAAAAGTTATAGGAAATGAACATGGTATCGCTTATGGAAATGCATTTGCTCAGGGAAATACTAAAGGAGGTGATACTTTAAGAGGGATTTCCTTTGGAGCGGGAAGCAATGGTGTTAGTGCCTCGGTTACCAAAGCCCAGACTGAC…	sarcotoxin-2A-like
LOC111678432	-0.426145	34.3638	0.00286683	mRNA	1983	AAACCTTACAAAAGAAAGGAAACATGAATAAATATCGGCGGCCATATATTGTGATATTAGTCATAGTAATTTTAAATATAACGGAAGTATTAAATCAAAAAGTTAATGCAAAACATACTTTAACAAGTTTTAACAATATACGTAAATTATATCCAAAACTTTCATTAGAGGCAGAGTCCCGCAATTGGCTCTTCCCTCCCAATGATAATTTCAATAAACATCCTTGTAAACGAGAATGTATAGCTCAACAACATATGACCTGTTATTATAAGATGATTTTACATCATGATGAAACTATGGGACCTGCTTGTGTTCGCTATATGATTCCTAAAAATCGTTATAAATATAATAAAAAAGAATATATAAATTCATCTAATATTTATGGATCTAATGGGAATG…	laccase-like
LOC111686672	-0.42621	34.3699	0.043882	mRNA	571	TCACAATGAAGAGTATTGTGTATATTTTAATTTTAATAAACGTGGTCTCTAGTGTACCTGAACAAAAATGGCGTGAAAGTGAAGATGGCAGCAAGTTTTATATTGAAGCTACAAAAAAAGTTAATTTTTTCGAAGCCTGGAGCGACTGTGCCCGTTTAAATATGTCCCTGATTGCCATTGATTCCTATGCTAAACATCAACAAATCGATGGTTTACTAAGGCGACTATACACCTCTTGTCCATCGGTTTGGATAGGCGCTCATGACAATGCTGTACACTTACGTTTCGAATGGATGTCAACTGGTGAACCATTTACCTTTACCAATTGGGGACCTGGACAACCGGCTGATACTGCAAAAGATGAACATTGTTTACTTATGTGGACGGATTTTCAATGGC…	lectin subunit alpha-like
LOC111677715	-0.429496	34.6763	0.00136907	mRNA	591	AAACTTATTACTAAAACAACTGTCGTGCAAATAAGTTCAATCTCATTCAACATGTTTCGCTCTATTTTAATTGTCTGCTTTGTGGCAGCTCCCGTTTTTGGACATTCTATTGGTGCTCCTACGTCCGTTTGTGAAAATGGTCTAAGTGTTGGTCATCATGCTGTACCACAAACTACTGAAGCTCCCTATAGTTTTTCTGGTGAAAATAACGTGAAATCGGGTGAAAAAATTTCTCTTACTTTGAGTGGTGATGATTTCTTGGGTTATGTTTTACAAGCCCAAAATGCACAGGAACAACCTGTTGGTACTTTTAAAATTGTTGAAGCTAATAAATCACAACTTTTAAAATGTTCAGCTGAAGGAGATACCTTAACCCATGTACAGTTGGATAAAAAACCT…	defense protein l(2)34Fc-like
LOC111675944	-0.429906	34.7146	0.0195076	mRNA	1805	AAAATTGTAGAATTTCACAATATCAAATTTCCCTTGAAAAGCTTTTTGATTTTTTGATTCATTTGAAAACAAACACGTATATGTTCAAAAGCTGTAACGCAAAAGCAACTTGTAACTTGCATCCAACACATCAGTCTTTCGCAAAACATTGAGCTTAAACATGCCACTTTTTGGTAAGGATTTTCATAACGATTGGCCTACGCATGATTTTGATAAACATTTAACACCATTTGGTCAAGATCTCATACAAAAATGTTTGGACATTGAAAAACCTCAAGAACAACTAATTGATTTACAAGAATTTATGCAAAAATCTAATGAATTTCCCATTAAATTCCCCATTGATAGTTGCCGTGTAAAATCTCAACCTGTGGAACGTCATGCTGATATAGAGCAACA…	uncharacterized LOC111675944
LOC111683121	-0.430049	34.7279	0.0391694	mRNA	3349	ATTCGTCGTATTAGGAAAAAGCAAACGCGCTTGACATTTAAATTGGAAATTTAAAGAAAAACACAAATAAATTTAATAACTTTTATACTTTACTCCCGGTATTAATAGAAATATTGTACAAATTTAAATGAGAATGGATACTTCTGGGCAAAATGCGAGCCATACGCAGCCACCATCACGAAAAACAAATCAAAATATACAAGTTTATGTGCGCGTCAGACCCCTTAATGCTCGTGAAAGATGCTTACGTTCTGCAGAAATTATTGAAGTAATATCTCCTAAGGAAATTGTTACTCGTCATACGTTGGAATCGAAATTGACAAAAAAGTTTACTTTCGATCGGGCATTTGGTTCAGATTCCAAACAAGTTGATGTCTATACAGCTGTGGTCAGTCCTTT…	kinesin-like protein Klp61F
LOC111682088	-0.441599	35.8109	0.0103768	mRNA	4797	TTTACATTTTCTTTAGAAAAGTTTTGTTAGAAATTCTCTTTTCAATAAAAAAAGAAGTTAAAAACAACATTAAAACAAGTCGTGCTAAAAGAAAAACTTTTTTATTGCCTTCCTTTTAAAAATTTGTCCATCATTTAAAACCTGATGACTACTGCCAAAAGACGTACTGGCAATAGTGCGACATTTGTTGCCGACAGCAATCATCATTACAGCTCATTGGATCAACAACAGCAACACCAACAACAACAGCAACAACAACAACAACATCATCATCATCATCATCATCTGCCACATCAACAACAATACTTTAATCAAAATCATTATAATCAACAACAAAATAATCATGAAAATCAACGTTTGTTGCAACACGAGCCAATCTCATCTTCCAACACAAATACA…	uncharacterized LOC111682088
LOC111681307	-0.446705	36.2924	0.0299102	mRNA	338	GTTTTCTCTAACAGTTGTAAAATGAAATTTAACGGTTTAATAACAATTTTTGTTCTCATCGCATTATTTGCAATTTATTGCTCCGGTCAGGCTCCACCGAATTGTTATGGCAATGTTGCAGTACTATGTGCTGGAGGTGGACCTAAGGTTAATGCTCGAGCTGGTTCGGGACCTTGTGAACCCTATGACAATAAGTGTTTGGTGGAACAGTTGAATTGTATTCGTTACAAGAGTGGTGAAACATTATTAACTCCCTGTTAGAGGAATGAATTGTTTATTATATATTAAATTGTTTGTTAATACTCTTTTAGTCTACAATAAAATTTTGCAAAAAGTTA	uncharacterized LOC111681307
LOC111676148	-0.447305	36.3491	0.0206862	mRNA	1452	CAAATTTCAATATCAGTTCTTTATTTATAGTCGAAGGCTTGAACAAGATTCGTTTAAAATAAAATTATTTTTTTTTAAATAATAATGTTTTGGTTATTATTTGTTTTTTCTCTAGTATCATTAGCAACTACACATGGTCAATATGATAAAGACTGTCAAATGGCAAATAAACAAACTGGCCGCTGTGTACCTATAAAATCATGTAGAAAAACATACGAACTTTTAAATAAAATTCTTACTAGTGGAGGCGGTAAACCGACAGATTCAGAAAGAGACTTATTATTAGCATCGAAATGTGGTACTATGAAAAATGAAACTTTAGTTTGCTGTAGCGAATCGGAAATTCAGTTGAATGTTGATGGATTGAACATATTGAAAGAAACTTCTTGTGGTATTTAT…	serine protease grass, transcript variant X1
LOC111689563	-0.449792	36.5843	0.0123626	mRNA	847	ACTAAAACAGTTTAATCTTAATATTCACAACGCGAACAGTTAATAATTATTTACTAATAAATTACTTAATTTAGTTATTTAAATTATTAACAAATATAATGGGTTTAATTATAACCAAACTCTTGGATAGATTTATCGGCAAAGAAAATCTGCGAATTCTAATGCTAGGTTTAGATGGTGCGGGTAAAACTACTATTTTATTTAAACTTAAATTGGGTGAAGTGATCTCTACCATACCTACGATTGGCTTTAATGTAGAGACAGTGGAATATAAAAACATTTCTTTTACTGTTTGGGATATTGGTGGTCAGAAAACAATACGTTCTTTGTGGTATCATTATTTTCCCAATACGGCTGCCATCATTTTTGTTGTGGACTCTTCGGATGTGGCACGTGTGG…	ADP-ribosylation factor 1-like
LOC111680282	-0.450253	36.628	0.0272793	mRNA	2575	ATGCATATCGTAGCGATATTGTGTAATATGACGGGGATACCCCATTTGCAGTTTGATTGGTCTGGTGACGAAACCGAAAGCAATTTACGTAAATATCATTATACAGTCAATGTGGCGCCATCGGAGCAAGTATTATCAAATGCCATGTGGGAGATTTTAAAGAGTAAAGATTTTGATTGGAAATCATTTACGATCGTTTATGAGAGCTCAACAAACTTAGCTCGCATGCAACACATATTGGCCTGGAAACAGTTTCACAAATCGGGTGTTAAATTGCGTAAATTTAGTCGTGGTGATGATTATCGTGTTCTCTGGAAGATCATTAATAATTCTAGAGAAAAATTTGTGATTTTAGATTGCCCGCAGGATATCTTGATGGAAGTGGTAAATGCTTCGAAA…	glutamate receptor U1
LOC111681612	-0.456331	37.2048	0.0261675	mRNA	2261	TATTAAGAAAAACTACGTTCAAGTGAACAAGAAATTAAATAAATCAGAAAATATACAAAAGAAAGTAAAATAATTCTATAAAAAGTGAATCTTAAGCAACAAGTTCTATAAAAAGAAAAACTATTACAAATCATTCATCAAGTTTATATTCACAACAAAGAAGAAAAACAAAGTCACACAATGGTAGCAATTGGTATTGATTTGGGTACAACATACTCCTGTGTTGGTGTCTTCCAACATGGAAAAGTTGAGATTATTGCCAACGATCAAGGCAACCGAACAACACCCAGTTATGTTGCCTTCACAGACACGGAACGTCTCATTGGTGATGCGGCGAAGAATCAAGTTGCCATGAATCCCAAGAACACAGTATTTGATGCAAAACGTCTTATTGGTCGC…	heat shock protein 70
LOC111681993	-0.464043	37.9402	0.0137978	mRNA	303	ATAAATATTACTTTACAAAATGTATTTTACATCATTGTCGTTTTGACAACTACAAGATGAAATTCTTAGCTTTGTTTATTGTTGTTTTGGCTTTAATAGCCTGTGCCTTGGGCAATCCAAATCCTAATCCTTTGCCAAATCCTAAACCAAGTCCTGGCGGTGGCGGAGGAGGTGGCGGTGGAGGCGGTTCCTTCGGAGGCGGTGGTGGTGGCGGCGGAGGTGGTGGTGGCAAGTAAAACCATACCCCCACATAGTATTTGATGATATTGTACTTTAATGAATAAAAAAAAAACAAAATTTCAA	putative uncharacterized protein DDB_G0287183
LOC111678835	-0.466425	38.1682	2.18859e-06	mRNA	1594	GAAACAAATCTGTAGACACTCAAACAATTTTTTTTTAGTTTATCCCCATCTGTGCCAAGTAAAACAACATTGTGAGATGAGATGAAAAAAAAAGAAAATAAATTAAATTAAATTTCATAATCTACCTTAAAATACAAATAACTGCAAACAAATTAAAAAAAAAAAAACAACAAACGCGGTTTAAACAAACAGTGAAAGAAAGAACAAATTAATAAATAATTAATTAAGTTGCTGTATGAGTCAAATAACAATAATTTTGTCATACAATACATGACAAATAAACGAACAGTATTTTTAGATTTAATAAAAAGAAATAAACTAAAATAAATAAAAAATAAAAAAAATAATAAACATGATTCGTGATCGTTTGCCAGAACTAAAAGAGGTGGGATGTACATT…	syntaxin-4-like
LOC124419683	-0.469953	38.5064	0.0086572	mRNA	1714	TACAAAATAAATTATTATTATTTTTTTTTTTTGCAATGATTGGCAATTGTTGTATATCATCTTTATCAAAATCATTTTAGTTAAAACTTCTGAAATGAACACAACGAAGTCGATCGCACTCGTTTTGAGTAATTTCATACAACTCCTACTCGTATCCTGTAATAGTCATCACTTATTGGAGGACTGGAATAAAGTTACAAATAATGGCATCGATATCCTGAAAAGTGATAATATCCTTAAGGAAATAAAAAAAGAGCAATTAGCATTAGCTCAACTACAAGCTACAATAGAAAAAGAACTTAGAGCTCAAAATACGCAGGATATGATAAAGGTTTTAAGTCCGAATGATGTTTCCATTTCTGACAAGAAACTTAGTGAAATTGTATTTAATATTACCAA…	uncharacterized LOC124419683
LOC111677752	-0.470994	38.6064	0.0150119	mRNA	378	TTTTCAAAGCCGAAACGCATTTAAATCTTGATATAAATAATAGTTTTTACACTTCATTCAACATCATTATCTTATCAGTGTTTTCAATAAGATGAAATTCTACGCTTTGTTTATTTTAGTCTTGGCTTTAATAGCTTGTGCTTTGGGCAATCCAAATCCCAATCCTAGACCAAATCCTAGACCCTTAGGTGGTGGAGGAGGAGGTGGCGGTGGTGGCGGTTCTAATGGAGGTGGTGGTGGCGGAGGCGGCGGTGGTGGAAAGTAAAATGTATTCCTAAGGGATTTATTAAATAAGGATATTTATAACCATCGTTTTAAGTGTTCGTTAAAGTTAAAAAAATGAAATAAAGTTTAGTAATTGAAAAAAATTACATTTAA	glycine-rich selenoprotein-like
LOC124419064	-0.493023	40.7391	0.00164552	ncRNA	1819	TAACACACATTTTTTTGCAGTCGTCTCAATACTTGATCGACCGAACCAAATGTGTCTCGAATCGCTTGCCGTTAACTCACCTTGTAACCGCAATGAAAACGAAGTGCAAAAACAAAAACGATGCGGTCGTATTCGCTGCTTCCGTCTTAAGAAATTAAAATGTATGAAATTCAATGGAAATCTGATTATAGTAAGCAATTACCTCCAACAACATTTATGTAGTAAACTGAGCTTAAATGCCGATATATAAGTAGCGAAAAGCAGCTTACTAGTTCCAGCCGTAATTTGGATTGTGACATGAATTTAGCGAAGAGTTTAATTACTTTACTACCGCCATCAAGAACTGCGCTGAAGTGGAAATGAGTAATTCGCTAAAGATATCATTAACTTCACTGACAG…	uncharacterized LOC124419064
LOC111688318	-0.494417	40.8752	0.0086572	mRNA	726	ACCAGTTCAGTTTTAAAGAAGAACTTATTGTGTGCAGTGATCGTGTTGCAAAATTGAGATGTATAAAGCAGTTTTTATATTTTTAACTATAACTTCTATAATTTATATTGGATTTGCAAAAAAGAACAACGACGACTGTCCGCGCATTAAACTAAAACGTCAATGGGGTGGTCAATTGAGTAAAATAATAGATTATCGTCCTATACCCATTAAATATGTGATCATACATCATACTGTAACACAGGAGTGTAGAACATTTTTGAAATGTTCGGAAATTTTGCAAAATATGCAATATTATCATATCAATGATTTGGAATATAATGATATTGGTTACAATTTCCTAATTGGCAATGATGGTGTGGTATATGAGGGTACAGGTTGGCGTGTGGCTGGTGCTCA…	peptidoglycan-recognition protein SA
LOC111683610	-0.499385	41.3611	0.000671775	mRNA	937	AAAAAATCCCACAAGCTTTGCAAAAATCTATAAATGTGCTTGTTCTATATAAAAAAACAAAACATTCAAGTTCCAAACGTTCAACAATGAAGATCACTCAAGTATTTATTATCTGTTTCGCTTTGCTAGAGGCAGTATCAACGACACAACAACTGTACAAAGCATCAGACGGCAGCGACTACCTAATCGAAACAGAACTTAAGTACAACTGGTATCAGGCCTGGCATGAATGTGCCCGCAGAAATTATCAACTTGTTGAAATTGAGTCGGCAGCAAAAAATAATGCCATTATTGATCTATTGAAAAAAGTCATAGGGAAGTCACATAATTTATGGTTGGGCGGCAATGATGAATACAGCACTAACCGAGACTACGCTCGACCATTCTTCTGGTCTGCTA…	lectin subunit alpha-like
LOC111682447	-0.500299	41.4507	0.0086572	mRNA	1066	GTCTTTGATGAGTATTTAGTATTAAACGTGCGACTCAACTAAACAGATCATAAAATTGAGATGGTTTATTTTAAATCATTTTGCATATGTCTTGTCTTAATAAGTTTTATATTTGAAATATTATCATTGGAAAATAATGAGTGCAACAAACTTGTTATTGAAGGAGGCGAACAGGCTCTTCGGAAATTGTTTAGCGATTTTACTGAAATAAAAACAACAATGCAAGAATTAAAGGCAAAATTTGAAGATTATCAAGAAACTAACGAAACCAACAATAGAGATCTACCAATGTTTGATATACGAGTTGATAGTTTACCCCAAAAGTGCCAACGCGATTCTCTGCCCAAAGATTGCGCTGAGGCCACTGCTTGTACACATCGTAGTGGTTTCTATAAAATA…	fibrinogen C domain-containing protein 1-like
LOC111686335	-0.503357	41.7508	0.0086572	mRNA	885	TCTCAAGTGAAATGTTGCTTAAAATAGTATTGTTGGTATTTTCCTTAAATTTTTCTAAAATTTTAACACAATCAACTAAAAATCAGCCTGTTGATAGTTCGATTGATGATACACCCAGTCCAGAATGGATTAAATATCAGCAGGAAAGATTTCAAAATTTAGATACGTTGACACCAACCTATCGGGAGATTTTAAAAAGTATTAACAAACCTAAAGAGCCAGTGGTAGTAGCGGTAAGCAATGTCCATAGTCAAATGGAAACAACTTCAAGGCAAGAAGGTTCTCATCAAGATAAAGAAGATTATGTTCAGCTATCCGACTTGGAGGATAATGATGCTGACAATATGAAAGAATTTGAAAAGGAAAAGAGGCCTTCGGAAAACAGTGTTGAATTTCCTT…	uncharacterized LOC111686335
LOC111675898	-0.508885	42.295	0.00236789	mRNA	1138	ATGGCGTCTAAAAATAGTATTGGAATTATATCAGCCCTTTTAAGCGTTACCTCACACACAGAATTCATTAACGATGGCGCTCGAGCTAATTGTGGTAAAAGAGAAGAAGATTTAAACAAAATAGAACCAAGTGGTGTTTTAGTGGGTCTTATAGGAGCACGTTTTGTGCGACCCAATAGAATGGAAAGTGAGGATATAAAAATAGTCAAAACACAAAATACTTTTGAAAATGGTTATGGAGCAAATACCAAACATGTCAACACAAAAGGTCTGTGGCAATATGTATTCCCAACCAAAACTTTAACGCCACAAATAGAAAAATTACAAGATTATAGAAAAGTATGGAATAAATTCTATGAGGAAACAGATTTTCTATACCAAAAGGTGTCGGTGGATAAT…	uncharacterized LOC111675898
LOC124420049	-0.528084	44.2013	0.00521378	mRNA	1326	TGCCAATAAGTTAGGTTTTGTAGTTTTCATATAAAATTCATTAAAACAACATGTTGGAGTTAAACTTGCTTTTGTATTTGTTTATAATCTTTAACTATTTCCACTATGGCGGAACTGTTAACTATAATCCATATGCAAGTAATCAAGCTCACCTGTTACATGCCACAAATATAGACAATAATAATAACAATAACAACAATAACTACAATAAGAATCATCTACAACAACCTGCCACCAATGAGTATTCTCTTTATCATCGACAAAATCATGTTGAAACACAATCAGAGCAAAATCTACAAGGAAATTCAAATTATCAACAAATGTATCGTTATTATTATACACCACCAGCTCAACAATACCATCAACAACAGCAGCAGCAACAGTTGCAATCTTATCAAC…	GATA zinc finger domain-containing protein 10-like
LOC111681566	-0.536133	45.008	0.0043277	mRNA	4544	TTGAAGACGAAAATACCACAAAATAAATAATACGCGGAAAATGTGTTTTTAAACTTTAAATAAAAAAAACGAAAGTGTCGATACAGAATAAATTAAAACATGCATATTTTGCAATTTCTAGCAATACTTTACCTAATACTCAGTCAAATAAATTGCACTGTACTACAGCCAAGAAATCAAACAAAATTAAAATTAGCTAAAAGTTCGAATAGTGAAAACACCGAAAGAGATGAAATACATTTTAATAATATATCGCATGAAAACAGTGATGAGATAGAGCAATATTTATTTAATTATTGTAAAGATGAGGAATATTTACATAAATTTATAAGTCATGATAACAAGACCCAAATGATATGGGTAACATGGAATCGTACGAAGGCTGGTGAACGGGCCATC…	uncharacterized LOC111681566
LOC111683954	-0.549418	46.3495	0.00286683	mRNA	3048	TTCTCACAGAGGGTGGTTGGCGTCGATACCTTAAGCAGACAACGAAAATCGTACAAGTGGTCACAAAATTTAAAAATAGAAATATTTTAACAAAGAATACAAAAAAATACAATTTCAATGAGAACAAAATGCAAATCTTATGGTGTTTATTTTGGTGTATAATTGTAAATTCTTTGGGAAATTCCCAACAATATTCACAAATAAATATAGGTGCCTTATTTTATGAAGATGAATTGGATATAGAGAAAACATTTGAAGCTACTGTGGAACGTATAAATAGCGAAAATGAGGGTATATTTAAACTTTTTCCACTTATAAGAAGACTTAGTCCAGTAGATAGCAGCATTGCCTTAGAAAAAGAAGCTTGTGACTTAATAGATAATGGTGTCGCTGCTATTT…	glutamate receptor ionotropic, kainate 2
LOC111680159	-0.553411	46.7551	0.00236789	mRNA	3503	TATAAACGTTAACACAGACGATACGGTAAAAGGATTTTAAGTTTTAAATCAAAACGAAAAATGTTTATTAACGGAAACGGAAATGAAAAATAAAATATAATTTAAATTTTTTACGGAGCAAATATAAAACATTATCCTTTAAAGTGTTAAATAAAAAGTGTTTTAGAAAATAATAAAAAAATAAGAAATATTTGTTAAAAAAGAAAATAACAACTATAACATTATGACTGATAGGTTTCAAGTTTCTAAATCCAATGGGACTAACCCGAATATTACCACTATAACTGAAAATGTTCCTACAAATGGCCAGGAATCTAATAGTAATGTTCCTGCCTATCAAAATCCACCACCGCGCAAATCTTCACGCATATCCTTTCGTGGTTTCGGCAGTTTTTTAAA…	bumetanide-sensitive sodium-(potassium)-chloridecotransporter
LOC111688967	-0.561744	47.6052	0.00191165	mRNA	1924	ATTTATATTGCGTTGTGTTAAGATGGATTATATGGAAGCTGGCATTGGACCACAATGTCCTATACCAAGTGTGGGTGTTATGAATTCATTGGTTACTCTATTAGTTCAGAGTATATATGCGGCTCAGTGTAATATTTCCCATGCCCACTATTGGCCTAAGGATTATGCGGAAACGGCTTTGCGTTCAGGTCTCGAGGCTTTTGATTTTGTGGTAATTGGAGCTGGATCAGCTGGTTCTGTAGTGGCTAGTCGTTTAAGTGAAAATCCTAAATGGAATGTTTTAGTTCTGGAAGCAGGTGATGATCCTCCACAAGAATCAGAGATACCTAATTTCTTTTTCGGTCTACAAAATACCAATTATACTTATAGTTACTATACGGAACCCAATCAATCTTCATG…	glucose dehydrogenase [FAD, quinone]-like
LOC111674881	-0.630369	54.7961	1.69088e-08	mRNA	3888	GTTCAAATTAAAAAACTATAAATATTAAAAATAATTTAAAATAAACTTAAACTTAAATCATTTAAAACGTAAATAATTTAATTTTTAACTCTTCAAATATTTGTTTAGTTATAATCTTGTGACAAAATAAATGCAAGATAAACAATCTTATAATTTTGATTAAATTTTATTTTATTATCTGCAATAAAAATTCATAACAAATACAAATTTCACAACGTGCCAAATAATAAATCATATTTTACAACCCAGCCGCTAAAAGAGTGGAAAAAGTGACTAAACAATTTAAAAAAAATCATCAACTAAAAACAAAAGGACAATAATTTAACAATATTACAGCAAAGTATTCACAAGTTTTTTAAATAAAAATAACCAATTTTATTGCCAAATAAATTCTTGTGC…	uncharacterized LOC111674881
LOC111690821	-0.701565	62.6268	3.43876e-06	mRNA	401	TTTCAACCAACTATAACACAAAATAGACGCTCAGAAGCTCATCTTCTTATCTGTTATAAAGAAATTAAAAAATAAATAAATTAATTAAAAAAATGTGTAAAACACGATTTTGTTTATTGCTGCTTATTGTTGTTGTTATTTCAGTCAACCATATGGGCGAAGCTGCGGAGCGTACTTGTCCCGAAAATGAATTCTATACGTCGTGTGGTGATAGTTGTCAAACTGAATGCGCTACTTTGAATCAACCTTGTTTAATACGTCATATAAGATGTCCAGATGGTTGTTATTGTAATAAAGGTTATGCACGAGATGCTAATAGGAAATGTATACCGATAAGTGAATGCCCTGCAAAATATTAAACCATGTTTGGGAGTTTTAATAAAAATTATTAACGAATTG…	cysteine-rich venom protein 6

## Sheet: B. AF vs M
Attracted females vs. males			DESeq2, Log2FC > 0
			P adj. value (FDR) < 0.05
Upregulated 1345 transcripts	(789 genes)
Downregulated 1515 transcripts	(955 genes)
All differentially expressed transcripts are shown (TPM > 0)
Gene	Diff. Expr. Log2 Ratio	% Increase	Diff. Expr. P adj-value	ExpressionType	Length	Sequence	NCBI Annotation	Putative Odorant degrading enzymes (ODEs)
LOC111688607	2.7408	568.441	8.14093e-126	mRNA	1046	AATAATATTCTTAAAGCGTAATTTCAGCGAAAATATTTAAACAAATTGTTAAAATGTTTAAGCAAATATTATATTTTGAAATATATCATAGTATACAATTAATTGGAATTATTTTATTATATCCTATTTTTATTTTAATTGTTGTTGTTAATAAAATCATAAGAGTTATAAAAAACAATGGTTTCGGTTCCAGAAATATTCGAGGACAAGTAGCAGTGGTTACTGGTGGTGCACGAGGCTTAGGACGTGACATTGCAAAAGAATTGGCTGCCAGAGGATGTCACATTGCAATTGTTGATATAAAGGAAAACTTGGCTTTGGAAACGGCGCAGTACTTAACAGAAATGTATGATATTAAAAGTAAAGCGTACAAGGTAGACGTAAGTAATTATGAACAAC…	uncharacterized oxidoreductase SERP2049-like, transcript variant X1
LOC111688607	2.73452	565.539	7.73527e-125	mRNA	1016	AATAATATTCTTAAAGCGTAATTTCAGCGAAAATATTTAAACAAATTGTTAAAATGTTTAAGCAAATATTATATTTTGAAATATATCATAGTATACAATTAATTGGAATTATTTTATTATATCCTATTTTTATTTTAATTGTTGTTGTTAATAAAATCATAAGAGTTATAAAAAACAATGGTTTCGGTTCCAGAAATATTCGAGGACAAGTAGCAGTGGTTACTGGTGGTGCACGAGGCTTAGGACGTGACATTGCAAAAGAATTGGCTGCCAGAGGATGTCACATTGCAATTGTTGATATAAAGGAAAACTTGGCTTTGGAAACGGCGCAGTACTTAACAGAAATGTATGATATTAAAAGTAAAGCGTACAAGGTAGACGTAAGTAATTATGAACAAC…	uncharacterized oxidoreductase SERP2049-like, transcript variant X2
LOC124421347	2.06097	317.266	2.90473e-29	ncRNA	1060	GCATTTTGGTATTATTTATGTTAATGTAATCCTTTCCCGATTCTCTGAGCTTTTTTCGTATGTTACATTTCCATGATTCAGGATTTTTCCTCCTTTTCTTTGGAGTGGGTGAAGAGATTCTAAATTGGATTTCTTCATATCTTATATCAACGTTTGGGGATATTGAGGTTAAAAATCTGACTTCATTTGTACTAAGAAGCAAAGTGTGAAAAAATATTCCAAAAACCTAAAAATAATATTTACCTATTTGCAAGACATTCGTGATCTGCTTCTTTAAATGCATATTCTGATGGTGATTTTATGGGTATTAAATCTTCATCAAACATCCTAAATGGCATAGAAATATTACAAAATGTCAGACAAACAATTAAATACTACTTACTGAATAATTTCATCGGA…	uncharacterized LOC124421347
LOC124421293	1.98823	296.751	1.56871e-24	ncRNA	866	TTTTAATGTTTTTATTAACTAGACTGTAAGATCAATTATGTTTAAAATACACTATGGTGAAGGGTATATAAGATTCGGCACGGCCGAATATAGCACTCTTACTTGTTATAGTTATTATTTTCTTGCGTGTAAAAAATCGCGAAAACCACTACCTGTTATTGGAAATTTTACAAATTGTTTGTTATGTTGTTATCCTTTTTTATTTTCTTAATAATTGACAAAATTAGGTAAAAATCAATTTCAATCTATGGACCTCTTTGTTCAAAGGAAAATAATCCTTAATAATTATGTACATTCATTGTCATTCATATTCAGTATACAATTGATTAGCCAACAAAATGCATCCATTTACCCGCTTCATTCAATCGCTTATATACGAAAATAAATTAGCAACATTGT…	uncharacterized LOC124421293
LOC111684691	1.94016	283.747	1.44836e-33	mRNA	2919	AATGTAATGATAATTTAAAAATAAGTTGAAAATTTAAGTTTATTTGAAATGGAACACGCAAACAACTAAATAATTTAATAATTTACGATCATGTAAAATGAAAATAACTTAAAATCAGATCAAAATTTTACTGTGATAATCATAAGCAATCAACATACGAAAAATGTCATCTCGTAGGATTTCTCAAACTCAGATGCGCTCCTTACTGCGTCGCAAACATCTAGAGATTATTAGCATCATAACTTTAATAGTATTATTTTATGTAGCCTTTCTACAAACACATCAAAGTTCAAGGATTAATTACATACCTGCACCAGAAGCTAGCATACAGTTTCAACAGCATAAGTCGCAAGAAGTATTGACACTAGACAAAACTGATATAAAAGTAGAATGTCCGAC…	beta-1,4-glucuronyltransferase 1-like	Transferase
LOC111689492	1.61837	207.028	3.66676e-18	mRNA	2378	ACATTAACATAATGAAAAATTCATTAAAAATATATGCCATTTTGGCTATAACAACAGTTGTCGTAATACAGACAGCAAAAGCTGCAAAATTTTTGCAAAACAAACCCGATTTCATAGTGCCCTGTTATTTAGAAGATCCACAATTTAACAAATGTTATGCCAAAAACTTTGAGGGAATATATCGCGAGTGGAAAGATGGCTTGCCTGGTTTTAAGGAAGCTGGCTCCTATGATCCTTTATATGTTAAACGTGTGGTTATTGCTCAAGATGCCAATAATCCGGTGGCCTTAAATGCTGAACTAATTAATCTAGTTATAACGGGTGTCAGTCATATGCAAGTGCAAGATGCCAGTTTTAATCCAAAATCACTGAAATCAACTCTTAAATTGTTTGTGCCCA…	uncharacterized LOC111689492
LOC111682280	1.59784	202.689	2.16652e-24	mRNA	1434	CATTTATTAGCCACAACAATCCTGTTTTACGAATTATAGATCTAGATTTGAAATTTCATATTCAATTGCGTCTTGTTTTGCTGCACATTTCAGAATGCCTGTTAACGTGATTCAGCAAATGTTTTTGGTGTGTGTGTAAATCGTAGCTGAAAGTAGTGACTGCAACAGGTGTTAAAATAAAGGTGATCCCACAACCTTTGGTAACCTACGTGCATCCGATGAAACCATGAAGGCTCTATTGGCATCCATAGAAAGTGGCAAATATAATGGTTATGCTCATACCCAGGGTCATGAGTCAGCCCGTAAAGCCATTGCTAAATATAGTGCCCATCAAAGTTCCGAAGAAATTCATCCCGATAATGTGATCTTAACCAGTGGTTGCTCAGCTGCTTTGGAATA…	tyrosine aminotransferase, transcript variant X2	Transferase
LOC111683658	1.58202	199.389	9.8234e-22	mRNA	>3408	ACGCTTTATATATAATTTTAGAAAACACACAAAAAGCCATCATTCTTCCCTCTTTTGTTGTTTTACTTTTTTGTGCAAAAAGTTGGGGGTAGATGGGGTTTTTTTGAGAAAAAAAAAACTTTTTTTATTTTTTTTTTTTAATTTTTTAGTTAAAAAAAAATAATTTATATAAAGAGGTTATAAACATAATATTTTTTTTAATAAAAATCCGTGCGGGATCTGTAAGGAAACTAATATATACGTATACAAAATTGGGGTATCATGGAGCCCCTCTGGAAGCGGCTACTTTTTGCCGCTGTATTAGCTGGAGCGTTAGTGGGAATTAATGCTCAATTTTGGAAAACTGCCGATACTGGAGCTATCTATAACTCCGCCAAACATTATAGACCTGAAGTCGAA…	collagen alpha-1(IV) chain
LOC111682670	1.51908	186.608	9.82614e-14	mRNA	3195	TGAAATGAGTCGTTATTCGAACGTAAAACAAACAACTTGTGTGGTGGTGAATTCCGTGGTTTTGTTTCAAAATTAATTCAAATTGCCAAACAACGAATTTCCGTTAAATTTTTGAAATTACATTTAAATATTTCATTTTTGTGAATTTGAAAGCAAACAACATCTGTTCGAACTGAAATAAAACATACTTTGCCAGGATTAAAAGTATGATTTTATAAAGTTTCTTAATTAAAAAGTGAACGTCAGTTTATCAAAACGCAAACAATTGTTATAAAATCTTTTAAAAATGTTGTGTACAAAAAAATAAATTAAAAAATAATTAAAATAAACGACAAATTTATTTAATACTAGTATCATTAACTAGTCTTCAGCTGGTAACAAAAAAGAAATAATTATTTA…	ataxin-2 homolog
LOC111682280	1.4896	180.811	3.2087e-19	mRNA	1810	ATTTAAGATTTTTTTTTTAATTTTTTAAAAAAGGAGTGATAAAATAATTGAAACATAGTGATTTTTTTTGTTAAAACAAACGGATTTTATTCTTTACAAGTTTCCTTTCAGCTCCAATGCTCGTTTGGAACGATAATCAAGATACAAATTTTAAATTCATTTGAATGCTTATATCTAAGTGAACTGTATATAGAACAGAGTGTGTGTTAAAGTTTTTAAATTAAAAAGAACTATTTTTTTCGAATTCTTAACAAAAAAGTGAAATTTTTTGTGTCCCCCACCCCTTCTCTTTATAAGCGACATAAATAAAATTTTCAACTTAAAGAACATTTTTCTAAACATAAATCTTGTGTGATAATGCTTACAACTGGTTTGGAAAACTCTATTATAACATCGTCT…	tyrosine aminotransferase, transcript variant X1	Transferase
LOC124421311	1.46503	176.069	1.90079e-11	mRNA	564	GAAAGAAACCAAAACACGAATAAGTGAAGAAAACTCTGTGGGATCTAACGATGCTGAAAATGATGAACAACCTGGTGTGTCGAGGCTAAACAAAATAACAAATCCAAATGAAAGTGAAGTGATTATTTCTCCAATTGAAGCTAATCCTCCAATTGAAATGGGTTCCACCCAGCTGTATGGAAAAAATTATGAAGAAGATATGGTTCACTTAAAAGACAACATTTATTGTCGGAAAATTGTTTATGACAGTGCATTAGGATCATCTTTCAAGGCATCTCATCTGGCCAGACGTCTTATTGAGGGTGTTTTTAAATTGGAAGCCATTTTAACATGCACACTTTCTGGCCAACCCCCAAAGGCACAAGGGGAAGAGAGGAGAAACAAAAAATACGGTGCATT…	uncharacterized LOC124421311
LOC111684456	1.45642	174.426	1.46544e-24	mRNA	1728	ATCGTCCAGTGAAGTATTCACATTATTATATTGCATTAAAATCAGAAAAAGTTTAATGTAAAATTTTTATTTAAAAAAAATATAAATAAATAAAGAAAATGTTAACTTTAATATTATTGTGTATTTGCGTATTATTTCTTTTATATGGCTCCTATAAATATTGTACATATAGGCCAGAAGGTTTTCCTCCTGGACCACCACGTATTCCTTTGTTTGGTAGTTATTTGTTTATGATGTTATCGGATTTTAAATATTTACATAAAGGAGTTTTAAATTTTTCAAAATGGTATAAATCTGATATTGTCGGTTTTTATGTGGGTCCATTTCCTGTTGTGGCAGTGCATTGTGCCGAAGGCGTTCGAGAAATTTTAACCAATTCCGATTTCGATGGACGTCCTA…	probable cytochrome P450 304a1	Cytochrome
LOC111689069	1.40068	164.027	3.69681e-26	mRNA	1199	TTTCATTTACATAAATCAAGAAAAAGTATTATTATTATTTTTGTATATGAAATTTGGACTTATAAATTGTGTTTGTATAAACTTATCAGCTTTTAGTTTTGAGTAACAAATCTATATATAAGTTTAAAATCTATTGCTCTTATTATAATTTATTAAAACACTGTACAGTTCACATGTGCAAACATGTGGTCTAATATTTTAAAAATTTGTTTAGCTCTAGTTGTTGCTTCAACAACACTGGCTGGGCATACACCACAGGTATCTACTTCTATTTTGGATGGATTTGCAGATGACTTGAATATACAGCCATTTGTAAGAGTAGATGAAAAACTATATCATTTCGGCCAAAGCAAGGTTTCTTGGCATAAGGCGTTTTTGATTTGTCGTTCTATGGGTGGT…	C-type lectin 37Db-like
LOC124420027	1.3729	158.991	1.36577e-12	mRNA	1496	GAACAAGCTTCCAGAACAGCAGGGTAGTAATAATACTGCTTACGCTTTTGTTGCTACTGTTTGTTGTGTCTGGTCATGCAAAGTTATGTTCAGAGAGGAAGTTCAGTTTTCTTTTTATCCTGGCCAAGTGCGGTAGTGTTGTTGTTGTAGCTAATCATTTTTTTATAAATTCATTATTACTTATTGTTATTATTAAAACTCGCATTCTCTTTTTGCGAAAAACTTAAATCTATTGATGCTTGTGTTAATCGATCTATCTATATTTGTTAAACCTTTATTAATGCTTTGTCTATATATAAGTATTTGAAAAACTCGTAAACCGGAAATCAAATAATAAGTTCATAAAAATACATACATAAACATTACATTTGTTTAAGTGTCCTTTGTAAAGTAAGAAAA…	uncharacterized LOC124420027
LOC111690673	1.22502	133.759	7.95735e-127	mRNA	1549	AGAGTCATCTTTAAGCATTAAAGTTGTGTAGCCAAAGATAGAAATGAAATTTAAGTTTTAAACTACGATCATTTCTTAACGAAACGTCAAACAGTAACGGTCATTAGATAAAAACAAACGGATAATTACTGATCGTTCTGAAACTATTAAGTAAACAAAGTATTTAACACACAATCAACATGGGTCATTTATCAACCTCGGAACGCGTCAGTACAACCAGTTGTGCCGAAACTACACATACCACCACCGACAACACAGCCTTAAAACAACGTTTGACAAATGGCAAAGTGACAGCCAAAAATGGTTTTCCCACCGCCAATGGTCAACCCTTGGTGTCAGCCGCCGATGGAGAAGTAAAAATCATACAAAATAAATATCATGTCAATTTGGAGGAATACA…	acyl-CoA Delta-9 desaturase
LOC111684795	1.21865	132.728	4.22699e-08	mRNA	2453	CTTCAGACGGTTTCTGTTGGTCTAAGATCAATGTTCAAGACGTGTTTCTTTTTTGTGCGAATAAAATAAAAATCAAACTAAAATTTACGATATTTGGCAAAACATAAAGAGTATATCCATATAAAGTAAATTTTGAAGAAGAAGTGTTTTATATTTAAAAAATATATTATTATCGAAATATAAATAAAAAAATTATTTGAAAATATAAATTTATGCACACAAAGAAATAAAATCACAATTTTTTAAATAAAAAAAAAATAATAATCGAAACTATTGGCTTTTATACTAATTAAAGGTTTACCTGAATTATTTTAATAACAATTTATCTGAATTAATTGTTAAATAAAACAAGTTGCTTATATTGCCAAAGGAGTGTTAATTATATAACAATAAAAAATA…	juvenile hormone esterase-like, transcript variant X2	Esterase
LOC111684795	1.21865	132.728	4.22699e-08	mRNA	2283	CTTCAGACGGTTTCTGTTGGTCTAAGATCAATGTTCAAGACGTGTTTCTTTTTTGTGCGAATAAAATAAAAATCAAACTAAAATTTACGATATTTGGCAAAACATAAAGAGTATATCCATATAAAGTTTACCTGAATTATTTTAATAACAATTTATCTGAATTAATTGTTAAATAAAACAAGTTGCTTATATTGCCAAAGGAGTGTTAATTATATAACAATAAAAAATATCGAAATACAATTGATAATTATTATCCTGAAATAATTGTCAAAATAACGATTTTCTTGATTATAACCAGAAACGACAGCGTCTTCACTATCGTAAAATTATAGATATGACGTTAAAACTTTTATTTATGCTAATTATGCCTTTGGCTTATACGGTTGTCAGTCAGTTTCT…	juvenile hormone esterase-like, transcript variant X3	Esterase
LOC111684795	1.21845	132.697	4.19682e-08	mRNA	2221	ATCTATAAAGTTTATCGCGTGGAAAAAAAGGAAACTAAAAAATAACGAAAAATTTAGTTTAAATTATTTAATTGTTGGTAAAATATTTTCGAGTTTGAGAGATCTGTTATACAGTGTTGAAGTTCCTTATTTACCATACGAATTGTGGTGATTGGATTTACATCATGTTTAAATTTAAAGAAATCTTAACCGAAGATTTTAAAGCTGGTTTAAAAGATTTTCTTGATTATAACCAGAAACGACAGCGTCTTCACTATCGTAAAATTATAGATATGACGTTAAAACTTTTATTTATGCTAATTATGCCTTTGGCTTATACGGTTGTCAGTCAGTTTCTAGAGAGTCGCTTCACATCGACTGTATGTTCAGACAAAGCGGGCTGTATGCGGGGTCGTTTAA…	juvenile hormone esterase-like, transcript variant X1	Esterase
LOC111675504	1.21579	132.268	3.25934e-71	mRNA	4310	CAGTCGTATTTTTAAGTGGAACATACGCATCTGGCTAGATTTTAATTAGTTTAATATAATAGCGCGCTTTGTTAGGTTTAATATTTATGTATATATATACGACTCTTTTTTTTACAAAAACAAATAACTCATCTGCTCGCAATATTTATTTGCCCTAGTGATCCTAAAATAAACGCGACTCTTAAACTATCACTTGTAAACATTCTGTCTATTGCAATGGTTTTTTTTTAATTAAAAGCAACAATTATGATTTTATATAGAATAAAAGTGTAATAAAACTGTTATACAGTTTGTAAAAGCAACTTAGAACGGCAACTAATGTTGTTGGAAATTAACCAAAACCTTTTATAAATAATAATAAAATAAAAAAAACATTCTAAAAAGGAAAAAAATTCATAA…	uncharacterized LOC111675504
LOC111678713	1.19815	129.446	2.34193e-53	mRNA	6309	AGTAACACTTCGAACGTTTGTCGATCTCCATGTAGGGAGAGTATACGACGATCGTATTGCGTACCCACTAGTCTTCTACATAAATAAAATCTGTCTGTAATCAGTGTATGTTACGAGTGCTTAACGTCGAGTTGTTGTTAAACAAACGGTAGTGCTCTACTCCTACCAACAAATTTTCTGATGTTTTACCATCAGAAAAGAAAAAAAGTACTATAATTTTTGTTGAAATTAAACAAGAAAAAAACACAAAATCTTCGAAAGAAACGGAAAACAAAGTTGTGCGTGTTCCAGTGTCGTTTTACTATAAAAAGTTGTTGTTGTTCGTGGCGGATACGCGTTAGTTTTGCGGAATATGTTGCCATTACCCAGAGGCCTTTTGGGTCTCTCGGGTTTGAATGC…	collagen alpha-1(IV) chain, transcript variant X1
LOC111678713	1.19708	129.274	2.03673e-53	mRNA	6248	GTAGGGAGAGTATACGACGATCGTATTGCGTACCCACTAGTCTTCTACATAAATAAAATCTGTCTGTAATCAGTTGTTAAACAAACGGTAGTGCTCTACTCCTACCAACAAATTTTCTGATGTTTTACCATCAGAAAAGAAAAAAAGTACTATAATTTTTGTTGAAATTAAACAAGAAAAAAACACAAAATCTTCGAAAGAAACGGAAAACAAAGTTGTGCGTGTTCCAGTGTCGTTTTACTATAAAAAGTTGTTGTTGTTCGTGGCGGATACGCGTTAGTTTTGCGGAATATGTTGCCATTACCCAGAGGCCTTTTGGGTCTCTCGGGTTTGAATGCCCCTAAGAGGCATGGTCTACTGTTGCCAACAGTAGTTGTAATTCTTTTAACATTTGCCCTT…	collagen alpha-1(IV) chain, transcript variant X2
LOC111685316	1.16957	124.945	1.10269e-12	mRNA	1609	AGTTTGATGACTTTTGTTTTCTAAAGCGCATGATTGACGAACGTAGATCAAAACAATAGAATTTGCAATGTTAAATTTTTGCAACGGTTGTTAAATAAAAATAATTTAGAAGAAGAAAATAATAATATACTTTTTTTCTATAAAATCTATACAGGATTAAATTTTTTTGTACAAAATAAAGAAAATAAATTGAAATTTTCGATAAAGTTGTTTAACAGGATGTAAAAAGTTTTATATTTAAATATTAAAATATTGCTGCTGGTCTAGCTTTTCTTCGCCTCTTACAAAAGCGGAAATGTGTAATTTTTCATTTACAACTTGAATTTTATGTTTATTAAATATTTTTTTCTCGAAAAATTAAACACTGTGATTAATTAAGATAATAAATTAATAAGTAAA…	uncharacterized LOC111685316
LOC111689263	1.16284	123.898	8.81682e-17	mRNA	2220	GACATAAGATTAATTAACAAACAAAATCGTCCAGTAATTCGAAAATATTAACAAATGAAATTAATAAAAATAAATTTTATAATATTTATTCAAATCATTGAACTTTTAAAAGCGATACAAAGCGATCATGTACAAGTGATGTACTGTGAAGAAAAACAAGAATGTCTAGAGAATATAGATCAGCGTTTACTGGAGATTATCAGGGAAAATATGGTGAATAGTACACAACCTTGTGAACATTTTTGGGACTATGCTTGTGGTTCTTGGACAGCAGCACCATATTACGATCATGTGGATAATTTTGGAGCCATATCGAATTATTATGCAGACAAATTAATTGAAACTTTAAATGAATTGCAACATGACTGTATTGGAGAAAATCAAAATATAACCGATTTA…	neprilysin-4
LOC124420491	1.15719	123.023	1.64041e-08	mRNA	1316	CTCTTAACGAAATGTTCAAAATGAACGTAAAACTTTTAATAATTATGAAATTATTATTAATTGTCTATAATTTGACAACGGTTCAAGGTAATTGTAAAGTATATATTTCGAGAAATTCACAGTTCATTCCCAAATTTGAAAGACAAATTGGCAACATTAAACTGCAAGTAAATATTACAAATGACAAGTTCGAAATTGGTATTGGCGAAAGTGTGACAGGTTCCTGCGAAACATATTTTGGATCACTAGAAAATACAGTCATGGAAGTTAATGACCTCATACGTTTTAGTAAAATACAATCGATTGAATTGTCTTGCGAGGATGATATATTATTCTACCAGTCCATGCAAGTCTATAGACCACATTTTGAGTGCGTTCAAACTAATTGGGATATTGTAT…	uncharacterized LOC124420491, transcript variantX1
LOC111688954	1.12861	118.648	9.50437e-11	mRNA	3151	ACGTATTTATGCAGTCGCACACATTTGTTCGAAAGACGTCGTTAAGTTAAGAAGTTGTTCGAAAACTAACAGCTCCATTACGAAAATCAAAAATAAATAAAATTTGAATTTAAAAAAAAGTAAAAAGCACACGCATACAACTCGTTGAAAAAAACGCACACAAAACAAAATTCGGGAGACGTGATCTTAAAAATACTAAAATATACAAAAACTACAATAATAAATAAATAAAATCAAAAAAAGAGTAAAAAAAAACTTTTGTTCAACATTTTTTCGGTACGAATTAACGTGTGTTTAATAAAATTGCTGCTTTTTCGTATATCCCGCGCCGCAAACAGTTCAAATTTACTATACTTCACTACGATCATCTAAAAAAAGGTGTGAGTGTTGAAAAATTAC…	nose resistant to fluoxetine protein 6-like, transcript variant X1
LOC111688954	1.12452	118.03	1.53538e-10	mRNA	3120	CGTATTTATGCAGTCGCACACATTTGTTCGAAAGACGTCGTTAAGTTAAGAAGTTGTTCGAAAACTAACAGCTCCATTACGAAAATCAAAAATAAATAAAATTTGAATTTAAAAAAAAGTAAAAAGCACACGCATACAACTCGTTGAAAAAAACGCACACAAAACAAAATTCGGGAGACGTGATCTTAAAAATACTAAAATATACAAAAACTACAATAATAAATAAATAAAATCAAAAAAAGAGTAAAAAAAAACTTTTGTTCAACATTTTTTCGGTACGAATTAACGTGTGTTTAATAAAATTGCTGCTTTTTCGTATATCCCGCGCCGCAAACAGTTCAAATTTACTATACTTCACTACGATCATCTAAAAAAAGCCTTTAACACTATTTGACCATG…	nose resistant to fluoxetine protein 6-like, transcript variant X2
LOC111691247	1.11545	116.663	7.93244e-08	mRNA	1801	AATAATCGAATTTTAAATGTTGATAACATGTTTCGTTTTCACAACACTAAGATTAAGTGCTTGTAAATTGTATTTCTTTTTAAAAGAATTACATGTTTTGCAACATTGTACAGCACCATGACTGATGACCTGTTAGTGTCTGAACTAAAGAACAAAGAAAAAGCAGCAAATGCGAAAAAAACACTATTATTCAAATAATAAACTATAAAGAAACATAAATATTAAACAAAATATAACAAAGGAAATAAGTTTAATAATTAAAGAAATTTTATTAAAATAAATAAAAATATTAAACAAAAAAATGAAAGAAAATATATAAAAACTAAAATAAATTAAATCATAAATAATGATAGTGCAAGATACAAATCGTTTGCAATACATCTATTTCAGTTTATCGGC…	uncharacterized LOC111691247
LOC111689648	1.0994	114.266	1.05498e-07	mRNA	9485	CAATAACGGCGTTATTAATTGTCGACACAGTTCTCTGCCATACAAGCAAAAGAAAATTTTCATACTCGCTCACGTAAAATATAAAAAATATAAATTTTAATAGAAAAAAATATAATTAATACAATAAAAATATTAAATATAAGTTAATAAAGTATTTGCGTGTGTTAAGTGCAAAAATTAAAGCGTGGAAAATGTGTATTTGCTGAAAAAAAAAAATGATTTAGAAAAGTGTATTATGTCTTTTTCGGCTGAGGTCGCCATTTTTAATTTTTCTGTATTAAATTACCTCAAAAAAGAAAAAGCATGAAAAAAAAGAAGAAATTTTCAAAGAAAATTGTTACAGAAATTAAAGCAGCAAAAGTATTGAAATATAATAAAAAGAAATAAAAGTGTTTTCGT…	serine-rich adhesin for platelets, transcript variant X3
LOC111687915	1.09103	113.026	9.8234e-22	misc_RNA	2351	TTTTTAGTACAAAAAAGTCAACTTGGCACAACTACTGATCCTACTGATGAATTTACTTTAAGATTTTTTTATTGTAATTATTAAAAGAATGTGTTTGTCTCTTTTAGATAATAGCTTGCTATTCCACCATTGGTAAATCAGCTAAGGGTAAAATCTAAGTGCCGCTGATGCAGTGCACGATTTACACGATGGTGCCTTTGAAGTCTCGCCAATTTGGTAAGATGATTGTCTCGTATGTAGGTGAAAATGCTGAATTGGTCAACCAATATTTATCCCGTGAATTGGCTGTAGAATTGACACAACAAGGTACATTAGCTGAAAAAATTAGAGCCGCTGTTGCTGGTGTACCCGCCTTCTTTATACCCACCGGTTATGGTACTCTTATCCAAACAGCTGGAG…	succinyl-CoA:3-ketoacid-coenzyme A transferase, mitochondrial-like, transcript variant X2	Transferase
LOC111687915	1.09103	113.026	9.8234e-22	misc_RNA	2295	TTTTTAGTACAAAAAAGTCAACTTGGCACAACTACTGATCCTACTGATGAATTTACTTTAAGATTTTTTTATTGTAATTATTAAAAGAATGTGTTTGTCTCTTTTAGATAATAGCTTGCTATTCCACCATTGGTAAATCAGCTAAGGGTAAAATCTAAGTGCCGCTGATGCAGTGCACGATTTACACGATGGTGCCTTTGAAGTCTCGCCAATTTGGTAAGATGATTGTCTCGTATGTAGGTGAAAATGCTGAATTGGTCAACCAATATTTATCCCGTGAATTGGCTGTAGAATTGACACAACAAGGTACATTAGCTGAAAAAATTAGAGCCGCTGTTGCTGGTGTACCCGCCTTCTTTATACCCACCGGTTATGGTACTCTTATCCAAACAGCTGGAG…	succinyl-CoA:3-ketoacid-coenzyme A transferase, mitochondrial-like, transcript variant X4	Transferase
LOC111687915	1.08515	112.16	8.23884e-21	misc_RNA	2328	TTTTTAGTACAAAAAAGTCAACTTGGCACAACTACTGATCCTACTGATGAATTTACTTTAAGATTTTTTTATTGTAATTATTAAAAGAATGTGTTTGTCTCTTTTAGATAATAGCTTGCTATTCCACCATTGGTAAATCAGCTAAGGGTAAAATCTAAGTGCCGCTGATGCAGTGCACGATTTACACGATGGTGCCTTTGAAGTCTCGCCAATTTGGTAAGATGATTGTCTCGTATGTAGGTGAAAATGCTGAATTGGTCAACCAATATTTATCCCGTGAATTGGCTGTAGAATTGACACAACAAGGTACATTAGCTGAAAAAATTAGAGCCGCTGTTGCTGGTGTACCCGCCTTCTTTATACCCACCGGTTATGGTACTCTTATCCAAACAGCTGGAG…	succinyl-CoA:3-ketoacid-coenzyme A transferase, mitochondrial-like, transcript variant X3	Transferase
LOC124420491	1.07859	111.197	1.463e-07	mRNA	1172	CTTTAAAACCCTCTTAACGAAATGTTCAAAATGAACGTAAAACTTTTAATAATTATGAAATTATTATTAATTGTCTATAATTTGACAACGGTTCAAGATCACTAGAAAATACAGTCATGGAAGTTAATGACCTCATACGTTTTAGTAAAATACAATCGATTGAATTGTCTTGCGAGGATGATATATTATTCTACCAGTCCATGCAAGTCTATAGACCACATTTTGAGTGCGTTCAAACTAATTGGGATATTGTATATAATAAGGATAATATTTCCAGATGTCGAAATTTAAAATCTACTTCTTTATTGTTATTATCGAAAATAAATAAAGGTGATATATCATTTGCTAAATTATGCTACGATTTGGAAAAGGTTTCTCTACGAAATATACACTACACAG…	uncharacterized LOC124420491, transcript variantX2
LOC111686420	1.07264	110.328	5.45425e-12	mRNA	1473	ATAAAATGTTCGAAATGCAAGCATCAATAGTCATTTGTATACGATAACGCGAGTTCGTAAAATGTTTTTAAAATTTAATAAATTATTTTTAAATATAATATTTACTATATTATGTTTTATTAATACAATATCAATAGCAATTGACGCATGTGTAATAAATTTCAATCAAAATCCCACCTTGAAGCCAACAATTTTACTTAAAATCGGTTCTCATAGTGTTGATTTACCATTAAAAGATGTGGATACCCATTTAACATTGTTTGAAAATCAAGAAATAGAAGCCCTATGCCCTACAACATTTGAATATCCCGAACTTTACAATACTAAACGTAAACTTAATATTAAATGTGAACATAATTATTTGTATTTACAAAACAGTTACGGAGACTATGAAAGCTA…	uncharacterized LOC111686420
LOC111681143	1.06448	109.142	8.65115e-08	mRNA	2039	AACATATTCTTTAAATAATTTGTAAAATTTTTCCTTTTTTGTTTACTTTCAGATGCTATCGGTACAGACAGCCGGCTGCGCGGGAATGGAGCGGCTTGGCGTTCCAACCCGCACCTCATTAAACACACCGCCCGATGATAGGGGTCAATACATTTGTAGAATGCGTTTTGATGCAGCAAGAGAACTTTTAGCAGTACGTAGCGAAACTGTGATTCGTGGCAGTAGTAGTAGCAGCAGCAGCAGTACTAATAATACTAATAGCAAAAATAATAGCAATATAAGTAACAATCAACAAAGACAACAACAACAACAGCAGCAACAACAACCACAACAAAATCATCACACAAATAAAATACATTCCCACCATCAGCAACAACAATATCATCACAACTACAGTTT…	uncharacterized protein DDB_G0271670
LOC111678115	1.05021	107.083	7.59599e-07	mRNA	1204	CTTGGGCAAACAGCATTCAGTGTTTACAAATCGAAGCGTGCGTACGGATTAAACAAAATCTTATTAAGAATAAAATAATTAAATAACGGTTAAAATTAAAAAAAAAAACAGAAAAAAAATCAGTTACGTTCTAGTTACTTTTAATAAAGTGAATTAAACTCAAGTTCATAAGAATAAGAAAGAAAATCTGTAAATAAAAATTAGAAATAAAACGTTAAATTACAAAGACTTTATTTGAACATCTGAATAAAATTACAAAAATTATGACTACCTCAATTACGAGCCTTTTGCAAACTTTACGTATTGTGCCCGCAGTTGGTCAAAAGCAAAAGGTTCAACAGCCTCCCCTCAAAGTTCTTACCGCTCAAAAAACTGCATTACCTGAAATTAGTCTCGATG…	cytochrome b5	Cytochrome
LOC111687915	1.04415	106.216	2.79199e-18	mRNA	1007	TTTTTAGTACAAAAAAGTCAACTTGGCACAACTACTGATCCTACTGATGAATTTACTTTAAGATTTTTTTATTGTAATTATTAAAAGAATGTGTTTGTCTCTTTTAGATAATAGCTTGCTATTCCACCATTGGTAAATCAGCTAAGGGTAAAATCTAAGTGCCGCTGATGCAGTGCACGATTTACACGATGGTGCCTTTGAAGTCTCGCCAATTTGGTAAGATGATTGTCTCGTATGTAGGTGAAAATGCTGAATTGGTCAACCAATATTTATCCCGTGAATTGGCTGTAGAATTGACACAACAAGGTACATTAGCTGAAAAAATTAGAGCCGCTGTTGCTGGTGTACCCGCCTTCTTTATACCCACCGGTTATGGTACTCTTATCCAAACAGCTGGAG…	succinyl-CoA:3-ketoacid-coenzyme A transferase, mitochondrial-like, transcript variant X1	Transferase
LOC111687915	1.04359	106.135	2.9757e-18	mRNA	936	CAACTTTTTAGTACAAAAAAGTCAACTTGGCACAACTACTGATCCTACTGATGAATTTACTTTAAGATTTTTTTATTGTAATTATTAAAAGAATGTGTTTGTCTCTTTTAGATAATAGCTTGCTATTCCACCATTGGTAAATCAGCTAAGGGTAAAATCTAAGTGCCGCTGATGCAGTGCACGATTTACACGATGGTGCCTTTGAAGTCTCGCCAATTTGAATTGACACAACAAGGTACATTAGCTGAAAAAATTAGAGCCGCTGTTGCTGGTGTACCCGCCTTCTTTATACCCACCGGTTATGGTACTCTTATCCAAACAGCTGGAGCTCCAATTAAATACTGCAATGATGGTAAAGTTGAAATTGCTAGCAAACCAAAACCAGTACAAGAATTTAAT…	succinyl-CoA:3-ketoacid-coenzyme A transferase, mitochondrial-like, transcript variant X5	Transferase
LOC111681081	1.02874	104.024	5.9103e-09	mRNA	692	AGTATTTTCTAAAAACTCAAAGCAAGCTAAACGTTAGTTAAATTAATAAAAAAAAAACAAACAATTTTCTAATATGGGTACCTCTTCCGTGCAACAATGGATGACAAATGAAATAGAACGTTTATCCTCAAAATGGCAACGTTATAAACCCACTGGTTCAGGCTACAATCGTATACAATCTGTACGTCTTTCAAAAAGTGTAACGCATATGCTAAATAATCCTTTGCCACCAGAAGATCGTTTGGGTAAACCACCAACAAGAAGATTATCACAAGGTTCAAAAGGTGTTTTAAGCTGTTCCCCAAGCGAATGGGAAGAAGTTTATCCCAATGTAAATGTTAATCGTCCTGGTTTAACACAAGATGTAGAAATGTCACAACCCCAAACATTTACCTACTA…	uncharacterized LOC111681081
LOC124421344	1.02795	103.912	1.36978e-06	mRNA	771	TTGTTTTGCTCCACTGCCATAACAAAAACGGAGATCAAAGCATACATAACAAGCTTACAGCTTTGACAGTTTTTGTATACATATAAAATATGTGTTAGTCTGGTAACACCATCTTATAAATTTAGTGAAAATTTTGTACATAAACATCAACAAGTCATAAATAATTTGGGCGCTGAAGTAAAAATGGAATTTTTATCACCACCACCGTTCTTGTCCGATGAAATTATTCAGATGTTTGATGAAGATTTAATACCCATAAAATCACCATCAGAATATGCATTTAAAGAAGCAGATCACGAATGTCTTGCAAATAGTACAAATGAAGTCAGATTTTTAACCTCAATATCCCCAAACGTTGATATAAGATATGAAGAACTGGAAGAAGGTAATAGAATCTCT…	uncharacterized LOC124421344, transcript variantX1
LOC111684690	1.02565	103.588	4.40908e-11	mRNA	1605	TAACGGAATAAACTCATAACAATGTGAAATAATTAATAAAATAAATGAAGCAATCTTTTTAATTATCCAAAAAATTTGCACTATTTTTATTGTAACTCTTATAAGTATATTGCTAAAAATAAATAGAAAATGTCAGTCCGCCAGATGCGTAAACATTTGGATATTATTAGCTTCATTACGCTTATAGCATTATTTTGTATAATTTTAATGCTATCATACCAAAAATCCAAAAATAATTATATAACTGCAAGCATCAATCCACAGCATCAGTCACCTGATAAAACTGATATAAAAATGGCATATCAGTCTACAAATAAGACCACAAGTATCGAATTGCCTTTAAAAATCAAACTAAAAAATATTTTAAACTGTCTTGATGCACCGTTGCGTATGGAAATG…	beta-1,4-glucuronyltransferase 1-like	Transferase
LOC111687915	1.01776	102.477	1.29727e-15	mRNA	690	ACAAAAAAGTCAACTTGGCACAACTACTGATCCTACTGATGAATTTACTTTAAGATTTTTTTATTGTAATTATTAAAAGAATGTGTTTGTCTCTTTTAGATAATAGCTTGCTATTCCACCATTGGTAAATCAGCTAAGGGTAAAATCTAAGTGCCGCTGATGCAGTGCACGATTTACACGATGGTGCCTTTGAAGTCTCGCCAATTTGGTAAGATGATTGTCTCGTATGTAGGTGAAAATGCTGAATTGGTCAACCAATATTTATCCCGTGAATTGGCTGTAGAATTGACACAACAAGGTACATTAGCTGAAAAAATTAGAGCCGCTGTTGCTGGTGTACCCGCCTTCTTTATACCCACCGGTTATGGTACTCTTATCCAAACAGCTGGAGCTCCAATT…	succinyl-CoA:3-ketoacid-coenzyme A transferase, mitochondrial-like, transcript variant X6	Transferase
LOC124419474	1.01627	102.268	4.9457e-06	mRNA	2167	GGACCTATACCGCCGAAGAGTGCTTATGTGGTACCACTTCGTTTTCGTAAAAAATTTCCTGAAACCTGGATATTTGATAATTTTGTGATAAATGAAACTGATACAAAACTAACCTTTCAAATACCCGACGTCATAACCACATGGCGCATAACGGCATTTTCAAATCATGCTATAACTGGTTTTGGTATAGTAAATGGACCCACAGATATTACAACCATATTACCATTTTTTATATCGCTTAATCTACCAAACTCCATGAAACGCGGAGAAATTCTTAATATACCCATAACTATATTCAATTATTCCAATCAGACGCTTGATACAACAGTAGTTTTATATAATTCCGATAAAGAATTCTATTTTATGGAATCAACTATACAGGGAACAGAGAAATCAAAT…	ovostatin-like
LOC111683136	0.990689	98.7134	2.02236e-18	mRNA	10321	GTTGCTGACTGGCGCTCTTTCCCAACGGTTGTGTTCGCTTCACGTTCCAAAGAAAACGATAAATAAACTAAAAATTTATGACAAACTAATTCTAAGATGAATATATCTCCCGATCCTGTAAATTTAATCAAGGATATTAAGCAATAAAACTATTAAACTAACATACTCAATTTAATAGTATGTCGAATCAAGTGCTATAATAAAAATAAATAAAAATATATTCATACTCAAAATCAGAGCAAAAAATATTCTCAATTTAAACAGTTAAAAATTCAAAAAAGGGAATTTATAGTGCCACTTAATACTAAAACAAACAAAAAATAATATCTAAACACAAAATGGATTTATCAAGGCGGTCTCGATTACCGCCTTTGATAGGATTCATTCTATTACTTTGTA…	papilin, transcript variant X1
LOC111683136	0.990636	98.706	2.02236e-18	mRNA	10260	TTGCTGACTGGCGCTCTTTCCCAACGGTTGTGTTCGCTTCACGTTCCAAAGAAAACGATAAATAAACTAAAAATTTATGACAAACTAATTCTAAGATGAATATATCTCCCGATCCTGTAAATTTAATCAAGGATATTAAGCAATAAAACTATTAAACTAACATACTCAATTTAATAGTATGTCGAATCAAGTGCTATAATAAAAATAAATAAAAATATATTCATACTCAAAATCAGAGCAAAAAATATTCTCAATTTAAACAGTTAAAAATTCAAAAAAGGGAATTTATAGTGCCACTTAATACTAAAACAAACAAAAAATAATATCTAAACACAAAATGGATTTATCAAGGCGGTCTCGATTACCGCCTTTGATAGGATTCATTCTATTACTTTGTAT…	papilin, transcript variant X2
LOC111683136	0.983239	97.6898	3.66676e-18	mRNA	10150	GTTGCTGACTGGCGCTCTTTCCCAACGGTTGTGTTCGCTTCACGTTCCAAAGAAAACGATAAATAAACTAAAAATTTATGACAAACTAATTCTAAGATGAATATATCTCCCGATCCTGTAAATTTAATCAAGGATATTAAGCAATAAAACTATTAAACTAACATACTCAATTTAATAGTATGTCGAATCAAGTGCTATAATAAAAATAAATAAAAATATATTCATACTCAAAATCAGAGCAAAAAATATTCTCAATTTAAACAGTTAAAAATTCAAAAAAGGGAATTTATAGTGCCACTTAATACTAAAACAAACAAAAAATAATATCTAAACACAAAATGGATTTATCAAGGCGGTCTCGATTACCGCCTTTGATAGGATTCATTCTATTACTTTGTA…	papilin, transcript variant X3
LOC111683136	0.983239	97.6898	3.66676e-18	mRNA	10089	TTGCTGACTGGCGCTCTTTCCCAACGGTTGTGTTCGCTTCACGTTCCAAAGAAAACGATAAATAAACTAAAAATTTATGACAAACTAATTCTAAGATGAATATATCTCCCGATCCTGTAAATTTAATCAAGGATATTAAGCAATAAAACTATTAAACTAACATACTCAATTTAATAGTATGTCGAATCAAGTGCTATAATAAAAATAAATAAAAATATATTCATACTCAAAATCAGAGCAAAAAATATTCTCAATTTAAACAGTTAAAAATTCAAAAAAGGGAATTTATAGTGCCACTTAATACTAAAACAAACAAAAAATAATATCTAAACACAAAATGGATTTATCAAGGCGGTCTCGATTACCGCCTTTGATAGGATTCATTCTATTACTTTGTAT…	papilin, transcript variant X4
LOC111683136	0.983202	97.6848	2.70295e-17	mRNA	9883	GTTGCTGACTGGCGCTCTTTCCCAACGGTTGTGTTCGCTTCACGTTCCAAAGAAAACGATAAATAAACTAAAAATTTATGACAAACTAATTCTAAGATGAATATATCTCCCGATCCTGTAAATTTAATCAAGGATATTAAGCAATAAAACTATTAAACTAACATACTCAATTTAATAGTATGTCGAATCAAGTGCTATAATAAAAATAAATAAAAATATATTCATACTCAAAATCAGAGCAAAAAATATTCTCAATTTAAACAGTTAAAAATTCAAAAAAGGGAATTTATAGTGCCACTTAATACTAAAACAAACAAAAAATAATATCTAAACACAAAATGGATTTATCAAGGCGGTCTCGATTACCGCCTTTGATAGGATTCATTCTATTACTTTGTA…	papilin, transcript variant X6
LOC111683136	0.983133	97.6753	2.70295e-17	mRNA	9823	GTTGCTGACTGGCGCTCTTTCCCAACGGTTGTGTTCGCTTCACGTTCCAAAGAAAACGATAAATAAACTAAAAATTTATGACAAACTAATTCTAAGATGAATATATCTCCCGATCCTGTAAATTTAATCAAGGATATTAAGCAATAAAACTATTAAACTAACATACTCAATTTAATAGTATGTCGAATCAAGTGCTATAATAAAAATAAATAAAAATATATTCATACTCAAAATCAGAGCAAAAAATATTCTCAATTTAAACAGTTAAAAATTCAAAAAAGGGAATTTATAGTGCCACTTAATACTAAAACAAACAAAAAATAATATCTAAACACAAAATGGATTTATCAAGGCGGTCTCGATTACCGCCTTTGATAGGATTCATTCTATTACTTTGTA…	papilin, transcript variant X8
LOC111686614	0.981505	97.4525	1.42917e-13	mRNA	3167	TGTTAGTTGTTAAAAGAGTTTGCTACCCAAAGGTTGTGGCTAACGGGTATTCTTTTTCTAAATAATTAAATTGTGTTGAATTAAAAAAAATGTTTGTAGCTTAAGTCTTTTGTTTGCTAGCTTTATAACACACCAACACTAAAAGTTTGTTGCTTAAGTCTTTCGTTTATTCTAAACCCTACTACTTAAACTCAATAAAATAAACAACAACAAAAACCAATAAATATCTAAACAAAATCCTGTAAATAAGGAAAAAAAATAAACGAGTGCATGTTCATAACAAATAAATTTAAATTTTATGTAAAATTTCATTTCAACATTTGAATTAGATTTTTACTTAATTAGTGTTATAACAACATCATAAATCCTAAAAAATATTATTAAACAAAAAAATAAAAT…	uncharacterized LOC111686614
LOC111678480	0.978969	97.1056	1.76728e-05	mRNA	1610	ATGGAAACAAAAATTCCAACTTTGTTTCTTATAATAGTCTTCTTTTTAAGAGGTGCATTCGCAGATTTACCACCTGAAATACAAAAATGTAAATCTACTAATAATGAAGATTGTATAACCAAAAGTTTTATGAAAGTTTTGGAACTATATCCTTATGGTAATGCTGAATTTGGTTTACCCAATATTTCCGCTATTACGCTTAAAGAACTTATATTTGCGGAAAGTGCGGCCGATTCACCAGTACAATTAAATTTTAAATTCAATTCTGTAGTCGTGGGAGGTCTGGAGAAACTGAAAGTATTACGTATTCAAGGTTTTGATAAGAATTTAACGAAACCTTTAGAACTTGATATCTTGGTACCGCAAGTCACCATAGATGGTGATTATATAATGAATGGT…	uncharacterized LOC111678480
LOC111679423	0.978569	97.051	3.19439e-43	mRNA	1584	GTCGCCGCCGCCGTTTATATTTGACGTCGCAGGGCTCTGGTGGCGTGAATTTTGTTGCAGTTTCTTACAATTTTTTAGCACACAGATTAAGGACAATTTTTGTTATAGAAAAAAAAAAAAGGTAAACATTTTACAGGTATCGTCTACACTCAAGCAGCATTAAACAATATTTTCACCAAATCGCCACAACAACTGCTTATCATCGGCAACAACAACTACAACACATAACAATATGGACTCCATTACAACAGGATTGGCAGCATCCTCAATTCTAGAGGGAACAAAATTTAAAATTCAACAATCCATTCCCAGTGGCTCCATAAAGAGAGGTCCTCACGCTATTGTCCGTACGGCCGATTTAAATGATGGCATTAATATACAACGCAGATTTGGTGAAGG…	female-specific protein transformer
LOC111683136	0.973055	96.2993	3.81876e-17	mRNA	9894	TTGCTGACTGGCGCTCTTTCCCAACGGTTGTGTTCGCTTCACGTTCCAAAGAAAACGATAAATAAACTAAAAATTTATGACAAACTAATTCTAAGATGAATATATCTCCCGATCCTGTAAATTTAATCAAGGATATTAAGCAATAAAACTATTAAACTAACATACTCAATTTAATAGTATGTCGAATCAAGTGCTATAATAAAAATAAATAAAAATATATTCATACTCAAAATCAGAGCAAAAAATATTCTCAATTTAAACAGTTAAAAATTCAAAAAAGGGAATTTATAGTGCCACTTAATACTAAAACAAACAAAAAATAATATCTAAACACAAAATGGATTTATCAAGGCGGTCTCGATTACCGCCTTTGATAGGATTCATTCTATTACTTTGTAT…	papilin, transcript variant X5
LOC111682073	0.944447	92.4451	2.0995e-09	mRNA	1666	CCAGATTTCGTTAATATTCCCAGCGAAAAACGATTAAAGCAAAGATTGAAAAATTCCCGGTTTATGTATATAACATTTTATTTCAGTTCTTGATTAATTGTACTGCGGGACAGTTAAAAGATTTTTGAAATAAAAGTAACAATCGTAAAATAAATAAACACAAATATGGTTCATGAAACAAAACAAACGTCTGGCAAAGAAAAACATCATGGTCATGGAGATGATGAGATAGCGTTGGCCGACGACGAGATCGAAGAAATTGAAATATCGCAAAAGAAAACAATGTATGATCGCATTACCGATGTGATGGAAAAATTTGCCAGCACACGCGTGGGTCAAATGATGATTGAGAAAACTGATCGTGTGCTGAAAGTGGTAGAGGATACTGCCAAATGGAGT…	uncharacterized protein DDB_G0281497, transcriptvariant X4
LOC111682073	0.936925	91.4443	2.17041e-09	mRNA	1952	CCAGATTTCGTTAATATTCCCAGCGAAAAACGATTAAAGCAAAGATTGAAAAATTCCCGGTTTATGTATATAACATTTTATTTCAGTTCTTGATTAATTGTACTGCGGGACAGTTAAAAGATTTTTGAAATAAAAGTAACAATCGTAAAATAAATAAACACAAATATGGTTCATGAAACAAAACAAACGTCTGGCAAAGAAAAACATCATGGTCATGGAGATGATGAGATAGCGTTGGCCGACGACGAGATCGAAGAAATTGAAATATCGCAAAAGAAAACAATGTATGATCGCATTACCGATGTGATGGAAAAATTTGCCAGCACACGCGTGGGTCAAATGATGATTGAGAAAACTGATCGTGTGCTGAAAGTGGTAGAGGATACTGCCAAATGGAGT…	uncharacterized protein DDB_G0281497, transcriptvariant X3
LOC111682073	0.934835	91.1672	2.3807e-09	mRNA	1939	CCAGATTTCGTTAATATTCCCAGCGAAAAACGATTAAAGCAAAGATTGAAAAATTCCCGGTTTATGTATATAACATTTTATTTCAGTTCTTGATTAATTGTACTGCGGGACAGTTAAAAGATTTTTGAAATAAAAGTAACAATCGTAAAATAAATAAACACAAATATGGTTCATGAAACAAAACAAACGTCTGGCAAAGAAAAACATCATGGTCATGGAGATGATGAGATAGCGTTGGCCGACGACGAGATCGAAGAAATTGAAATATCGCAAAAGAAAACAATGTATGATCGCATTACCGATGTGATGGAAAAATTTGCCAGCACACGCGTGGGTCAAATGATGATTGAGAAAACTGATCGTGTGCTGAAAGTGGTAGAGGATACTGCCAAATGGAGT…	uncharacterized protein DDB_G0281497, transcriptvariant X1
LOC111682073	0.933499	90.9903	7.30328e-09	mRNA	1600	CCAGATTTCGTTAATATTCCCAGCGAAAAACGATTAAAGCAAAGATTGAAAAATTCCCGGTTTATGTATATAACATTTTATTTCAGTTCTTGATTAATTGTACTGCGGGACAGTTAAAAGATTTTTGAAATAAAAGTAACAATCGTAAAATAAATAAACACAAATATGGTTCATGAAACAAAACAAACGTCTGGCAAAGAAAAACATCATGGTCATGGAGATGATGAGATAGCGTTGGCCGACGACGAGATCGAAGAAATTGAAATATCGCAAAAGAAAACAATGTATGATCGCATTACCGATGTGATGGAAAAATTTGCCAGCACACGCGTGGGTCAAATGATGATTGAGAAAACTGATCGTGTGCTGAAAGTGGTAGAGGATACTGCCAAATGGAGT…	uncharacterized protein DDB_G0281497, transcriptvariant X5
LOC111681356	0.928077	90.2738	2.26895e-07	mRNA	2078	CGTTCGTATTAAATCGCATGAACAATTAGACGGGAGTTATAGTTGAAAATAAATAAATAAATAAATAAAATGAAAAACATAAAAATATTTTTAAAAATTAATCTTTTAATTGCAATAATAATATCCTTGAGCTATGCTGAGGATATAGTGCTTAAATGTGATGAATACAATACAAATATCGGGGGTATGGAAAAATTCTGTACGGTATCGGGTTTTCAAGTAACACATTCGCAAAATGTTAAAATACCCCCCTATGTTAAGGCGAATCAAACGAATTTTATGAAATTTTACAATTCCGTACTATTGGATATACCCGCTAAATTGTTTGATGTTTTTAGTAGTTTGAAAACTTTAGATGTTTCGAATACTGAAATAGAGGATATATCACGTAATACCTTT…	larval cuticle protein F1, transcript variant X1
LOC111678673	0.916255	88.7211	5.87108e-31	mRNA	1484	ATGCAAATAGTTACAAATTGTTCCCCAGTATGTAAAGTTCTCATTGTTGGTGGTGGTGCCGGTGGTTGTGCCTTGGCTGCCAAACTTTCCTCCAAATTGGGTAAAGGCAAAGTTATTGTTGTAGATCCCGCCGATAAACACTACTATCAACCTATGTTTACTTTGATTGGAGGCGGCATTAAACGTTTAGAACAATCCTATAAAATGATGGCTGATGTTTTGCCTAAGAAAATTAAATGGATTAAGGAAAAGGCTGTTCATTTTGATCCCAATAATAATACTGTTTCAACATCGGGTGGTAATGATATTAAATACGATATGCTTTTGATTGCTACCGGTTTGGAATTGAATTATCACAAGATTCCCGGTTTAGAAGAAGGTCTCTCCATTCCCCATGGC…	sulfide:quinone oxidoreductase, mitochondrial
LOC111683136	0.914718	88.52	1.65734e-15	mRNA	8496	TTGCTGACTGGCGCTCTTTCCCAACGGTTGTGTTCGCTTCACGTTCCAAAGAAAACGATAAATAAACTAAAAATTTATGACAAACTAATTCTAAGATGAATATATCTCCCGATCCTGTAAATTTAATCAAGGATATTAAGCAATAAAACTATTAAACTAACATACTCAATTTAATAGTATGTCGAATCAAGTGCTATAATAAAAATAAATAAAAATATATTCATACTCAAAATCAGAGCAAAAAATATTCTCAATTTAAACAGTTAAAAATTCAAAAAAGGGAATTTATAGTGCCACTTAATACTAAAACAAACAAAAAATAATATCTAAACACAAAATGGATTTATCAAGGCGGTCTCGATTACCGCCTTTGATAGGATTCATTCTATTACTTTGTAT…	papilin, transcript variant X7
LOC111675207	0.904935	87.246	2.44664e-06	mRNA	2906	ATCAAAAGAAAATTTATAAAAAAAAAAAATTGGAATATATAAAAAAATATATACAAATACAACCAAAGTGAAAACCAAAATAATTGGATTTTTAAATAAAAGAAATTTTACTAAAAAACATATTAAGACCGTTGTCCTTTTAAGGCTACGGCGTTTATAAATTACAAAAGTGCATTCTTCTTATAATTCGTGTACACCAACGGCCGCCAAAATGATAACACACAACTCTTTAAGTGTCTACGGAGGCGGCGTTATGTGTGCTTCACCCTCAACAGCACCCGGTTTCTTCAATCACAGACCCCAGTCGGGAGCTGAACTATCACCCTTTGAATTGGGTATACCCAGATCTATGGCGCTAGGAGTACCACCACCCACCGCTTGGCATGATCCCAATTTGGG…	steroid receptor seven-up, isoforms B/C, transcript variant X1
LOC111682073	0.900954	86.73	2.95763e-09	mRNA	1865	CAATTTTAGTGAATTTTTTTTTTTATAAGTAAATTTTTTTTTATTATTTTCAATTTAAAGCGTAACAATCGTAAAATAAATAAACACAAATATGGTTCATGAAACAAAACAAACGTCTGGCAAAGAAAAACATCATGGTCATGGAGATGATGAGATAGCGTTGGCCGACGACGAGATCGAAGAAATTGAAATATCGCAAAAGAAAACAATGTATGATCGCATTACCGATGTGATGGAAAAATTTGCCAGCACACGCGTGGGTCAAATGATGATTGAGAAAACTGATCGTGTGCTGAAAGTGGTAGAGGATACTGCCAAATGGAGTTTGCCACAAGATGACAATGAAATAAAACTTGAACGTCCTTTGCCCTGGATATTTTTCCTCACTTTAATTGTTTG…	uncharacterized protein DDB_G0281497, transcriptvariant X2
LOC111680235	0.894229	85.8617	1.0551e-07	mRNA	3222	CATTTAATTAGTATGAGGAAATAGATTTTTTTGGAATATTTGGAATATTATTAAACAAAAAAATTTGTGTTTTGAAAAAAGTTTTTAGTTTAAAAACAAAGTTCTTAAAAAAAGTAAACTTCCATCATGTATACCACAGCCTGCTTTACAATTGGATTACTTTTCCTGGCTTTATGCTCCCTTACCCAGAGTCACCTCAATGTGTATCTTAATCTGCATGAGGTTATGCGTCTTATAGGTGTTTCGGCGGAATTATATTATGTACGAGAAGGACAAGTCAATGATTATGCTTTAAACTTTGCGGTACCAGTGCCGGCAAACATTAACGAAATCTCATTTACATGGCAAAGCCTGGCACATAATCCCCTGCCTTACAGTCTCAACGTAATCACTTCGGAT…	tyrosine-protein kinase Drl
LOC111678484	0.891677	85.5332	2.33886e-10	mRNA	920	ATTTTATTTAAAGAGTAAGTTGACGCTGCCTTTGTTAACAAAAAAAAATAATAATAATGACAAGGCAATTACTACTAATGAACATTGTAATAGTGAGCTGTTTTATAAAAGCATTTGCGGATTTACCCCCAGATATAGAAAAATGTAAATCCAACGATAACGATGAGTGTATAGCTAAAAATATAGTAAAAATTCTGGATATGCATCCTAATGGTTATCCTGAAATAGGTTTACCAAAAGCTTCTCCAATAGTCATTAAAGATGTGATATTATCGGAAAACAAACAAGACACTCCAATACAATTGAGTTTCAAATTTAATAGAATGGTTATAACAGGTCTAAATAAACTGCAAGTTGTACGTTCACATGGATTTAATAAGAATTTAACAAACACTATAG…	protein takeout-like
LOC124418640	0.878707	83.8727	0.000181143	ncRNA	1864	AACAACAAGAATCACATCAACCACATAAAACAAAGTTTTAACTAAAATAATACAAATTGAAACAAAAATTACAAAGAATCAATACAATAATTATAACAAATACTAGTTCTTCTAAAAAATTAAAACGAGACAGCCTAAGATGACCACACACAATCAACAAAAAAATGTAAACAACAGAAAATTTTCTGTTCATGGAGCCCATCAACCTCAACATCTTTAAGATCGTATTTCAACATTTCGCCAAATCATAACATTTGGTCCCATAAGTAATTTAATGCCATGTTTAATCATGAAGTCTGCACCAATGATAACCTGGTCCATGATATCGGGAACAATAAATACATGATATACGCTTAAGCTTGCAATGGTTAATTTCGCATTTAATTCACCATGGACAGT…	uncharacterized LOC124418640
LOC124421435	0.878393	83.8326	1.08836e-09	mRNA	3359	TTATTTTTAATTACTATTTATGCACAAGACTTTTTTTTAATTTACTTAAAAACAATACTTATAAAATGTATACGATGTAGAGTAGTTCTGGATTGTATAGCATATGCCTACATGTTTAAGAACACACATTTTACTGATAACAACATCCTTTTCGTCGCGATTTCCTTCATATTTATATACGATACATACAATAAAGACTTATACGAGTTTAATCTTTTTAATTTTGTAATTTAGTGGAGGCGGTTTATGTTTTTTCACAAAATTCATATTTAGTTTTATATCGTCTTTTCAACACAACACGCCAATAATAATATACGTTTAGAGTTAACATTTTGTGATATACAAATGCGACATAATTATTTTAAAAATAACATTTCTGGAAAAACATGTTGATCTAAG…	toll-like receptor 3
LOC111678483	0.875525	83.4675	6.32447e-11	mRNA	858	CTTCAGGTGCAATACGCTACAACTTATGAAATGGATATAAAATTTCTACTTTTTAACATACTAATATTGATTGGCAGTTTGAAACAGACAGTAGGGTCTTTATCACCTGATATTGAAAAATGTAAATCCACCGATAACGATGAATGTGTTATCAATAATATTATGAAAATTATGAAACTCTATCCTCATGGTTATCCCGACATAGGTTTACCTGAAATTTCTGCAATAACCGTTAATGATGTCATACTATCGAGTAGCAAAGCGGACTCACCAATACATTTAGATTTGAAATTCAATACTTTAACTATAACTGGCCTCGATAAGCAGACAATTTTACGGGCACATGGTTTTAATAAAAATTTAACACAAACAATTGAACTTGATTTCTTTGCAACTGAA…	protein takeout-like
LOC111684260	0.874062	83.2817	3.85393e-15	mRNA	1059	TCTCTCTTTCTTTATTTACAGTTACAACTGCTTTAATGTGTTACGACTGTAATAGTGAATATGATGGACGTTGCGGTGATCCATTCGATCCTTATTCAATAGGTGAAGTCAACTGTAGTAAACAGGAACCACGTGAACATCTCAAGGATAAGTATAAACCAATTTTATGCCGTAAAACTGTACAAAGGGTTTATGGCAAGGTGCGTATTGTTAGAGGTTGCGGTTATATACCCGATGAACGTACCGACGATAACGAATGCCTGAAACGTTCGGGTACCCATGATGTACAGGCTTTGTATTGTGCCTGCACCACTGATTTATGCAATCATGCTGCATCAACATTAAATAATAATAATAATAATTATTTAATTCATTTAATGCCCTACACAGTAGCTGCCC…	uncharacterized LOC111684260
LOC111687000	0.871902	83.0074	5.09333e-07	mRNA	4628	ACTTTTTGTTCAGCGTTTGTTACGTTGTGTTGCATATTATCTTATGGCGCGACCATACACAGTCATTTAGCCAGCTTAAGCGAGCACTCTTTACTTGCTTAACTGGATGCGTCGCAGAAGTTTTGTAAAAACACGTTGTTAAAGTTAAGCCACGCTCTTACTGAAATTCGTGAAGACAAAAATCGTTAAAAAAACACACAAAAATTATTTAAAATATAGTAAACAGATATTTACAATATATAAAAGTTGACACACAAATTTATAAATATATTTTATGTACAACAAATGAAAAAAAATAACAAAGTAATTAATGAAATGTGAAAAATAAATACATATATAGTAGTGTTTAGTGAAATATATCTCCAACGCCAAAAAATATAAATATTTATTTTAAAATAA…	protein pangolin, isoforms A/H/I/S, transcript variant X16
LOC111687000	0.860629	81.583	5.10149e-07	mRNA	4514	ACTTTTTGTTCAGCGTTTGTTACGTTGTGTTGCATATTATCTTATGGCGCGACCATACACAGTCATTTAGCCAGCTTAAGCGAGCACTCTTTACTTGCTTAACTGGATGCGTCGCAGAAGTTTTGTAAAAACACGTTGTTAAAGTTAAGCCACGCTCTTACTGAAATTCGTGAAGACAAAAATCGTTAAAAAAACACACAAAAATTATTTAAAATATAGTAAACAGATATTTACAATATATAAAAGTTGACACACAAATTTATAAATATATTTTATGTACAACAAATGAAAAAAAATAACAAAGTAATTAATGAAATGTGAAAAATAAATACATATATAGTAGTGTTTAGTGAAATATATCTCCAACGCCAAAAAATATAAATATTTATTTTAAAATAA…	protein pangolin, isoforms A/H/I/S, transcript variant X19
LOC111687000	0.856416	81.0535	1.16642e-06	mRNA	4523	ACTTTTTGTTCAGCGTTTGTTACGTTGTGTTGCATATTATCTTATGGCGCGACCATACACAGTCATTTAGCCAGCTTAAGCGAGCACTCTTTACTTGCTTAACTGGATGCGTCGCAGAAGTTTTGTAAAAACACGTTGTTAAAGTTAAGCCACGCTCTTACTGAAATTCGTGAAGACAAAAATCGTTAAAAAAACACACAAAAATTATTTAAAATATAGTAAACAGATATTTACAATATATAAAAGTTGACACACAAATTTATAAATATATTTTATGTACAACAAATGAAAAAAAATAACAAAGTAATTAATGAAATGTGAAAAATAAATACATATATAGTAGTGTTTAGTGAAATATATCTCCAACGCCAAAAAATATAAATATTTATTTTAAAATAA…	protein pangolin, isoforms A/H/I/S, transcript variant X18
LOC111687000	0.85523	80.9047	1.05945e-06	mRNA	4529	ACTTTTTGTTCAGCGTTTGTTACGTTGTGTTGCATATTATCTTATGGCGCGACCATACACAGTCATTTAGCCAGCTTAAGCGAGCACTCTTTACTTGCTTAACTGGATGCGTCGCAGAAGTTTTGTAAAAACACGTTGTTAAAGTTAAGCCACGCTCTTACTGAAATTCGTGAAGACAAAAATCGTTAAAAAAACACACAAAAATTATTTAAAATATAGTAAACAGATATTTACAATATATAAAAGTTGACACACAAATTTATAAATATATTTTATGTACAACAAATGAAAAAAAATAACAAAGTAATTAATGAAATGTGAAAAATAAATACATATATAGTAGTGTTTAGTGAAATATATCTCCAACGCCAAAAAATATAAATATTTATTTTAAAATAA…	protein pangolin, isoforms A/H/I/S, transcript variant X11
LOC111681227	0.853012	80.6267	1.05529e-18	mRNA	1565	AACATCTCTGCTTTTCAGCTTTAAATTATTCTACACCAAATGGCTTCGACTAGTCAAGAAGTAGTGGTGGCGCCACCTGTTGATGCTCACAACCTGCGCAAAGATAAGAGTTTATGGCGTGATCTAACCTCCTATTGGATTTTGGGTTTATGCAATAATTATGGTTATGTGGTAATGTTAAGTGCAGCTCATGATATTATAGGACAATTTCATCATGATGAACCACCTTCAAATGATAATGAAGGCGGTAATGGTCGAGAATGCCATATTGTTTCAACAGGTGCTATTTTATTGGCTGATATTCTGCCCTCCCTATTCGTAAAGATTATTATGCCTTTCTTTCCGTTTTGGGTTCATTTCCGCATTGCTACAGCTGTTCTCTTCTCTGCTGCCGGTTTT…	battenin
LOC111687000	0.852718	80.59	1.18747e-06	mRNA	4320	ACTTTTTGTTCAGCGTTTGTTACGTTGTGTTGCATATTATCTTATGGCGCGACCATACACAGTCATTTAGCCAGCTTAAGCGAGCACTCTTTACTTGCTTAACTGGATGCGTCGCAGAAGTTTTGTAAAAACACGTTGTTAAAGTTAAGCCACGCTCTTACTGAAATTCGTGAAGACAAAAATCGTTAAAAAAACACACAAAAATTATTTAAAATATAGTAAACAGATATTTACAATATATAAAAGTTGACACACAAATTTATAAATATATTTTATGTACAACAAATGAAAAAAAATAACAAAGTAATTAATGAAATGTGAAAAATAAATACATATATAGTAGTGTTTAGTGAAATATATCTCCAACGCCAAAAAATATAAATATTTATTTTAAAATAA…	protein pangolin, isoforms A/H/I/S, transcript variant X15
LOC111687000	0.850344	80.2931	5.41353e-05	mRNA	3382	ACCTACTTTTTGTTCAGCGTTTGTTACGTTGTGTTGCATATTATCTTATGGCGCGACCATACACAGTCATTTAGCCAGCTTAAGCGAGCACTCTTTACTTGCTTAACTGGATGCGTCGCAGAAGTTTTGTAAAAACACGTTGTTAAAGTTAAGCCACGCTCTTACTGAAATTCGTGAAGACAAAAATCGTTAAAAAAACACACAAAAATTATTTAAAATATAGTAAACAGATATTTACAATATATAAAAGTTGACACACAAATTTATAAATATATTTTATGTACAACAAATGAAAAAAAATAACAAAGTAATTAATGAAATGTGAAAAATAAATACATATATAGTAGTGTTTAGTGAAATATATCTCCAACGCCAAAAAATATAAATATTTATTTTAAA…	protein pangolin, isoforms A/H/I/S, transcript variant X21
LOC111690123	0.846295	79.7878	2.69542e-25	mRNA	2622	ATTTAGTTTTAAATAAACAATTCAACCATTAAGATCTGCGAAAATGAAGTGGTCGGAAATTTTATTCATTTTATTATTGACAATACCGGAAAATATACTTGCTCGTCGTTGCAGTCGCTATCCTTCGAATACTTTTACGCCCAAGTCACCAGTTGATGAAAATTTCGTTATATCTATAACGGGTAATGCTCAGACGTATATATTGGGTCAGAGTTATAATGTTTCTTTAAACGCTTACAACGGTCGTCGTTTTATAAGCGCTAAACTGGTGTTGGAAAATGAAAATGGTGAAAAGCCTATCAATGGAGATTTAGGTCATTTAGAAGTGGTAGATCCGGTGGAGACACGTTATAGTCATCAGTGTATTAATATGGTGGAGAGTACTAATACCAATCCCAA…	spondin-1
LOC111687000	0.845879	79.736	1.50982e-06	mRNA	4276	ACTTTTTGTTCAGCGTTTGTTACGTTGTGTTGCATATTATCTTATGGCGCGACCATACACAGTCATTTAGCCAGCTTAAGCGAGCACTCTTTACTTGCTTAACTGGATGCGTCGCAGAAGTTTTGTAAAAACACGTTGTTAAAGTTAAGCCACGCTCTTACTGAAATTCGTGAAGACAAAAATCGTTAAAAAAACACACAAAAATTATTTAAAATATAGTAAACAGATATTTACAATATATAAAAGTTGACACACAAATTTATAAATATATTTTATGTACAACAAATGAAAAAAAATAACAAAGTAATTAATGAAATGTGAAAAATAAATACATATATAGTAGTGTTTAGTGAAATATATCTCCAACGCCAAAAAATATAAATATTTATTTTAAAATAA…	protein pangolin, isoforms A/H/I/S, transcript variant X17
LOC111687598	0.844536	79.5687	7.38466e-11	mRNA	5787	ACAGCAAACGAAACGGTCATGTTTTCGAACAACTACTAACGAAACGGAAATTAAAAAATATAAATTAAAAAAAACACATTTACAACTAACAAAAAAAAAGAAATATTTACGTGAAATTATAAAAGAAATTTTGAATAAAATTACATACAAAAAAAATTAAAACAAAAATTCTATGTTCAAATTATAAAAAAACAAAAGTGTTAAACAAAACCAAAGTTTAAACAAAAAAAAAAAACCTCAACCAAATACTTTTTTTAAACAAAAACAACAAACAAACCAAACATGTCTTTACCCATCACCACCTTAAGACCGGATTACCTAGAAACCTCCACCTTAACAACACCAAACTTAATGGCGGATGAATCGCAAACTGCTTCACCCACAATTATGGATATGTGG…	protein commissureless 1
LOC111687000	0.843419	79.4297	1.76328e-06	mRNA	4075	CTTGACTTTTTCAAATTTTACTTAAATAACTAATTAATGAATTAAATTAAATATTAAGAATTTGCATATACAATTACATTCATGATGGACGGTTTTGAAAATCAACAATCAACATACCATATTTGCTTGAAGGAGTTTTTGGTTCAACAATCAACATTTTTTATTCAACATACAGTACTGTATCAGCAATCAACATACCATGGGACAAATAGCATCATTCAACATTTAAGGCAGACGATAACGGAGATATCACCAGATCCAGAGCCACAAAGTTTAAAAAATCCTTATGGCTAATATTAAACAGACATGCTTTATAAAAGTTTTACTTTTATGAAATCTTTAAAAAAAGAACCATACGTTTTTAGAGTAATCAACAAGTATTTAAATTAAATTGTTAAT…	protein pangolin, isoforms A/H/I/S, transcript variant X13
LOC111687000	0.843419	79.4297	1.76328e-06	mRNA	4048	CTTGACTTTTTCAAATTTTACTTAAATAACTAATTAATGAATTAAATTAAATATTAAGAATTTGCATATACAATTACATTCATGATGGACGGTTTTGAAAATCAACAATCAACATACCATATTTGCTTGAAGGAGTTTTTGGTTCAACAATCAACATTTTTTATTCAACATACAGTACTGTATCAGCAATCAACATACCATGGGACAAATAGCATCATTCAACATTTAAGGCAGACGATAACGGAGATATCACCAGATCCAGAGCCACAAAGTTTAAAAAATCCTTATGGCTAATATTAAACAGACATGCTTTATAAAAGTTTTACTTTTATGAAATCTTTAAAAAAAGAACCATACGTTTTTAGAGTTAATTTATTTGTAATACATTAAGATAAGGTA…	protein pangolin, isoforms A/H/I/S, transcript variant X12
LOC111687000	0.843419	79.4297	1.76328e-06	mRNA	3985	CTTGACTTTTTCAAATTTTACTTAAATAACTAATTAATGAATTAAATTAAATATTAAGAATTTGCATATACAATTACATTCATGATGGACGGTTTTGAAAATCAACAATCAACATACCATATTTGCTTGAAGGAGTTTTTGGTTCAACAATCAACATTTTTTATTCAACATACAGTACTGTATCAGCAATCAACATACCATGGGACAAATAGCATCATTCAACATTTAAGGCAGACGATAACGGAGATATCACCAGATCCAGAGCCACAAAGTTTAAAAAATCCTTATGGCTAATATTAAACAGACATGCTTTATAAAAGTTTTACTTTTATGAAATCTTTAAAAAAAGAACCATACGTTTTTAGAGTTAATTTATTTGTAATACATTAAGATAAGAAT…	protein pangolin, isoforms A/H/I/S, transcript variant X14
LOC111678471	0.842294	79.2899	0.000246107	mRNA	1245	GTGAACCAATAAATTTTTGGAAAAAATCAGTTAAAAAAAATTCTTAAAAAAAATTAGAAATTTAAAACATTGGAAAAAAATTTAAATAAAAAAAGTGTTTAAATAAAATATAAATAAAAATGTCGAATTTAGCATTTTTATGTCTGGCAACTCTGTGCTGTAGCATTTTCTTCTTTTCAAATACTAAAGCGGCCTCAACATTTCCCGCTGATATACCCCGTTGCCATACGGGTGATACGGATTGTGTGGTGCGTACTTCTGTTAATTTAATACGAAAACATGCGCGCACAGGTTATCCCTCAGCAGCATTTCCTCCCATTGAACCATTCCATTTGAAACAATTCGATATATCAGATGGTCGTGGTGGTTCATTAAATTTAAAATTAAATTTCCGCGATG…	protein takeout-like
LOC124420213	0.841827	79.2319	1.63892e-06	mRNA	1785	ATGTTTCATAGAGTGAATGTTAGAGAAATCGATATGCATGCCCAACGTTTTTTGTGGTATGACAAGGGAGATACACTGCATCAACCAAGCATTTATGTAATGAGAGCATTAACTTTTGGAATCAGCTGCGCACCTTGTATCGCCCATTTTGTACGCAACAAAAATGCAGACCTCTTTAAGAACACACACCCCCGAGCTGTAGAAGCAATACAACAAAATCATTATGTTGACGACTTTATCGACAGCGAATGTGACGACAACCAAGCGCTGGAATTGGCGATTCACGTGAGAGAAATTCATGAAGCCGGCGGTTTCAAGATGCACAATTGGACATCTAACTCAGAAGTTGTCTTAAAGGAATTACATGGAAGTGCACCATCTGAGCAATCGATGAAAGAC…	uncharacterized LOC124420213
LOC124418865	0.83969	78.9665	1.22473e-06	mRNA	1392	AAACATCTTTTTTGATTGTGGAAAATAAATTGGACAACTTTTAAAATTGCTTTTCAAAAATAAATTAAAAATGTGTGAGGAAATAATTGAAGAAATATTTGATTTAACTGAATTGGCAATTGAAAATTTAGATTTGGACGACTATGAAGATATTGAAATCATTCTGGAATTACTTCAATGCTGCGAAAGTGTGGGCAATATTCGTAACAAAAGGCAAAAGAGGGAATGGGTAAAAAAATGGCGTTTAGATAGAGTGGAACGCGGAACATTTTCGTTTCTTATGAACGATTTATTTAATGATTCTTCATCATTTTTAAACTACATAAGAATGAAACCTGAAACTTTTAACTATATACTTTCTAAAATAGAAAATGATTTAAAAAGGCAAGATACGTTAAT…	uncharacterized LOC124418865, transcript variantX1
LOC124419076	0.838281	78.7918	3.53073e-20	mRNA	>2230	GCACCTGGTTTCAGTGGTCCTAAAGGTGATCGTGGTATGACTGGCCCACCTGGCGCTCCTGGTTTGAATGGTCTTCCCGGCATGAAGGGTGATATGGGTCCCAGAGGTGATGTGGGTGCTCCTGGTTTGACAATTAAGGGCGAAAAGGGTTTGCCTGGCCGTACTGGTAAAAATGGACGTGAAGGTGCTCCTGGTCCTGCTGGTCTTAAGGGTGACAAAGGTTTGCCTGGTCTTCCAGGTACTCCTGGTGCCATGGGTCCTCCTGGTGTTCCTGGTCCCCAAGGTCCTAAAGGTGATCGCGGTTTGATGGGTCAACCTGGCAGAGATGGTCATGACGGTATGCCTGGTGTACAAGGTATTAAGGGTGATATGGGTTATCCCGGTCCTAAGGGTGAAATG…	collagen alpha-1(IV) chain-like
LOC124421290	0.8317	77.9781	0.000106037	mRNA	3214	TATTAATAAGACTTTATGGTGATGATGATGTTGTTGGAGGAATTATTAATCGCATCTATAAGAACGTTAAACGAATGTAGAGCGGTAGCACTCGTAACGGCAGCAGCACCAGCTGTAGAATAAACAAATAAAATAAGAAGAAGAAGAAGAAACAGCAGTATATGGATGGTATTTGTATTGTGTACTATATGCCCTTATTCGCTTGCACATCGGGCATAATGTGTTGCTTTGTATAACAATGTAGCTTTCAATGCTCTCAACCAGTAGATATTTTGCATTGATATCAATAAGTTGTATCAATTCAAATGGAATTTATAAAAATTCTATTTAATATTGCATTCACAGTGCTGCCGTTGCTACTACTACTGCTGCTACAAATACCAGCAGCGAGAGCAACAA…	neprilysin-4-like
LOC111689037	0.821627	76.7398	0.00060146	mRNA	1824	GTTTTTCTCGTTGGTGTATTGTTTCAGTCAAACGTGAATTCATTTACTGGCTTTAGTCTAATCTCTATGTTTAATTAATTGTTGCTGCAACAACAAATATTTTTTTAATCTATAATTTAATATTTTTTCAAAAAATCACTTCATTCCTTACGCATCTTCGAAAGAGTAAAGAACTGAAAAACAAAATCAAAAAAAAAAAAAAATAAGAAAATTAAATAAAAGTGATAAGAAAGTAATATTTTTAAAAAAGTAAAAGTGTAAAGAAGTAACAGAGCCATTTAATACATACAAATTTTTAAAAAAAAACTTGAAAATTTTGAACCAAAAAAAAAAATGTCGGAAAAAATCGTAAAATCCACCGGTAATGGTATAAATCTATCAATGCCTCCCATGAAAGTG…	kynurenine 3-monooxygenase	Oxygenase
LOC111691037	0.819547	76.4852	1.00886e-09	mRNA	5034	AACTGCGAACAAGTAAAGTTGTTTAAATTTAAAAAGCGCTTCAAGAAAAAAACGTTTGTAACAGATAAAAAACGGTTGAAAGTTTAAAATTACAAAAAAAATATACAAATTTTGAAAAGTTGCCAATAATACCAAATTCGAAAAGTTTGAATAAAAATATTGAATGAAATTATAAACAAAACGTGTTAAGGCAAAAAATAAATGTTATCATGCATTATCCTCCCAAATTAGTGCCACCTCTAGACATAAGTTTAACATTATGCCTCCTTGTTGTGATGCCCTGGTTGGCCACTTCACTACCCACAGTGCCACAAAGTTTACAGGGAAATTTAATACAAAATTTGGATAAAATGTACTTTCAACCGCCCGCCTTAGAGGAAACCATACATGAAGTGCAAA…	mucin-5AC, transcript variant X1
LOC111691037	0.818838	76.3985	9.94409e-10	mRNA	4956	AACTGCGAACAAGTAAAGTTGTTTAAATTTAAAAAGCGCTTCAAGAAAAAAACGTTTGTAACAGATAAAAAACGGTTGAAAGTTTAAAATTACAAAAAAAATATACAAATTTTGAAAAGTTGCCAATAATACCAAATTCGAAAAGTTTGAATAAAAATATTGAATGAAATTATAAACAAAACGTGTTAAGGCAAAAAATAAATGTTATCATGCATTATCCTCCCAAATTAGTGCCACCTCTAGACATAAGTTTAACATTATGCCTCCTTGTTGTGATGCCCTGGTTGGCCACTTCACTACCCACAGTGCCACAAAGTTTACAGGGAAATTTAATACAAAATTTGGATAAAATGTACTTTCAACCGCCCGCCTTAGAGGAAACCATACATGAAGTGCAAA…	mucin-5AC, transcript variant X2
LOC111687000	0.806259	74.8671	1.66647e-05	mRNA	2711	TGAGCCACATGCATCTAGCTTTAATATGGGTTATCTAGTATCTCCTTACTCGTATTCAAATGGTGGCGCTGGTGGTCTGCCAGTTACAATGGCTTGACGAGGCCAGCAATTTATCCCTTCCCTTCTGGTCAATATCCCTACCCTATGTTAAGCCCGGATATGTCACAAGTGGCATCATGGCATACGCCTTCTGTATATTCAGCAGCATCTAGTTTTAGAAGTCCTTATCCTACCTCCCTACCCATTAATACCACATTATCCAGTGACTTTCCATTCCGGTTTTCACCAAGCCTTTTGCCTTCAGTACACACTTCACCGCATCATGTGCTCAATTCACATCCAGCTATTGTGACATCAGGTCCAAAACAAGATTGTAACCAGGATACCTCGGCAAACCAT…	protein pangolin, isoforms A/H/I/S, transcript variant X20
LOC111686157	0.801029	74.2343	6.15064e-05	mRNA	938	AAGATTGCGCTATAAATAAGCCGCATTTCCGTCGTGACTATTTCAAAAGTGAATTTAAAGTGTAACGTTTAACAACGGTGCAATTAAATGAAAATTAATTAAAATATTATAAAAAAAGATAAAAGAAAAAAATATATCAAAATGCGTTTATTACTAGAGCACCAAATCGATTTTATTGATCCTTCGGAATTATTGCGCCCAGAACCCACTTTCGCCGATAAAAGTTTATCGAAATTCCGTGATTACAGTGTCGATGAAACAGATCCTCTCAAAGAACGTGTACGTCAAACTTATCGCCTAATGCACTTAAATCAAACTGTGGATTTTGTTCATGGACGTCGTCAAAGATGGTTGCAATATAATACCATGAAAGCTACTGTACGTGAAGCTCTAGAGAAA…	inositol oxygenase	Oxygenase
LOC111689810	0.796561	73.6956	8.5216e-06	mRNA	2131	TAAACAAATTCTTATGAAATTTCTTTATTTTTAGATTTGAATAAAGCATAAAGATGTTGTTTGGAGTTGCCCATAACGCCTTCAAGTCTTTACGGCAGACTGCCCCCCGAGTCCGTGTCTATTTATATAACAAAAATGCTTACTCTACACAGGTTGAATACAAACCCATTCGCTCTGTATTGGTGGCGAATCGTGGTGAAATTGCTATTCGTGTTTTCCGTGCCTGTACCGAATTGGGCATCAAATCGGTGGCCATTTATTCGGAACAAGATAAAATGCACATGCATCGTCAAAAGGCCGATGAAGCCTATTTGGTGGGCAAGGGTTTGCCACCAGTTGAAGCTTATTTAAGCATTCCAGAAATTATACGTGTCTGTAAGGAGAATGATGTAGATGCTG…	pyruvate carboxylase, mitochondrial-like
LOC111676413	0.78919	72.8104	5.07038e-18	mRNA	2144	CATTGTATATTCCGTGTTCTATCGTTTACTGTGTGTACATTTAGCGATAAAGAAAATTTCCAAGAGCTTCGAAAAATTGAGAAAAAGTCTATGTTACACAGCTGAAAACATTCACAAGCTATCCTAACTTCGTAGAGGATGGGCGTCCAGTTTTCGTGCTCCGTCGCGTATATTTAAAAAAAATCATATTTTTATAAAATATTAAAAAAATCTAAACTCTGTATACATTTTTTTGTTGTAAAATACAAAAATATATATTCATTCTGAAAAATAAAAAAAATAAAACAACAACAACCGTTGCTAGTGTTTAAAAAAATTAAAAAACACGCGTTTTTTGAAAATAAATTAAAACAAAAACTAAAAAGTGAAATGTATTAATTATTAAAAAAACAAAACTTT…	glutamine synthetase 1, mitochondrial
LOC124418734	0.787304	72.5846	1.70383e-05	mRNA	>780	ATGGTAAAGCCCCGCCGCCGTTCCGGCTCTAGTATAGTGGTTTTAGATAGCGAAGATTTAAAACCCTGTCTACCCGATGTTTATAATAATTTACCACATCTACGACAAACAACAAACGAAGAAGATACACAAGAAATTGATCAGGAATTGTATACCACCATGTTGAAGTCCATAAATCAAGATAATGGACCTCATCGTGAGATGGCTGTGGATTGTCCCGACAATTTTATAGCACGCAATAAAACACCGCCACGTTATCCACCACCCCGTCCACCACAGTCGCAAAAACTTAATAATGCCTTGAGTTTGAAGGGTAAAACGCTACCGTTAACCCCCAATCCGAATGGCAATGCTGGGGTAGGTTCTCTAGCTTCTACGCCTGACGATTTGGAATTAATG…	uncharacterized protein DDB_G0271670-like
LOC111681024	0.786198	72.4524	0.00121823	mRNA	3254	CTAAAATTTAAAAAAAAAAAATTTATTAAAAAATTTAATTAATAAATATAAAAAAATTATAAAAAAAGAAAATAATAATTTTGTTTTAAATACTAGTTAATCACTACAAATAAATTATATTTGCAACGAAGAGGTGAAGAACACCTTTCTTCTAATTTTCTTACTTAAACGTTTAAAAGTCAATTTCAACATGAATCATAAAATTAATTGGGATTACATCATATTCTGGAGCGGTATACTGACAGTTTTGGTACTCAGTCATAAAGCCAATGGAATATTTACAGGTAATTAAAAAATGTTTTTATAAATACACATATCTGTCAGCACTTTATAACGCCAAGGAAAAAGAACAACATGTTAATAAGTACTGTAGATTTGATCACACTGATTCCAATGACC…	flocculation protein FLO11-like, transcript variant X2
LOC111680469	0.782873	72.0554	0.000956543	mRNA	1120	AAAATATTAAACCGTAAATTCAACATGTTTTTAACAATTTAACAACAATATCAAAAATTGTGCCAATTTTTGTAACTTTTTTTTAAAAGTTTTAATATTTTTTTACAATCAACCAAAAGTAGGGTGCTTATTAAATGCTAACTTTATGGGTTTTAAATATATAAAACTTGTTGGATTATTTATCATATAAAATTCTAATAATTGCATTTTTTTTAAACTTCAAACCAACGAAATTATAAAGTTTTTTAACAACAGGTACATTTGCAACGAAAAAGTCTCAAACTTTATAAAATATAAATTTATTATTTAAAAAAATCCCTCAAAAGAAAAGCACTGCCTACAAATGTTAACCTAAAGTAAAAGAATTAGTTTTTTAAAAAACCAAACAAAATCTACCTT…	alpha-protein kinase 1-like
LOC111681024	0.78107	71.8405	0.0013429	mRNA	3119	AATCATAAAATTAATTGGGATTACATCATATTCTGGAGCGGTATACTGACAGTTTTGGTACTCAGTCATAAAGCCAATGGAATATTTACAGAAACTATTCATCTCAAAATATAATTCATATGAAGAAAACTAAAATTTACTATATACAAGTAATTAAAAAATGTTTTTATAAATACACATATCTGTCAGCACTTTATAACGCCAAGGAAAAAGAACAACATGTTAATAAGTACTGTAGATTTGATCACACTGATTCCAATGACCTGCACTGCACACACATACAATGTCCCACAAAATGCCCAGCAGACAGTTATCTCAAATCCACACTCGACGATGAAGAGGACGAAGACTCTGAAGACTATGAAGATGAACTGCTGGGTCATGATCCATACATAGAAG…	flocculation protein FLO11-like, transcript variant X1
LOC124419293	0.780948	71.8259	0.00110019	mRNA	1068	TCCTTTCTTTACAGTTAAAACCTACAAAGTGAACAAATCTCCAGTCCTTTACACCACAACCACATCGACTCCCCATAACTTACACTAAATCAATCAAAAAAGAAACAAAGTAATCAACACACATATATATTTTTAACTTTGGTTGTGTTATGAAGCATTTTTGCAAAAATAGATTCACGCAAGCGTAAAAGGCTCATACAGACCACAATGAAGGAGATGGTCGGCGGCTGTTGTGTATGTTCAGATGAGCGTGGTTGGCCCGAAAATCCGCTCGTATATTGTGATGGCCAAAATTGTACCGTTGCTGTGCATCAAGCTTGTTATGGCATCGTAACCGTGCCCACGGGTCCATGGTTTTGCCGAAAGTGTGAAAGTCAAGAGCGTTCAACGCGTGTCCGT…	protein AF-10-like
LOC124418651	0.780571	71.7811	0.000679366	mRNA	2115	GTCATCGTTTTTTTTAATAAATAATTTCTGTTTATTATTTTTTACATTCTTGTAAAGTTTTGCCATAAGGTGCTGCCGCATACTTAGACAAATTTAGCAGTTAATGTATTACTAACACAATGCCACCAAATAAATTGAAAAGTAAAATTTGGACTTATTTTAATAAAGCTGGGGATAAAGAAGCTGTCTGCAAGATATGTAACAAAACCCTAAAAACTTCAGGCAATACGAGTAATCTTCGTGGTCATTTAGAAAACGTTCATTCGCAGCAACTGGCAGATGAAGATGTAAAAAGCAAGAAGGCAAAAACAGGTGGTAGTACCATTGACAATTATATGGACGTAGAAACAATTGATATAATTGCTTCAACCAGCTCAGCCAGCGTTGAAAAAAGTGCTT…	E3 SUMO-protein ligase ZBED1-like
LOC111686786	0.77424	71.0289	0.00126904	mRNA	4973	ATGCCTGGACATGCAACACAAATGCCTGGAGATCCTCAAGAAGTTAAGGCTACTCCATTAAATTCGACTTCAATTCATGTTACCTGGAAACCCCCGCTAGAGAAAGATCGTAATGGTATCATACGTGGATATCACATACATGTGCAGGAAGTTAGAGATGAGGGTAAGGGTTTTTTAAATGAACCTCTCAAATACGATGTAGTAGATGCTCTCGAATATAACGTTTCCGGTCTACAACCCGACACAAAATACTCCATACAAGTTGCCGCTCTTACACGCAAAGGTGATGGTGATCGTAGTCCTGCTGTTATAGTAAAAACTCCAGGAGGTGTACCCGTTAGACCGACAGTCAGTTTGAAAATAATGGAACGTGATCCTACGGTATCAATTGAATTAGAA…	tyrosine-protein phosphatase Lar
LOC124420070	0.769866	70.5111	7.01859e-06	mRNA	963	TGCAGATTTTGGCAAGAACCACAAAACTAGTTATAAACTCTTATAAGGACGAGGACTACAACAACTATAACAAAAGCGTTGTACTAGTTAAATTGTCGAACAACAAATAACCCACTACTCTTTATAAAAACCACAAACAAAAACATCCTGAACAAGAACAACAAAGAAGACGACGACAACAGCAGCACTAGAGTGAAAACAACAACTTTTTACCCACAATTTACTATCGCACATTGTTTGTTTGTTTATTTTTTGTAACAGAGAGTGTGTCTGTGTGTAAATTTTGCTTTTGTTGCGTGTAAGAGAAAATTTAACTCATTTTCCAAAATGAATCTCGTAATGGCATCCGTGCTTTTGTTAGCCATGTTGGCATTTCAACCGACATTGATTTATGGCACA…	uncharacterized LOC124420070
LOC111681024	0.764301	69.8547	0.00180576	mRNA	3150	TAAAATTTAAAAAAAAAAAATTTATTAAAAAATTTAATTAATAAATATAAAAAAATTATAAAAAAAGAAAATAATAATTTTGTTTTAAATACTAGTTAATCACTACAAATAAATTATATTTGCAACGAAGAGGTGAAGAACACCTTTCTTCTAATTTTCTTACTTAAACGTTTAAAAGTCAATTTCAACATGAATCATAAAATTAATTGGGATTACATCATATTCTGGAGCGGTATACTGACAGTTTTGGTACTCAGTCATAAAGCCAATGGAATATTTACAGATTCCAATGACCTGCACTGCACACACATACAATGTCCCACAAAATGCCCAGCAGACAGTTATCTCAAATCCACACTCGACGATGAAGAGGACGAAGACTCTGAAGACTATGAAGAT…	flocculation protein FLO11-like, transcript variant X3
LOC111674574	0.763396	69.7482	3.37547e-16	mRNA	1941	GCGTTCGTACACAGACAACAACGTTCTTGCTAAAAGTATCTTTTTAGTTGCAAATACAAAACTCGCCGGAAACCATACAAAAATATATACATCTATAAGATACAAAAACAAAATTAAAAATAAACAGCAAAAACAAAAAATACAAAGTATTGGCTTAATACAAAAACAATACAATATTTTTTTACTTAAAAAATCTGATTGTATGAGAATATTTTAAGCAAAAAAAATGAAATAAAAAACATTACTCTAAAAAAGTATAGTCGTATAAAACGTGACACTATATAATGTTGACAATCATTCACTCATTCACCAAGTGTATCAAACGTTGTGTTACAAAATCATACATTCTATCAATATTCTTTCAAGGATAAATCCTGTCAACTGTATTAAGGACTTTAA…	arylalkylamine N-acetyltransferase 1, transcriptvariant X1	Transferase
LOC111677839	0.763164	69.7209	1.88193e-20	mRNA	5944	AACTGGCAAAATAACAAAAGTTCAAAAAATCTAAAAAGTGTAAACTATCCCCTCCTCACACTTCAATAACGCAAGGATCTGTTACACCTGCCAATATGATGTTTTTGGGTAGAATTTTAACCTTTTGTTTCTAAAGCCACCAAAACATATGAACTGAAGATGTAAAACCATAAATGAAAAAGAAAAAATTATAACAAAAATATGCAAAAAAAAGTTTTTACATGCAACATTAATTGAGTACAACCCCTTACTTTCAAATGTAAACTTGGCACAACACAAATTTCAAAAGAAATAATTCATAACAAACAACAAAGTTTTCAATATACAAAAATAGAAACCAAAAAAACACCTTTATTTCCTCCACTTAAATGTAGTGGCGAACAGAAGAAAAACTTTTTA…	atrial natriuretic peptide receptor 1
LOC111676127	0.763023	69.7043	5.37584e-07	mRNA	599	AGAAATCTATAAAAAGAAGTGTTGATCAACAAAGGCTTCACATACAAGTTTAGATCATGAGAGGAGTGGCAGTTTTGGGATTAATAACAATTGGCGTTGCCTTAACAAATGCTTATGGCGTTAGTTTGGGTGGAAATTTGGGAGGCTTAGGAGGAGGCCTAAATGTTGGTTTAGGCTCTGGCCACGGCTCTTTTGGAGGTGGTTATGGTGGCCATAAACATGGTGGAATAGGTGGAGGTTTCGGTGCTGGTGGCGCGAGTTCTTCTAGTTTTGCTTCAGCTTCTTCATCAGCTTCTGCTGGTGGCTTTGGCGGTGCTGGTCATGGTCATGGTGCTGCTGGCAGTTATGGCGGTAGCGGTTCTTACGGTGGCGGCATTAGCAGTTCTTCCTCATCTTCCA…	glycine-rich cell wall structural protein 1-like
LOC124418865	0.762606	69.6553	0.000802786	mRNA	660	AAACATCTTTTTTGATTGTGGAAAATAAATTGGACAACTTTTAAAATTGCTTTTCAAAAATAAATTAAAAATGTGTGAGGAAATAATTGAAGAAATATTTGATTTAACTGAATTGGCAATTGAAAATTTAGATTTGGACGACTATGAAGATATTGAAATCATTCTGGAATTACTTCAATGCTGCGAAAGTGTGGGCAATATTCGTAACAAAAGGCAAAAGAGGGAATGGGTAAAAAAATGGCGTTTAGATAGAGTGGAACGCGGAACATTTTCGTTTCTTATGAACGATTTATTTAATGATTCTTCATCATTTTTAAACTACATAAGAATGAAACCTGAAACTTTTAACTATATACTTTCTAAAATAGAAAATGATTTAAAAAGGCAAGATACGTTAAT…	uncharacterized LOC124418865, transcript variantX2
LOC111689187	0.744584	67.5491	0.00186891	mRNA	891	AGTTAATAACTTTTAAAATGTTAAATTAAAAAATATTGAGACATTTAAAAAATAAAAGGAAGAAATTTTTTTCTGTATACTTTAGAAGATTGGCAGCCACCGAACGTATTTAAAATAACCGCCGTAAAAAAATATTGCCGGCTTAGTAATCAACAACAGTTGTTTATCTTTATGTTTTTAAACATTTCAGTTTGTGACTAGAAAATATTTAATAATTTTTATTATAATGGATTGTTTAGAAGATTCTGACATTTTTGGATCCAGGATTGTCGATAATGCTGTTACTGATGATAGCCTTTCTTCCGACAATTTCGACTGCACCGATGCATGCATTGAAGAAAGTCTACATAAAGAAATTGAAAATGTAGCTTCCACGAGCAAGAAAGGAATTTATTCCAG…	uncharacterized LOC111689187
LOC111683776	0.733364	66.2511	0.00307822	mRNA	861	AGTTTTGTTTAGACTTTTGCCACTACAAGTCCTATATTTCTCTTAATTTCTTAAATATAATATAAAATATCTCAAAAATTAAAAAAATGAAACGACCATTAAAACGTTGCAATATCAAAAGTGCTTCTTTAGTTTTTAGTGTACTATTGGTGTTATATTTAGTTTTCTCTAGTGGTTATCATAAATACGAAATAGATGGTGTTATCAAAAATTCTAGACCGGAAGATGTTTGGAATTATGTGGCTGATTTTAGTAAAATGAGACTATTAAATCCTACAATTTTAAATTTTAGAATTTTATCGGATAGTGGTCATACACACGATTGGCGTTATACGGTTGAATATACTGAACGTTTGTCTCATTGGCCATACTGGTTAAATACAGCTAGAGCTAACTATA…	uncharacterized LOC111683776
LOC124418866	0.732564	66.159	6.07827e-10	mRNA	1904	AAAAAATTTTATGAAAATTGTGAATTTATTAAAAAACATTTCTATTACATGGCTGTTAATTATGCCTACAAAACCAATTTGGATTTTTTTTTTAAAAAGTGGCGCAAAAGCTCAATGCAATAAGTGTGGCAAAGAACTTTCAATGGGGAGTTCATTAGCTTGTAAACAAACAACTGGAAACATAAAACGCCATTTGGAGAAACAACACGCTTCTGAATATAAAAAAGATGAAACCTTATTGGACCAACCAAAGGAAACAGTAACAACTAAAACAGCGGTTTCAAATCAACCAACATTAAAAACTTCATCGAGAAAACACATACAGAAATGTGGCCAGATGATTCCATGGTGTCAATAAAAAATAGACAAATCTATAATAGATTTAATATTGGTAGACAT…	E3 SUMO-protein ligase ZBED1-like
LOC111677845	0.729447	65.8003	0.00214603	mRNA	2653	CAATTTAAATTTAAAAAAGTAAATAGCAAAATTTTAAATTGAACCATTAACACCTTTCAATCGCCAATGACAATGAAAACATCAACGTTAAAAACAACGTCATCAGCAGGAACAACAACAGCAACAACCACAAGTAAAACTACAAAACGAGTAGACAATGCAAATAGTAAATCGAAAGATATAGTAAATGCAAAATGCAATAATATGTTAGAAAATACTAAAGTTGCCAATGCAAATAATTGCAAGGACATGGTACAAAATGAACTTAATATGACAACAGCAACAATAACACGAAATCATCATTATCATAATTATCAACATAACCATCATCATCTTCAAGTGCCGCATCAACATCTTCAATTGCCTCAGCACCAACAGCAACAACAACAACAGCATTGT…	uncharacterized LOC111677845
LOC111674574	0.728805	65.7265	3.14118e-23	mRNA	899	GAACATAAAAACTGTCGGATTTATATCCAATTGCCAGACTTACCCAAAAAATGGACAGTGTTTTAAATGTTTCATCCTCGGCCACCACCACAACCACACAAGTACCAAAATCTGAAGATTTGCCCTACACAGTGGAATGTGTTAAACCCGAAGATTCAGAAAAAGTTGTTGAAATGTTAAAAGCATTTTTCTTTAAGGATGAACCTTTAAATACGTATTTAAATTTGGGTGAATGCAAAGAATTAGAGGAATATTCCGTAAAATGTATAAAAGATGGTTGCTCATACAAGGCAGTGACGAAGAGTGGCGAAATTATTGGAGTCTTCCTAAATGCTCTCATGCATCGTCCGGTGCCCAATGCTGAACATGAAAAATCAGCTGATTCATGTGATCATCCAA…	arylalkylamine N-acetyltransferase 1, transcriptvariant X3	Transferase
LOC111687381	0.72844	65.6847	5.52206e-07	mRNA	2225	ATGCAGATTGGTGTCATAATTAAGTATAATGCTAGACTAGTTGCTCAGGGATTTAATCAAAAATATGGTGTAGACTATGATGAGGGTTTTGCGCCAGTCGTACGCCAAACAACGTTCCGTTTATTTTTAACAATTGCTGGAGAATATGAACTAATGGTTAAGCACTATGACGTTAAAACAGCATTCCTTTATGGCGATCTCAAGGAAGAAGTCTATATGAAACAACCAACTGGATTTATTATTGAAGAAGGAAAATGTTGCAAGCTACAGAAAATTTTTTTGAAGGAGTACTGGCAACACTGCTATCAAGCAACTAAGACTCAGGAAACTTTTGTTGAGAATTTGATTTTATATATAGTTAATATCAATAATGGGAGCTATTATTGCCGATCGCACAAA…	MATH and LRR domain-containing protein PFE0570w
LOC111682928	0.726602	65.4737	0.00136953	mRNA	927	ACTGACCAAAGACAGCATCCAGTTAAAGGTTTGGAATCGTAGCGGGTTCTACAAATCCTTTATTTATAGTCTGTGTGTTTTTTTTTCTTCTTTCATATATAAAAAAAACATTTTTGTTTATTTTCCTATAACAAAAAAAAAAAAAAACAAGTGAACTAAAGCTGTCTAGATTTTTTTGCCTATAGTGGGTGTGTTTATTGTTTTAATAAAATCATCATGAAATTATTTATCTGTCTCGCCACACTTCTGGTGGCTTCCGCCTGCGCTGAAACTGCGAAAAAATCTGCTGAAAAGGTTCCTTTGGAAAAGAAACTCGATAAACGTGGTCTCCTCGAATTGGGTTACGGTTATGGTCATTCCGGTTTGGATGTTGGTTATTTGGGACACGGTTCCATTTCA…	uncharacterized LOC111682928
LOC111687545	0.724963	65.2858	2.23926e-05	mRNA	915	AATAGAGTTTCATAAAAGAAACAAATCGAAAATGAGTTTCGTATTCCTTTGTGAAATAATTGTGTTTTTATTTATTTTTAAAATTAATAAAATCAGTTCCATTGGCCAATTCTATAACACAATTGAAAATAAACAATATTATGTGAACCCCGATAATGCGGATACTTTTGATAATAGTATAATTGAATGTTTTAAAATGAACATGACATTAGTCACAATTGATACAATCGCAGAGGAGAAGTCATTAAGTGAATTGTTATTAAATAAAACTATATTTTCACCAATACCTCAATTATGGATTGGTGGTCTAAGGATTCCGCAAACACGTACCTTTATATGGATTACAACAGGTAGACCATTCGACAACTGGTATAGTGGAGTTCCAGATTATAACCATAA…	lectin subunit alpha-like
LOC111678266	0.72263	65.0188	0.000530735	mRNA	3363	AGTTTAGTTACTTTTTAGACATCGTTACGTTTACAACATCATCTTCTTAAAGAACTAATTTATTGTTTGATTGTTTTTAATAAAATTTAAAAAGTTTAATTAAAAAAAAGAAAGAAAATGGCGGATGAAACTACTCCTTTAACTAATACTTTTGTACCGCAATCACCTCCCGGTCCGGAATATGTTTTTCCTGGAGGAGTTTCTCCTCGTTCGCGTCGTCATAAAATGCAGCAATTTCAATGGTGTTTAGGATTAACATTTTTAGTCATCATTATTGCATCTTTGATTATTGTCTTAGCCATAAACAATGAATATCCGTATCCGCCCGTTTTATTTTTGGCTACAAATGAATCAGATAGTAATTCAAATCAAACGGTCAATTCAACGGTTATACTAGAA…	myeloperoxidase, transcript variant X2
LOC111690369	0.721772	64.9206	0.00337689	mRNA	1642	GCACTTGTAGTAGTCGAACCACTACTCATTGATGGGGGCAGAACTGATTAAACACAAAAAGTTGTGTATGTCTATGCAGTCTAGACTGGCGCTACAAAGCATAGACAGCATGAAACCAGTCAGTCTTTTTAAAGCCGGCAACAAGTAGAGACAACTAAAGAAAGTTGATTATTTTATTTTTAAATTTTAATATACGTAAAAGAAATATAAAAATCTTAAATAAAATGTTAACCAAAACCTTAAAACATTTAATCAATAATAAAACCAATTGCATGCAACCAACCTCATTACTGCTGAAACGTTTTATAAGTGCTTCAGTAGAGAATGACAAGTTTGTTGTAATTCAGGAGGAAACCGATATAGATGTTACATTAAATCCATCTAAAGAGCCATTAAAAT…	gamma-butyrobetaine dioxygenase	Oxygenase
LOC124420301	0.718243	64.5178	0.00242739	mRNA	1786	GTGAACAGTACAATTTTTTTCAAGAATTATTTTAAAATTTAAAAAAAAAATCTATTTAATAACAAAAACCCAAATTAAATATGTTGTTAAATAATTTAAACGAATTGTGTATTCAGAGAAGTCGTTATGTGAACTTCCTAACACGTAACACCAACGAGAATTTAAGCGAATTGGATGAAGTTGGTGAAACAAAATTTGCTTTAAATCACACAGATTGTCAAATATTTTTAAAAAAGAAATGTCACGATATAGAAGTGTTAAGAGTGCAGGGTGATATGAAAGATGATTACTTACAGGCGGAGTATTTTAAATTTAAAGTGAAACCTTTTAGAAATTTAAACAAATTAATCTTTTATCAAATGGTGGTGACAAATGAAAATTTGCTGGTGTTAAGCAAAA…	uncharacterized LOC124420301
LOC111674574	0.716951	64.3705	1.61471e-22	mRNA	904	TTTTTGAACATAAAAACTGTCGGATTTATATCCAATTGCCAGACTTACCCAAAAAATGGACAGTGTTTTAAATGTTTCATCCTCGGCCACCACCACAACCACACAAGTACCAAAATCTGAAGATTTGCCCTACACAGTGGAATGTGTTAAACCCGAAGATTCAGAAAAAGTTGTTGAAATGTTAAAAGCATTTTTCTTTAAGGATGAACCTTTAAATACGTATTTAAATTTGGGTGAATGCAAAGAATTAGAGGAATATTCCGTAAAATGTATAAAAGATGGTTGCTCATACAAGGCAGTGACGAAGAGTGGCGAAATTATTGGAGTCTTCCTAAATGCTCTCATGCATCGTCCGGTGCCCAATGCTGAACATGAAAAATCAGCTGATTCATGTGATCA…	arylalkylamine N-acetyltransferase 1, transcriptvariant X2	Transferase
LOC111678266	0.715072	64.1565	0.000693997	mRNA	3354	AGTTTAGTTACTTTTTAGACATCGTTACGTTTACAACATCATCTTCTTAAAGAACTAATTTATTGTTTGATTGTTTTTAATAAAATTTAAAAAGTTTAATTAAAAAAAAGAAAGAAAATGGCGGATGAAACTACTCCTTTAACTAATACTTTTGTACCGCAATCACCTCCCGGTCCGGAATATGTTTTTCCTGGAGGAGTTTCTCCTCGTTCGCGTCGTCATAAAATGCAGCAATTTCAATGGTGTTTAGGATTAACATTTTTAGTCATCATTATTGCATCTTTGATTATTGTCTTAGCCATAAACAATGAATATCCGTATCCGCCCGTTTTATTTTTGGCTACAAATGAATCAGATAGTAATTCAAATCAAACGGTCAATTCAACGGTTATACTAGAA…	myeloperoxidase, transcript variant X1
LOC111683645	0.710786	63.6695	2.06786e-20	mRNA	2951	TCTATGCTTTGACAGAATTTTAAGAGAAAGCAAACAGACACGCATTCGATTAACAACAACAACAAAACATTAATATAAAAGAGCTTTAATGTTTGATGAAGAAAATTTACTGTAAATTGTTGAACACAAATTCAGTCAGTGGCCGGCATTAGAACAACTAACAACGTAGCGGTTAATTTCAAAAGATAAAAATAATAAATTAACGTTTATTTTGTTTCTATTTAAATAAATCCCAAATGTCTAATTAGATAGTAAACAAAAACAATTAATAACATAAACAATGTCTAACATATTAGATTCCGCCATAAATTGGCAACCGGATGATTATGTATTATTTCGTAAATGTGGTGAAATTACCATATCACCGGATATACAAAATATCGGCTTTAATTGTTTATT…	uncharacterized LOC111683645
LOC111687179	0.705121	63.0281	0.00467708	mRNA	1426	TATCGAACGGGGTGTAAATTATTGCGGATAGAAAAAAGAAATACGATTAAACATAAAACGAATTTCCAACAAAAAATTTTAATTAGCAAATTAACAAGTGTAAATGTTAATTTTACCTAAAATAATTACACAATATTTAAGATTTGCAATAAATATTTAAATTTGTATGCAAAATTATTAGTTCTAACTAAAAGAGAAAGTGAAAAAAATACAATTTTTGTGTAAATTTTTTTCATTTATTAAAGAAGAAGAGTGAAAAAATAGCGGAAAAGATAAAGAGAAATAAAAGTGTGTCTCGCCTGAGTGGAAAATGTAATGGGAGTAGTTGTGTGAGTGCGTATTTGTGTGTATGTTTCTTAAAAACAAAAAGAATTATAAAAAAGCAAATAAGAAAAAAAT…	uncharacterized protein DDB_G0283357-like, transcript variant X2
LOC111688475	0.705077	63.0232	4.97395e-14	mRNA	1529	AAATATTAACGGTCTTTTACTAAAAAAAAAAATCCAATTAAACTAAAACTGCAAAAAAATATTAAATTTATTAAACTGAGGGTTTCTTAAAGAATTTAATTTGTGATAAAAAAGTTATAAAAACATGTTTATTTCCTGCCGTAGTGCCACGTTCATATTTGGAATAATTTTACTTTTAGCGCAGGGTGTGATTTCCGACGATGATGGCAGCAGCGATTCATATAATATCACCACTTTGGATCGCTTGCATGTGCAACTATTTACAAACTATGATAAGACGGCACATCCCATGGCTACACCCTCACAAAAGACAAACACAACGATATTTATGTCGGTCGGCTACATCGATATCGATGAGCTTAATGGCAAAATGACCGTGCATGGATGGGTTACCCTTCG…	neuronal acetylcholine receptor subunit alpha-2
LOC111681063	0.702429	62.7242	0.00471366	mRNA	1773	TAGAGGCTTTGCATAGTTTTGGATTAAAATCTTTCAATACTAACGAAATATTTGAAATTTGTTATAAGAAATAAAAAGTTTTAAAAAGTGTTAGAGATTGCCTTCGTAATAGATAATAATACTTAATAGCTTTTAAGAGCCAAACAATAATTCTTATCTGTTAACATCGGCAGACGAAAATATATAAACAACATATTGTTTGGATAAAAATACTAGTTCACTAACGTATTTCAGCCATTAAACTACTACAGATGTATAATGTATCCTTGGCTCATAATAATATGGACTCTTTTGATTTTGATATTGGTTTATTTAAGCCACAAGTTAAGTTACTGGCATTACCTTGGAGTAAAACAACTAAAAACTAAATTTCTATTGGGACATTTTCTTAAACTAAAA…	probable cytochrome P450 6a14	Cytochrome
LOC111690708	0.696263	62.0302	0.00479698	mRNA	1598	GTATCGAGTGAATTTAAAAATGTTTTTCTCTAGTATTTGCAAAATTTTGTTTTTGTTTTCTTTAGTTTTTATATTAAAATCTGAAGCGGAAAGAAAAAATCACAAATATAATGTGGTAGTTATAGTATTTGATGATTTGCGGCCAACAATAGGAGCATATGGCGATAGATTAGCGCATACCCCAAACATAGATGCCTTTATAAATGGTAGTTATTACTTTACGCGAGCCTACAGTCAGCAAGCACTCTGTGCTCCAAGTCGTAACTCATTTCTGACCAGTCGTCGACCAGATACTTTACATCTTTATGATTTCTACAGCTACTGGCGTACGTTTAGTGGAAATTTTACAACATTACCACAATATTTTAAAAACCATGGCTATTACACATATGCTGCTGG…	iduronate 2-sulfatase
LOC111678266	0.695181	61.9087	0.00108058	mRNA	3404	AAAAAATTGTCAACAAATATGTGAAACAAATAAACCACTGTTCTAATATAGCTTTTAAAGGACTTTAAGGATCAATATTTTTCCTCAAATATAATCCAAGAAAAAATATGTACTTTATTTAAAAAGTATTAATCTAAATTTATTATGGTTGAACCGAAAAATGTGCAAAAACATTATTTAACAAAAACAAACATTACTCAGTAGTTATGGAGTAAAACTAAAGGAGTGAAATAATCTTAACAAAAAATTAAAAAAAAATGTTAAATCTATTTAGTAGCGAGAAATTCGTCTATCTTCTTCATATGGACAAATTAGTCATCATTATTGCATCTTTGATTATTGTCTTAGCCATAAACAATGAATATCCGTATCCGCCCGTTTTATTTTTGGCTACAAATG…	myeloperoxidase, transcript variant X3
LOC124419013	0.694326	61.8129	0.000407078	mRNA	405	ATGACCAGTTTCGTACACAATATCGGTCCGGGTAAAATGGTGCCTGGTAAACGTTTTCCCATACGACCACATCCACCGCCCTGTGATAATTCAAATGATAGTGGTTTTGGTTTCGATCAACATCTTGAAGTACAACAACAACAACAGCAGCAGCAACAACATAGCCACCAGCATCAACAGCAGCAGCAACAGCAAACCAGTAGCCCCAATTCAAGTACAAATTTATCATCTTCCTCCAGTTCCCTGCCTCATCATCATCACCATCATCAACAGAGTTCATCGTTACAAAATAGTCCCACATCACTGAATACAACAACATCGTCCTCATCAGGCACAAGCCTACAACATTCACCACAACAACATTTGATCAGAGCTATACCTGCCTCAAGTCTATTTCAA…	nuclear transcription factor Y subunit gamma
LOC124421337	0.692099	61.5632	0.000293996	mRNA	823	TCAGTTTATAGAATACAGCGATTAAGTTTAAACGTGTCAGACGCATTGAAAGTAACATTTGTTTTTTTGATAACGGAAGAAAACTTCATATTGGTTTAATAGCAAAAGTGAAAGTGTTTGAAAAAAATGCAAAAAATTATATAAAAATTTTTAAAACAAATAAAGTTAATTAAAAAAATAATTGAGTTAATTAATTTGAAAAAATCTAACAAAATGTCGATTTTCAAAAAATATTTAAAAATTTTAATATTTTTAAATCTAATTTTACTAAATCTATCTAAAGCTAATGATGGTTTAAAAATTAATACCGATTTGACGGCGGGCATTATCAGTGATAACTTAAATTCGGCCAGTGGTAATAATAATAATAATCAAAATTTGGTGGATTCGTTAAATGCT…	uncharacterized LOC124421337
LOC124421356	0.686643	60.9534	0.0061322	mRNA	1913	AAAAATTTTTTTCTAAAAAATTAGTTTTCAAAGTCGCAAACCACTTCTACGACAAAAAAATGTATCGTAAATTAACTAGTATCGTCACCTATTGCCTGGTAGAAGAACAACAGATTTTGTTACTAATGTAAGCATTACATTTAACGCTATGTGGTAATAAAGTTTACGAAACTTAAAAAGTTAAATCGTTTAAAATATTACTGCCACCTACACTTCGGTTAAAAACTCCAAAATTTCTTGAAGCTACACTGTTGAACATTTAAAATAACACTGTTTTATATTTTGACATATTAGCTATTAAGAAATTTTTTTTATAATTTTGTAAAAATCAAATCCAAGAAAATGAGTAAACGGGTAAATTTGTCAAAAAAACAAAAAATTAATTTGCTAAACGATTTT…	tigger transposable element-derived protein 3-like
LOC111680728	0.686305	60.9157	0.00447502	mRNA	559	CAAAGTTAAAAACACAAAAGACAATACAAAAACAAAAACTAAAAAAAAAAAAAACTTTAAATTTTGAAAGTTAAAATTTTGAAAATACTACAATAAAATTGAAATTATTAAAATTTATTATTTTAAAAGTGTTAGAAAAACTATTAGAAATGTTCTTTAAAGTGCCCACAAGTGTTTTATATTTGGCTTTTGCCAGCGTCTTAATTGTGAGTCTGTATACGACACCAGCCCTGGCTAGACCATGGGATTTGTACGATGATGTTAGTGCTTTCTTTGATACCATGTCATTGGATGATGTACCCGGTGCTAAAGATGCAAATCAAATGGAACCCAAAGAATTCTGTCGTATGCCCGCCCGTAAAGGTGTCTGTCGCGCTCTAATACCACGCTGGAGTTATG…	kunitz/BPTI-like toxin
LOC111686845	0.685025	60.773	0.00081856	mRNA	2228	CGAAACAGTTGCGCGTCTAACGTCGCGTACATAATATAAACCGTATACGGTATAAAAGTTAGAAAAATACAAATAAAAAAAAAATAAGATCCTGTAAAAATAAAAGGACTTAAACAAAAAACTGTGATACAAATAAAATAAAAGAAACCAAAAAAAAGAAAACATTTAAAGGACATAAAAAACATTTATAATTTCAAAGAAAAACTTATTAAATTGTGTTGTGTATTTTTTGAAAACTTAAAGAAAATGAACTGTTTTTTATTTAGCCTTTTGGCTGTAGTGTGTTGCGTTAATTACGCATATGCCACTTATAAACTACAAGAACGTTATAGTTGGAATCAGTTGGATTTTGCTTTTCCCAATGATCAATTAAAACAACAGGCTATTGCTAGTGGAGAT…	protein yellow
LOC111689008	0.681677	60.4003	0.00703376	mRNA	1427	CTAGTTAAAATAACGTTTACAAAATGCCGAATACCGGTGGTGGAGGCTACGAAGAAGTAGCCGACGCTAGACGCGGTCGGTTTCGTGTCACTTCTACACAACAACAAGGTCCGCCAGAAACCACTTTGGGACGTTTTCGTTTAATGCCAACATCTAATTATGGCACTATATCACCCATTCTACAAAGAGGCCGTTTTGCTGTGATACCCGAAGAGCCACATGGCTCTCCGGCACAAGGCACACCGCCAGCAGAACGGTCCATACGCTCACCCTCACCAGAATGGGATTTCGATATAGAACAGGTAAGTCGTGTAACAATTTAAACTAAATTTAGTTTTCATAATTTTTAAATAAAAGAACGACTTTTTAGTAACTAGTTGTAAAGATCAATATAAGTTA…	uncharacterized LOC111689008
LOC124419995	0.678972	60.0998	0.000418843	mRNA	724	ACAGGAAGTAAAGAAGTTTTAATCTTGTATTGTAGATTTAAATATTCCTAAAGAATTTGATTAAAAAACTTATATTAATCTACGTCTATTCTTTTCTTAGAAGCAATCTTGAACAAAATAGACAACGAATAGTTTTTCCAACCATTATCATGTCTAAACAGTGATTAAAAATAAACCTAATATGAAAATAACCTGAAAGCAATAAAAGAAATTTTTAACAAATAATTTAAATATGAGCGAAACAAACAGTGCATACAGTAATAGCAACAACATTAGCAGCAGCGGCAGCAGTAATAATAGTAACAGTAACAACAACAATGACAACCGTGAAACGTCTTCAAACACACAACCCAACAAACATTCCTATCAACTACGCATCGATAGTATTGAAGAACCCAG…	J domain-containing protein DDB_G0295729-like
LOC111674919	0.672086	59.3376	4.75354e-06	mRNA	3753	TTATAGTCTATTTCTATGTTATTATGAATATATAATATAAATTCATATATGTTAGACGATTCTAACATATATTAGCGGCTAAGTTAAAACCGGCTTAAGCATTTGAGACGAATAAAATTTGGCAACGGCGCTGCTTGCAAAATATTATCAGCCGCCGTCAAGTTAATATCAGCCGCAACTTGTATCTCTATTTTCTATCAATCTGACTCTGTAGTCTCTGATACGAGCGACAATTATTTTTATTTTTCATTTTTGTTCGTATAACAGTTTTTAACCAATAAAGATATTTTTATCATAAAATATTATTCAATCACAAGAAAAATTTATTAAATTTAACAATATTTAAAAGAAAAACAAAGAAAATTGTGTAAAATAACAAAAAAAATCCAATAAGAAAGG…	mothers against decapentaplegic homolog 3
LOC111680404	0.671424	59.2644	6.6111e-06	mRNA	6308	GTGTGTATGCTTTAAGTATATTTTCGAAATTTAATGCTCAGTCTTGGCGAGTATCTGGACGGGTTCGGTTCATAGCGGATTTCGAAAAAAACAAAAGCACTTAAATAACGGATAAACTTTAAAAAAAGAAAAAAAAAATAATTGGAGACCCGATCCCCATTCAACTGCTTTACACTCAACTATACAAATTATAAACAATTTCACTATAAAACAAGTGAATTTATTGTAAATCTATACGAACATGTTTTAAACGAAGAGAGCATTCTAAAGAAATTTCAAAAGGTTCTTAACCAGCCGCGTAATTAAAAAAACTTATCTCTACAAACTGAACGCAAAAAAAAACGAAATTAGAGCGTCTTTTGCTCTATAGGGTCTTTATTGTGATTAAGACCGGAAATT…	laminin subunit beta-1, transcript variant X2
LOC111690180	0.671022	59.22	0.000337197	mRNA	3700	GAAAAACTTTTTTTAAAACGAAAGATTTTAATTTTCTTTATTATAAAAACTAACAAAGTGTTTAATATAACAATAAATAAAGAGAACAAATAAGTTTTTAAATTTTATAAAAATAAATGAAAAAGTTAATAATCTTAAAGGAAATTAAGATAACAAAAAAAAAAAAAACAAGGAAGGCGTGTTCTTCTCTTTTAACCAACAACAACAACGTTGAATTGCAAGAAAAGTGGAAAAAGAAGAAAGCATAAAAAAACCACTTTAATAATAACAAAAACAAAACTAAAAGAGAAAAAAGAAGATTTTGGAGTAATTGTTTGTTGTTGTCGTTGCTATATTGCAATTTCTTGTTCTTGTTACAAATTTATAAGGAAAAAAATAGAGAATACAAACTATAACGAA…	serine-rich adhesin for platelets, transcript variant X5
LOC111680404	0.670415	59.153	7.14686e-06	mRNA	6460	AGTGAGTTAAACGTTAATGTTAAATGGTTGAAGAACGCTTCAATATAGTGCGGCGGTAGTTGAAGTAATAAAGAAAAAATCAAAATAAATATTAAAAAAAAAAAAACACTCAAAATAAAGTATTTATATGTTGTAACTTTAGATGTGTTTTTGAAAAAAATATGCTGTGCCAGTGTATGTTTGTGTGTGGTGGCTTTTTTAAAAGAAACTATTTATTATGATCAGTAAGGGGCCCAGGAATTACTTTAAATTACTATTAACACAATTTTTGTGAAAAACGTTTTTTTTTACACAAAAACACATGATCCCCATTCAACTGCTTTACACTCAACTATACAAATTATAAACAATTTCACTATAAAACAAGTGAATTTATTGTAAATCTATACGAACATGTTT…	laminin subunit beta-1, transcript variant X1
LOC124419365	0.669941	59.1008	0.00775267	mRNA	1188	TTTGTTTATCTTTTAGATACTGATGTCAAGACTGTCAAATCTATTGCTGAAAATTTTACAATTTTGAAAAAATTATATAAACAATAACAACAACAACAACAATTCCATCCAATTGAAAACGTCAATATTAAACTTTATATACAAAACTCAACATAAAACAATAGAAATATTATTGAAAAATATCTATTTTATGGTCGACTTATTAAATAAACATTGTTTTTGTTGTTGCCACACAAAAACAAACAATAATATTATTATTAGAATAACAAATCATATATACAACATACAATAATACAACTACATACATCACTACCTACATGATACATATTTACTAAACGATTGTTCGTTGTCTTTGTAAATTATTATTATTATTAATAATAATATTGACTAAACAATAAA…	tyrosine-protein phosphatase non-receptor type 4-like
LOC111689648	0.668747	58.9691	9.46482e-10	mRNA	9845	TTATTAATTGTCGACACAGTTCTCTGCCATACAAGCAAAAGAAAATTTTCATACTCGCTCACGTAAAATATAAAAAATATAAATTTTAATAGAAAAAAATATAATTAATACAATAAAAATATTAAATATAAGTTAATAAAGTATTTGCGTGTGTTAAGTGCAAAAATTAAAGCGTGGAAAATGTGTATTTGCTGAAAAAAAAAAATGATTTAGAAAAGTGTATTATGTCTTTTTCGGCTGAGGTCGCCATTTTTAATTTTTCTGTATTAAATTACCTCAAAAAAGAAAAAGCATGAAAAAAAAGAAGAAATTTTCAAAGAAAATTGTTACAGAAATTAAAGCAGCAAAAGTATTGAAATATAATAAAAAGAAATAAAAGTGTTTTCGTAAAGAGTTTTT…	serine-rich adhesin for platelets, transcript variant X1
LOC111680005	0.668603	58.9533	8.61813e-06	mRNA	1941	AAATTTAGTTCTCTCTGAAACACTAGCAAGATCGGTTGTTTTTTAAAAAGAAGAAAAATTATTATACACAAAAGAAAAAAATCTTAAAAAAATGTGTCATTGGTTTTATCATCTTATAGTTGGCATAGTTTTATTTTATATAAATAGTGTTAAAGCTGATTTCAAATATAATGTCAGTCTGGCACAAATGCATACCTGTCGCCACTATAGTATACCTAATAATCGGGGTTATAGTTATGCGGATTTTTTTCATATACCCCAATTAAATAATAATAAATTGGCCAAAACGGAACTGTTACATTTGAAATTTTATGTAATGACCGCTAGAGATGCTCATATTTTATTAGCGGTTAATGATCGTCCCAAATTAATGGATCGTGTATATGAAATTGTCATTGG…	neuronal acetylcholine receptor subunit beta-4, transcript variant X1
LOC111689648	0.66797	58.8836	9.94409e-10	mRNA	9746	TACTGTTTTTTTTGCATAACTTTCTTAGTGGTGGTGAGTGAGGTGCTCACTCATGAGTTGTTTTTGCTCTTGTTGTTGCTTTTGTTAATACAGTAAGTTTTTTTTTTCCTGTAGACCAACTTAGTAGAAACAGAGCCAGAGCCTGAAGATTTTTTCCACATTTTTTTCTTTTGTTTGTATCTTATGAAATTTTGGTTCAGGAAATGCCTTCAAATGAAATTGAGCTAAAACAAGGTGGGCAAACTGTTTGTGAATGAAACAAATTTTGTATAATTTGGTTAAAAGATAAAAATAAAAAACAATTGAAAAATTAAAAAAAAAACAGTGCGTAGAAAAACAAGTCTGTTGGAGATTTGGTGGGCATGTTGTCTTTTAAAGAATTCAAAGCCACAGTTTGTA…	serine-rich adhesin for platelets, transcript variant X2
LOC111690180	0.666823	58.7573	0.000383441	mRNA	3909	GAAAAACTTTTTTTAAAACGAAAGATTTTAATTTTCTTTATTATAAAAACTAACAAAGTGTTTAATATAACAATAAATAAAGAGAACAAATAAGTTTTTAAATTTTATAAAAATAAATGAAAAAGTTAATAATCTTAAAGGAAATTAAGATAACAAAAAAAAAAAAAACAAGGAAGGCGTGTTCTTCTCTTTTAACCAACAACAACAACGTTGAATTGCAAGAAAAGTGGAAAAAGGTGTGAAATGTGAAAATCAATAACAAAGTAAAATACACGTTAAATGGTGAAAATTGATGAAAAATAACAAAAAAAAAAATACAAAATATTATAGTATATTTAAGAAGTAAATTAAAAGAAAGTGCAGTGTAAGTTTAGTTGTTGCTGCAGCAAGAAAATCTTA…	serine-rich adhesin for platelets, transcript variant X1
LOC111690180	0.666823	58.7573	0.000383441	mRNA	3906	GAAAAACTTTTTTTAAAACGAAAGATTTTAATTTTCTTTATTATAAAAACTAACAAAGTGTTTAATATAACAATAAATAAAGAGAACAAATAAGTTTTTAAATTTTATAAAAATAAATGAAAAAGTTAATAATCTTAAAGGAAATTAAGATAACAAAAAAAAAAAAAACAAGGAAGGCGTGTTCTTCTCTTTTAACCAACAACAACAACGTTGAATTGCAAGAAAAGTGGAAAAAGGTGTGAAATGTGAAAATCAATAACAAAGTAAAATACACGTTAAATGGTGAAAATTGATGAAAAATAACAAAAAAAAAAATACAAAATATTATAGTATATTTAAGAAGTAAATTAAAAGAAAGTGCAGTGTAAGTTTAGTTGTTGCTGCAGCAAGAAAATCTTA…	serine-rich adhesin for platelets, transcript variant X2
LOC111690180	0.666823	58.7573	0.000383441	mRNA	3828	GAAAAACTTTTTTTAAAACGAAAGATTTTAATTTTCTTTATTATAAAAACTAACAAAGTGTTTAATATAACAATAAATAAAGAGAACAAATAAGTTTTTAAATTTTATAAAAATAAATGAAAAAGTTAATAATCTTAAAGGAAATTAAGATAACAAAAAAAAAAAAAACAAGGAAGGCGTGTTCTTCTCTTTTAACCAACAACAACAACGTTGAATTGCAAGAAAAGTGGAAAAAGGTGTGAAATGTGAAAATCAATAACAAAGTAAAATACACGTTAAATGGTGAAAATTGATGAAAAATAACAAAAAAAAAAATACAAAATATTATAGTATATTTAAGAAGTAAATTAAAAGAAAGTGCAGTAAGAAAGCATAAAAAAACCACTTTAATAATAACAA…	serine-rich adhesin for platelets, transcript variant X3
LOC111690180	0.666823	58.7573	0.000383441	mRNA	3825	GAAAAACTTTTTTTAAAACGAAAGATTTTAATTTTCTTTATTATAAAAACTAACAAAGTGTTTAATATAACAATAAATAAAGAGAACAAATAAGTTTTTAAATTTTATAAAAATAAATGAAAAAGTTAATAATCTTAAAGGAAATTAAGATAACAAAAAAAAAAAAAACAAGGAAGGCGTGTTCTTCTCTTTTAACCAACAACAACAACGTTGAATTGCAAGAAAAGTGGAAAAAGGTGTGAAATGTGAAAATCAATAACAAAGTAAAATACACGTTAAATGGTGAAAATTGATGAAAAATAACAAAAAAAAAAATACAAAATATTATAGTATATTTAAGAAGTAAATTAAAAGAAAGTGCAGTAAAGCATAAAAAAACCACTTTAATAATAACAAAAA…	serine-rich adhesin for platelets, transcript variant X4
LOC111683326	0.665659	58.6293	1.65363e-07	mRNA	2656	TTTTATAGATTTAGATTTGTGTGCGCGTTTATACAATTATGTAGCGAACGGATAAATGTAATCGTCGTCTCATTGTACGTTGTTCTACAATTACGTTGCCGAGTTTAAGAGCGCAATAAATAAATATATAAAACAATATACATGCACGTAAACTTAAGAAAATATCCGACGGAAATTACTTATGAATTATTTTAATACTTCAAATAGAGCAATAAGACAAAAAGTTTATTCGATAATAATATATTATTCCTGTTCGTATATAATTATTGATGAAAATAGATAGAAATGAAAAAGGAAAGATAATAAATATTGATAGTGCTTGGTGTTTTAATTCACAGTGCATATTTAAAATCAAATAATCAAAATCCAAATAAAGAAGTGTTTTGAATGTATAAAGAC…	fork head domain-containing protein FD4-like
LOC111684848	0.665409	58.6018	8.61813e-06	mRNA	2157	ACAGTTCAGTTCGGTTTGACTGAGTACGAGTTTTGATATTATTTTATAATTCGGTAACGTCTTCTTTCTAAGTTAAACTTTTGCATGACTGTTAGTCGATCGCGTAAACATAAGCGTATCGGACGGAAATCGCTTAACTTGATCTTTGGTTAAAAATTAAATAAAACCAAAGAAATTACACACAATAGAAATAACAAAAGTTTATAAACTTAAATTAAAAAAAAAAAAATAAAGAAGGAAAAAGAAAATATAAAATTAACTAATAACAAAACAAATTGAATTCAATCATATAGAAATTGTTAAAAAAAGTGGAAATAAAATAATAATTATAAAAAAAAATAAATGTGCATTTTGTACAAAAAATATAAAGTATTCAAAAGCCATAGCAAAACAAAATAT…	carboxypeptidase B
LOC111686418	0.66468	58.5217	1.54274e-08	mRNA	1516	AATATCAATTAGTTCCGTTACAGTGCTCCGAACAAAAGGATGTTTAATTTGAAAATATTAAATTTAATAAGTTTTATATTGTTGATGGCATATTTGCCTAGTATACAAAGTGATTGTGTTATACAATATCCCACAGACGAAGATACTTTACCGAAATATGAAAAAAATATTGGCAAATATAAAATACGTGTACCCTACAATGGAAATCCTATAAAATTATATGATGGTGAAACAATACATGTATATTGTGATACATTTTTAAATTCCATCAACTATCAGATAAAAGAAAGATCTCCTACATATGATTATCATTATGGCTATAGGGAAGTTGTTGTTGATAAATCAATTTTAAATAAAACTTCAATTACTTTAAAATGTCGTAAGAACAAGTTAGTTTAT…	uncharacterized LOC111686418
LOC111684118	0.661515	58.1743	0.00808896	misc_RNA	3459	CAGGGCTCTAATAGAGCGAACGAACGAATCATGGATCACAGTGTTGTAGTAGCGGATGAAATTAAATTGAATTCTATTAAACAAATTTATACATAAATTAAGAAAAAGTGAATTACAATACTTCTACTTTAAACAAAATAAAAAAAATAATATAAAAAAAAACAGAAAAGTCCCTAGTAAAAGCGAAAAAAGACGGTGCCCTTTGAAGGCAAAAAGAAAAAATTTACTGTGTGTATGTTTGTATATGAAAAAAGGTGGTGTGTAAAAGAGAAAAAGAAAAAGTAAAGCAAATAAAATAATAAAAGAAAAAAAATTATAGAAAATCTATTCAAATGCTTAATTAAAGCAAATCTAAAAAATGTGGAAATTCAATAGATATTTTACAACAACACAGCATTA…	palmitoyltransferase ZDHHC8, transcript variant X2	Transferase
LOC111675081	0.657454	57.7296	0.00228854	ncRNA	1463	CCCTCTTGAAGTAAATCTCTTTTTTGTCAACAATAAGTAAAAAATTTCACAATAAAACAAATTAAATGCTTTATATTAAAAAAAATCTATAATTCTACGTATTTCTTTTAACCGTAAAATTTTTGTAGACGGCCTTCTGTTTATCTATCTGAGTATTTCCGCTTTTACCCCATATACAGTAGTTATCAAGCTATTATAAGTTTTTTAATTTGATGTACATTAATTTATTAGGTAAATTTTAAAATTAAAAAGAAGGACACGGTAATGCGATGTGCTATAAGTCCACGAATCCGGTTAGCTATTACTTTGCGGTATTTAGCATCAGGAGATTCTTTTAGATCTTTGGAATTTCTTAGCCACGTTTCCAGAAAAACCATAAGCCAGTTTGTGCCTGAAGTA…	uncharacterized LOC111675081
LOC111688315	0.656531	57.6288	4.28918e-07	mRNA	4731	TTCAAGATCAGTAGCAGTTTAAAACGCGAGCACAACACTTGGACTTATTTGAAAATACGGAAATTTTAAAAACTGTGGTTTTAAATAATATGTATATAAAAAGAAACAACAAAAAATATATAAGAAAACTTTATCATTAAATATATTATAATAAATTGGACATTTAAAAAAAAAAGATAATCAGACAACCAATACTGCAACAATTAAACCCCGATCTTTGAAAAAGTTTATATAAAATGAAATATTAAAAGCGGAAAGTGTTTTTATTTCAATATCATAAGTTTTAAAACGTTCTAAACGGTTTTAAAAACTATAATAAAATCTTAAAAAAAAAACAAAACCAAGTTTTCAGACAAAATTATAAAATGAAGCGCTTTAAGTGCTCAGTATTAGTGTATC…	uncharacterized LOC111688315
LOC111689641	0.653782	57.3288	0.00807984	mRNA	2573	ATCAAAGGATGAAAATTATCTTGATTTATAAGATTTACAAACAATTATGCTGATAACTTGAAAATTTGCTTGTTTATTTACTGGTGTACATTATTTGCAGTCTAATGTATATTGGCCAACAAACATGAATGTTTAAAACTTCAAATGCCATCACTTCAAAACAACAATATAAACCACCGATAAATAGGACCAACCAACAACAAAAACTTTTCCATACATTTTATAGATGAAAATAAATTCCATTTTCCTACTTTATAACTATTATTGCTGCTGCTGTTGTTGTGGTTATTTAGGCTACTGATACTATTAAAGTTGTATAAAGTAGTTCTGTATAAAATATCGAACTGCCCAGTTATGGCCACTTGTTTTGCTCCAAAATAGGCAATTATATTTACATCA…	GTP-binding protein Rhes, transcript variant X1
LOC111690244	0.648945	56.8021	0.000212163	mRNA	2399	TCAAGTTTTTTTTTAATATTCAATTCGCAAACGGAAATAACACACGTATCACACTCTATTGTGAGCAAAAAAGAAAAGCAGTAAAAGGGGCAAAATGTTAATATTTCTAAATCAAGAATTATATCGATATGCTGTTGCATTGATTGGCATTACCATTGTAATCGGAAGTAGATGTCTGTGTATTCAAGCTACCCACGATGGAACAGATAACAGCAACAACTACTTGAATCTAATTGATGCAACCTTTGCATCAGCAACCGCAACTAATGAATTCTCGAATAAAGAGGATAATGAAGTATTTACTAGCACTACAGATGCTACTGCAGTTGGTGAAAATCCTGATAAATTTACTCCCTACTTGAATATTTCTCAGTATCCTGGAGAACTATGCAATCGTGT…	laccase-2-like
LOC111687179	0.648777	56.7838	0.0115319	mRNA	1465	TATCGAACGGGGTGTAAATTATTGCGGATAGAAAAAAGAAATACGATTAAACATAAAACGAATTTCCAACAAAAAATTTTAATTAGCAAATTAACAAGTGTAAATGTTAATTTTACCTAAAATAATTACACAATATTTAAGATTTGCAATAAATATTTAAATTTGTATGCAAAATTATTAGTTCTAACTAAAAGAGAAAGTGAAAAAAATACAATTTTTGTGTAAATTTTTTTCATTTATTAAAGAAGAAGAGTGAAAAAATAGCGGAAAAGATAAAGAGAAATAAAAGTGTGTCTCGCCTGAGTGGAAAATGTAATGGGAGTAGTTGTGTGAGTGCGTATTTGTGTGTATGTTTCTTAAAAACAAAAAGAATTATAAAAAAGCAAATAAGAAAAAAAT…	uncharacterized protein DDB_G0283357-like, transcript variant X1
LOC111683756	0.648765	56.7826	1.36912e-10	mRNA	7549	TGTTTCGTTCAGTGCGTTTTTGCATTTCGTACGTGAAGGTTGTGTTTTCCGCTTAGGAAACGCTCGTTCAGACTTTTGTGGAAATCAGTTGAAAGAAAAATAAACAAAGAAATAAATTAAATACTCTACAATAAAGTGTTTTTTTTTTGATGATTATTAAACAAATAAAAAATGTACATATTTTGAAAAGAAATCTACAAAAGAAGTAGAGTTGTAAATTATATGTGTGAATGACCATTTAACACAGAAAATAATGCAATTTTAAGAAAATTTTCAAAAAAAGTGGCAAGTAAATTGGAAGTTAAAGAAAAATTCTGTTTCGTAGCATATAAAATTTATGCATACCTGGTGCGCGATAGTGGTGCATCACAATTCATTTTATGTATATATACAACAACA…	high affinity cGMP-specific 3',5'-cyclic phosphodiesterase 9A	Esterase
LOC124419768	0.648746	56.7805	0.0115019	ncRNA	1078	GGATGCTGCAGATTCTGGTGGAATATTGGAATGTGGCTAAAGTTAGCTATTGGGTGGCAACAACTACAACAACAACAGTAGAAAATCAAATGAGAGCAGTGAAGATAAATGAGAACAGATAAGCAGATAAAACGGTTCTGACAAGGACGGCTGGCTGCTGTGAGTGACAGGATTCGTGACGACAGTTTGTTGCAGAAATGGGTTTTCTGTCCGCCGGTATTTCAGTCCGTCGGTATTTCTGTCCGTCGGTATTTCAGTCCGTCGGTATTTCAGTCCGTTCGGATAATTCTGTTAAATATCAAACACCTTATAAAAGAAAATCTTTTAAATAATTTTTTTTTGTATATCAATATGTTTTTCAACATAAGATCAAACGCAAGTCAACCTAGGCTTGAGCTC…	uncharacterized LOC124419768
LOC124418472	0.646607	56.5482	0.0115129	mRNA	662	GTTGAAGCGGTTGGAATTATGGAGGGATAATATAATTAGTCCACCTATAACGAAAGAATTTCTTTGTAATTTAGCTCAATATCAAGCTAAACAATTGGACTCTCTTAAATTGGTAGATTGTTCATCATTTGATGAGGAAAAGGCCTCGTTGGTAGCTCAATTGGAAAATTTAAAAATTTTACATTGCATCTGTAATCCCTGTGATGAGGCAATAATGGAAACATTTTCCAATTTAAGTAAATTGGAAGAACTTTATATAAATAATTCCTACTTTATAACCAATCATTCAGTTTTACAACTTTTAAGCAAAAGTCCTAGAGTTAAACGTCTTAATTTAAAATCTTGTGGCTTAATAACCGCAGATCTCATAGTCAATCTTCTCTACTTGCTAAAGCAACA…	uncharacterized LOC124418472
LOC124420078	0.646144	56.4979	1.5659e-05	mRNA	1513	TTTCAAAGCCAAACGTTTAAAACTAAATTTTATGAATTTTTAAATATTAAGTTTCAAATTTAAAATTTTAAAGGACCAACTCAGCACTTTAGGATTACGCACATAATCAAGTTTATTTTGGAAAAATTTTAAAAACAAAAATCAAGAAAATCTGCACGAAAACTTTAAACGAAACTTTGTAGACTAAGCACACAACTCGAAAAACTCTACACAAAATAAGTCAACAACTATACTCCAGATATTGCAAGTAAATACTAGACAAAGGAAAGAAACTAAACTTTAGCAACTTAAGAAAGTTTAACGTCAAAATCAAAAGAACGAAAGCTTTTAAGTTGAGTTTTAAGTTTTTTTTTTTGCTTTACGTCGACATACGTCAACAGCAAGAAGAAAATAAAATAT…	echinoderm microtubule-associated protein-like CG42247
LOC124418716	0.645836	56.4646	0.010266	mRNA	>1326	TTTTGTGTGACATATAGATAAAAAAGATGGTCGTGCTGCCTGGTTCGCTGTACTTGATAGTCAAATGACAATAACATTACGAGGCTGGATGCAAACTTAGCTCAGTTTAAACTAAGCACTACAGTCTGGCCAACAACAACAGCAAAAACAAATGCTAGAAAAAAGAAATAGTTGCAACAGCTAAAAAAAATAGTAGCAGTAGTAGTTTTGTGTATGTGTGTTTGACGGCATTGGAAAGTCTTTTTAACTAAAATGTTGCACTCCTCTGTGCAGGAGCAGAACCAGCATGGAAATAACAATAACAACCACAACAACAATAATAACAACAACCATAACCACACAACGACAACAACACCATCAATGACTTCAGCAAATAGCACAAATTTGAATGCCAATGCT…	uncharacterized protein DDB_G0271670-like
LOC111684043	0.645375	56.4146	0.0120864	mRNA	5326	ATATATAACTGTTTTGTTAAAAAATTTTAATAAATAAATACTAAAATGTTTTAAGTGTTTTTGTTGCAAATAAAATATAAGAATTTTTTTTGAAATATTGATTTTTTTTAAAACATGAAATGTGCCAATAATCGTAATTTACCATTAACCTCTAAAGTAGTTAAAAACAAAAATCGTGTTAATACTAATAGCAGCAATAATTCGTTATTAACAAATGCTGCCAATATGAAAATCACCAAAGCTATAGCAAATTCTAAACAAAATCGTAAATTAACAAATAAAGGATTAACTTCATTGACAACAACAACAGCAGCAGCAAGTCAGTCATTATTAAATAATCTACAACAATACCAACAAACACCACAGCAGCAGCAACAACAACAACAGCAAACGATCTAT…	box A-binding factor, transcript variant X2
LOC111691051	0.645285	56.4048	0.002075	mRNA	1803	GGTTAGAGGAGGGAAAAGTAAAATGTAAAACTTCAGGAAGTCATCCATTAAAAAAACCCAAAATCAAATACCAAAGAATATATTAATAATAAGTATAATATAAATGTGATATCGTCAATATTAGTTACAAAAAAATATTGACAATAATAATAAATAAACATAAACCAACAACTAAAATCTAAAAACTAGACTTAAGAAGTAAGACTAATAAGTTGTAACTGAAACTCTAGCACTAGCCAAACTTAAACAGCAATCAATCAATCAATCCGCAACGCCTTCATCAACACCTTCAAAACTCCTGCAAAACGCGAATCACAGCAACAGCAGCCAAATGTCATCAAACAGTTTAATAAATGGTAGATCTCTATTACATGAAGGTGCTCGTTCAAATCGTCGTTC…	glycoprotein-N-acetylgalactosamine 3-beta-galactosyltransferase 1, transcript variant X2	Transferase
LOC111674787	0.643929	56.2579	0.00152181	mRNA	>1476	TGTGATACAAATAGTATTTTCATTACGGAGTTATTAACTTACAACACGGCTTTTACGTCGTGGCCAATTAAATCAACTGTTTTGGCACTTATCTCCAACGAATCTTTTGCAGTCAATGAAACTGTTACAACGATTGCACTCAATAATGCACATTTGGCCTTTGCGAACTTGACCCAAAGTAACATTACTGCGCATACTACAATTGCAGCAACATACTCTATCCCCACTCTTTTACTATCACCATCAACAACATTTCCAACTGCAACTAGTAGCAGCACCATCTCCAGCAATGTCACCCAACAACGTCAGTCTACGCGCAGCAATGCATTTGAGGTACCCATATGGTTGATTCTGTGTTACAGTGTAATATTACTTTGCGCCATTGTAGGCAACCTGTTG…	cholecystokinin receptor type A-like
LOC111687000	0.642296	56.0811	0.000403095	mRNA	5878	CAGATAGGAAAAAATATGTTAAACTTTTATAAAAAATACACTGTGAGAGTATGAGATAAATAGTTTGTATGTGTGTTGATAAGGGAGAAAGAGCGAGAGATACAGAAAGAGTATAAAATACGGCAGAAAAGTGAATACTCACTTAGCACACAATAAACACATTTACTGGACATATTAAAATGATGATAGATGGATAAATTATTTTTATTTAATATGTTTCATTTTTCTGTCTTAATTACACCTGCACTTGTTGTTTTACTTTTTTCAATATGGGAATGTCTGTGTATAAGTTTGTGTTTGAGTAAGTGTGCGAATATATATTTTTTTGATGATTGCGAATGAGTGTATATGAGTGTACTAAGCCTGCAATACACAAAAAAAAACGATTGTTATTTATAG…	protein pangolin, isoforms A/H/I/S, transcript variant X4
LOC111684528	0.641675	56.014	1.0555e-05	mRNA	1224	ACTTGAAATATATAATAATATAGAATTTTTCCTATAAAAGATCTGCAATTATTATTTACAATCATCAGTTGACATTCTCGTCTTCAAGTGTCCACTTTTAAATAATTTCATTTCGTAGTTGTTTAAAATATTAAAAAAAAATAAAAAAGATGTCTTACAAAGTTGAACCTCTTCCCGACTCTCATGCTGAATTAGGCGAAGGTCCTCACTGGGATGTTGCCACCCAAAATTTGTACTTCGTTGACATTAATGCCGGCAAGTTGTTGCGTTACAACTACAATGAAAATAAAGTGTACAAGGCAAAGATTGAAGGCGAGGATTTAGCTGGTTTTGTGGTACCCGTCGAAGGCACTACCGATCAATTTGCTGTCGGTTCTGGTCGTCGTGTAGTCATTGTAC…	regucalcin
LOC111680005	0.640307	55.8661	2.11778e-05	mRNA	1814	AAATTTAGTTCTCTCTGAAACACTAGCAAGATCGGTTGTTTTTTAAAAAGAAGAAAAATTATTATACACAAAAGAAAAAAATCTTAAAAAAATGTGTCATTGGTTTTATCATCTTATAGTTGGCATAGTTTTATTTTATATAAATAGTGTTAAAGCTGATTTCAAATATAATGTCAGTCTGGCACAAATGCATACCTGTCGCCACTATAGTATACCTAATAATCGGGGTTATAGTTATGCGGATTTTTTTCATATACCCCAATTAAATAATAATAAATTGGCCAAAACGGAACTGTTACATTTGAAATTTTATGTAATGACCGCTAGAGATGCTCATATTTTATTAGCGGTTAATGATCGTCCCAAATTAATGGATCGTGTATATGAAATTGATGCCAG…	neuronal acetylcholine receptor subunit beta-4, transcript variant X2
LOC111681577	0.640094	55.8431	0.00141503	mRNA	2665	TCGGTGCAACTTAAAGCTGTGTTTTGTGTATTGAACATTTAAACAAGAAATTAAATAACTTTTACTCAAAAGAAATAAAGAAAAGCCGACGGCATTATTAAAAAAAATAAAAATATTACGATTACCTACCGAAAATAATCATTGTGAAATTAGTTTAATCCATATTTTGTTTAGAAAATTCCATGATAAACGTGTATGTATTTAGTTCGTAATATGGCTACGGATTCAAATCCTACTACGACGACAACAACCAAAAAAAGCGAACGTGTTAAACCAGTGGAAACATTGGTTTTAGCAAATATTGCCTTGAAAGCTGAACAAAAACGTTTAAATGGAGAAGGTGGCGTTGGCCGCAAAGAAGATGAACGCATTACAAGTGCGGTTATGAAAGTGTTAGAA…	transcription factor Sox-9
LOC111688606	0.639412	55.7694	0.0118215	mRNA	702	ATGGACGTTGCCATGTTAGACAATGAATTGAATTTCCGTTCAAAAATCGATGTTAGCGATTACCACCAACTAGAGGAGTTAAACAAAAATGTCTCCCAAGATCTCGGTAATGTAACAATTTTAATAAATAATGCTGCCATTTTAACGTTATCTTCTATGTTGAACCCATCACCCGAGGAAATACAAAGAATGATAAATGTTAATTTCACCAGTATTTGTTTTGCTCAACAAATATTTTTGCCCAAAATGAAAGAATTAAATAATGGACATATTGTCAATATATGCTCCAGTTCGGCTCTCTTCACCTCACCCTTTTTCAATATTTATGCCGGTACTAAGGCAGCCGTACGTTCTATAACTTCAGCTTTACGTATTGAAATAATGAATGAATTCAAAAAT…	short-chain dehydrogenase/reductase 3-like
LOC111685082	0.639214	55.7481	1.06795e-15	mRNA	2078	GACCAATTTTAGTTTGTTTTTTATTAATAAATTTAAAGAAATTTTTTAAGTTTTTGTTTTAAATAAATTGAAAATTTAACAATAATTTACAAAATGTTTACCACACCAAGAAAACAAAAACAACATAGCATGGATGCTAAAGAATACCACAATTCTCCCCAGCACAAGAGTCTAATAAATATTAACACAAACACCCCTATACCAACAACATCGTCAACCACCACCACCACCAATATCACGAACCCAATAGTATTTGAAAATGGCACTATGTTTGGTGCCATCTCCCCTGATACAACCAACAATTCGGCTAAATTAAGCGTAACATCATCGGATAATACAACAACATATCTAACAATACCGGAAATAGTGATTAGTGCTAGCTCTAGCTCAAATACTCTC…	uncharacterized LOC111685082
LOC111691068	0.636245	55.4279	3.48138e-08	mRNA	1525	GTAAAAAATCAAATTTTATACAAAGAAATCTCTTTTTATTCTCAATAAACCCCGCAACCTATTTTAAAAATAAATAAAAACAAAGATCGCAACTCTAGACCACTATGAATCATTTTAGGGGTTATTTCTGTTTGTTGTATGTTTATTGTTTGCCTGTTGATCATAAAACTGAAATTCAAACCCTTGTTCTAGTTTACACAGTCATTACATTTTGAGTGTGTGTGTATAAGAGTTTTCTCTTATAATCCTCTTACAACATGCTTTGTTTTAGTTCTAAACTCAGTTTGTGTTGTAGAGTATGCAAAGAAACATCATTTTGGACGCTAAGAAATGTTTTCAAAACTACTAGAAAAATTCTTGGTGATTATTATATTTTCTACTATCTTCTTGACCTTGATT…	plancitoxin-1
LOC111687000	0.635461	55.3434	0.000433945	mRNA	5885	ACAGATAGGAAAAAATATGTTAAACTTTTATAAAAAATACACTGTGAGAGTATGAGATAAATAGTTTGTATGTGTGTTGATAAGGGAGAAAGAGCGAGAGATACAGAAAGAGTATAAAATACGGCAGAAAAGTGAATACTCACTTAGCACACAATAAACACATTTACTGGACATATTAAAATGATGATAGATGGATAAATTATTTTTATTTAATATGTTTCATTTTTCTGTCTTAATTACACCTGCACTTGTTGTTTTACTTTTTTCAATATGGGAATGTCTGTGTATAAGTTTGTGTTTGAGTAAGTGTGCGAATATATATTTTTTTGATGATTGCGAATGAGTGTATATGAGTGTACTAAGCCTGCAATACACAAAAAAAAACGATTGTTATTTATA…	protein pangolin, isoforms A/H/I/S, transcript variant X3
LOC111685345	0.635067	55.301	2.29542e-11	mRNA	3574	AATTACCTGAAATACTGATGGCGCCACAAAATCAAACAATTAAAGTCGGTAAAAGCTTTGTATTGGAATGTGATGCGGATGGTAATCCGATACCAACCATAACGTGGCAATTTAATGGTGAAGCAATTGTGGCCAACGAGCATCTGGTGTTGGAAAATGAAAATACGGAATTGATAGTAAATAAAGCTCAGGAATCTGATACAGGCATCTACACCTGCATTGCAGAAAATGAAAATGGTCATGCGACAGCCGCTGCCACGATAACCGTGGAAAGAACACATAGTGCACCACATTTGCTTATAGAACCATACGATCTGGAAGCTTTCACTGGCACATCCATTGAGTTGCCCTGTAAAGCAGACGAAAGCGAAGGCATACAGATAACTTGGCGCAAGGATG…	peroxidasin
LOC111677272	0.629171	54.6676	0.0119741	mRNA	1187	CACAGTGAATTGATACAAAAAAAAAATAAAAATCCAACAACAATATACAATCAGCTATATATAAATTTTATACTTAAAAATAAATTAATAATAAATAAAACAACAGAAAAAAAAATAAAAAAGAAATGGGCAAATTACTGAGTTTATTGGCACGTGATGACTCAAACTGTTGCACAGCCAAGTCCTACGATGTCTTTTTGGATTTTGAAAATGCAGCACCCACGGAAACAGAACGTGAAATATATGAAGAGGTAGAGCGAGTACTCAAAGAATCAGAAGCTGTTTTAGAAGAGATACAAGTCTATAAGGGTGCTGGTAAAGAAATTCGCGAAGCTATTGCAGATCCTTCACTACAGGAAAAAGCCTGGTCTGCTGTCCTGCCTTTAGTTATAAAATTAA…	CYFIP-related Rac1 interactor B
LOC111684043	0.627216	54.4582	0.015453	mRNA	5373	TAATATATAACTGTTTTGTTAAAAAATTTTAATAAATAAATACTAAAATGTTTTAAGTGTTTTTGTTGCAAATAAAATATAAGAATTTTTTTTGAAATATTGATTTTTTTTAAAACATGAAATGTGCCAATAATCGTAATTTACCATTAACCTCTAAAGTAGTTAAAAACAAAAATCGTGTTAATACTAATAGCAGCAATAATTCGTTATTAACAAATGCTGCCAATATGAAAATCACCAAAGCTATAGCAAATTCTAAACAAAATCGTAAATTAACAAATAAAGGATTAACTTCATTGACAACAACAACAGCAGCAGCAAGTCAGTCATTATTAAATAATCTACAACAATACCAACAAACACCACAGCAGCAGCAACAACAACAACAGCAAACGATCT…	box A-binding factor, transcript variant X1
LOC111689560	0.626285	54.3585	1.02383e-09	mRNA	1002	CTATTTTGAGATTTTAAAATCTACAAAATAATGTATAAACAGTTCATAGTCTCCTGTCTAGTGATTGCTTTGCAAATAGTCAAAGCACAACAACAACAGTATACTACACCAGTGCCAATTCTAAAACAGATCGATAGACAAAATTCCGATGGTTCTTACACGTACGGATATGAAGCGGCAGATAAAAGTTTTAAAATTGAAACGAAATATCCCAATGGGGAGGTGTATGGTAAATATGGCTATGTCGACGATCAGGGGAATGTACGAGAAATAGAGTATGGAGCCACAAAAAGAGGTTTTGAGCCGGCAGGCAGTGATATAAATGTCCCACCACCTACTTTAACCAATAGTAAGGCTACACCTTTGGGTCCCAATGAAATAGACGATGGCCAGTATCGT…	extensin
LOC111687000	0.624192	54.1347	0.000756191	mRNA	5885	GATAGGAAAAAATATGTTAAACTTTTATAAAAAATACACTGTGAGAGTATGAGATAAATAGTTTGTATGTGTGTTGATAAGGGAGAAAGAGCGAGAGATACAGAAAGAGTATAAAATACGGCAGAAAAGTGAATACTCACTTAGCACACAATAAACACATTTACTGGACATATTAAAATGATGATAGATGGATAAATTATTTTTATTTAATATGTTTCATTTTTCTGTCTTAATTACACCTGCACTTGTTGTTTTACTTTTTTCAATATGGGAATGTCTGTGTATAAGTTTGTGTTTGAGTAAGTGTGCGAATATATATTTTTTTGATGATTGCGAATGAGTGTATATGAGTGTACTAAGCCTGCAATACACAAAAAAAAACGATTGTTATTTATAGAA…	protein pangolin, isoforms A/H/I/S, transcript variant X2
LOC111679996	0.623118	54.0201	0.00671814	mRNA	1077	TGGTAGAGCAAGCAAGTATGGAACGTTGGCAAAATAAGGTAGCTGTGATAACGGGTGCCGGTTCAGGCATAGGTGCTGCCACTTCTAAAGTTCTCGTGGAAGAAGGCATGATTGTTGTAGGTTTTGACATACGTTTGGATAGTATGGAAACTAAAGTTAAGCCAACAATGGCTGCTGATAAACAGCACAATTTCCATTATTACAAATGTAATGTGGGAGACGAGGAGAGTGTTAAGGAGGCTTTTAAATGGGTGGAAGAGCAATTTGGTGGCGTAGATGTTTTAATTAATAATGCTGGTCTTTTAAGAACAAGCAGTATATTGGCTGGGAACAATTCACAAGATCTTAAAGATATCATTAATGTTAATGTAATGGGTGTTGCCTGATGTACACGAGAAG…	farnesol dehydrogenase-like
LOC111687000	0.622358	53.9389	0.000767432	mRNA	5890	ATAGGAAAAAATATGTTAAACTTTTATAAAAAATACACTGTGAGAGTATGAGATAAATAGTTTGTATGTGTGTTGATAAGGGAGAAAGAGCGAGAGATACAGAAAGAGTATAAAATACGGCAGAAAAGTGAATACTCACTTAGCACACAATAAACACATTTACTGGACATATTAAAATGATGATAGATGGATAAATTATTTTTATTTAATATGTTTCATTTTTCTGTCTTAATTACACCTGCACTTGTTGTTTTACTTTTTTCAATATGGGAATGTCTGTGTATAAGTTTGTGTTTGAGTAAGTGTGCGAATATATATTTTTTTGATGATTGCGAATGAGTGTATATGAGTGTACTAAGCCTGCAATACACAAAAAAAAACGATTGTTATTTATAGAAA…	protein pangolin, isoforms A/H/I/S, transcript variant X1
LOC111683568	0.620719	53.7641	0.00143645	mRNA	3033	ATGTTTCTTTACAGCAAATTGGGTTTTACTAAAGTCAAGGCACCCAACAGTCATAACCGGAAACGTTTGGCCATTGAATCACGACGTCATGCTTCACCAGATGATTCACACATGTTTATTATAAAATTACCGCCAAATATGTATTATTACACCAATCCTAAACCATCTACGTCTGGCACTGCAACAGTCTCGTCAACCTCATCGGCAACATCTCCAAATTCTATTGCCTCATCGGTGGATAAAAAAAATTCTTTAGTACCTCATGTACTTAAGGATGATACAAGTTTAACTAAGGATGCTAACGGAAAAAAGGTCTCATTCCCATTTAATTCGAATGGTAAACCAGGACGTATCTATCATTGGAATTTACCGGTCATTAAAAAAATGCTCGAAGATAAA…	uncharacterized LOC111683568
LOC111688631	0.620632	53.7548	2.97108e-07	mRNA	1535	GTTTCAGCTATTGTCCTTCAGAACGACCAGTACAATATGAAATCCCTTCTCAAATGGTCTCTACTCATATTACAATTAAGCATTATAGCCTGCGCCGCTGGAGAAGCAAGTTCGCCCTATTGTTATAATAACATAACAGAAATCACGTACAAATTGGTTACCAAAACTCGCATCATAACTGTTAAATCCAAAGGTTTTTTTAAAAAATTAACAAACAAAAAAGAAACCCAACTTGAAATTTATGAAGAGGAACAACCAGTTCACAAGTTCAAGGTAGAACGTACTTGTTGTGATGGCTATAAGTTGACGGAATTAGATTTATGTGAACCACAGTGCGTGGAAAATGGATGTCCACAATTTTCGAAATGTGTAGAACCCGAAGTGTGTGAGTGTTTAAAC…	delta-like protein C
LOC111684033	0.620358	53.7257	2.32682e-05	mRNA	1206	TTTTATTTCGTTGGAATTAAGTGGTCAAGACATTTTAAGAATGTCTTTTAAATATATAATTTTTCTCTTATTTAATTTGGATTTATATCAAATTGGGAGTTGTAAAGATGGCTGCCCCGATAATCAACAATTACACAAACAAATCTATGAAATCAAAAATATGTTTAATGATATAAATATAGAAGAGCTTACGCTAAGCGGGAATAACGCGCCATGTAAACCTATGAAAACCATATTTGACATACGTTTTGATTCCCTGCCTAAAAATTGTAAAACAGATCGCATACCCCGTACATGTGCAGAAGCTACAGAATGTACTTGCTCCACCGGTATCTATAATATTACAAATCCCATTGATAAGGAAGTAAATTTGACAGTTTTTTGTGATATGAACAACTA…	angiopoietin-related protein 2-like
LOC111686238	0.61675	53.3417	0.0162435	mRNA	2809	TTCCGTTTTAAAAAAACAAAATTGAAGTGTGTGTGTGTGTGATTTAAGCAAATGAAATAAAACATAAATAAATCTAAAGAAATAATAACAATTTTTTGCTGGAACAACAAAATGTACCGTTAAAAAGTTTAAAATTTATTGATGTTGCTGGCTGTTCATGAAAGCTACAACATCAACAACATTATCAACAGCAGCAGCAGCTGTTTGACATAACCTGCATTTTTTGCCTTTAATCATCACCAACAACATCATCATCATCGTTATCCTTGCAGGCTTCTTAAGCGTTTTAACCGAAAAGTCAAATACTCACACAAACACACATAATATCTTACACTCCTGCTGTGTGTTTTCAAGTGTATCTGTGTTAGTTTGAGAGTCCTTCTCAAAATTTATAAGGTT…	streptococcal hemagglutinin-like
LOC111686851	0.614811	53.1357	3.29965e-05	mRNA	8040	TTCGTTTTTCTTATTTCATTTTTAGATATGAACAAGGGTTCACCTATTGATTATAAAAGTGGTTCGGCTTGTTCGACACCCACCAAGGATACGTTAAAAGGTTACGAACGTTCGGCTAATAATTGTTTGGGTCCAGTGCTTCCGCCCCGCAGTGTTATGAGCGGCATACCTCCCCATCATTATTCGGCACCCATGAATTTTCGCAAAGATTTAGCTGCACGCTGTTCGGCTAAATGTGTGGCCATTGTAGCGGTATCGGTATTTGTGGCCATGTGTGTTTTGTTAATATTTTTAACAGGATTTGGTGTTCTTCATTGGTCTCCCTCTGCCCCCTGTACAGTTCTAGTCGGCAATGAGGCCTCTGAGGTAACCGCCGCCAAAAGTACTAATACCGATCTC…	teneurin-m, transcript variant X4
LOC111686851	0.614811	53.1357	3.29965e-05	mRNA	8067	TTCGTTTTTCTTATTTCATTTTTAGATATGAACAAGGGTTCACCTATTGATTATAAAAGTGGTTCGGCTTGTTCGACACCCACCAAGGATACGTTAAAAGGTTACGAACGTTCGGCTAATAATTGTTTGGGTCCAGTGCTTCCGCCCCGCAGTGTTATGAGCGGCATACCTCCCCATCATTATTCGGCACCCATGAATTTTCGCAAAGATTTAGCTGCACGCTGTTCGGCTAAATGTGTGGCCATTGTAGCGGTATCGGTATTTGTGGCCATGTGTGTTTTGTTAATATTTTTAACAGGATTTGGTGTTCTTCATTGGTCTCCCTCTGCCCCCTGTACAGTTCTAGTCGGCAATGAGGCCTCTGAGGTAACCGCCGCCAAAAGTACTAATACCGATCTC…	teneurin-m, transcript variant X3
LOC111686834	0.614161	53.0668	6.87238e-07	mRNA	946	AGCAAATCAAAACATTCGTTTAGTGACTGTTGAACAGAACACTAGTGACTTAATTATCAAGTGATTTTCTTAATTTTTCTATAAATTATAACCGCAAATATGCGTTTGGGATCTACCGTACCAAATTTCAAGGCCGAAACTACTAAGGGCCCCATTCAGTTCTATGATTGGCAAGGAGATTCTTGGGTAGTTTTATTCTCTCACCCTTCTGATTTCACACCCGTCTGCACCACCGAATTGGGTCGTATTGCTGTACATGCTCCCGAATTCGCTAAACGTAATGCCAAATGTTTGGCTCATTCCGTCGATGATTTGAATTCACACGTTGACTGGGTCAATGACATTAAATCCTACTGTTTGGATATTCCCGGAGACTTCCCTTATCCCATTATTGCCGAT…	peroxiredoxin-6-like
LOC111686851	0.61238	52.878	1.84608e-05	mRNA	10137	TTCGTTTTTCTTATTTCATTTTTAGATATGAACAAGGGTTCACCTATTGATTATAAAAGTGGTTCGGCTTGTTCGACACCCACCAAGGATACGTTAAAAGGTTACGAACGTTCGGCTAATAATTGTTTGGGTCCAGTGCTTCCGCCCCGCAGTGTTATGAGCGGCATACCTCCCCATCATTATTCGGCACCCATGAATTTTCGCAAAGATTTAGCTGCACGCTGTTCGGCTAAATGTGTGGCCATTGTAGCGGTATCGGTATTTGTGGCCATGTGTGTTTTGTTAATATTTTTAACAGGATTTGGTGTTCTTCATTGGTCTCCCTCTGCCCCCTGTACAGTTCTAGTCGGCAATGAGGCCTCTGAGGTAACCGCCGCCAAAAGTACTAATACCGATCTC…	teneurin-m, transcript variant X2
LOC111686851	0.61238	52.878	1.84608e-05	mRNA	10164	TTCGTTTTTCTTATTTCATTTTTAGATATGAACAAGGGTTCACCTATTGATTATAAAAGTGGTTCGGCTTGTTCGACACCCACCAAGGATACGTTAAAAGGTTACGAACGTTCGGCTAATAATTGTTTGGGTCCAGTGCTTCCGCCCCGCAGTGTTATGAGCGGCATACCTCCCCATCATTATTCGGCACCCATGAATTTTCGCAAAGATTTAGCTGCACGCTGTTCGGCTAAATGTGTGGCCATTGTAGCGGTATCGGTATTTGTGGCCATGTGTGTTTTGTTAATATTTTTAACAGGATTTGGTGTTCTTCATTGGTCTCCCTCTGCCCCCTGTACAGTTCTAGTCGGCAATGAGGCCTCTGAGGTAACCGCCGCCAAAAGTACTAATACCGATCTC…	teneurin-m, transcript variant X1
LOC111689641	0.611188	52.7516	0.0159809	mRNA	2547	CAGATTTACAACATATTTCATTGAACATGAAATTCTATGGACATACATACATATATTGTGTACATTATTTGCAGTCTAATGTATATTGGCCAACAAACATGAATGTTTAAAACTTCAAATGCCATCACTTCAAAACAACAATATAAACCACCGATAAATAGGACCAACCAACAACAAAAACTTTTCCATACATTTTATAGATGAAAATAAATTCCATTTTCCTACTTTATAACTATTATTGCTGCTGCTGTTGTTGTGGTTATTTAGGCTACTGATACTATTAAAGTTGTATAAAGTAGTTCTGTATAAAATATCGAACTGCCCAGTTATGGCCACTTGTTTTGCTCCAAAATAGGCAATTATATTTACATCACAACACAACACATCACATTGGAAAAC…	GTP-binding protein Rhes, transcript variant X2
LOC111686851	0.609943	52.6199	5.2752e-05	mRNA	7371	TTCGTTTTTCTTATTTCATTTTTAGATATGAACAAGGGTTCACCTATTGATTATAAAAGTGGTTCGGCTTGTTCGACACCCACCAAGGATACGTTAAAAGGTTACGAACGTTCGGCTAATAATTGTTTGGGTCCAGTGCTTCCGCCCCGCAGTGTTATGAGCGGCATACCTCCCCATCATTATTCGGCACCCATGAATTTTCGCAAAGATTTAGCTGCACGCTGTTCGGCTAAATGTGTGGCCATTGTAGCGGTATCGGTATTTGTGGCCATGTGTGTTTTGTTAATATTTTTAACAGGATTTGGTGTTCTTCATTGGTCTCCCTCTGCCCCCTGTACAGTTCTAGTCGGCAATGAGGCCTCTGAGGTAACCGCCGCCAAAAGTACTAATACCGATCTC…	teneurin-m, transcript variant X5
LOC111690856	0.608058	52.4206	5.0229e-06	mRNA	2941	ATCAGTTTCACTTGTTCAACTGTAGCAGAAACATGGATCGGAAGTATATTAAGACAAAATTAATAAAAATATTTTTTGTGTTGTCTTTACTATTGCAACAATGTTGGGGTCAACAAAACTTTAATGAATATGATGATTATGACGATCAAGGAAATTTTAATGATCAGCATCCTTTAGATACTCGTCTAAACTACGATGCGTCACAGCCTCGTCTTCAGTCGCACAATAACTATGACTTGTATGAAAGAAAAATAAATAATCAAGATGCTCAACATTATGGTGAAGAATCTATTCATCGCACACCTCAAACGAACTATGAAGAACAACAATACTCCGCTGAACCTCAACATCCTAGAGTGTATCAACCACGACCAGAACAACATCCACCTCCTCCCCAAG…	glutactin
LOC111677146	0.606644	52.2713	2.04428e-09	mRNA	4767	ATTTCAAATAGTGTTATCAAGTGTTAAAATATAAAATTAAATTTTTCTTTAATTAATAATTAATTGCCACAAAATTAAAAAAAAATTGAGAAATTTAAAAAAAAATTTAAAACAAATTACTTAATGATATATACACAACCTTAATCTCTGTTTTAAATTGACAAGACAACATTGTTAATTAATTAATGCTTATATTCCTTTAAATCGCCACTGACAACGCAAAAAGTTCTGTTGCAACATTTTCCAAACGCTTTTAGAGCAGCAGTGTACCTACTCTACATCTGTTAATAAAGTGGTTACCAAACAAAAACTGGACCAAACAAAAGTCTCCTCATCACAATGTGTAACTGACATGGCGGAAGGTTGCGAAGAAACCGAGAGCAATAGTAGCAATCGTAA…	serine-rich adhesin for platelets, transcript variant X3
LOC124420203	0.604364	52.0308	0.0164849	mRNA	1557	ATGGTTGGGTTAACGAAGACATCATGGAGTATAACAGTGCATATCAACATTAGCGAGTATATAACAGCCATGAATTCCTTGAGCGAAGCAATGATGTCCCTCGGCAAGCTGGAAACTAAAGAAGCAGTGTTCCAGTCATCATCGTACCAGAATTTGCAGACTCTGTATGAAAGAATAGAGAAGAGGTATGATATGATAGTGACCTCCGCACCGAAAAGACAAAAAAGATCATTCTTGCCATTTGTGGTTGGTGTATTTCATTCTCTGTTTGGATTGATGGACGAAGAACATGCCGAAGAAGTGTCCAAGAAGATAAAAGAAAACGCTGCGAAAGACGAATATTTGCTGAACATTGTTAGAAATTTATCTTCAGCTCAAGATATGACAATGGAAATCATA…	uncharacterized LOC124420203
LOC124419292	0.604224	52.0161	0.0126224	mRNA	1625	AATCACTGAAAAACAATTAATAAATTAAAGAAAATCTGAAAAGCAAACATATTTCTAATAAATTTACATAAAAATCAAAAGAAATTTCATAGGAAATAAAACACATTACGTGATGTAAAAAAATATGGTGCAACATAACATCTATACAGTGAAGTGAGAAAAAGAAAAAACAACATAAAAAAATTTTGTGATGATGAAAAAAAAACGAGACACAACGGGTGGCGACTACAGTAAAAATTGTATAAAAAATTAGAGAAATATTTTATTGAAAAGTAATAAATTATATAAAATTAAATTATTTGCAAAGTGTAAATGAAAAATTGTGTTAAATATTTTGGGTGTTTTTATGTTTTTGTTGAACTTTAAAAACACAGAATCAACAGTGAGTGAGTGTTTTAT…	SH2B adapter protein 1-like
LOC111688819	0.602271	51.8104	0.0206045	ncRNA	3013	CAAAAAAAGTTTCCTAGTGTGAACCAGGTCAAAGCAAAGTTTATCCAAAGCGGAATGATAATTTAACAACATTTTTAACCCGAAAATTTAGCCGATGCTTTAAGTCTCTTGATCTTCTCCAAGTTGTTTAATGTCTGTTCAGTTTATACACTTAATTTTACTTATCAATGAAAATAATAGTGATAATAAAGATCATTCATTACAGATAAGACTGTCGATAGTAAAAAAAAAATTGAGAGACAATGACTCATACATATACAATTGTCCAATTCACAATCGATGTCGTATCATTGTAACGTTGTATGTCATAAAAATTTTTCAAATAAAATTTTTTTAAACAAAAACAATTCAATAATAAAAAATTACGACATACTACGATACAACTGTACAACACCGATT…	uncharacterized LOC111688819
LOC111687707	0.601931	51.7747	5.97005e-06	mRNA	3874	ATTATGTGTGTTTTTATAAAGATTACAACATTTTATTGTAAAATAGAAAATAAACAATAATAAAAGTAAACAAATAAACTTAAAACAAAACTCCAGTACAAATATTAAAAGAAACGCAAAATAAAATGGCTACAATAAATGTAACAGCCGGAGCAACTGCAGCACCGGAAGAAACCCTGTCCAAAGATGAAGTAGATTTTGTTAAAGTCTCTCACAATAATAACAACAATCATAATCTTAATAACAATATAAATAATTTAACACACAACATCATCAACAACAACAAAGTGCCAAAAACAACAACCAACAATCAACAACAACAAAACAATAACAGTCAAAAACCAAAGGAACGTTTAACAATATTTGGTTTTAGCAAAAAATCCAAATCATTAGATGAAC…	uncharacterized LOC111687707
LOC111689541	0.598739	51.4392	0.000924878	mRNA	1888	AAATTTAAATAAAGTCTAGCATAAACAGCTGTTGACTTTTTGGCTGGTGACACAAGCAGCAATTAGACATTAGTTCGTCAATTAAACCGCATTAAAAACATAGAAATCAACATGAACAATTTGTCGGATACCCCTGTACCGGATCCTGGCTCTGGTGCTGATAAAAAAGAAGCCAAACAATCAAGTGCTTTAAAGAAAACCAGCCGCTATCGTAGTCGTTCATTGTCTGCTTCATCCACCGATTCATTTTCATCTGCCTCCTACACAGGCAGCAGTTCGGATGATGGTGATGATGTACCACCACGAGAAAAAGTCCAAAAGAACTCTAAAGGTTGTTCTGATTTTTGTGTACGTAACATTAATCAAAATGCCTTTGGCCGGCGTGAAATTGAAATTGCC…	adenosylhomocysteinase-like 1
LOC111677239	0.595034	51.0508	1.04519e-06	mRNA	3593	TATATATAAAAAAACCTACTATTTTTGTACAAAAAAGAGATAAAGTGTTTCATTCAAGGATAAAAAATATAACACGTGGACTATTAAACCAAGAAGATATACTCTGCAGGATAAAAAAAGAAAATAAAACTAAAATACCAAGAAGTGGAACGTAGAAAAAACAGCAACCAGATGTTTTTCAACGCACCAGCTTTGCCACTGACGAACAGTAGTTAATGTCGTATTATATATATAAGTAAAAGGATTTTCCATTTATATACTTATAACAGCACCAGCGAGAGCAGCAGCAATGACATCATTTATAACGGAAAAAATCAAAATATTCTTAAATAAAACATCAGCAAAAATCACATAATTCTGTATATCGCATTATATTATTTTTCATTTGCTGTGATTTAT…	tyrosine-protein kinase Src64B, transcript variant X3
LOC111682428	0.593566	50.8972	0.0198051	ncRNA	474	TTTCTGTTTGCAATTTGTCATTAAGTTAGTCGGTCGTGAGACTTTGGTGCGAGTGGGTCGTTTTTAAAGTTATAAACGGAGTGTGTTATTTTTTAATTTTATACTTTAAAGTATAAAAAAAGAATTGTTTCTTATATTTGCAATTTTCATTGCCGTGCAAAAATAAGACAATTTCTTTTACAAGAGGATTTAAATAATAAAATCAAAAGAAAAAAAGAAAATCTAAACGCTAAAAGAAAAAACCACAAAAAAAGTTACGTCAAACATTTGGATTTTTATAAAATCAAAAAAAGGTAAGTGAAGCAAATTAAAACCAAAGAACACATGTCTTTTGGTAACCAAGAAAAAAAATATTCAATAGAAATTAATTTGCAAAAAAGGACGTGTGGAAAAATCATA…	uncharacterized LOC111682428
LOC111691051	0.592739	50.8107	0.00731623	mRNA	2169	AACTGCAGCAGTTGCTGCGTGTATGTTCAAATAAACGGAGTGGTGTGGCAACAACGACGGCTGTTGTTGTTGAAGTGAAAAAAAATATATTGAAAAAAAAAGAAAGAATTAAAATTACAAAAAGGATAAGAAATAAAAGTTATCAGAAAAGAAAATTTATATTGAATGGAAAAGTTTAATAAATTATAAAAAGTTATTAAGAAATATTAAGTGTTTTGAAAGAAATTACATGAAATAAATTAAAACGAAAAAAAATTCTTCAAATTTTCTATATAAATGCTGCCCGAGTTTAAAGGGGGAAAAATGTGCAAAAAATCAATGTGACTAAATAAAAGAAGAAAAAAGAGAAAAAAATCCTTGTCTGTTTTTAACCACATGCAAAAAAAAAATGTAAAACTT…	glycoprotein-N-acetylgalactosamine 3-beta-galactosyltransferase 1, transcript variant X1	Transferase
LOC111691051	0.591618	50.6936	0.00733769	mRNA	2148	AACTGCAGCAGTTGCTGCGTGTATGTTCAAATAAACGGAGTGGTGTGGCAACAACGACGGCTGTTGTTGTTGAAGTGAAAAAAAATATATTGAAAAAAAAAGAAAGAATTAAAATTACAAAAAGGATAAGAAATAAAAGTTATCAGAAAAGAAAATTTATATTGAATGGAAAAGTTTAATAAATTATAAAAAGTTATTAAGAAATATTAAGTGTTTTGAAAGAAATTACATGAAATAAATTAAAACGAAAAAAAATTCTTCAAATTTTCTATATAAATGCTGCCCGAGTTTAAAGGGGGAAAAATGTGCAAAAAATCAATGTGACTAAATAAAAGAAGAAAAAAGAGAAAAAAATCCTTGTCTGTTTTTAACCACATGCAAAAAAAAAATGTAAAACTT…	glycoprotein-N-acetylgalactosamine 3-beta-galactosyltransferase 1, transcript variant X3	Transferase
LOC124421334	0.589624	50.4855	0.0188364	mRNA	2047	CATGACATAAAGTTATTCCTTCACGATTTTGTTAAAGAAATGAAGAATTTGATTAAGTCTGGATTTAAATTCGAAACATACAATATTAAAATAAAAATTCGAGCATTTCTGTGTGATGCGCTTGCCCAATCATTTGTATGTGTGGTAAAAGGTCATAATGCTTTGAATGGATGTAATAAGTGTGATCAAATAGGTAAAAGTGTCATGAAAGTTACCACTTTTTTAACATCTGTTGGAAAATTACGATCTGATGAAGATTTTCGTCAAAGAATTGATCAAATTTTTATCATAAATCTTTTTTAAATAGGGAAATGTCTTTAGAGTCGATAGGTATAAAGATGATAACTCAATTCCCCTTAGATGTTATGCTCCTTATCGATTTAGGAGTGACGAAAAAAA…	uncharacterized LOC124421334, transcript variantX2
LOC111681920	0.5891	50.4308	0.0192533	mRNA	>656	CTTTCAATTTACAAAATCACCTAATTTGTTAAAATTTTCTTTTCTCTCTCTATCTCTTTTAGAAAAAAGTGGAACCTTGGAAACTTTATACCATGGTTACCGGTCTACTATCCATAGATTTAATTATTCTACTAGCCTGGCAAATCTTTGATCCTTTACAAAGAATATTAGAAACATTTCCTTTAGAAGATCCTCTATCAACGACTGATGATATTAAAATACGTCCAGAGTTGGAGCATTGTGAGAGTGAAAAGAATTCCATGTGGTTGGGCCTTGTTTATGGTTACAAAGGTTTAATATTGGTCTTTGGCCTTTTTCTGGCTTATGAAACGCGCTCTATAAAAGTTAAACAAATAAACGATTCGCGTTATGTGGGCATGAGCATTTATAATGTTGTGG…	gamma-aminobutyric acid type B receptor subunit 1
LOC111677239	0.587855	50.301	1.3633e-06	mRNA	3606	AAATAACAAAGAAAATTTAATTAAATAAATGGATTAATTTTATTGAAAATAAAAACAGCAAAGCATTCAAGGATAAAAAATATAACACGTGGACTATTAAACCAAGAAGATATACTCTGCAGGATAAAAAAAGAAAATAAAACTAAAATACCAAGAAGTGGAACGTAGAAAAAACAGCAACCAGATGTTTTTCAACGCACCAGCTTTGCCACTGACGAACAGTAGTTAATGTCGTATTATATATATAAGTAAAAGGATTTTCCATTTATATACTTATAACAGCACCAGCGAGAGCAGCAGCAATGACATCATTTATAACGGAAAAAATCAAAATATTCTTAAATAAAACATCAGCAAAAATCACATAATTCTGTATATCGCATTATATTATTTTTCATT…	tyrosine-protein kinase Src64B, transcript variant X2
LOC111686368	0.586341	50.1434	1.14499e-07	mRNA	1461	ATTTTGGCAAGAACCACAAAACTAGTTATAAACTCTTATAAGGACGAGGACTACAACAACTATAACAAAAGCGTTGTACTAGTTAAATTGTCGAACAACAAATAACCCACTACTCTTTATAAAAACCACAAACAAAAACATCCTGAACAAGAACAACAAAGAAGACGACGACAACAGCAGCACTAGAGTGAAAACAACAACTTTTTACCCACAATTTACTATCGCACATTGTTTGTTTGTTTATTTTTTGTAACAGAGAGTGTGTCTGTGTGTAAATTTTGCTTTTGTTGCGTGTAAGAGAAAATTTAACTCATTTTCCAAAATGAATCTCGTAATGGCATCCGTGCTTTTGTTAGCCATGTTGGCATTTCAACCGACATTGATTTATGGCACAAAGAA…	serine/threonine-protein kinase pakF-like
LOC111679316	0.584295	49.9306	4.58048e-11	mRNA	4073	CAATACTTTTATATTACTAGTACTTATGTAAAGAAATTTATGATGCCTCAAACAAAGTATAAATATTTTAATAAGAAAATAAAAATGATGTTGTTGCTTTTAATATTAATGTGGTCATTAATGGGGCAACATGTTTATGGTAAATCATCATCATATGATATTGGTATTGTAAATACGGCTGCTGATGCTGCTAACAGTGCTACTGCTGATGTTGCGGCAGATGATTCTGTTTATGATACTAATGGCATCAGGGACATGATACAAGAAAATATTGCAAAAATAAAAACAACAAAAACAAAGGATGCAAAGAAAGAAACATCAGAAGCAACATCAACAACCACTGAAAATAAAGGCAAGAATAACAATACCGCCACGATTTATGACCGTATTAATGAAAAC…	uncharacterized LOC111679316
LOC111678563	0.583414	49.8391	4.49484e-09	mRNA	1643	CTTGTGCAAATAATCGACAACAATTTCAGAACGTTTCAAAGTTTTGAGATGAACTCACTGTTTTAGAATAGATGTGGTGATTAAACGAATAAAAAACAAAACACAAACAAATAACAAACCTAGTGGGAGCACGTCATGTTCAGGCGTTACTACTATTCTTTGGCATGTGTTTTGCCTATTTTCTGCGTGTCAACATATCGGCCGCCATAGTTCCCATGACAGAACCCACGCCAGGACAAACCTATCATGATTGGGATTCGGGTACAAAAAGTTTAATACTTAGCAGTTTCTTTTGGGGTTATGTTGCCGCCCAAATGCCCGCCAGTATGTTGGCTAAACGTTTTGGTGGTAAAATTGTTTTGGGCGGTGCCACAGTCATCTCTTCATTTATCACTATTT…	putative inorganic phosphate cotransporter, transcript variant X3
LOC111689072	0.582846	49.7801	3.60826e-08	mRNA	11985	TTCAAATCAGTTGCACGCGAAGAGCCATCTAGTGCGGTTGGGATGGTCTCATAAAAAGAATAGAAAAAAAAAGAAAACGATTAAAAATAATATAAAAAATTAAGTGAAAATAATAAGAAAAAAATAAAAAAGGACTCTTAAGGACTTAAAAAAAACAACTTTTAGAGTTGTGAAGTGATTTTTTTTGGAGAGTTGTAGAGAGACACGTTTTTCTCACAATGGGGTCTAACCGCTTAACCCCATTGCTTTTGATATTAGCGGGCGTGGTTTTTATGATTTGCAACACAAATGCTGAACTAACACCGCCTTATTTCAATTTGGCTACCGGACGTAAAATTTATGCCACCGCCACTTGTGGCAGTGACACCGATGGACCCGAATTGTATTGTAAATTAGTGG…	laminin subunit alpha
LOC111677146	0.582092	49.7019	3.12454e-09	mRNA	4851	ATTTCAAATAGTGTTATCAAGTGTTAAAATATAAAATTAAATTTTTCTTTAATTAATAATTAATTGCCACAAAATTAAAAAAAAATTGAGAAATTTAAAAAAAAATTTAAAACAAATTACTTAATGATATATACACAACCTTAATCTCTGTTTTAAATTGACAAGACAACATTGTTAATTAATTAATGCTTATATTCCTTTAAATCGCCACTGACAACGCAAAAAGTTCTGTTGCAACATTTTCCAAACGCTTTTAGAGCAGCAGTGTACCTACTCTACATCTGTTAATAAAGTGGTTACCAAACAAAAACTGGACCAAACAAAAGTCTCCTCATCACAATGTGTAACTGACATGGCGGAAGGTTGCGAAGAAACCGAGAGCAATAGTAGCAATCGTAA…	serine-rich adhesin for platelets, transcript variant X1
LOC111678563	0.581398	49.6298	5.02928e-10	mRNA	1664	CTATAAAAAAAGAAAATATATAAATAATAAACGTATGATTAAAAACGGTATATAATTTAAAGAAGAACATGTCGAAATCAAAAATTATAGAGTCCAACAATTCGTTGGACAATTACAGTGAAAAACTAGAAAGACCAAACCTAGTGGGAGCACGTCATGTTCAGGCGTTACTACTATTCTTTGGCATGTGTTTTGCCTATTTTCTGCGTGTCAACATATCGGCCGCCATAGTTCCCATGACAGAACCCACGCCAGGACAAACCTATCATGATTGGGATTCGGGTACAAAAAGTTTAATACTTAGCAGTTTCTTTTGGGGTTATGTTGCCGCCCAAATGCCCGCCAGTATGTTGGCTAAACGTTTTGGTGGTAAAATTGTTTTGGGCGGTGCCACAGTCA…	putative inorganic phosphate cotransporter, transcript variant X2
LOC111689169	0.581184	49.6076	0.00648614	mRNA	2871	TTTTAGATACAATCTCAGCTTCAGTTTTAATTCAACAAATTTCAACAGCTTTTATGGAGTAAAATTTTTAGTTGCTCGTAAACAGCTGGCGCGTTTAGATCGCAAGAACGCTTGAATAACTTTTATAAAGCCGTGTTTAGTTGTTGTGGATTAAAAACAATTTGGATTTGCTTAATTATTTTGTTGTTGTTTATTTTTTTTTTAGTTTGTGTTTTGGAAAAACAAAAAAAAAAAAACCCTAAATGGGTGCGTTTTATAAAAGTAAAATTACTACAACAAATATACCGAAAAACAGCAACAATAATAAAACATTAAAAATAAAGTTTTTATACCAAATAAATGAGCAGATCATTAAAGTCATTAGCTAAAAGATACGAAGGTTAATTGCATAAAGCCAAA…	uncharacterized LOC111689169
LOC111674873	0.581146	49.6037	1.47789e-05	mRNA	4063	GGAAGTAATTGTGCCCATTTATGTATCATTTATTATTGGTACCAACTCGGATAATATAAACTCGTATCGCATCAGCTCTTTAGTTCAAGATATGATTTACGATACATTATTATTGTTAAATATCCAGTTAACATTCAATTAAAATGGAATATGAACGGATACAGATTCATAACAAAGAAAACATTTTGTAAAATTTATGGATCTTATAATTAAGAAATATCCAATGTATATTAACATAGCTAAATAAAAGTAAAGAATAATGAGATTCCGGTAATTACACAGTCCAACAAAAATTTAAAAATATTATAAGGAAATTTTAGATTGTTCCAAGATTTAGGTAACATTTTATTTTAACGTCGATGACATAAATAACTTTATAAATAAAGATGTCATGGCTAA…	nocturnin, transcript variant X1
LOC111687302	0.58084	49.572	0.01806	mRNA	2519	AAGGGTATAATGGGTTTGTACTGATATCATTAATTAAACAACAACTACGTATAAAATTATTTCTTTCCCACAAACCAACAAAAAAAAGAAATTCCAAAACGACAAATTATAAAACAAACATCTCACAAGTAGAATCTAGAAAATACAGAAACAGAAAAGACAAAACGTTGCCAAAGAAAAAAATTACATCAACTAAAAACAACAACAAAAGTAAACTAAATTTTGAAAAATTTAAGCAGAACAAAAAGAATTTTTTAACAATAAATAAATACTACAACAAAACATCTACGAAACTATTACAACATAATACGCTTATAAATTCTATAAAGTCAAATAGTCAGTCGAATAGACAGTTAAACAAACAAACAAACAGTCATTGCAGTCATATTAAAATAATTT…	protein Tob1, transcript variant X3
LOC124421393	0.580493	49.536	0.0281006	mRNA	669	ATAATTGAAATGTTTTTAGCAAACGTCGCTAGTTTGCTCACGAATCGCAGAAGCATCCACCTTGGAGTTCCAAAATCCAATAAGTGGAACCAAAACGTGTTAAAAATGTTTGACGACAGCCGGTTTAATCAAATGATTAGGGTGCGGCCAGAGGAATTTGTGCATATACTGAACTTGATTAAAGACGATGATGTGTTTAACACAAGTCCAAAAACAGCACAGCTTCCAATTGATATGCAGTTAAAAATCGTTCTTTATCTGTTAGGATCCTCTGGCGATGGACTTTCAACACGCAAAGTAGCTACCCTCTTTGGAGTGGGTGACGGAGGCACAATACAAAAAGTCACAAAACGTGTTTTTAAAGCAATTTTAAATTTGAAAGAAAAATTCCTAAGCTGG…	uncharacterized LOC124421393
LOC111682578	0.58009	49.4942	0.00979391	mRNA	3615	CATAAAACAAACAAAAAGTTAAAATAGAAAAAAATCAACAAAATCTTAAACAAAAATAAACTTTTTAAAACACAACAACAACAACATCTAATCATTGCACCTGAATGTTTTTTATTTAACAAAATGTCGGCCGATATAGAAATTACCAGCGTTTTGGGAACAAATGGCCAACCTTTACCTATACACGGTACCGGTTTGGGTTCCACTTGGTCAGCGCCGGTTAAACAAGAACGAGCCGATGATGCCGAAATACAAGAATTGGCCGCCAAAATGAAAGAGGCCCAAAAGGATGCCTTAGCCAAACAACAACAACAGGCCGCACAAATGGCCCTAAGACAGGCGAATGGTATGCAACCGCCAGTCACGGCCAATGGTCAAACAAATATACTAAATTATCTT…	serine-rich adhesin for platelets, transcript variant X1
LOC111677146	0.579899	49.4745	2.86501e-09	mRNA	4920	ATCTTGAAGGACTTTAAATTGGCCTTTCAACACAATGCGCTATAGAAAAATGTACCTGCCAAATTACTGTTTACACAAACAACCTGTTAAATCAACAATGAATCTATTAAATAAATTTCACAATTTCTCAGCCTCAATGATTCACAAGATTCTATGTAAAGTGTGCTTGTACTACTTGGTGTAGCGTATACAAATCTATAATTTGTGTGCTGAGAAAGACCTGAAAAGGAGACATCCATCATGACGCATGTAGACAGCTTATATTCCTTTAAATCGCCACTGACAACGCAAAAAGTTCTGTTGCAACATTTTCCAAACGCTTTTAGAGCAGCAGTGTACCTACTCTACATCTGTTAATAAAGTGGTTACCAAACAAAAACTGGACCAAACAAAAGTCTC…	serine-rich adhesin for platelets, transcript variant X2
LOC111682578	0.579806	49.4648	0.00977978	mRNA	3612	CATAAAACAAACAAAAAGTTAAAATAGAAAAAAATCAACAAAATCTTAAACAAAAATAAACTTTTTAAAACACAACAACAACAACATCTAATCATTGCACCTGAATGTTTTTTATTTAACAAAATGTCGGCCGATATAGAAATTACCAGCGTTTTGGGAACAAATGGCCAACCTTTACCTATACACGGTACCGGTTTGGGTTCCACTTGGTCAGCGCCGGTTAAACAAGAACGAGCCGATGATGCCGAAATACAAGAATTGGCCGCCAAAATGAAAGAGGCCCAAAAGGATGCCTTAGCCAAACAACAACAACAGGCCGCACAAATGGCCCTAAGACAGGCGAATGGTATGCAACCGCCAGTCACGGCCAATGGTCAAACAAATATACTAAATTATCTT…	serine-rich adhesin for platelets, transcript variant X2
LOC111679282	0.579737	49.4576	1.16951e-08	mRNA	6510	TGATCTTGAATCTTCTTCTTGTTGTTTAAGCAACCAAGTAGAAAAGTGAGTGTTTAATTCAATTAACAAGTGCATTTTCATTATTAAACAAGAATACATATTTTTTTCTCTAAAAAAAAAAGAAATACGAGTAGTCGACAATTTAGTTGTTGCAACATATTGTGTGTATTTAATTTAATTAAAAAGAAATCAAGTGAATTTTTCGTCAGCATTAAGTTTAATTTCATTTGAAAGCAACAAAATTTGGATAATTGGATTATAATACAGATACTTATCAATTTGTTTAAATATCAATTTAAAATAACAAATATCCCCATATAAATCTCAAGACTGTGAAGTAGCGAATTTGTTTGATCCTTAAAGTATGCAACAATAAATGTCGTCATCATGACAACAGAC…	protein sprint, transcript variant X1
LOC111690776	0.578402	49.3194	0.0140993	mRNA	871	ACTAACAAGTGCGTTAAATAAAAATTTTAGATTTAACTATGGATTTCTATTACTTGCCTCCCTCACCACCGTGTCGTGCCGTTGAAATGTGCGCCAAAGCTGTAGGTGTGCAACTAAATAAGAAATTGATCAATGTAGCGGCTGGCGAGCAAATGGATCCAGCTTTTACTAAAATCAATCCTCAACACACTATACCCACCATAGTAGATGGTGATTTTGTCTTGTGGGAATCTAGAGCTATACTCATTTATTTGGCTGAGAAATATGATCAATCGGGTTCCCTTTATCCCAAGGTGCCCAAAGTAAAGGCTTTGATTAATCAACGTCTTTACTTTGACATGGGTGTGTTCTTTAAGAGTTTTGTGGATTATTTTGTGCCCGTTGTTATGAAAAATCAGC…	glutathione S-transferase 1-1-like	Transferase
LOC111682335	0.577433	49.2192	7.42555e-06	mRNA	3234	CAGTTCTTCAGCAAACAACAACAACTACCACTGTAAACAAAACAACATATAAAAAATCCTTTTTTGTTACAATTTTTGCATTTATTGTTTTTTCGATTTTTATTAATTAAAATTAACCAGAAATTTAAAGGCAACAACAAATCTACGATTGTTATTACGGAATTTATTAGTTAAAAAGAAATTTTTGTAAAATTGTACATTTAAAAGAGTATTAAAAAAATTAGCAAACAGGAATTGTTTTGCTATCCATCAAGGCAAAAAAAAGACAGGCGTCTTTTTTGTGTGGCATTTTATAAATGGCAACCAATTAAAATAATTATTTTTTATCTATACCCAAACTCTAGAACAAAGGATTATTTGTGTTATTTTTATAAATTTTGTTGAATGTAAATCATTACA…	zinc finger protein 287
LOC111679132	0.57708	49.1827	1.32503e-08	mRNA	2148	ATTACAGCACAACAATATAAGAAACAACAGCAATAAAAATGAAATAAGTAAACAATAATAAAAATACTAAATTTATAATCAACACAATAAAAAAACAAAACAACAACAAAAATAACTACTCATAGTGCAAGTAAGAGTAGACAACAATAAAATCAACTATTCTTAAAACAGCATTAACAACACACAGCAGTAAACAGCAGCAACTGGACAATAAAAAATAACAAAACAACAATTGCAATGTTACGGCTGCAACAGCAGCGAAAACAATAAACTACAAAATGAAAAAGCTTAGTTTTTCTATAACAAAAATATCAAACTGTTAATATTTTTATTCTATTGTTTTAAATTACTAAAACATCGATAACAATTGCAACAGCAGTGGCTCTATACCAAAGATAA…	serine/threonine-protein kinase 32A
LOC111681488	0.575533	49.0228	0.00771013	mRNA	3278	ACAATAAAACATAAAAGCAAAAATAAAGTTAAGTAAAGCAACAAACTTTAATGCTACACTAGTCTCACATTAACAGTCGCCAAGTAACGATCTAAAAGTATAAACAGCGCTCTGATCGGACGAAAAGTGATTACAATTACACTCACTCTTCCTCTACTTTTTATTATTATTATGATTGTATTGTGTTCAATTCTGTTTTAGTCATTTTGTTCGCTAGTTGATAATAAGAATTAGATCTGAGTTAACGAATAAGAAAACAAACAAAGAAAGAATCAAACAAAAAATAAAGAATAAAATCTTGGAGAAAAAGAAACGAATTAAGAAAAGTAACAAAGAAAAAACACGTTTAAAAACGAAGACGAGAACAAAAAAGAAGAAATAAAAATAAGAACTACTCAC…	protein TIS11, transcript variant X1
LOC111679282	0.57505	48.9729	2.23474e-08	mRNA	5704	TTAGAAATATAAAAAAAATATTAAGAAAAAGAAAAACTAAAACAAAAAAACTTTAAAAATGTTTAATTAAATTAAAAGAAAAAAATTTAAAAAAAAAAACAAAAATTTAAACAACAAAACCATCAAAATGTCTAACGATATTTTAAATGATACTCTAAACTCCCGTATTACTTCCGCCACCACCACCAACAACAACAGCTCCAATGACTTTCTTAATGATAACTCCAAAGTTGAAGTTATTGTTATGAGTAAATCCGATAAAACCTTAACAAAAAATATAGATGCCAAAGATGAATCCCTAAGAAAACGCACCTCCCTTATCATAGTACCCCAAAAGGATTCACCCGATGATGATTACACCGTTAACATAACACACAACATGAGTTCTTCCACCATAGA…	protein sprint, transcript variant X3
LOC111679282	0.574913	48.9587	1.37216e-08	mRNA	6924	AAAAAAGCAACAAAAACAACATCAAGTGAAAATTGAAATAAATCCTTGTGAAAAGATGCAAAATTGAAATAAATGAAATGCAAAAAAAAAAAAAATAAAAACAAATTGAAATGAAAGTTATAGAAGAGATTGTGTAAAACAAACCAACATTTCACTACGGATACAAGAAATAAAAAAAAAATGTAAGAAAAATGATTTCAATTTGTAATCTTTAAATCATAAAAAAAGAAACCATCGCAAGCACACAAAAACATACACCTTAAAAAACAACAACAGAAAACGGACAGATTCCCAAACATTAATCCTTGGAATTGAAAAAAGACGAACAGCAAAAAAATCAGAAAAAAGTTAAGAAGAAAACAACAACCAGCTTGTTTCACATCAGCTTATTTGAATGTG…	protein sprint, transcript variant X2
LOC111682263	0.571976	48.6559	0.0145213	mRNA	1780	AAATTATTTAATACTTCCCTTAAGTCTAGAATTTCAGTCTTATTTTGACCATAGAAGTGAAAGAAAGTGTCCAGTGTTTTTTGAAAAGAAAAAATATTCAAATACTTTCTAATTAGTGTGTGATAATACAAAATTAGAATTTTAAAACAAATAAATAAAATACTTTCTAGTAAAATACTGAAAGTTTATTAAAGTGTGTCTTGGAATATTTTCTTTTTTAAAAAAACAGTTTAATTTGTAAAAGGGCGTTTTTAGAACATTATGCATATTTTATATTCGGTTGAATTTCCTATAGTTTTCAGTGGTATTGGTACAACCGGGTAAAATTATTTTCAATTATTTTAAATCAACTCCCTAACCCTCCCACAAAAAAAAAATAGTTGAATTTTGAGCCCACAA…	mitochondrial basic amino acids transporter, transcript variant X2
LOC111679282	0.571539	48.6108	4.22699e-08	mRNA	5084	GTCGCCGAATTACTTTCAAACCGAACGAATGCGTCGCTGTCGTAGTTGTCGTATCTCTAAATGTTATTATAAATATCTTGAGAAAAATATATATAAAATATAAAAGAATTTAAAATAATAATAACAAGAAGATCGCAATTGAATTCTTTAGAATTGTAAACAACAAGCGAGCATTAACCAACTAAAAAGATGTACAAGAATTAGCAATAGAAAAAGAAGAATAATTCAAAAAATTTCTAACAAACAAACGCGAAAACAACGTAAACACGAAATGTTTATCAATTTGAGTGATTAAATCGAATAAAAAAAATATATACAAATCAAGCACAAGTTTTAAAGTGTTTATATCAATTGAAAATTTGCTGCAGTTTTTTTTTATGGAATTTTATAAAATAATGA…	protein sprint, transcript variant X4
LOC111682266	0.570299	48.4832	0.0173558	mRNA	6504	CTGTTAACAATGCAAATAAATACAATGTATTGTGGCTGGTTTTTATGAGAAATAAGATTTAGTGGAGTTTAAATTTTCATATTTGTTTATTTTTGAGAAGTATGTAAAACAAGAGTTTTTAACATTTTTTCTAAAATATATAATATATTTGTGAAAAAACGCAATACTGGAAAATCACGTAATTTGATGAAAATAAATTATATTTTTATGTTTATGTCAACAAAATATAGTGGCGTTTTTTATTCGTAGAGAAATACATATTGTGTATATCATATATACTTAGTGCTTAAATTTGAAAATTTTATTGTGTGTGAATATGTTTCAAAATTCCTTTTAAGTGGAATTTTAAAAATTAAAATGAAATAAAAACGTTTAAATTAAATGTCTGGCGAAAACGAA…	plexin-B, transcript variant X11
LOC124419966	0.570177	48.4705	0.00135309	ncRNA	1228	AAACAGTTGATATTTTGTCACTGCTGATCAAACAACGTGTGTTTTTTAAACGTATTTTAAAGATTTCGTGTTTTTTAATAAATGAAAAATATATATAATTTCGTTATTTTGTGCAATTTATAATTAAGAGAAAAGAGGATAAATAAATAAAAATAAAATAAAAAATTGTTTCACAAAAGTGGATACAAAAAGAAAAGTGATTAAAATTTGTACACGCAAATTGGCGGAAGAAAAAAATTAACAAATATATTTAAAAAAAAGTCTAAAAATTTATTTCAAATAAAGTGTCTGCGTTGCAACATAAAAAAGTGTTCAACAGTAAAAATATATTTTGTGAATTAAAACACAGAAAAAAAATCTAAAAATAAATTCAATAAAAAGCAGTTGTTTCCAATGTAG…	uncharacterized LOC124419966, transcript variantX2
LOC111683195	0.569924	48.4445	0.018176	mRNA	>2538	ACGAAACTTCAACGCAAACGGTCGTTAGAAACGGAAGAAAAATTTTATAAAAAACGGTCAAACTGTGGTGCTTTGGAAAATAACAGTTACTTTTTTCTTGGAATGTGCAGAATTTAAAAAAAGATAAAAAACAACAACAAAAACCAATAATTTTTGGATATTTAAAAAAATATGTAAAAATAAAGATTTAAGAAAAAAAATACAAAATAAATACTACAAAAGAAAATTTCCTTTAAAATTAGTTGTTTTCCAAAAAGTGCTCATACGTTAAGGTGTGCTTCACTAAAATAACTATTATAGTCATATTAATCATACGCAGTGACCACCACAGAGTACGTGTTCAAGTGGCAGTTTAAGAATAATTTTTTGTGTGTTAAATAAACGTGTTTTATTAAATAA…	neuropeptide Y receptor type 2
LOC111677239	0.568149	48.262	9.69659e-06	mRNA	3803	TTTCGTCGTTCAGTCTGGTTGGTGCGGTTCGTGTGTGAAGAATTTTTTCCTCTTCAAAAAAAAAAAGATTTTTTTATATAGACGATAGTTAATTTAAAAAAAAGAAAGATAATCTATATCTATAGAGAAATTACAGAAAAAATCTAACTGTTAATTAATATTAATTAAATTAATTGATGAAAAAAAATATAAGAAAACATTAAAAGTTTCTCTTGAAAAAAAAAAAGTATTGAGCAGAGTGCGTGTGTGTGTGTGAAAAACATTCAAGGATAAAAAATATAACACGTGGACTATTAAACCAAGAAGATATACTCTGCAGGATAAAAAAAGAAAATAAAACTAAAATACCAAGAAGTGGAACGTAGAAAAAACAGCAACCAGATGTTTTTCAACGCACCA…	tyrosine-protein kinase Src64B, transcript variant X1
LOC124419966	0.567929	48.2394	0.000984057	ncRNA	1430	AGTTGATATTTTGTCACTGCTGATCAAACAACGTGTGTTTTTTAAACGTATTTTAAAGATTTCGTGTTTTTTAATAAATGAAAAATATATATAATTTCGTTATTTTGTGCAATTTATAATTAAGAGAAAAGAGGATAAATAAATAAAAATAAAATAAAAAATTGTTTCACAAAAGTGGATACAAAAAGAAAAGTGATTAAAATTTGTACACGCAAATTGGCGGAAGAAAAAAATTAACAAATATATTTAAAAAAAAGTCTAAAAATTTATTTCAAATAAAGTGTCTGCGTTGCAACATAAAAAAGTGTTCAACAGTAAAAATATATTTTGTGAATTAAAACACAGAAAAAAAATCTAAAAATAAATTCAATAAAAAGCAGTTGGTAACAAAAACATAAA…	uncharacterized LOC124419966, transcript variantX1
LOC111689536	0.566972	48.1411	0.0287867	mRNA	2844	ATGTACATGTTCTCTAAAACCCCAAGTGAGACAGCAGTAGCAAATGGAAAATGTGCTATTTATAAACAACAACTACAGCAACAACAACAACAGCAGCAGTATCAACAGCCACAACAACAACAGCAGCAGCAACAGCAGTGTGATAATAATATTGTGTATAATGACAACAACGACATTGAGCTTTATATCGATTCAAACAGTCGTAGCAGTGGTGATTTAGCTGATACAGAATTGGAGGCGAATTTACGGCATCATTCTCGCAATTTCACATTGTCTCCAGAGACAACTGATTACGATTCCAATTGTGGCGATTTAGACAGTCTTTCAAATGATATTAATTGTACCACGGACTATGGCAAATTATACACAAGTATGCCCGTTTTAGAAGATGGCCTATCA…	uncharacterized LOC111689536
LOC111678660	0.56681	48.1244	0.0284152	mRNA	2579	GTAAACAGTTTAGTCGGCGAAAGAAAGTCCAACGAAATGTTTGTACAACAAACACGCCACAAAAGCTGGGATTACGGAAAATAAAACTAAGAAACAAATTTATTCAAAAAATAAAAAAATATATATAAATTGTGGAAAAACTATAACATTTTTGGAAACGTTGTGTTACAACAGCAGCGGCAAAATGATGGCCAACAAAGAAACTTATAGAACAATAAAAAAATTGTGGTGGTTTAACTATTGCACCATGATAATAATACTCATACTACATCTAAGCATAGTCTTAGCCACGGAAACCAAAGCCGAAGGAAGCGCTCAAAATCTTACGACAGTGGATAATGAAACAACATCTGAACAACCCATAGCAGAAGCTTTAATACGCTATAGAAGACAACCACC…	adhesive plaque matrix protein
LOC111687302	0.566787	48.1222	0.0226889	mRNA	2696	TTTTTAATAATTTTAATAAAATAACGTTATTTTAAAGAAATAAAAAACGTTATAATTTGGTGTTTAGTGGATAAAAAACAAAAAAAAAAGTGTCATTGCTAACAAACAACAAAAATTCCTTTAAACAACCACAAATCACTCATACGTCTAGAGGTCCCTTATGTAGAAAAAAAAACTAAAGAAAAGAAAACGTAATAAAAAGATCATTAATTAAACAACAACTACGTATAAAATTATTTCTTTCCCACAAACCAACAAAAAAAAGAAATTCCAAAACGACAAATTATAAAACAAACATCTCACAAGTAGAATCTAGAAAATACAGAAACAGAAAAGACAAAACGTTGCCAAAGAAAAAAATTACATCAACTAAAAACAACAACAAAAGTAAACTAAATT…	protein Tob1, transcript variant X1
LOC111679684	0.566192	48.061	0.00333451	mRNA	2202	ATGTTTAGGAAAACAATTGTACTGAAATCCATCATAATTATCTTCTTAATATGGCCATGTTCAAGGACTAATGGACAAACTACACTGTTTCCCATATTTAAACAAGATGAAGCTATACGAAATGCCAAAACCAGAGAGATACTTAATTACATGAAACTATCCATAGATCCCTGTGTGGATTTCTATGAATATGCCTGTGGAAATTGGCAAAAATTTCATACACCTACAAATAAACATATTGAAACATCTAAAACTCTACTGGACTCCAAAGTCAATAAGGATTTGCATAAATTATTGGATGAGAATGTTACCATTGATGACAATTTGACATCGAAAAAAGTAAAAACTTTTTATAAATCCTGTTTGGAAGCTAAAAGAAACGAACTACAGCAACAGATT…	neprilysin-4
LOC111677519	0.565524	47.9925	0.0128449	mRNA	3843	AAAAAAATCCAAAAATCTAAAGAAAATCATTATAAACATCAACATATACAATTTCCCTCATCATTCATTCAAATAAACAACATACACAACGACAACCAACCCCATTCCATAAGAAATAAATAACAATCAGAGTTACAAAAAGGAAAAATGGCATTACTAAAACGACCCTTAACCAAGGAAACGGCGACAATTGTTGAAAATAACAACAATAATAAAGTTGACACAGAATATGAAACAGCTGTTAAACGTAAAAAACGTTGCTCACGTGATGATGACGCCAACAATAATATCACAACAACTAATGTTAGTATTAAGCAGGAAGATAAATTATCCTTGCCACAGAAGAAACGTACCATAAACTCTAATACAGAATTTGCCAAAACGAATAGTAATGAAGAT…	probable serine/threonine-protein kinase tsuA, transcript variant X2
LOC111687302	0.563772	47.8129	0.0235867	mRNA	2761	TTTTTAATAATTTTAATAAAATAACGTTATTTTAAAGAAATAAAAAACGTTATAATTTGGTGTTTAGTGGATAAAAAACAAAAAAAAAAGTGTCATTGCTAACAAACAACAAAAATTCCTTTAAACAACCACAAATCACTCATACGTCTAGAGGTCCCTTATGTAGAAAAAAAAACTAAAGAAAAGAAAACGTAATAAAAAGGTAATTTCTAAAGTGCAACAACCCTATTTATATAAGAAAAATTTTTTAAATTAATAAAATGAGTGATCATTAATTAAACAACAACTACGTATAAAATTATTTCTTTCCCACAAACCAACAAAAAAAAGAAATTCCAAAACGACAAATTATAAAACAAACATCTCACAAGTAGAATCTAGAAAATACAGAAACAGAAA…	protein Tob1, transcript variant X4
LOC124420394	0.563559	47.7911	0.0082557	ncRNA	2039	ATACTACATGATTTTCTGACAAGTATTAATATTCAGTATTGTAGTCTGAAAATACCTTAAACAAAAGATGGCTCTTATCTATAGTAAATAAAAAACGGATATATAAAAATTAAACAAATTTTTATTATTTGAAATACTTAAAAACTGCGAATAACCAAATCAATGCTTTTAAAAGTTCAACATGAAATTATGAAAGAAAAATTAAATAAAATTAACTCACAACATATACATATATTGCCACCTGAAATGCAAACGGCGACGATATATCTAAATCTTTTGCTTTTGAAATTGCTTCATCAATATCACCTACCATATAAAAGGCTATTTCTGGCATGTCGTCCATATCACCATTTAATAGCCGTTTAAATCCTTCAATGGTTTTACTAACCGGTACCATTT…	uncharacterized LOC124420394
LOC124420857	0.563508	47.7858	0.011531	misc_RNA	848	CCTTCGTGTCTACCGAGGCGACGACAAGGGACTATTGGAACAGGATGATCCCGATCCTGACCAATCCGCTGCGGATATGTCTTGCGACGAGACTGACCTTTCGCTGAGTCAATCAACTTCTAAGTTGGTTAAGGAGGGGGAAGAGTCAGTTGACGAGGACGATCTCCTTGCCTCTGACAAGGAGGACGCCAACGTCACAGTGTTGCGTATAGACAAAAAGGGAGATGGTGAGAGTAACCCTAATTAATCTCCACCACTCCAAAGCAGCCTCGGCTGCACTGTTCCTCCGAATGGGTGTAAGTGGGGAGGAGCTCGCCCTAGTCCAGGAACCCTGGATTCACCAAGAAAGGGTGAGTGGACTAGGCATGAAAAGCTTTAAGCTATTGTACGCAAAAGGAT…	uncharacterized LOC124420857, transcript variantX2
LOC111681070	0.562895	47.7231	0.0343601	mRNA	2604	ATTAGTAACTTTTTAATTAATTTATTTTACAAATGCATCATGTTTAATTTAAATTTTAAAATGAAATTCATATTAATTGTATGGATTTTATTACAATTGATTGGAAACTGTTGTTGTCGGGGTTTTTCGGTAAAACCTTTAATAAAAGACGGCACCACTAGTGCACCGCATACGCCGATTATAACGACATCGCACGAAAAGGTGAAGGAAGAATCATCCATTTTAAATCAACCACAGGCCGTCGAATATGAGGATACAAATGCAAATCATAAAAGTCATGGTTCATCTAGTTTGCTAAAAAAATGTGATCCCTGCCCGGAGGGTATATTGTGTGTGCCTCAAATACAATGTCCAGCCCATGTACGCATGAGAGACCATGAAAAACCACAAGTATGTGAT…	chorion peroxidase
LOC111677519	0.562586	47.6914	0.0135565	mRNA	3831	AAAAAAATCCAAAAATCTAAAGAAAATCATTATAAACATCAACATATACAATTTCCCTCATCATTCATTCAAATAAACAACATACACAACGACAACCAACCCCATTCCATAAGAAATAAATAACAATCAGAGTTACAAAAAGGAAAAATGGCATTACTAAAACGACCCTTAACCAAGGAAACGGCGACAATTGTTGAAAATAACAACAATAATAAAGTTGACACAGAATATGAAACAGCTGTTAAACGTAAAAAACGTTGCTCACGTGATGATGACGCCAACAATAATATCACAACAACTAATGTTAGTATTAAGCAGGAAGATAAATTATCCTTGCCACAGAAGAAACGTACCATAAACTCTAATACAGAATTTGCCAAAACGAATAGTAATGAAGAT…	probable serine/threonine-protein kinase tsuA, transcript variant X3
LOC111686288	0.562266	47.6587	0.000330568	mRNA	3607	ATAACGAGTTGAAAAGGATAAAAATTGTGAAATTATTGAAAAATTTGAGTTATTTGTAGATTGTTGTTTAATTTGTTTTACATGTTTTCTGTTTATTGGCTAGCAGTAATATTAACAAAAATTTTGTGAATTTTGTAAAAAAAAACTCTAGAAACAAAATTGTCTTGTTTATTTGTGCCATTAGTCTGCCCATTGTTGTTTGTGTGTGTTCTATATGATTTTTAAAACCAGACGTTTAAAACCAAATGTAATATGGATTGCAGTCTTGCAGATCGACGACAACCAAATTCTTCTTCGTCAACTACAGCAACAACGACAGATTATACAGCTACTCCAGCAACAGCCGCATTAAATCGTCCTCAGCATCAATATTCAATTAATCAAACACCTTCTATATTA…	amyloid beta A4 precursor protein-binding familyB member 1-interacting protein
LOC111691006	0.56204	47.6355	1.87681e-07	mRNA	1918	TTTTAGTTCAGATGTAAACATTTTATTCTAAACAAAGCAAGTAACAATATCTGTGGCCGTAATCACTGACTCAACAATTAAAAATTTAGTTTCATATTCAATGAAACAGTTGGCATTAAAGTTAAACAAATATTTTTTCATTTATTGATTTATCTATTTTATTATAAATCTAGTATCCATCTATCTTATTTCATTATAAAAAGTGAATAAATTGAAAAACTAGAATTTTTTCGTAAAAACTAAATGGAGGATCTAACACCCTTGACAAATCTTCAACAGCCTAAGAAAAAAATGACGGAAAGGCAGCCTTTGTTACAATCCGATCGACTGGACATTGAAACCCATTCTATACCACGACCCGATCTACGAAACTCACCTGACAATATGTTGGTCAGCATT…	proton-coupled amino acid transporter-like protein CG1139, transcript variant X1
LOC111686407	0.561205	47.5501	0.0259326	mRNA	1698	CTAGAATTGAACTAGAACTGAAATTGAACTGAACTAGGACCGAACTAAAACTGAAGTAAAGTTGAAGTGCAACTGAACTAGATTTTAACTAGAACTGAACTAAAACTGAACTAGAACTTAGCTTGAATTTAGGACTAGTTCTGTGTTAATGAGGCATTCTTTACTATATTTATTTTTTTAATTTTTAATATTTTTTTTTAAATCCTCTGAATATCAACATCTATGAAAGACCTTTTAGGTCTAAGCTAAATGCTTATCAATACTCTTTTACTCTCTGAATATTTTTGATTACATTGTATGTAAAAATTCAATTTTATATGATTTCAAACTTCATTATTAAGTTCGATAATATGCATGTCTGAAAATACAAAACGATAGATAAAAATTTAATCAAAGACA…	uncharacterized LOC111686407
LOC111679292	0.559332	47.3587	0.0271297	mRNA	2949	TATTTATTGGTGAACAACGGGAAGCAATACAAAAAAAATATAAGAGAACAAAAAAAATAAATAAATATAAAGAAAAAAAAAACAGAAATAAACCGACGTCAGACAATACGTCAAAATACACACACAAACACATACACTCTCAACTCCCCGATTTTGTTTTAAATACAATTTTATTTTGCTACTAAAAGTATTTTTCTAATCTTTATCAAAAAAAAAAATTATATATATTTTAGAAAATTAATAATTGATAATAAACCCCCGAAATAAGGAAAATTAAATACAATAATTAAACACAAAAGTAAAGAAAAATTAAAGAAATTGTGTTGAAAAAACGTTAAAATTATATTGGCTGCTTCTGCAGCGCTTAAAAAAAGTGTATTTTTATTTAACAAAAAATAA…	protein kinase 4, transcript variant X2
LOC124419623	0.557248	47.146	0.0210446	mRNA	2561	GTCACAGGTCTTTGGCCTTTGTAAATGTCTACAACTTTTTGTAGGCTATGGCATTTTCTAAAGCGAGTGAAAATGGAAAAATTAAAATAAATTTTAAAACCATTAAAAATGTTGAAAAGTGAATAATAATTGATATAAAAAACAAATAAAAAGCTATTAGACAATTAAAAAAAGGTCAAAAAACTTGCGAATAATTTATAAAATTACTATAAAAACTTTGCTTTGTGAAAAAACAAGGAAGCAATAGAATATTACGCATGCAGAAAAAACTTTCATAAAGGACTAAACAAAAATTAAACTGTGAGTTGAAGAATAAAGGCTTGCAGGCTTTAAATGTATTAAAAGTGTTGCCGGTTTAGTGCTTTATCATTTTTTTTTAACGATTTTTAACATATGAAT…	putative Polycomb group protein ASXL2
LOC111687565	0.556867	47.1071	1.64051e-07	mRNA	6249	TGGACGTCCTCGTTAGCGGTTGGTTAAAGTGCAAGAAAACGGGTATTTTCGAAAAAATATTAATTTTAACACGGCTAGTAAAAAAAAAAGAGAAATAGAATAAAAAAAGTAAAAATTATTTACAAAATATAAAATTTTTATTATTTAATTGGAAAAGAGTTTAAAGAACCTTTAAGTGTTTTTTTTTCAATATTTGGGGCATTTAATTACCAAATTGAAGTCATAAATAAAAGGAAGACCTAAAAAACACAAAAAGTGCAATATACTCAAAATACAAAAAAATTAAAACTCAGCAAGTATTAAGCAAAAAAAAAAAAACCAAAAAAAATTAACACATGTTTTCTTGGAAATAGAAAAAAGTGAAGTGCAGATAATTTAAACGGAAATAATAACTAAAAT…	laminin subunit gamma-1, transcript variant X1
LOC111687565	0.5564	47.0595	1.68359e-07	mRNA	6116	TGGACGTCCTCGTTAGCGGTTGGTTAAAGTGCAAGAAAACGGGTATTTTCGAAAAAATATTAATTTTAACACGGCTAGTAAAAAAAAAAGAGAAATAGAATAAAAAAAGTAAAAATTATTTACAAAATATAAAATTTTTATTATTTAATTGGAAAAGAGTTTAAAGAACCTTTAAGTGTTTTTTTTTCAATATTTGGGGCATTTAATTACCAAATTGAAGTCATAAATAAAAGGAAGACCTAAAAAACACAAAAAGTGCAATATACTCAAAATACAAAAAAATTAAAACTCAGCAAGTATTAAGCAAAAAAAAAAAAACCAAAAAAAATTAACACATGTTTTCTTGGAAATAGAAAAAAGTGAAGTGCAGATAATTTAAACGGAAATAATAACTAAAAT…	laminin subunit gamma-1, transcript variant X4
LOC111678563	0.556313	47.0507	6.07827e-10	mRNA	1719	AATAAATAAAAAATAGTTTAATTGCTATTGTTACTAAACCAATATAAAAATAGTTTAATTAAAAATATTACACTTATGGTTAATTTTACTGCACATTTAATCACCGAAAGAACACCACTTTTATATGCAAAATGCGCGTATAAAGTGGTGGTAACGGAGTCGCAAGATAAACAGGATTTAAAAATATATACAAACCTAGTGGGAGCACGTCATGTTCAGGCGTTACTACTATTCTTTGGCATGTGTTTTGCCTATTTTCTGCGTGTCAACATATCGGCCGCCATAGTTCCCATGACAGAACCCACGCCAGGACAAACCTATCATGATTGGGATTCGGGTACAAAAAGTTTAATACTTAGCAGTTTCTTTTGGGGTTATGTTGCCGCCCAAATGCCCGCC…	putative inorganic phosphate cotransporter, transcript variant X1
LOC111687565	0.55624	47.0432	1.71312e-07	mRNA	6012	TGGACGTCCTCGTTAGCGGTTGGTTAAAGTGCAAGAAAACGGGTATTTTCGAAAAAATATTAATTTTAACACGGCTAGTAAAAAAAAAAGAGAAATAGAATAAAAAAAGTAAAAATTATTTACAAAATATAAAATTTTTATTATTTAATTGGAAAAGAGTTTAAAGAACCTTTAAGTGTTTTTTTTTCAATATTTGGGGCATTTAATTACCAAATTGAAGTCATAAATAAAAGGAAGACCTAAAAAACACAAAAAGTGCAATATACTCAAAATACAAAAAAATTAAAACTCAGCAAGTATTAAGCAAAAAAAAAAAAACCAAAAAAAATTAACACATGTTTTCTTGGAAATAGAAAAAAGTGAAGTGCAGATAATTTAAACGGAAATAATAACTAAAAT…	laminin subunit gamma-1, transcript variant X3
LOC111682927	0.556196	47.0387	4.46803e-14	mRNA	4828	GGAAACTAGTCGTTTTTAAACATTAAGCAAAGCAACAACTAATGGATTTTGTGGTGCGAAAGTTTTTTTCATAAAAACAAAAATAAGATTTGTTAAACAAAATCAAAATGTTATTTTGGAAATTTTTTATCATTTTAAGTTTTAACTCGATATGGGTGTGGGGTGAATATTGTACGCGTATTACAAGGAAACCTATACAATATACAAAAAGTAGAAATGGTGCAATTATAAAGGAGACAAAATACGAAACGAAATTGATACGCACTTGTTGCAATGGCTATCGTCCTAAAAATCAAAAATGTGTACCCCATTGTCCGAAAGGTTGTGCAAATGGTATTTGCGTGAAACCTAATATATGCGAGTGCAAAAAGGGATATAAGTTTTTCAGTGAATTTGTTA…	fibrillin-1
LOC111690180	0.555791	46.9974	0.00351869	mRNA	2222	TTTGTGCATTAAAAAATGTGTGATCATCAAGTTTCGCCACTTAATGATCTGCAACAGCAACAATCACAACCTCAACAAACCCATAGAACAACTGCCAAATTAACAAATACTACAAACACTACAACTACCACCAATAATTTAACCACAACAACCGGTGCAACAACGAGCAATGTCAAATCGTTGATTAAGAAATCGGGTAGTTCTTCATCCACTCAAAGTTCCAATCGTAAAGATAGTTTTGGTTCACGAGATTCTTTAAACGATATTCTTTCGGAAACTGGTTTGCCTACGGGCAATGTAGCTGCTCAGCGTAAATCTTTGGAAAATAAAAATTTAGATTTAACAAATGCCTCCGATGTTGCAGCTCGTTTGGCCCTTAAGAAACAACATATGCAACAA…	serine-rich adhesin for platelets, transcript variant X8
LOC111687565	0.55579	46.9974	1.79111e-07	mRNA	5680	ACGTGAGTGAGTAGAAAAAAAGATCAGTTGAGTATTGGACGTCCTCGTTAGCGGTTGGTTAAAGTGCAAGAAAACGGGTATTTTCGAAAAAATATTAATTTTAACACGGCTAGTAAAAAAAAAAGAGAAATAGAATAAAAAAATGAAAATGTGTTAAAATTAGAGAAAAGAAAACAAAATTTCCATTTTTTTTGAAAACAACGTTTTCTTGTACCGCAAAACTGTTAATTGCAGTAATTAGATACATATTCTCCCTTAGAAATCCACAATTAATATTAAAATCTGTTAAAAACAGAAAAAGATTACAAATAAAACGAACCTCAAACGACGAACAACAAAAACAACAATGAAACGCAGTAAGTGGAGCTTAAGCTTCACTCAACATTCTATACTCTCATG…	laminin subunit gamma-1, transcript variant X2
LOC111677545	0.555185	46.9357	0.0056292	mRNA	3904	AAAATACAAAAAGTAGTTGCGGAAAAATTTTCGGTGAGCAAACAGTGAAAATAAATAAATTGGAAGGCGAAAAATACTTAATAAAATTCTAGCAAGAAACTACTGTGAACAAAAAATGCTCAAAAGAAACAACAAAACGATTACATACAAATAAAGTCAAGGAAAGAACCAACTGAACAAAAAATATATATTGTCGCTGAATTAACAAAAAATAATCCGAGTTACATAAACAATAAATATAATATTCAAACAGATTATATTAAAAAAATATATACAATTTATAAATAGTTTATAGAAAGTGTCATTTAATGTGATATTATTCTAATTAATAAAAATAAATAAATAACAAATCAAAAATGTAAAATCAATGATAAAATCACAGACAACAGCAAAAACAAC…	inositol polyphosphate 5-phosphatase E, transcript variant X2
LOC111686074	0.55501	46.9179	0.000862241	mRNA	1393	ACGCTTATCATTCAACTTTAAATAGTCTTAGCGAAGAAACTAAACTTAAGAAGTGGAATCGATTTTAATTAAAATCAAAAATTTCTAATTTTTTTCGATAAAATATTAAGCAACTAAAAAAACAGTATAGTGTAAAGTGATAATGACCACATATACCGATAAAGGAGCCAAACCAGAAGCCGGTAGATTTCTTTCGTTCGACCATTTAACCTTTTACGTTGGCAATGCCAAACAGGCTGCTAGTTTCTATACCACCCGCATGGGTTTTACACCCTTGGGTTATCAAGGTTTAGAAACCGGCAATAGAAAATATGCCAAACATGCTGTTAAACAAAATAAAATTGTATTTGTTTTCGTCTCCGCCTATACCACCGATGATGAGGAACATGGTCATCATGT…	4-hydroxyphenylpyruvate dioxygenase	Oxygenase
LOC111677545	0.55496	46.9128	0.00561431	mRNA	3885	AAAATACAAAAAGTAGTTGCGGAAAAATTTTCGGTGAGCAAACAGTGAAAATAAATAAATTGGAAGGCGAAAAATACTTAATAAAATTCTAGCAAGAAACTACTGTGAACAAAAAATGCTCAAAAGAAACAACAAAACGATTACATACAAATAAAGTCAAGGAAAGAACCAACTGAACAAAAAATATATATTGTCGCTGAATTAACAAAAAATAATCCGAGTTACATAAACAATAAATATAATATTCAAACAGATTATATTAAAAAAATATATACAATTTATAAATAGTTTATAGAAAGTGTCATTTAATGTGATATTATTCTAATTAATAAAAATAAATAAATAACAAATCAAAAATGTAAAATCAATGATAAAATCACAGACAACAGCAAAAACAAC…	inositol polyphosphate 5-phosphatase E, transcript variant X1
LOC111691006	0.55391	46.8059	1.9264e-07	mRNA	2004	TTTAGTTCAGATGTAAACATTTTATTCTAAACAAAGCAAGTAACAATATCTGTGGCCGTAATCACTGACTCAACAATTAAAAATTTAGTTTCATATTCAATGAAACAGTTGGCATTAAAGTTAAACAAATATTTTTTCATTTATTGATTTATCTATTTTATTATAAATCTAGTATCCATCTATCTTATTTCATTATAAAAAGTGAATAAATTGAAAAACTAGAATTTTTTCGTAAAAACTAAATGGAGGATCTAACACCCTTGACAAATCTTCAACAGGTTTAACATAAAAAATAAACAAAGTTGAATTGCAGATTACTTTTTATTACTGGATTTTTTATTTGGATTTTTTCTTTTTGATCATCACCTAAGAAAAAAATGACGGAAAGGCAGCCTTTGT…	proton-coupled amino acid transporter-like protein CG1139, transcript variant X2
LOC124419873	0.553286	46.7424	0.0226889	ncRNA	1148	CGAAATAAACAATCCTCTGGGAACTCATTGTCAACCGATTTGTGGGATTTATTACAGTTTTCCTTTATCTGATTGTTCCGAACTTGATCATATCTTTGTAGCAGGTTTTGTAAAATCTCAAGATATAAAAAAATTTGGAAATGACAACGGACAACTGCTCTTGGGCCGAAGTTGAAAGCCATTGGAGTGCCACAAAAATTATCGACTACACGATGTGGCACATGCGCAATGTACTTCTGACATATTAAATAAATGGTCACAGTATAAAAAGCCATTGGGTTATAAATTGGTAGATATGGATTTTCACCAATTATATCCAAAAGCAGAGTGTCTTCATGACAATTTCGAAACTTTCTGCTTAAAAATTGACTCCGTGTTTGCAGATCGCATAAAGGACCA…	uncharacterized LOC124419873
LOC111685662	0.553148	46.7284	0.0202726	mRNA	2178	ATGTTAAATAGTGGTAGCAGCAGTATGGATATTCTAACCACTACAACAGCTAGTTCCTTTATAACAGCCAAAGCCACGATTGCAGTGTCAGCATCATCAGCCACAGCAGGAGTGGAAGAACAAACAGAAGTTAATGAAACCCCACCAGATCCTTTTGAAATTTTGCGCAATGAGTGTTATGAACGTCTTAATCAAACTGCGACAGCTGCTGCAACAACAGGGACAAATTTTGTAACAGATAAATTTTGTCCGGGCACTTTTGATGGTTGGCTCTGTTGGCCGGATACTCCTGCTGGTACATCTGCTTATGAACGTTGTCCTGAATTTATAACTGGCTTTGATCCATTAAGATATGCCCACAAGGAGTGTGATGCAAATGGTGAATGGTTTAAACATCCG…	calcitonin gene-related peptide type 1 receptor
LOC111687302	0.552197	46.6317	0.0276608	mRNA	2732	ACGCTAAAAGAGAGTGTCATTTTTATACTCACAGAAAATATAAAAAACACAACTTTAAGTTGTACGTGTGATAAAACAAAAACAAACAAAAATAAGTGAGAAAAAACTTATCACCAACAAAAAAAATTACAGCAAGACTTCAGGCGCAGCAAGAGAAAAGGGAAATTCTTAAAGTAATTTCTAAAGTGCAACAACCCTATTTATATAAGAAAAATTTTTTAAATTAATAAAATGAGTGATCATTAATTAAACAACAACTACGTATAAAATTATTTCTTTCCCACAAACCAACAAAAAAAAGAAATTCCAAAACGACAAATTATAAAACAAACATCTCACAAGTAGAATCTAGAAAATACAGAAACAGAAAAGACAAAACGTTGCCAAAGAAAAAAATTA…	protein Tob1, transcript variant X2
LOC111689853	0.552044	46.6161	0.0394779	mRNA	729	ATGACTTCGCCTTCACCGGCGAATAGTCCTATGCCCCCGCCACAGGCTCCGAGCCCCATGGGACCTCCATCCCAAAGTCCGGCTCCGTCACCCTCGCCACACAGTCCCTATACACATCCACCACAGCAGGGCCCTGGTGGTCCACCCGGTCAGGGTGTGCCGCCGGGTCCACCTGGACCTCAGGGTCATCAAGGTCCACCACATGGTCCACCTCATATGCAAGGTCCACCACCGGGAGCGGGTCAACATGGTCCACCACCTCCTGGTCATCCTGGAGGTCCTTATGGCCATCCTATGCAACATGGACCTCCTCATGGACCACCTCATGGTGGTCCTCAACATGGTCCCATGCCTACACAGCAACATGGAGTGGTAACACAGCACGGACCACCACCTCCG…	basic salivary proline-rich protein 1-like
LOC111680906	0.551484	46.5592	0.000128397	mRNA	4619	CTCTTGTGCATTTTATGTCAATAGTTTACAATATCACGAAACAAGAGAATTTTTCGTTGCAACAATTTTGTTAAAATCTATACGATATTTATAATATTTTTGCATAAAATTGAGAAAAAAATTAAGAAAAACTTATGGAAAATGTCTGTGTATAAAATGCATTACGTAATAATGCAATTAAAAGTGTTTTAAAATCAAAAGAAAAAAGAAGAAAAAATCTTTGCCCAAAACAGAATTGTAGTGTGTAGTAGTGAGCGATTTGGGTTCGTTGGTTGGTTGTATTTTATTTTTTATGGTGTATTTTGTTGAGTGAGTAGTGAGTGTAAAGCAAGAAGCAGCAGTGCTGGGCTGACTGGCTGGCCAAACCACCTCAAGAAAAATATTCAAGATTGAAAATAA…	protein daughterless
LOC111675548	0.550846	46.4944	0.0226607	mRNA	1536	ATGCAAAATACTTACGTATCTGATTGTACAAAACTAGCGGAATATGAAAGGGAACATGAGGAAGCTTTAGCCACAGGTCCGGAATATTTTGAAAATCCAGTTAATAAATATTTGTTGACCAAAAGATTAACAAACGATTGGGAGAGAATCGAAAATATAATGCAACACCAGCAGGGAGTGAAAACTTTAAAAAGAATTGCTAAACATAGTATTGATATATCTGAATATGAGGGAGGCATTGATGGTTTATTAAGATTACAAGATGCTTATAGATTAAATACCTCCGATATAGCTAGGGGTATGTTGCAAGGTGTACAATATGATTTTCACTTCGAATCTCGCCATTGTTATGATATTGGTCAAAGAGCTTTAGCTACCGATTTCTTTAGGTTAGCTTAC…	prolyl 4-hydroxylase subunit alpha-2-like
LOC124421334	0.550381	46.4473	0.0324301	mRNA	2022	CAGAAACCACATGACATAAAGTTATTCCTTCACGATTTTGTTAAAGAAATGAAGAATTTGATTAAGTCTGGATTTAAATTCGAAACATACAATATTAAAATAAAAATTCGAGCATTTCTGTGTGATGCGCTTGCCCAATCATTTGTATGTGTGGTAAAAGGTCATAATGCTTTGAATGGATGTAATAAGTGTGATCAAATAGGTAAAAGTGTCATGAAAGTTACCACTTTTTTAACATCTGTTGGAAAATTACGATCTGATGAAGATTTTCGTCAAAGAATTGATCAAATTTTTATCATAAATCTTTTTTAAATAGGGAAATGTCTTTAGAGTCGATAGGTATAAAGATGATAACTCAATTCCCCTTAGATGTTATGCTCCTTATCGATTTAGGAGTGA…	uncharacterized LOC124421334, transcript variantX1
LOC124420157	0.549543	46.3622	0.0351989	mRNA	1272	ACAGGAATTTCGTCCATTTTTAAAACATGTGTCCTGAGGAAAAGATTAAGTTGGAATATTTTAAATATAAAGTGCGTAATAATAAAAGTTAAAGTGAAAAATTAGATTTAAGTGTGATGTTCATGACAAGAGCTTTTTAAAAACATGTGGGCTGAAAAATAAATTGAATTTAATTTTTTAATATAATCTGCAAAATAATAAAAGGAAAATGTAAAATTATAATGAAAAATAGGATTTTAGTATGAAGTTATTAAAAAAGGCTTTTGTGAGCGCCAGTCTATTTTCCCTTGCAACTCTGTGCTTGGAAGGCAGCTGCTAGAACATATGTGTTACAGCTGTTCGATTAAGTTTTTCCAAAGTGATTTTTGTTTGGGCTGGTTCACGCATAACTTTGTCAAT…	tuberin-like, transcript variant X1
LOC111676575	0.548973	46.3044	0.0267558	mRNA	1988	ATGCATCGTTCTATATATTGTAAGCCCATAAAAGAACTAAGCACTGGCACTATGGATGTATGGTTCCAGAATCGACGTGCCAAAGTTAGAAAACGTGAGCATACCAAGAAAGGACCTGGTAGACCTGCCCACAATGCTCAGCCTCAAACCTGTTCCGGTGAACCCATCCCGCCAAATGAATTAAAAGCTAAAGAAAGAGCACGCCGAAGAAAGAAACTAGCCAAAGCCATTGATAGGCAGGCTAGAAAACTCCAAGCAAAAGGTATAACCGTTGATTTTGAAGCACTTAAGGCTGAATACATATCACAACACAAAGCCAATGGCACATTTTCTGATTCAGATCTCGAAGATGATAGCATACAAATCGATGTGGTGGGCGGAACGGAGAGCGATGACGAT…	homeobox protein unc-4
LOC124419012	0.548743	46.281	0.0315523	mRNA	1525	GATGAAGGAAAATTGAAAAGAAACCAGTTGAATGTTGTAAAAGTGAGACATAAAACGCAAATTGTTAAAACTTCATTACAAAATTATGAAATTTTTGTTAATAAAAACAAAACAAATTGACAAATTTTACTATAAACATATTACATAATATACGTACTTAAAAAGACGAATAAAATTTAAATGAAATAAACAAAAATATAAACAATTTAAAAACAAAACAAAGTAATTGTTTCTGTCGCTAACAAGAAAAACTAACACAAGCAAATTTTAAAAAAGAAAGAAGAATAATGAAAAAGGCAAAACAAATAAATGAAGACGAGTGAAAAAATTTACTTAAAATATAATGATTTGATAATAACTTCTTATAACATATAGAAGAAAATCAATTAATAAAAAAAG…	uncharacterized LOC124419012
LOC111690590	0.548504	46.2568	0.017578	mRNA	1790	ATGGTTTACAACAATACAAAAGAATTTCAATATTTTAAACCAAGGAATTCTTATCTACAAACATTTAAGACCACAACTTGTAGACCATTATATAACAATACAACAGCACCTCCGCCAACATTCCAAACAGCTATAGCAGCACAACAACAAGCAACAAAGAACAATTCCTGGTGGAACATATTGAAGCCATATTTTAAGGAATATTGTAATATTTCTTCAATACATTGTTTTCATTATTTCACCGACAGTAGATTAAAATACTATGAAAAAGCCATCTGGATTCTCATAATGATTGCCACTAGTGTTTGCTGTACCGTTGTCTATTTCGATTTGGCAGAGTTGTACTACACCCAACGTATGCAGACAACAGTGGCGGATTCTGTACATCCTATTTTTGTG…	pickpocket protein 19
LOC111680065	0.548078	46.2136	6.29158e-06	mRNA	5289	AGTTTTGCAAGTAAATAATAAACATTACGAAGCGGTTGTTAAAAACTATTTATTAAAACTAAAAGAAATACTATTTATCAGAAATTGACAATTGAACGTATTCCGGTATTGTTTTGGTTGTTAATTGTATGAAAATTTGTTCGTGTTCATATATGTATTACTGCTACAACAATTTATGAATGAGCAGCAGATAAAGTTTTGTGAAAAGAAAAATAATGAAAAATTAAAGTGTGAGATGGAGAGAAAATAATAACATATTTTTGTTACGATTTAAGCGTTAAATAAATCTTTTTGTAAACAGTGTTATTTTGGTGGAACAAATAAAAATTCCCGAGAAAAAATTTTACGTTTTGTGTTTTTTATGTGTGTCTAAATAAATAATTAAATGTGGTCAATGTA…	protein spire
LOC111675494	0.547089	46.1134	1.87966e-15	mRNA	2444	ATGGTACAAATTGGATATTGCTACGTCAAGTTCAAAACTAAACAGAAACGTTTACGTACAGATGAAAAGGTCATTGTCGACACAACATATGGCAAAATAAAAGGTGTTAAATGGCGTTCACTCTACGGTCCCACTACATATTACAGCTTTGAGGGTATACCATTTGCCAAGCCTCCAGTGGGTGAGTTGCGTTTTAAAGCGCCCGTAGAACCGGAACCTTGGACGGGCATTAAACGTTGTACACGTGTACGTGCCAAACCCTGTCAATATAATATTATAATTAAACAAGTTCAAGGTCGTGAAGATTGTCTGTATTTAAATGTCTATACAAAAAGGTTAAAGCCCACCAGACCAATGCCAGTTTTGGTTTGGGTTTATGGTGGTGGTTTTCAAATGGGT…	esterase B1	Esterase
LOC111687657	0.545188	45.921	0.0293419	mRNA	1835	TTTTAAATTGTTGTTTTCTTTTAAATGTTAATGTTACTTTTATAAATAAGAAAAAAACTTTATCAATTGTTTGTTGTATTTATTTTAAAAACAAATATCTCCACTTCCATAATAACAACAACTACAGCATCCCTACAAATCTCTTTTACTCTCTCTTTCTCTCTTTAAATCACTTGCATATAAAAGTGACAATAATAAATAAATAATAAATAATTATCAACATTAACAGTAAATTAAAACGTCAATCAAAATGATTTCACACAGTCCACCCATCTTTAGTCATAGTCCACCAGTTAGTTTCCTAGCCGACTTCATGAATAATCGTCAAAGTATAAATTGTAATGATGAACATAATCGTGCCTCACGCTATTGCCGTCCTCAAGTTATAACTTTAGCCTC…	glycogen-binding subunit 76A
LOC111676898	0.542954	45.6953	1.06588e-05	mRNA	>3634	TTACAGTTTCTTAAAAATTTTGTTTGTTTTGTAGCTTTTTTAGTTTTAGTCATAGTCAATGTAGACGCTGTAGCACCATTTAAAAAAGTTTCCATTGCCACAACACCAAAAACAACATCGACATCGTCGTCATCAAATGCAGATGCTGCTGCAACAGCGGAAGGTGATGGGGAACCGGCGGCTGAGGCAAAGGAGGAAAAGCACGAACATGCCGCTACCAATACCACCACGAAAGACTCTAAATTGACTGGTATACCACAAATCGATTATATTTGGGATCCAAATTTACCACGTGAATTAAGAGGTTATAATCTATCGAGTTATCCATTTTTATCAACAACACCACCCGACGATGAGATTCACTTTAAATGTGATGGTTTGCATGATGGTTTCTATGCC…	nucleolar protein dao-5
LOC124419217	0.541908	45.5897	0.044199	mRNA	1688	ATGGAAGCTCAAAAACAGCTGATTGATACTTTAAAATCAGCAGGGTTCCCATTAAAAAAGATAACGGCAAATCATCCAGATTTGTTGTCTCAGATATCATCTGATGATTTATTGAACACAGAATTTTTGAAACTCTATGATTCAAGTTCAACAAAAACTTTGGGGATTCGATGGAATGCTATAAGTGATTCCTTCACTTATAAAGTAGAACAATTAAATTCGACATCATCTTCAACAAAACGGCAGATTCTCTCTGCTGTTGCTAAACTTTTCGATCCCGCAGGATGGCTTACGCCTATTATTATTCAAGCCAAGATTCTTTTACAAGAATTATGGCAAGACGGGGTCGGTTGGGATGACGAGGTCAAACCACAATTTCTTGATAAATGGAAAATATTT…	uncharacterized LOC124419217
LOC111688748	0.5415	45.5485	0.00179765	mRNA	2046	AAAAGGAAGACCAACAAACCCTAGCACTGCGGCTTAACAAATATCAAGTGATACGAGAGCGCTAAAAGATGAATCTCCTGGGAATTTATTGGGACCCAGAATGTTATGATTTATTGAAATATATGTATATATCTAGACCATCGATAATATCAGTAAAGATTACAAAAATGTTATAACAGATTACAAAAATGTTATAACATTTCGTTTTACTACCTTAAAAGTCATTACCCTAATATATATCGATCTTATGACAACAAGTTGTATTCAAATTCAAATAAATGTAAACAACAACATCAGGTGGTGTTTATTCATTAATCTGCATATAAATCCAGTTTGAAAAAAAATAAAACAACAAAAATTGGCCGGCATTTGGTTCTACTTGTATCATAACTGGATCAA…	homogentisate 1,2-dioxygenase	Oxygenase
LOC111679689	0.540731	45.471	0.000882721	mRNA	2414	ACATTTCAATTCGCCAAAAGAGACTGAGACTGAGCGTCAGCAAAAGCCCGCTTCTTATTGTATATTACTCAAAGATTAGTTAGTAGCAATTCTAAACTCTAACTGTGAAAATGTTACAAAATCGGAAGATTTCTTTACTCATAATATGTCTAATAATCGCAATCGAGTACAGCGAACAACGCCAACAAGGCCAAGGTCAAATACAACAAGGCCGTCAAAAAGTTTCGCAACAACTGCAGCATCAGCAACAACAGCCTCAAACGAGGCAAATAGACCACAGAACAATTCAAGAACGAGAACATAAAGCAAGAGAAATATTAAAATATATGAATTTAGAAGGTGATGCCTGTAAAGATTTCTATGATTATGCCTGTGGCAATTGGTTGCAAGAACAAAACA…	neprilysin-2-like
LOC111680935	0.540691	45.4669	6.46693e-26	mRNA	1316	ATGGAAACAAAAGGAAAATTTCAAAAGCTGCTTGCAGTTAAAAGTCCAAAAAAGAAATTAAATATACGTGATTTCTATATAACGCCCTTTCGATTCTATACCTTTGTGGGCGTTAAACTTTTCCATTGGGATGAATTCGACATAATGACGAAATGGCAAAAATTTGTTTTAACCGTGACAATTGCGAATTTAATTTTTAGTTTCACTTGGAAAATTTTTTTCCTAATGGTGGATACATTTGAGAGTACGGTACAGATGACCGAATGGTTTTTGTATATATCATTTGCAGCAAATGGATTTATCAAAACCCTCTCTGTCGTCTGGGGACGTAAGATTTTGGATCGGGTTTTAAAGACTTTGGGGAGATTATTTCCGCGTAATGCCAAGGAATGTGAAGAT…	odorant receptor 85c-like
LOC111679302	0.538889	45.2853	0.0108215	mRNA	2147	CAATCAGGGAGTAAACTTGTTCGCAACACAAACTCTAATAATAAAAAAAATCAAAATCATGAAGACACGTTATGTTAAACGTATAGTAAAGAAAATTATAATATTTGTCATAACTCTGGTAGTCCTCTCGATAATTACCATTAAAGTAGTGGAAAAACGTTTAGCTAAAGAAGATGCTGAGGCAGCAACCGTGATACGTAGAGCTAGACCGGCAAATGTACACTCAGTGCCACGTGGTGTTCTGGATTTAACCCAATTTTATGATATTAATGTACCCTTTCGTTTGCCCGAATTAAAGGGTCCCAAAAGAGATTGGCACGATTGGTCTGCTATTAATAGGGATCATCATCGCACCGGATTGGGTGAACGTGGCATGCCTGCTTATATAACCGATGAAAC…	N-acetylgalactosaminyltransferase 4-like	Transferase
LOC111683253	0.537908	45.1865	0.036067	mRNA	4060	CGCGGAACTGTTCAGTACGTTTTTATTTAAAAAAAAAACTGGTCAATGCAAAACAGCTTTTTTGCAGAAGTACTTGAAAATACTTAAAAATAGATAAATAAATCAATGACTTTTTAATAAATACTTAAAATAATTTTAAGATAAAATAATTTTATACCAAGAGAAATAAGAAATATTTTAATAGTAATAAAAAATAAAGAATCTTGACAAAAAAAATGTTTTAAATAAATTTCAAGTTAAAAACACTTTTCAAAACTAATAAAATAAAAACCAAAAAACATAAACGAAAAACCTAAGAGATGGTAGCTTCTCATATAAAAAGAAAACATCTGCATAAAAGTGAAAAACCCCTAAAAGATTATTACGATGCAGTGCCAGTGTCAGTGTCACAGCCAGCAG…	neuropeptide SIFamide receptor
LOC124418871	0.536602	45.0552	0.0362335	mRNA	754	GCAATTACAACAACAACAACAACACATGTTAACAAACAACATTCCAGCATCGAGAGAGAACGTATTAATGAGGGAGAGCACAACACCTAAAAAGTGTTGCCATTTTAGTAGTTAGAGTAGCAGTGCTGCCAGCAATTAACAAAATAAAATGTTAACCTCATTATTAAAACAAATTTGAGAAAACTCAACAAATCGCCACATTAACTAAAAAAATTCCAAAGAAATGTTTTTCTCTAATACATTAATACTCTAACAGTAGACTTTTCTTAGAGAAAAAGTAATAAATGATATAATCACAAGAAGTCAAGAGAAAGAAGGCTGTTTTCCCTGTTAGAGAAACAGTAAGAGAAAAAAAAGGCAGTTAATTTAGAAATTAATTTATTTTTAGTAATTAATCTA…	1-phosphatidylinositol 4,5-bisphosphate phosphodiesterase-like
LOC111677242	0.536179	45.0126	0.00671232	mRNA	2264	TTTAATTGCAGTTGCTGCTGCTTTTCGAAATGCTGATAAAAACGTTTATATTTAATGCTTGTGAACACTCATTATAATATCAGCAATCCACTTTTGATCAATTGCAATAACCTGCAATGCGGTACCAGAAAACACGTAAAAAATTATTTAACAAAAACAACAGCAACAACATTTTTAACTACACAACAACAACAACAACAACAACAACAATAGCAATACATTTATACAATTATCGACAAGAAGACGACCTACAACAAGTACAACAAATATTTGATACATAATTTAAAAAAAAAGAAATCATTGTAATAATTTTAATTTATTTGTTTTTCAAACGAAAGGCTTACAAAAAAAAACAACAACAACAATTTACAACAACACGTTTGGCAATTTTGTTTTCGA…	uncharacterized LOC111677242
LOC111689940	0.536096	45.0044	2.90804e-14	mRNA	1775	TTCATTAGTATTTCAAAATTCAAAGCTATCGGTCTTTTAAAATTCAAAGCTATCGGTTTATCTCTTAACACGCTAGTTAAACATATTGTGTGAAAATAATAATCAAATAAAATAAAATGATTTTTACTATATTATGTGTTATTTTGGCGATAGTTTTTCTACTTTATGTATTTTTAATATGGAATTTTAATTATTGGTCGAAACGTGGTGTTAACGGTCCAAAACCTTTACCATTTGTGGGTAATTTTCCCAGTGTTTTTACACGTAAAAATCATGTTGCTATCGATGTTAAAAACATTTACGAATCCTATAAAAATACAGATTATTTTATTGGGGTCTTTAATAGCCGCTGCCCTCAATTGATGATTCTTAATCCCGAAATGATAAGACGAGTCTATG…	probable cytochrome P450 28d1	Cytochrome
LOC111686531	0.53538	44.9324	0.00307544	mRNA	2517	TGACCTGACGGGTTTGTGTCGTACGGCAGCAGAGAAACTTCTTTGTGCTTATGCCTTTCCTAGTTGTTTAATGGAGAACGGTTTAACTATTAAATTGCCTCTCTGCTATGAGGACTGCACTGCTATTCACCTTCAATACTGCTATAATGATTGGGTTTTAATCGAGGAAAAGAAAGAACGTAATATTTATATTAAAAGTCGTGGCCATTTTCGTCTTCCCAACTGCTCAATATTGCCGAAATACAATAGTACTTTAAAGCGTCCGAACTGTTCGTATGTGGGCTTAACGGAAATTAAAGAGGATGAAGTTAGCTATGACTGTCGCAATGGAAACGGTCGTTATTATTTGGGCACCATGAACGTTACAAAATCGGGTATACCCTGTCAGAGATGGGATAC…	tyrosine-protein kinase transmembrane receptor Ror2, transcript variant X1
LOC124418990	0.535036	44.8979	0.00658376	mRNA	>757	TTATCTTCTAGCGGCTCATTGGGTTCCTCTGGCTCAGCTGGAGGTAGTGCAAGTGCAGGTGCTGGTGCAAATGCCGGTGCTGGAATTGGAGGTGGTCTTTCCGGTTCCTCTGGTAGTTCATTTGGCTCTTCCGGTTCCTCTGGATCTTTGAGCTCTGGAAGCGCAAGCGCCGGTGCAAATGCTGGAACTGGTATCGGCATTGGAGCTGGTCTCGGATTAGGTGCTGGTGGTAGTTCTTCAGCTGGTTCCAAGGGTAGTTATGGTGCATCTGGATCATTTGTTGGCGCGTCCGGATCTTCTGGAATTTTAAGTCATGTAGGCGGTCTACTTGGAAATCTTCACAGTGCTGCCGGAAATGTTGCACATGGTGCTGCATCAGGATCTACCGGTCTAGTTGGA…	sericin-1-like
LOC124418926	0.534101	44.804	0.00285232	mRNA	953	TTCATCACAACAAAAAATAATTTTTTTTATAAAAAAAAAAACAAAATCGTAAAGGAGGTCACAGCATAAATGATATACCTTGCATGGTTCTCTATATCTGTACAGACTACAAACCATTAAAAACGCTAAAAACTAAAGCACCAGCCACAGCAGCCGCCAGTCGTACTTCCTATAGCTGTCAGCCGGGCGATTTTAATTGTGTATCCCATCCTCATACCTGTATAGCGCCGCATATGGTGTGTGACGGTATACACGATTGTACCGATCATTCAGATGAATTTAATTGTACAAGAGACCAACAGGTCAATTACAAACGATGGAAGAAACACTATAATCAACCTTTAAAGCCTTTAGATGCTTTCAAACGAAGACACAAAAGAAAATATCAACAATTGAATA…	uncharacterized LOC124418926
LOC111683821	0.533811	44.7749	0.000288136	mRNA	2663	ATGGTATCCATAGAAAGCTCTTTATTACAACTAATTTTGGGTGAACTAAATGCCGATCAGGGATCTATTAAAGTTGAAGATAACATTTCCTATGCATCTCAAGAACCTTGGCTTTTTAGTGGAACCATTAAGAAAAATATTCTATTCACTGCACCATTTAAAGAAAATCAGTACAAGGAAGTTGTCGAAAAATGTTCACTTTTAACAGATTTCGGACAATTACGCTATAGAGATAGTACCCTAGTGGGTGAGCGGGGAGCAGCATTGTCAGGCGGTCAAAAGGCACGCATTAATTTGGCACGTGCTGTCTATAACCAAGCCTCAACATATATTTTTGATGATCCCCTAAGTGCTGTAGATGCCAATGTAGGACGTAATCTATATGAACAGGTGATAGGA…	probable multidrug resistance-associated proteinlethal(2)03659
LOC124418767	0.533738	44.7675	0.0463988	mRNA	1816	AGGCATGAAAAGCTTTAAGCTATTGTACGCAAAAGGATCTGGTAAGATTCGATCCTGTATAGTGGCCAAAAGCAGTCTCAACATCTTCATTCTTTCTGATTTCAGTGATGAAGACACCGTAGCAGCCATATGGGAGACCAGTGTAGGTGCTATATTGGTTATCTCGGCGTACATGGCTCACGACCACAGCGACCAGCCACCGAACAACCTGGTCTGCAGATCCATAGAGATGGCAAACTCAAAAAGCATGCCGATCATCATGGGGGCTGATGCCAATGCCCATCACACTGTCTGGGGAAGCTCGGACATAAACGCTAGAGGATCCGAACCGACCTTTATTGTTTCAAACAGAAGGGAAGTTCTTGACATTACGCTGGTTAGTTCTATGCATCATGATAG…	uncharacterized LOC124418767
LOC124421288	0.533057	44.6993	0.00682595	mRNA	676	GATTTTTTTATAAACAAGAAAGCTTTAAAACTTCCAGACTACAACTTAAAAAAAAAAACGAAAGCAAACTAAAGCAACAATTTTATTCTTTATTTTCTTTATTATTTTTTTTTAAATAAAACCAATAAGAAAAACTATCACATCATTAATATTACTCCTACATTCAATATATTACTTCAGCTGCAATTGCTGCTGTCATTATCACATTTTAAACGAGCTCCACGTATGGATGTATGTGTGTGTGTGTATTTATTAAAACAACATATGCTGTTACAACAATAATACAACTTGACAAATCAACTGAGAACTGAGAGTGAGAGGGACAAAGCAAAGTGCGATATCAACCTATAGTTAATAAATTAATTGTAAAAACAACTACAACAAAATGTCTTCGTTAAG…	polypeptide N-acetylgalactosaminyltransferase 5-like	Transferase
LOC124419180	0.532012	44.5945	0.0488499	mRNA	1111	ATGGTCGTTGGTGGCGGCGCAGCCATTTTAGGTCGGCGAAACTGTGGTTTTCGTCCAGTACTCAACGATACACCAACATCTATAGCTAGTGCCGCTGGTTCAACAACGCGACCAAATCATGCCACTTCATTATTTTTGCCACCACATTTGGCTTCACTTAGCTCACAATTTTCACAGCAGCCTCTATTTCCTGGTTTAAAAGGTGTACCCTCTTTTCCAGGACTCTGTTCTTGTTGCACCCTAAAGCCTCCTCATTCGTCTGCCAACTCGGTGGCAGTATCTTGTTCTTCAGCCACCAGTTCACCGGAATCACCACCTCATTCCACACATTCCAATTGTGATCCACGTTCTTCATCCGTTGCCGAATTGAGACGTAAAGCTCAAGAACATTCTGCTGCC…	mastermind-like protein 3
LOC124419108	0.531898	44.583	0.0069646	ncRNA	896	TATTTTCTCTCAGTGTATTTGTTTATTTCTTTACCATTCGTCATTTAACCCCCAAACACTTCCCAAAAATCTAATTGGAAACAAAAACAAACAACTGTTATCGTAAACAGCTGTTCAACTACTTTTACTAAACAACTATGTAAGTGTTTTTTGTTGCTCGTTCGCTCTCTCTCTTTCTCTCCCTTTAACAACGCCATATTGCCTTTGCAAGAAGACAAAAAACGACGATTATTATCAATTGTGCTTTTCAAGAGGTTATATTAGCTGCGCTACATTATAAAGCAATTCATTGTGAAATAATTGCGAAACGTTTTTCGAATAAAAAAGTTTATACAAATATTTCAAAATTTTCTGTGCATTTTATATACAAACAAAATTAAAACGTTAACAGTGTTTTAT…	uncharacterized LOC124419108
LOC111674922	0.531232	44.5163	0.0266455	mRNA	2327	CTGGATTCTCAAACAAAATCAGAACAATCGAATTTAGTTCAATAATAAATTGTGTGTACAACGGACGCTATTTAATCGAATAAGAAAGTCAAATAAATAAATAAAACTATTTAAAAATAATTTATAAAAATTCTTATAAAACCATGGGAAAAATATTGAATGAAACAAAATATTTTCTGAAGACATTGGTGTGTTTTTTAGCGGCTTGTCTTTTAGTGCCTATAATTTTATTAACTTTCATCTTTGTACACTACAGTAACGAATTAGTCAATTATGTGCTATCTATTAAATATCCACAAATATCAATCTCAAAAACGAAAAAGATACGTTCTCTCATTGACACAAGACGAAATGCTGGCATTTTCAATTTTCTAATACAAGTGAAAGGTCCATGTGATT…	uncharacterized LOC111674922
LOC111677022	0.528102	44.2031	0.0466736	mRNA	1042	GCTCTTTCATTTTATTATTTAATGTTTTTCGATTCAAGTATGCCGGATATTTATTTAAAATTTCCAATTTCTATTAATGGGGTTCCGGCTCAAAGGATACAAGAAATTGCTAAATAAAAACAAAATTGTGATACCCGAAAAAATCGCCATACGTTTAATCAATTCATCCGAAGTAACCGCCGAACAATTCTATAAACACATCCTCGAACAATATCGTATACTAAATCAACTGCAACAGCAGCGTCAACAATTTCTACAGAAACAACACATACAACTGCAACAATTGGCAGCAACGGGCAATAAATTCCAAGAGATATTCGCAACAGCGACAATAATACAATCAAATCCTAAAGATCGCATCAATAAACCGGTAACACCAACCAACGGTACATTCCTGCT…	COPII coat assembly protein SEC16, transcript variant X2
LOC124419224	0.528067	44.1996	0.0259384	mRNA	1447	GAACCTACATTAAAAGGTTTAGTTATTTAGTGTTTAAAACTTGTTGCTATTGTTAAATTACCATAGATAAAGGATCTGTTTTCCAAATTTTGTATTTGTTTTTTGCTGTATCTTCAATAGGTTTTCTTTTGGAACATGTTGGTTTTTCGATGTCCATATCAAATATGTATTTGTTTACAATTAAACAGCTGATGTTTATGCGTGTTACTAATGATTGTTATAAAAATTCCGCTTAACTAACAACCACCAAATGTTTAATGATAATCTGAGAGCATTAAGGAATACTGATAATTATCAACAAAAATCACATTATTTTTATCAGTAAAAATTCTCATTTGCAAGTTAATTAGTGGACGCGCGTTTTATTGCATATGTATATAAAAATTGCGAGAAATAGGT…	uncharacterized LOC124419224
LOC111675078	0.527911	44.184	0.000464985	mRNA	2783	TTTGTTAAGTGAAAACAACGAATAAACCATTAAAATATTCTTTGTGATAAATTATTATAAAATATGTAAAAAAGTGAAATATATCATATAATTCAAAACATGTTTAAGAAATTAAAAAATAATGCAAATGTATTAAAGATTGCAAGAGTTAATGTATGGAATAGATAAAGAGAATTAATTTTCATTAAAGAATAAACAACAAGAAAACAGCGTACAAAAATCAACACAAAACATCTCTTAAAATAATTTATGTATATTCTTAAAATTCATACATTTTAATATTTTTGCTTAACCTTAATTAAAAAAATAATAATAAAACAAAAATAATATACTACCTACATATTAAGCAATTTAAAGGTACATACGCCACCACTATGAATCTAGATAGTAGATTAAATG…	polycomb protein PHO, transcript variant X4
LOC111688956	0.527214	44.1144	0.0472156	mRNA	2078	CAGTATTCATTCCGTCTTCAATACAGTTGGACTCACACTCACTCAGTCTACGCTCGTCGCTAATATAGACAGACACTCGAGAAAGAAAGAAAGAGCAGCAGCCGAAAGTAAATGAAACAAAAATCCGAGCATTATCGTTAACGACGGTTATAACGAAAACGCTGCCGTGTTTTTTATTAGTTCCGTGTTTTTTTCAATACTTTGTGTATTGAAATTTTATATAAAATTTAAAACAAAAGAGCAGCAACACAAAATATATTAAAAAAAGAAAATTCAATTCACAGCAGCATCCATCCATCCTCAGCGCCCCCAGTACCCAACCAGGCCAACTGCCGCCAATCGCATCGTGTGTTTAGAAATAAGCACTACTTCGTGCCACCGTTTTTGTTTTCACACACA…	probable E3 ubiquitin-protein ligase bre1, transcript variant X4
LOC111676394	0.52654	44.047	2.63468e-20	mRNA	5096	GTTTTGCAAATCAGTTGCGTCTGGTGTGTTTACGGAAAATGTTGTGTTCGCTGGCTGGGTGGGAATTTGGCGGTAGAAATTAGTAGCGTGCTTGTAATTAATATTATTAATGTGACTGGTTGACTTGACTCTCGTCATAGTGTTTAATATAAAAATAACCTGTTGGGCGGATAAAGGAAAATAATTGTAGTTTTCGAGAGAAAAATGTGAAAAGAAAAAAATCAATTGAAAACAAAAAGTTTTATACAACATTCAATTTAACTAGTTAAACTATTATTTTATTAAATTAACTAGAATCTACATATTAAAAGTTTTTCCTTTGAAATTCCATTACACAATTTTAGTTATACAAAAGAAAAAAACAAGAAAATATAAAGAATAAAAAAAAAACAACAACAT…	ATP-binding cassette sub-family C member 4
LOC111685060	0.525813	43.9744	2.65595e-07	mRNA	2285	ATTTGTTGTAATCATATAATTACAAATATATAGTTAACTAAATAAACAAAAATGGAAAATGATCATCAAATAGTTAAAAATGACAATATTATTAAAACAAAAAGTGGATCATTGAAACTTTTTTTAAGTAGTGAAAATAAAGAAGAATTAAATATGGAAACGATGAATACTAAAAATGCACACACTTCTCAGGTTTCATTGTCAAGTAACAAGGGAATTACTACTAGTACTACTAATGCTAATTCAAATAGTCCGAAAATGGGATCCAGACGAATATTTACACCACAATTCAAGCTTCAAGTTTTAGAATCGTATAGAAATGACAACGATTGTAAAGGAAATCAACGAGCTACAGCCAGAAAATATAATATACATCGACGACAAATTCAAAAATGGCTT…	uncharacterized threonine-rich GPI-anchored glycoprotein PJ4664.02
LOC124418501	0.525577	43.9509	0.0493672	mRNA	985	GTGAAATTGTCAAAGAAAACGGAAAGTCAAAAAAAAGAACTGAAAGAGAAACGCAAAGATTGCGTATATGTGTTAGTTAATTTTATAAGGAATTGTAATTTTCAGCTTAACATTTTATAATTAAACCTTAAAAAAGTAACTACTTAATTTCATAACATTGTTAACGCAAAATCAACATGTGAACTATAAAAAGTTTTAAATTGTTTCCATAAAAATATTACCTCTTGGTTTTATAACATAAAAGAAGAAAAAAACTGACAGCATAAGTTAACAGTGTGTGCGTTTGCAGTTTTTTTTTTGGTTTGCGTCTGTGAAAAAATAGAAAAAAATTAACGCGTGCCTCCAGCCGCTACGTGGGACTTTATTTTTTTGCCAAAAATTTTAAATTTATAATTTTTT…	signal transducer and activator of transcriptionA-like
LOC111681404	0.525058	43.8991	1.06586e-10	mRNA	8352	GAGCGCTAGCATTGGCAATTTTATATTAGTCTTCATTGACAGTTCAAAACGAATAGACGTTTAGTAAATTCTAAGGATCTAAATAAAAATATTTCCTAAATCGCTATTCATATTTTGAAGCTGAAGTTCTTTGGGGACATTTATTATTATTATAAAAATATTAATTAATATTAAAACAAAAACGGATTTTGTATAAACAAATTAATTATTAATATTTGAATAATTAAACATAATAAGAAAAAGTAACGGAATTTTTGAGGAAAAAACCGCTACCAGAGAAAATTAAAAAGAATATTGTGTTAACAAAAAGAAATTAAAAAACAAATAAAACAAAAAAGTGAATAAACAAAATCATAAAACAAACTCTGAAAATTGAAAGAAAAAATTCAATAAAAAAAA…	fatty acid synthase
LOC111675078	0.523891	43.7828	0.0004081	mRNA	2748	TTTGTTAAGTGAAAACAACGAATAAACCATTAAAATATTCTTTGTGATAAATTATTATAAAATATGTAAAAAAGTGAAATATATCATATAATTCAAAACATGTTTAAGAAATTAAAAAATAATGCAAATGTATTAAAGATTGCAAGAGTTAATGTATGGAATAGATAAAGAGAATTAATTTTCATTAAAGAATAAACAACAAGAAAACAGCGTACAAAAATCAACACAAAACATCTCTTAAAATAATTTATGTATATTCTTAAAATTCATACATTTTAATATTTTTGCTTAACCTTAATTAAAAAAATAATAATAAAACAAAAATAATATACTACCTACATATTAAGCAATTTAAAGGTACATACGCCACCACTATGAATCTAGATAGTAGATTAAATG…	polycomb protein PHO, transcript variant X1
LOC111680230	0.52357	43.7508	0.0117589	mRNA	2015	TAGCGCTTTAAAATTACAAAATTTTTTAACATTTTCTTAGATTTTTTTTCGTAAGAAAGCAATTTGATTTGTATTGAACTAATTTTGTTTGGAAATCAATGAATTTCTATTAAAGTTTGAAAATCTAGAGGAATAGAAAAGACTTCATAAAAGATATTTAAAGACAAAAATCTAACAATTTTTCGCTACTTTTTAAATAACCAATAAAGTGTTTAAATCAATTAATTGTAAAACTATTGATCTCGATTTTCTAACATAAAAAATGTGGAGAATTTTATTGGCGGTTTTTATTAGTTTGCTGCTGTGTTTGCAAGTGTCTCAAGGATTGTTTATAAATCCAGGTTATGAACCTTTTACTAGACAAAAACGTACTACCGTGTGTGTGGAAATAAAACCAAA…	integrator complex subunit 3 homolog
LOC124420157	0.523473	43.7412	0.0463064	mRNA	1112	CTGAGGAAAAGATTAAGTTGGAATATTTTAAATATAAAGTGCGTAATAATAAAAGTTAAAGTGAAAAATTAGATTTAAGTGTGATGTTCATGACAAGAGGCTTTTGTGAGCGCCAGTCTATTTTCCCTTGCAACTCTGTGCTTGGAAGGCAGCTGCTAGAACATATGTGTTACAGCTGTTCGATTAAGTTTTTCCAAAGTGATTTTTGTTTGGGCTGGTTCACGCATAACTTTGTCAATAAAAAAATAAACAATTACAAATAATTTATAAAATTAAACTACCCAAACTTGTGAGCACAAACAATAATGAGTTCCAAAGATAAAGAATTATCCAAATCCAAGTTTAAATCTTTTCTTAAAAATGCCAAAAATCCACCAGGTACCAATGATAGATGCCTTA…	tuberin-like, transcript variant X2
LOC111682476	0.523303	43.7242	1.51231e-06	mRNA	1995	AGTAAAAAAAATTATTATTATTATCTGCGATTTTAAACAAAAATTAAATGTTTAATTTTTTAACGCACACTAATACATATATGCATGTATGTTTGTATGTACAACTAGCTCGGAAAAGTTAAAAAGGCAAGCAGCATTAAACAACTTTAGCACAGTCCAGTCTAAGTGGGTCAACAGCTTGGACGCGCTTCATCAAATATTTCAAGAGAAGAGTTTTAACAAATTGCACAAGAAAAATATTGTTAAAAGAAGTTGTTTAAAAAAAAACAAGTATTAAGTGTTTTTTTGGAAAACTAGTATTAGAGGATATTTTTGTGTGTATGTTGGTTTTAAGATATAACTAATATTGCTTAATAAAGTTTTTGCGCAAACAAAATATTACAACATTTACAAAAAAAT…	lipase 3
LOC111686126	0.522039	43.5983	0.00138355	mRNA	4995	AATTTGTTTATAAACAAAAAACAAACGAATATTAAAAATACAATCTTTGTAAATAACAAAAAACATGTCGGGGAAATTAAAAAAATAGCAAAACAAAGACAGAAAAGACAAAAATAGACATGCAAAAAATGGGGCAATTACTAGCAGACAGTGAAGAAAAAAATTAAATTTTAAAGAAAAAATATAATCAAAACAGTTGCAAATAAAATAAATTCGAAATTATATGAAACTAACAATATATATATGCAAATATGTCGAATATTAAAAGTGTTAATTTTTATGATTTATGTCGTATCTGTACGACAACAACAGAACAAAAAATTGATATTTTTTCACCGGAAGGCAAAACAAAAAATTTATGTGCTAAAATTACTGAATGTTTACCATTAAATGTGGACG…	putative uncharacterized protein DDB_G0271606
LOC111677201	0.520979	43.4929	0.000118719	mRNA	704	TGAAAACAAACTTTGAATCGTAAACAACTTTTAATCTCAAACCGAAAATTAAAATAAAAAACAATTACATAAAAAATAATTATGAGAAATTTACAATTATTACTAATATCGGTGGTAATATTTGCCCTAACAACCCGAGCATCTGTGATACGTCCTGATGTAGAAGATTTCGACGATAGTGTTGATTCGTTCGAAAACGCTGTAAAAGATGACAATGATGGTGGCGATAATTTTGAAGATATTGACGATCCCGAAAACCTACCAATAGCTTCCATAAAATCACGAGCTATAGCCATGGATAGGGAATTGTGTCGTGAATTATCCCGCTATCATCCCCATTACCCACGTTGTCAATTGTATTGTGAGAAATTAAATCACTGGGTAGGAATGTGTCGTCGT…	uncharacterized LOC111677201
LOC124419029	0.520893	43.4843	3.24248e-05	mRNA	1586	ATGCTGGAAGAAAATAACAATGGTCATATCTCAAATGGTCATTTACCAAATTCAAAGGTGCCAACAACCACCACCACAACAACAACAACAACAACATCAGCTGAAGCTGATATGGCTCAGTCAACTTTGTTAACAAAGTTTATGACTTGGATTGACCCATTTGTTGATTTCTCGTGGTTTATCATTTGCTCCATTGGTTTCATATTTCAGGTTTCTTTGCTGATCAATAATGCTGGCGTAGTGTCGGGTCTGCATTTGCTTGATACCCCTGATCATTTAATTGAACGTTCGTTTAATGTAAATGTAATGGCACACTTTTGGACTACCAAAGCTTTTCTACCCAAAATGATTGAGAATCAACGTGGTCATATCGCTACCATTGCTTCATTAGCTGGTCAT…	estradiol 17-beta-dehydrogenase 11
LOC124420626	0.519043	43.3004	0.000116461	mRNA	816	GCAGCGAAAAAATAATAATTTAATTTTAATAAAAACAGTGACAACAACAACTACATCAACAACATAATTAACCACAACTACTGGAACAAAGGAGTCAACCGAGTAACAATCTGTTAAAATTGAATTTAATTCAAGACTAGAAAAAGAATAAATAAAAAAGTACAACGACATTGATAGCATAACACAACAAACAACAGAAAAAGCAGCAGCAGCAACAATAACAAAATTATGGATGCACCCGATTTGCGTGCATTAGTTGACAGTTTTACCGATGGCAGAGTCACCGATCTGTCCGATGCATTTGCAAACTTTTCAACGGAAATGTTACAGCAGGCGAATGCTCTATTGGCGGCAACAGCAACATCCACAAATGGTCTCCTTGACACTGACACTAATACG…	uncharacterized LOC124420626
LOC111685868	0.518929	43.2891	2.47964e-08	mRNA	2253	TAAAAAAATAAATCGCACATACGCTGCGATAAATTCACATTGAATGTGTAAAAAAATTAAAAGGCTTTTAACGTCTGCTAAGAACAGACGTATTTCAAACTTAAGACGGCCATAATAAAAATATACACCCCCAATACGTGGAAATAAGTTATAGAAAGTAGATATAGTATCTAAACGGAAAAAAATAGTGTCGTGCATGAGGAATTGATAGTTGTTGCCTTGCAGGATCAATTCCTTTTAACGTCTTGCAACCGTGCGCTCAAAACTTAAATCCTGTTAATAATTCCCAAAACGTGTTCTTCTAACTAAAAGTGTTATTTTAAATTTTAAATACAAGTTCATATAAAGAAAAACATGTCCTTCTCTTTTCCTTGAAATCCTATTTCAAATAAATAAAGT…	ammonium transporter Rh type B
LOC124418892	0.518743	43.2707	0.0288703	ncRNA	264	CATTTGCAAAATTCTTGCGGCAAGATAGCATTAAGAAATTAACAACAGAAACCGAAATAAATCGGAAAATCATGGTGAATTTACATAAACAGGACTGTTGTCTCGTTCAAGAACAAAAGCACCGTGAGCGGTTCAAAAAAGTGGTGGTGGTGGAATTTGTTACGAAACCTTGTCTTTCTCTTCGGTGACCAACGATGCCGCCTCTTGCCAGCTCAGACTTCGGCGTGGGAACTCAACCCGCATCTACATCACCTATGGCTCGTC	uncharacterized LOC124418892
LOC111686473	0.518561	43.2526	0.00929247	mRNA	3726	AGTTCTGTTTCGAAAGTGAATTTGGATTTTTATTTTGTTTGGTTTCACTTCATTTGATTTGCATAATTTATTAATATTATTTCTTTATTAATAAATAAGCATTGTTCAGTTAATTTATGCTTAAAACCTAAAAGTTCTATAAAATTTTAAAGAATTTCTTTTCGATTTTAAAGAAATTTCTTTTAAAGAATTTTATTTATTGGCTACAAAAAAAGAAAATAATTTATGTTTATTTATATTATGTGCTTCATCATTGTCTAGTAGAAATTTTGTCAAAATATTTTGCATTTAAAAAGTGTGGTGCATTTTATGGAATCAACAGAACGTGTGTGAGAAGTAGATTCAGTTCGATTTTAAAAAGGTTGGTTGAATTCTCAGTAATTTTATACAATCACTTCA…	putative uncharacterized protein DDB_G0277255, transcript variant X7
LOC111687908	0.517507	43.1479	0.0480987	mRNA	5465	TTTCAAAATTTTAAATTAAATAAAGTTTTTTATAAAAAATAATTTCTTCTAAATTTATAGTAAATAACAAAATAAAGCAAAATGTATAAAAAATTTGTATCACTTACTTCAAATCAAAGCCCTTCTAAAAATCCGTATGAGATTCGCACATACATGGGTGAAAGCCTTAAAACGCCACAACCGGAATGGTACGCCGGAAACTGCATTTATCAGCGTGATTGTGATGTTCCGCAAAATTCGACTTTAGCTAAAGTTTTAACACTACATGACGAAATTCGTAAAATTCACCAAAGAACTCAAGACAACATTTTTTTAAGGCCATTTTGTAAGAAGTGCAAATATGAGGATTGTTTCACGACCTGTGTTATTCCGCAGAGAAGACCCGATCAGTTAAAGCAG…	uncharacterized LOC111687908, transcript variantX2
LOC111686131	0.516763	43.0741	2.53392e-07	mRNA	4836	TCTGTTTTGGTTTTCTGTTGTTGTTTGGCTTCACAAATTGTGTGAAGAAAGTAGAAACGGATTTATCCATAAAAGAATTAAAAATAAATTTTGCAAATAAAAATAGTTTTTCAGTTTCCAAAAAAAAAAAACTAAAAATATAAAAAATTAATACAAAAACGAAATAAAAATGTGTTAAAGTTGTCTGAAAGATAAAACAAGCGTCAAGAAAAACAATACTTTATTTTCGGTTTTTAGTTTATAGTCATAAATAATAATTAAGTAAATAGTTTGTGAGTTGCTGCGCATTCTTATTGCAAACAAAAAAAATTAAATAAAATTGAGACGAGTAAATTGGAAAAACGCCTAACACAAAATTTAAAATTTTGCCAAAATGTCTTATGAAGATTTAAGAAGCAA…	probable phospholipid-transporting ATPase IA, transcript variant X1
LOC111686473	0.516506	43.0487	0.00977842	mRNA	3640	AGTTCTGTTTCGAAAGTGAATTTGGATTTTTATTTTGTTTGGTTTCACTTCATTTGATTTGCATAATTTATTAATATTATTTCTTTATTAATAAATAAGCATTGTTCAGTTAATTTATGCTTAAAACCTAAAAGTTCTATAAAATTTTAAAGAATTTCTTTTCGATTTTAAAGAAATTTCTTTTAAAGAATTTTATTTATTGGCTACAAAAAAAGAAAATAATTTATGTTTATTTATATTATGTGCTTCATCATTGTCTAGTAGAAATTTTGTCAAAATATTTTGCATTTAAAAAGTGTGGTGCATTTTATGGAATCAACAGAACGTGTGTGAGAAGTAGATTCAGTTCGATTTTAAAAAGATTTTTGCGATTTAAAAAAAATATACCAGCATAAAGAG…	putative uncharacterized protein DDB_G0277255, transcript variant X8
LOC111683374	0.516058	43.0043	7.75778e-05	mRNA	2118	CCAGACGGGTTCCACCATTACCCCTGAAATGTTATTAACCACAGCAGAATCTTCAACATTTAGTGCCTCTGAGGTAGCTGGTCGCTTACAAGTCGATGTACGCTCCGGACTAAAATGGACCGAAGCAAAATATCGCGCTAAAATTATTGGTCACAATGAACTCAATGTTATCGAAGAAGAACCTACCTGGAAGAAATATGCCGAACAATTCAAAAATCCACTCATTTTATTACTATTGGGTTCGGCGGCCGTGTCGGTATTTATGAAACAGTTCGATGATGCTGTTAGCATAACAATCGCCATTATAATAGTGGTAACAGTAGCTTTTATACAAGAGTATAGATCAGAGAAGAGTTTAGAGGAATTAAAGAAATTAGTACCACCCGAGTGTCATTGTTT…	calcium-transporting ATPase type 2C member 1
LOC111686473	0.515673	42.9661	0.00980513	mRNA	3750	AGTTCTGTTTCGAAAGTGAATTTGGATTTTTATTTTGTTTGGTTTCACTTCATTTGATTTGCATAATTTATTAATATTATTTCTTTATTAATAAATAAGCATTGTTCAGTTAATTTATGCTTAAAACCTAAAAGTTCTATAAAATTTTAAAGAATTTCTTTTCGATTTTAAAGAAATTTCTTTTAAAGAATTTTATTTATTGGCTACAAAAAAAGAAAATAATTTATGTTTATTTATATTATGTGCTTCATCATTGTCTAGTAGAAATTTTGTCAAAATATTTTGCATTTAAAAAGTGTGGTGCATTTTATGGAATCAACAGAACGTGTGTGAGAAGTAGATTCAGTTCGATTTTAAAAAGGTTGGTTGAATTCTCAGTAATTTTATACAATCACTTCA…	putative uncharacterized protein DDB_G0277255, transcript variant X1
LOC111686473	0.515673	42.9661	0.00980513	mRNA	3664	AGTTCTGTTTCGAAAGTGAATTTGGATTTTTATTTTGTTTGGTTTCACTTCATTTGATTTGCATAATTTATTAATATTATTTCTTTATTAATAAATAAGCATTGTTCAGTTAATTTATGCTTAAAACCTAAAAGTTCTATAAAATTTTAAAGAATTTCTTTTCGATTTTAAAGAAATTTCTTTTAAAGAATTTTATTTATTGGCTACAAAAAAAGAAAATAATTTATGTTTATTTATATTATGTGCTTCATCATTGTCTAGTAGAAATTTTGTCAAAATATTTTGCATTTAAAAAGTGTGGTGCATTTTATGGAATCAACAGAACGTGTGTGAGAAGTAGATTCAGTTCGATTTTAAAAAGCTTGATTACTCTCTTTTTATTGGGATTTTTGCGATTTA…	putative uncharacterized protein DDB_G0277255, transcript variant X2
LOC111686131	0.514193	42.8195	3.38813e-07	mRNA	4656	TCTGTTTTGGTTTTCTGTTGTTGTTTGGCTTCACAAATTGTGTGAAGAAAGTAGAAACGGATTTATCCATAAAAGAATTAAAAATAAATTTTGCAAATAAAAATAGTTTTTCAGTTTCCAAAAAAAAAAAACTAAAAATATAAAAAATTAATACAAAAACGAAATAAAAATGTGTTAAAGTTGTCTGAAAGATAAAACAAGCGTCAAGAAAAAAAGCAATGTTAATATGGAAAACAACTACAATAACTCAAACGGAAGCGGAAATGAAAATTTAAATCATGAACGACGACAAGTGCATTTGTGGTGGGGTCAACGTTTGTGGCAAGAATTACGTGGACGCATACATATGCGTACACCACCGCTGACAACACCCTGCGATGATGTTAGGACACCATCGTC…	probable phospholipid-transporting ATPase IA, transcript variant X2
LOC111681034	0.513161	42.7174	0.00256829	mRNA	9859	TAAAATTGGCTAAACAACAACAAATATAAAAAATTACCAAACAAAGATTTATTAAAAACACCACCAACAATATGTTGTTAGTCGTAAGTTTAAAAAATTCAACACGTTTTTGCAACAACAAAATAATTTTTTTTAATCAAAAATAATAAAAAAATATTGCTACTGTAAACGAAATATGCTCAAAACTATGAAAAAGCTTTAACCAAAAGAACATTTATACTGATGACAGCTCACCAATGTCCACATCTGATGTTGAAAGTTTTACAGGCAAAATCGTTTGTAACATCGATGGCAGCTCATATATAATCGATGCAGAAAATGCAACATTATCGAGTTTAAACGATAATTCTTTAAGTGTTGCAGCTATTTCTGTTACCAATGATAAAACTTCAACTTCAA…	zinc finger protein 2, transcript variant X2
LOC111686474	0.513054	42.7068	4.51203e-05	mRNA	2421	TACAACATAATAATAAAAACAAACAAATTTGTTTAAAAAAATACAATGTTAATAATTTTTATTTATAAAAAAATGCCTAAACTAAAGAAAATTTGTTAAAAGTTAAAAAGTTTATATATTGTGCTTTAAATCGATGTGTAAGGAGAAATTAATTTAAGAAATGTTTGTTTTAATTAAACAATTACAACGAATACTTTATATAGATGTGCCCAACTTAAGACATCTACTGAAATACTCTAAAAGACACAAGCTGTTTAAAAACAAATAATTAGCAACTAATTGCAACTTTAGCACAAAGTTTGAGAGAAAAAAACAATCATTAGCAACTTAGCAAGAAAGTAAATAGAAAAAAACCTAAAACTTTAACACATTTCCCCGCTAAACTTAAAACCCAAGAGT…	galactosylgalactosylxylosylprotein 3-beta-glucuronosyltransferase P, transcript variant X1	Transferase
LOC111678530	0.512014	42.604	3.83119e-08	mRNA	3468	GTCAAAGTACAACACTGTCATTATTTGTAAAAAATGCTTATTGTAATTTTTTTTTGGAATTTTCTTGTAATTTTATAAAAGTTTTCATAAAAATAAACCCAAAAAAGTTTAATGAAAACTCTAAAGAAACCTAAGGACAAGTGGTATTATTTGAATCCAGGAAGTTGCCGAAAATGAACAAACTTCCACAATCTTGTTCCCATTTTTCCAATGAATATTCCACTTTGTTGGACGTCAAGCAAATTGATGGGAATAACACATGTGCCAACTGCCCATATAATGGACCGAATCTGTGGATATGTTTACATCGCAAGTGTATGCAAATTGGTTGTTCTGAACAGGCAAATGACCACAGCACGGAACACTTTCAACGTAGTAAGGATAAGCATTTACACTGCA…	ubiquitin carboxyl-terminal hydrolase 20	Hydrolase
LOC111683141	0.511608	42.5638	2.7239e-11	mRNA	3985	TTAAAATAAAATATCGAGATTTTGGAAAAAAGCACCCAGAAAAAAGAAGTTAATTTAACTTCCAATAGAAAAGAAAATTGTTGTTTATTTAAATTAAAAGAACAAAGAATTTTGTTAACGAAAAAATATTGTGAAATTTAAGTTTTACTTCAAAAGAAAGAAGAGACACAAATGTTCAAAGATAAAAAAACCTATTGCAAACTGACAACAATAGAAAAAAATACGTACAAAAAGTATCGATAGAAGAAAAAAATAATTACGTAGAAGAATAAAAGCAAGAAAAATATTTATTTTTAATACCTATTCAATTAAATTTTAAAAGAAAAATTTCATATAACTAAAAAAATAAAAAAATATACAAAAATTTCCAGTTTAAAATTTTTAACAAATAGGTAGTAG…	serine/threonine-protein kinase unc-51
LOC111681488	0.510533	42.4577	0.0174502	mRNA	1828	AATACAAAAATTGTTGAACATTGACGGTGTTTATATTTTTTTAGTTTTGTTTTTATTCGGCGATTTTTTACTTTACTTATTTTATATTATTATTGTTGTCGTCGTTTATCCATTTACGGATGATGAGAGATGATGATGACGAATAAAGCCACCGAAAACTTACACCAAAATACTAATAATTTATCAAATGGTCATATCGATATCGGCAATTCAATGACTGAACTAAGCTTAATGGACATTAATTGTTCAAACAATTCTTCAATGGATCAAATGGATAAAATGGATCAGATGGAGCAGCAAATTCAACAACAGACTCAAAATAAAGCACTTACTCATCAAATTCGTTTTCATGCAGCATTAACACGTACAATTTCGACACCGCAGCCACAGTTGAAACAA…	protein TIS11, transcript variant X2
LOC111677249	0.50993	42.3981	0.00283168	mRNA	2119	CGAAATCCTATAAAAAAAAAAAAATAAAAAAACCAAACAAGTAGTTAGTCAGTTAAAACCTTTAAATTAATCAAAATAAACCAATTAACCAACCAACCAAGCAACAAAAAAACAGCAAAATAATCCATCCATTTTATAATTGTATCTAATTGCTATATATCCTGTGTAATTTACCTCGATTTTTAACTTGAGCTGCTGGTGTTGCTGCTGCTGCTAATTGTATTCTTATTTTGCACTCTTGATTTATTGTTTGTGTATTCTAAAAGCCACACAAAATTGTTTGTTTGTAAAATAACAAAAAGAAACACCTAAACCAAACAAAATAAAAGTAAAATAAAGAAAAAAAGATTTTGTATTTTGTTCTAATAAAACGAAAGTGTTGTATGGTTGCTAATTAAT…	band 7 protein AGAP004871-like
LOC124418537	0.509723	42.3777	0.0225198	mRNA	591	ATGTTGTCGCAATTCTGCCAGGATCCACATAAACAACACTGGACTGCTGCAATATACATTGTTAGATATTTGAATACGACAAAGAAATTTAAAATAGTTTATCGCAAAGATAGTTTACCATTAGTTGGTTATGTTGACGCAAATTGGGCCACAGACATTAACGACAGAAAATCTCAAACTGATTTTTGTTTCTCCCTAGCAGGTGGTGCCATTTCATGGGAATCAAGAAAACAACGTGTTGTAGCAACCTCTAGCGCTGAGTCGGAATATATCGCTCTTGCAGAAGCATCTAAAGAAGCTTACTACTTGAGATATCTACTAAGTGAATTGGAGTACTTAAATGATAATGCAACTATAGTATACATTGACTCCCAAAGTGCGCAACAAATGGCCAAATTT…	secreted RxLR effector protein 161-like
LOC111681034	0.5093	42.3359	0.0027959	mRNA	9915	TAAAATTGGCTAAACAACAACAAATATAAAAAATTACCAAACAAAGATTTATTAAAAACACCACCAACAATATGTTGTTAGTCGTAAGTTTAAAAAATTCAACACGTTTTTGCAACAACAAAATAATTTTTTTTAATCAAAAATAATAAAAAAATATTGCTACTGTAAACGAAATATGCTCAAAACTATGAAAAAGCTTTAACCAAAAGTTACTAAATGCAAAAATGCATGCGGAAAAGTTCCATTAATATCATCACATTCTCTGAACATTTATACTGATGACAGCTCACCAATGTCCACATCTGATGTTGAAAGTTTTACAGGCAAAATCGTTTGTAACATCGATGGCAGCTCATATATAATCGATGCAGAAAATGCAACATTATCGAGTTTAAACGA…	zinc finger protein 2, transcript variant X1
LOC111686474	0.508265	42.2339	2.99926e-05	mRNA	1704	AATAAAAACAAACAAATTTGTTTAAAAAAATACAATGTTAATAATTTTTATTTATAAAAAAATGCCTAAACTAAAGAAAATTTGTTAAAAGTTAAAAAGTTTATATATTGTGCTTTAAATCGATGTGTAAGGAGAAATTAATTTAAGAAATGTTTGTTTTAATTAAACAATTACAACGAATACTTTATATAGATGTGCCCAACTTAAGACATCTACTGAAATACTCTAAAAGACACAAGCTGTTTAAAAACAAATAATTAGCAACTAATTGCAACTTTAGCACAAAGTTTGAGAGAAAAAAACAATCATTAGCAACTTAGCAAGAAAGTAAATAGAAAAAAACCTAAAACTTTAACACATTTCCCCGCTAAACTTAAAACCCAAGAGTAAGAAAAAAAA…	galactosylgalactosylxylosylprotein 3-beta-glucuronosyltransferase P, transcript variant X2	Transferase
LOC111675078	0.507719	42.18	0.000981471	mRNA	2364	GAATGCCGCCATGTTGCCGGGCAAAATAAAGACAGACCAAAGAAGTCGGATATTGAACATGCCTATAATTGCTTTGTACGATCTCAGGAATTTTATATTAAATTTAATAGCATTTTCAATGTGATATGCTAGTAAATTAATTATTAAATACACAGTTTTAGTAAATGCAAATAATCTTTAATGTTGAATAAAACTACAAAACTTTTAAATTTTGACAAAAAAATGTCACAACCTGATATAATATGCGAAACACAAGGAGCGGCCATAGCGGTAACAAATGAGGCGAACGATCATTTAACGGATCATCTCCATAATAATAATTTTTCTAATTTGGTAACGACAACCTACACTCAATATGGTATACTAGTCAGAAATGATCAATTTGATGATGTAGCATCT…	polycomb protein PHO, transcript variant X2
LOC124421339	0.507604	42.1687	0.0288703	ncRNA	1335	TTAAAATCGTTGTGAAAATTAAAAACTAAACGTAGATAGTGATAACTTAGTCGGCTAAAAGTTGATTTTAAGCCGCCGCCGACGTTTTTAGTGTTAAACGCCGTTAGCATTTGTCGACGCCGAGCTCTGGTTGTCAAATGAAAAAAGATATTTTTCTTCGTCTTCTTCATATGTGTTTGCGATACTTCATTTACGGTTCGTTGTTGCTAGTTTTTCGTTGCAAATGCGGCGGCTCTAAAGTAATATAAATAAAATTTCATGTTTTTTTTCTCCACTCCTAACTAAACGTGTGTGTAAAAATAATTTAAGAAAAAAACTAAAACGAGAAAAAAAATTGTGTTAGAAAATGATAAATATATATATTTAATCCATCTAATAGTTACTACAAAATGAAAAGAT…	uncharacterized LOC124421339
LOC111684494	0.506732	42.0828	0.000600395	mRNA	1441	GATATTCATATAACTAATAATAAAAATACTTCAAGTTAAATAAAGAAAAATTTTAAATTTTTGCGGTGATAATAATTTTTATACAAAGAAATTTAAATAATAAATATAACCAAGATTGTGATTTTTAAAACATATAAATGTATATTTAATATATTAATAAGAAAATTTTTGCTACAAAAAAAAAATTTACACCAAGTCTTATAAATGAAAAGAAATTGTCTGAATTTAAATAAAGAATATCAGAAAGCGTACGTGACGTTATATGCCGCAGAGCATTAAACATTAAAAAAAAAGTGTCATTGCAAATTTATAGAAAAGTAAAAGAAAATAAATTTGCTTTTTAAACAAAAGGAACTGTGATTTTTTTGTTAAATATATATATTTTTTTAACAAAATACA…	protein scylla-like
LOC111675078	0.505965	42.0073	0.000344871	mRNA	2900	TTGTTAAGTGAAAACAACGAATAAACCATTAAAATATTCTTTGTGATAAATTATTATAAAATATGTAAAAAAGTGAAATATATCATATAATTCAAAACATGTTTAAGAAATTAAAAAATAATGCAAATGTATTAAAGATTGCAAGAGTTAATGTATGGAATAGATAAAGAGAATTAATTTTCATTAAAGAATAAACAACAAGAAAACAGCGTACAAAAATCAACACAAAACATCTCTTAAAATAATTTATGTATATTCTTAAAATTCATACATTTTAATATTTTTGCTTAACCTTAATTAAAAAAATAATAATAAAACAAAAATAATATACTACCTACATATTAAGCAATTTAAAGGTACATACGCCACCACTATGAATCTAGATAGTAGATTAAATGC…	polycomb protein PHO, transcript variant X3
LOC111682600	0.505763	41.9874	9.25845e-06	mRNA	4614	CTGGAGTATTCTTGAGTGAACCTGCGCCGCGTTAACAACGATCATACGGATGGATTAAGCGGGCATTTCCGAAATACACACGCACACATACAATATACTAAACAAGAAAATAAAAAACACTGACATTTTTTTCATATTTATTCTATCCATTGATACTCGGTTGTGAACTTTTCAAATAAAAAATTATATATTTTTTTTAATTTTTATTACAAATACCAGTACATAACATACACATACATCTGCAACATGTATTGATTTGTGAATACACAGATACATGGAATACAGTGATTTAGTGAGAGTGTATGAGGTAAAACGTCTTTTGGTATGTGAATTGGTGACGAGACGATGTGATGTGATTAACAAAGTGAAAAGTGCAAATTTAAATATTTTTTTGTTTTT…	protein pygopus
LOC111683783	0.504152	41.829	0.00124423	mRNA	1491	ATGTTTCTTTTGTACTCAGTTGCAGATTTTACTTCATTCGAGTCGGTTGTTCGTTTCCCCCCTTTTTGATTGAGAAAAGTTTAATATAAAAAAAAATTCGGTAACGTTTATTTATTATTCGTAGCTTAAACAAAAAATTGCAATTTTTATTTGCAACGAGTTCCTGCTATTTGGATTATCCTTCCAAAGATCACTCACTGTCTGTGGATTAATAAAAAAAATATTTTTAATTTTCTTTCACTAAGTTTAACCAAATAAATTTTAGCTTTCAAGATGATGCTCGTACAACCCACACCTCAACAACGTGTTACCATTCGCGAAGAATTACGTGAACCCGAAAATGCCGAGGAGATTGAGCGCGATATTAAGTTGATACGCGAATGGTTGGACACACAACCT…	alpha-tocopherol transfer protein-like
LOC124418553	0.502805	41.6965	0.0468837	mRNA	2005	ACAAAACACATCTTTTGTAAACGTCAAAATTTTATATGTATTTGTTGGGTGAATTTTTTATACTAATTGTTTTATATTGTAATTGTAAATTCCACGCAGTTAATCATAAAATTGTCTCTCCTATAAATATAAGGAAAATGTGTCCATTTTGTAAAAAAAAGAAGCTATTCAAAAGAATCGCTCTTGGTATACACACCAAAAAGAATTTTAATTCCGAGTATTTAGTTAAATAATATCAAGTTTAAATAAAAAACTATTTTTTCAAAACACTAAAAGCTCGGTTTTTACAATCTGTAGTGGAAGCCAGGAGCTTAAAAACAGCGACAACACCTTTAAAATTCTTTTTGATAATTGTTAAAACATCCCTTCATCACCTTTTGGATAATCTAGAAAAACAAC…	C-module-binding factor A-like, transcript variant X2
LOC111681356	0.502034	41.6208	0.0301124	mRNA	536	AGCAACGAAAACCAAGACCAAATAATTTGACTATAAAAGCCTGAGTTAAAGCATTGTTTTAGTATAGTTTTCTAAAAGTAGTAAACACAACAAAATCCCAACAAAATGTTCAAATTGTCCGTCTTCATTGCCTTGTTCGCTTTGGTGTGCTCCGCCTATGCCAAACCCGCTGTTCTCGCTGCTGCCCCCGTTGTAGCTGCTGCTCCTGCAGGTGTTGTTACCGCTACTAGCTCTCAATATGTTGCCCGTAACTATAATGGTGTTGCTACTGCCCCCGTTGTAGCTCCCGTTGCTGCTGCCTACACCGCCCCTGTTGCTGCTGCCTACACCGCCCCTGTTGCCGCTGCCTACACCGCTCCCGTAGCTGCTGCTTACACCGCCCCCGTAGCTGCCGCTTAT…	larval cuticle protein F1, transcript variant X2
LOC111677390	0.500749	41.4948	1.08294e-06	mRNA	2104	TTATAGTTTGTTTATATCACACAACACGGTTTTTATTTGTTTAAACAAATAATAATAAAGAAATAGAAAAAAGTAATGGTATTAAATTACAAGTGATAAGTTTATACAGTTTTCTTTGGGCTTTTAAATGATACTAATAATTTTGTAACGCAATGCAATCGACTGATACTGGTGGTGAATTGAGACAACAGCATAACACATCATCAAACGCGACGACGAATTCCGCCAAGACGGGCATTAACGAAACGACAACATCCTTCACCACTACCAATACACCGAACTCAACAGCACTCAACAACGATACACCTAGTAAGAATCCCTTCAAACAGCAACTAAGTCAACGACAGCAGCAGCAACAGCAGCCAAATAATCAAAATGGCCACTCGGATGCGGCCCACA…	synaptic vesicular amine transporter, transcriptvariant X1
LOC111681029	0.500578	41.4781	3.10416e-07	mRNA	2189	ACACGCTAGAGTAATGTTGTAGTTTTTGAAAACGGTTGGCGAAAACGTATTCGCGATACAAAAAAAAAAAGAATTGCAAAATGTCGCTAAATGATGTAACAACAAATTCAATGGATTGTATAATGATAACGGATCATCAAACGGTGTCTCGTAGTCGTCTGGCGCTAAAGGCCAATGAATCATCATTGGCAGATTTAACAGTTGAGACTGAGAGTAAAACGAAATATCGTGCGTGTTTGGATAAAGTGTTCAATAGAAATGTTCTACGACGTCATTTACCAGTTGTGCAGTGGCTACCGCGTTATAATAAAGATGATTTTATAGGAGATATAATAGCGGGTATAACTGATTCTCTGGCTGCCATACCATTAGCTTTGGCATTTGCCGGCATTGCGGGTC…	sodium-independent sulfate anion transporter-like, transcript variant X1
LOC111681488	0.500529	41.4733	0.0184902	mRNA	1820	GCAATTATTAATTTCATAAAACAATTTAATTAAAATTATTAAAAAATGACAAAAGTGATAAATGTGATTATTTAAAGCTTGAAAATAAAATTTTACGCAAACAATCATTTGTCAAAAACACAGGTCTAAACAGAATAAAGCCACCGAAAACTTACACCAAAATACTAATAATTTATCAAATGGTCATATCGATATCGGCAATTCAATGACTGAACTAAGCTTAATGGACATTAATTGTTCAAACAATTCTTCAATGGATCAAATGGATAAAATGGATCAGATGGAGCAGCAAATTCAACAACAGACTCAAAATAAAGCACTTACTCATCAAATTCGTTTTCATGCAGCATTAACACGTACAATTTCGACACCGCAGCCACAGTTGAAACAACTTCATCT…	protein TIS11, transcript variant X3
LOC111677390	0.500134	41.4345	1.03464e-06	mRNA	2051	ATTAAAAAAATAGTTGTATTTAAAAAGTGTTTAAAAACAAAATTATATCTATACTTTTTATTTCCTTATCAAATACTCGTATAATAATTTTGTAACGCAATGCAATCGACTGATACTGGTGGTGAATTGAGACAACAGCATAACACATCATCAAACGCGACGACGAATTCCGCCAAGACGGGCATTAACGAAACGACAACATCCTTCACCACTACCAATACACCGAACTCAACAGCACTCAACAACGATACACCTAGTAAGAATCCCTTCAAACAGCAACTAAGTCAACGACAGCAGCAGCAACAGCAGCCAAATAATCAAAATGGCCACTCGGATGCGGCCCACAATGCCGAACGTGGCAGTAACTTTGGTGGCATATTGGGTGTGGGTGCTGCAACA…	synaptic vesicular amine transporter, transcriptvariant X2
LOC124418553	0.500061	41.4273	0.0476672	mRNA	2134	CACATCTTTTGTAAACGTCAAAATTTTATATGTATTTGTTGGGTGAATTTTTTATACTAATTGTTTTATATTGTAATTGTAAATTCCACGCAGTTAATCATAAAATTGTCTCTCCTATAAATATAAGGAAAATGTGTCCATTTTGTAAAAAAAAGAAGCTATTCAAAAGAATCGCTCTTGGTATACACACCAAAAAGAATTTTAATTCCGAGTATTTAGTTAAATAATATCAAGTTTAAATAAAAAACTATTTTTTCAAAACACTAAAAGCTCGGTTTTTACAATCTGTAGTGGAAGCCAGGAGCTTAAAAACAGCGACAACACCTTTAAAATTCTTTTTGATAATTGTTAAAACATCCCTTCATCACCTTTTGGATAATCTAGAAAAACAACATCTGG…	C-module-binding factor A-like, transcript variant X3
LOC111682932	0.499471	41.3695	0.00976946	mRNA	2245	AAAACTACCACCTTCGTTAGAGATAAGTAAATTAAATTTAAAAAGAGTATAAAGTTAAAAAACTATATAAATCAAACCTGACAAAATGTTTCATAAACATTTGAAAACATTACTGTGCGTATTGTGGTGCCTCTACAATCCGGTGAGATCAGAAGCTCAGGCCAAAGCTCAACTCGATTTGCCACCTCTAACGAATACACAGCCAAATGGTTTCTACAATGCATACACAGTGACAACACAACCTCAAGCTCTAGCTGATTCGGATAGAGCCCAGAGATTTGGTCCGCCTTATTCTGATGACCAAAATTCAGATGATGGTTCAGATGATTTTAGGAATGGTCAAACTTACGATGAACGCATGCGCTATGGTCTTCGATCACTACCTTATCAACAATACAA…	angiotensin-converting enzyme
LOC111685971	0.499375	41.3601	0.0310418	mRNA	13476	ATGGTTGGTCACTTGGGTAGTCAAGTGGCTAGGGGCCACCACAAGTGTTTATTTTATATTAAACCCTTTTCTGTTCTCTCTCTCTTTCTCTCTTTACAGGCCAAAGCTTTAGGTAAAGTTCTCTTTGAACAAGTCTGCCGACAATTAAATCTCTTAGAAGCCGATTATTTTGGTCTGGAATATCAAGAGAAATCAACACAAACCAAATATTGGTTGGACTTAGAGAAACCATTAAATCGTCAAGTTGGTCTATCGTTAGTAGATCCCATGTTACGTTTTTGTGTTAAATTCTATACACCAGATCCATCGCAATTGGAAGAGGAATATACGAGATATTTATTTTGTTTACAAGTCAAACGTGATTTAGCCACCGGCAGTTTGCAATGCAATGAAAATACT…	uncharacterized LOC111685971
LOC111677390	0.499109	41.334	6.98744e-07	mRNA	2089	TTATAGTTTGTTTATATCACACAACACGGTTTTTATTTGTTTAAACAAATAATAATAAAGAAATAGAAAAAAGTAATGGTATTAAATTACAAGTGATAAGTTTATACAGTTTTCTTTGGGCTTTTAAATGATACTAATAATTTTGTAACGCAATGCAATCGACTGATACTGGTGGTGAATTGAGACAACAGCATAACACATCATCAAACGCGACGACGAATTCCGCCAAGACGGGCATTAACGAAACGACAACATCCTTCACCACTACCAATACACCGAACTCAACAGCACTCAACAACGATACACCTAGTAAGAATCCCTTCAAACAGCAACTAAGTCAACGACAGCAGCAGCAACAGCAGCCAAATAATCAAAATGGCCACTCGGATGCGGCCCACA…	synaptic vesicular amine transporter, transcriptvariant X3
LOC111685312	0.498944	41.3179	0.04333	mRNA	1352	AAAACCTAGAAACATTAACCCTCCTATATAGTATTGTATAATTATTTCAAAATTAATTAAACACAATGTTGCCAAAATCAAAAATACTGCATTTTGGTTTATTTTTATTTTTAATAATAAATGCCGTGCAAGCGAAACCCTCAAAGGATACCGAGGGTAAAGTGGAGACAAAAGATGATAAGAAAAATGATGAATTTCCCGAGGAAGATTCAGATATGCTAATGGAACCTAATGATTTTGGTCCTATAACTATATTACGCTCTCAAGAGCGTCAATTTCATGAACCATCCTCTACACAACAATTTCGTCCTTTACCTAATGCAAGATATATAGCCAGATCAGATGTTTCCAGTGCAGCACGTGTTAGCTCCATCGATTCTCATTCACAAGCGGCACAAA…	uncharacterized LOC111685312, transcript variantX4
LOC124418553	0.498532	41.2775	0.0482512	mRNA	2156	ACAAAACACATCTTTTGTAAACGTCAAAATTTTATATGTATTTGTTGGGTGAATTTTTTATACTAATTGTTTTATATTGTAATTGTAAATTCCACGCAGTTAATCATAAAATTGTCTCTCCTATAAATATAAGGAAAATGTGTCCATTTTGTAAAAAAAAGAAGCTATTCAAAAGAATCGCTCTTGGTATACACACCAAAAAGAATTTTAATTCCGAGTATTTAGTTAAATAATATCAAGTTTAAATAAAAAACTATTTTTTCAAAACACTAAAAGCTCGGTTTTTACAATCTGTAGTGGAAGCCAGGAGCTTAAAAACAGCGACAACACCTTTAAAATTCTTTTTGATAATTGTTAAAACATCCCTTCATCACCTTTTGGATAATCTAGAAAAACAAC…	C-module-binding factor A-like, transcript variant X1
LOC111684820	0.497394	41.1661	1.16613e-11	mRNA	3396	AAAGGAAAACTAAGCAGGATTCTAAAACAAGAAAAGCAAAAAGGAATCTAGTACAATAAACAACAAAACTTATACAAATCTTTGCTGAAAAATATTGTGTTCAATTAGAAAAAATATAACAAAATAGAAAACCAAATCAATAAATTAAATAAAATTTATATAATAAACTAAACTAAAACTCCCTTTGGAAAACAAAAGAACCCACCTTTTATAACGCCCCCTTCCTCCCTCGTCCAAAGCCGTTTAAACTGCAATTAATTCAAAAATGATTTCGAAATCAAATAACAATACTAGTATTAGTAGTCAAAAACAAAATGGCAGCATTTATCAACCCCTCACCACGCCGCTTAGCGATAGTAAAACAGAACTTTCGCCAGCGGTGGTGGCTTCGGTTAAAAC…	monocarboxylate transporter 5
LOC111685312	0.497014	41.1289	0.043146	mRNA	1465	GCAAGTAAACCACATTTCAGATTGTTGGTAACATTCGTGGTTAACACTTGGTAAAAGCGGATTAATAATAAACAACGTCGCAGTTGTTTTAAGTGAACAAAACCTAGAAACATTAACGTAAATTACGTAAACCCTCCTATATAGTATTGTATAATTATTTCAAAATTAATTAAACACAATGTTGCCAAAATCAAAAATACTGCATTTTGGTTTATTTTTATTTTTAATAATAAATGCCGTGCAAGCGAAACCCTCAAAGGATACCGAGGGTAAAGTGGAGACAAAAGATGATAAGAAAAATGATGAATTTCCCGAGGAAGATTCAGATATGCTAATGGAACCTAATGATTTTGGTCCTATAACTATATTACGCTCTCAAGAGCGTCAATTTCATGAACC…	uncharacterized LOC111685312, transcript variantX3
LOC111685312	0.495127	40.9445	0.045785	mRNA	1368	TTCAGATTGTTGGTAACATTCGTGGTTAACACTTGCCTCCTATATAGTATTGTATAATTATTTCAAAATTAATTAAACACAATGTTGCCAAAATCAAAAATACTGCATTTTGGTTTATTTTTATTTTTAATAATAAATGCCGTGCAAGCGAAACCCTCAAAGGATACCGAGGGTAAAGTGGAGACAAAAGATGATAAGAAAAATGATGAATTTCCCGAGGAAGATTCAGATATGCTAATGGAACCTAATGATTTTGGTCCTATAACTATATTACGCTCTCAAGAGCGTCAATTTCATGAACCATCCTCTACACAACAATTTCGTCCTTTACCTAATGCAAGATATATAGCCAGATCAGATGTTTCCAGTGCAGCACGTGTTAGCTCCATCGATTCTCAT…	uncharacterized LOC111685312, transcript variantX5
LOC111684175	0.49485	40.9174	0.0285242	mRNA	2155	ATCGTTGAACGGTTGAATTTATTACCCGTAAGCTAAAAAGTAAAGATACAAACGTAACACATCAAACAAAAGAATAATTATAAAAAAAGAATTCTAAAATCTAAAAAAACATAATATTTTCTATAATAGTGAGAATCTATAGACGAAAAAAAACAACAATAAATATACACAATTTAAATAACGATTAATGATAAAAATGAGAATATTAATAACAATAGTTATACTGTTGGGCTTCATAATGTTACAAGTGAAAGCACATGGAAACTCCAAAAATGTAACTGAAAATTTAAATTCAAATAAAACAGATTCTGTAAAGTTTGAAATTAAACTAAATAGTAGCGATACCATGCATAAAGATGAAGTAAATATAGAAAATTTAATAACATCATCCACGACTCC…	uncharacterized LOC111684175
LOC111679282	0.49433	40.8666	1.3693e-07	mRNA	2647	ACTACTCGTCTTCGTTTTAAGAACATCGAGTTTGAATTATAAATTTTATTAATAAAGTGTAGTGTAAACACTACATTTGTGTAAAGAATAATTATAAGCAAGACAGACGGTTAACAACGCGTATTTAAATATTTGATTTAAGTTTACGTAATTTTGTTGATTTTAATAAATTTTTATAAATCTCCTAAACATTGGCCATAAAAGTATTTTTAACGGTAGACGACCCGTTCGTTCGTCTTGTTTTGAATTTTCGCAAAGGGGGCGCGTGTGCTGATGAGAAACTTTCGTTTTCGTCAATTTGTATTATCCGGTAAAAACCGTTATCACATCAATCATGAATTGGTTCAAAAAGTCGTCGTCTGCAAACAACGAGAACCCTCATAGACAGCAAAAACACAA…	protein sprint, transcript variant X5
LOC111685312	0.493846	40.8194	0.0437226	mRNA	1502	TGTGGGGCAAGTAAACCACATTTCAGATTGTTGGTAACATTCGTGGTTAACACTTGGTAAAAGCGGATTAATAATAAACAACGTCGCAGTTGTTTTAAGTGAACAAAACCTAGAAACATTAACTGTTCTTTTCTACTTTTATATTTTTATACATGTTTTCTCCCCTTAGCCTCCTATATAGTATTGTATAATTATTTCAAAATTAATTAAACACAATGTTGCCAAAATCAAAAATACTGCATTTTGGTTTATTTTTATTTTTAATAATAAATGCCGTGCAAGCGAAACCCTCAAAGGATACCGAGGGTAAAGTGGAGACAAAAGATGATAAGAAAAATGATGAATTTCCCGAGGAAGATTCAGATATGCTAATGGAACCTAATGATTTTGGTCCTATAA…	uncharacterized LOC111685312, transcript variantX2
LOC111686473	0.492347	40.6731	0.0180699	mRNA	3896	CGTTTATAAAATCAAGAAAACAAAAACAACAAAAAATCTTCTGCTTTTTTTTGTTGGTGTATTAAACAATATTCTTTGATTTAATTCTTTTTCTATACACGTCGTCAACGTTTGTCTACAACAACAACAACTATAAAGAAAACTAAAAAAATTCTTTAGTATTTGTAGTTGTTGTCATTGCCGTCGTCACTGTATGCCTGTCGTCGCTTAAAAGAGAGGAAACAATAATAACAAAAACAACAACGGCAAAAAAAAGTTGGAAAAAAGTTTTGTTAGCCACACTAATGTCAGTACGGGTTCTGTAGGTTTAGTCTTCACTCAGAATCCATTTTATTAATGTGTCTTTTAAAAGTCTTTGCGGTTGCGGTAGAAAACGAAAAGAAAATATTATACTTCCAA…	putative uncharacterized protein DDB_G0277255, transcript variant X9
LOC111684611	0.492124	40.6514	0.00530878	mRNA	4169	AAGTTGGCCGTTGCGTTAGACATGTGAAAATACATAAACGACGGAAAGGCAATAACAGTATATAATTGTCTTAATTATTTTTATGTATAAATATTTTCTTAGTTTTGCGGAAGTGCATAAAGGTGTTGTTTAACTAAATATTTTATTTATAATCATCAATGTGTTTTAGTGTGCATTTATGCTTTAACCAAGCGAAAAAATTAATTAAATGTAAATGTTAAATTTTGCAAAAAAAAAAAAGCAAGAGAACAAGTGAATAGATTTAAAGTTAAATTTTGTCCAAAGGCAAATAAAATTGATTTTTCCCATCAAATTTTTTTTATAAGTACAACAACATAAAAGTTAAGAAGCATTTTCAAGCTTTGGAAGAAAGCGAAACAACAACATCAATAAAAGGAA…	sporulation-specific protein 15, transcript variant X7
LOC111685312	0.492068	40.6459	0.0435248	mRNA	1532	TTTTCAGTTTATTATTGTGGGGCAAGTAAACCACATTTCAGATTGTTGGTAACATTCGTGGTTAACACTTGGTAAAAGCGGATTAATAATAAACAACGTCGCAGTTGTTTTAAGTGAACAAAACCTAGAAACATTAACGTAAATTACGTAAACTGTTCTTTTCTACTTTTATATTTTTATACATGTTTTCTCCCCTTAGCCTCCTATATAGTATTGTATAATTATTTCAAAATTAATTAAACACAATGTTGCCAAAATCAAAAATACTGCATTTTGGTTTATTTTTATTTTTAATAATAAATGCCGTGCAAGCGAAACCCTCAAAGGATACCGAGGGTAAAGTGGAGACAAAAGATGATAAGAAAAATGATGAATTTCCCGAGGAAGATTCAGATATGC…	uncharacterized LOC111685312, transcript variantX1
LOC111682801	0.491853	40.625	0.000466805	mRNA	2204	ACCGGCACAACTTAAGTATTAGTTGTGTGAACGACATAAAGTGAAAACAAAATAAAGCGAATAAAACAATTTAAATTAATAAAATAAAAGAAAATTATAAACAAAAGAAAATAATTTCATAATAAAACGAAATAAGTACAGAAGTTATTAACATGAGTGAAAGTCAAAATCAAATACCTCTGGAGGATCATGAAGTACCAGTGATTGTTGAGTGTTGTGGCAATATTCTGGAGGATGAATGCCTGCAGGAACAACCTCACTCCTCCAATGTGAAAGCAAAGGATTGTGATAAGATATATTCAAAAGCCATGAAAAAGGCTTTTAAGGCTCAACAAAAGTTGCAAAAAGCCGTAGATGAGTTGGCCAAGGAAATGCATAAGAAGGAGAAGAAAGAGCATA…	repetin
LOC111681029	0.491498	40.5904	5.24062e-07	mRNA	1877	GCGTTATAATAAAGATGATTTTATAGGAGATATAATAGCGGGTATAACTGATTCTCTGGCTGCCATACCATTAGCTTTGGCATTTGCCGGCATTGCGGGTCTACCAACAGAGCTCGTTTATGGGCAACATAATCTATACCATATTCGGTTCTTGCAAAGATAACATTTTAGGTTCAACGGCTATAGCTTCTCTATTGACTTTTCAAGTTGCTCATGGCAACTGGCAGAAATCTTTATTGTTTACTCTTTTATCCGGCATAATTGAATTAGGAATGGGTTTAACACGTTTAGGTTTTGTTATAGATTTTGTTTCGGGTCCTGTAAGTTCTGGCTTTACCAGTGCCGTAGCATTAATTATTTTCACCTCACAAATTAAAAATATTCTAGTGGTGAAAAGTA…	sodium-independent sulfate anion transporter-like, transcript variant X2
LOC111679641	0.491165	40.558	0.0227065	mRNA	2194	GAGTTTGTTTTTTTATTTTCAACATAATGCTTTAAATTGTATTAAAATAGCAATGTTCCAACCAGAAACTGAAGATATGTTGCCTAGAATGGCGCCGAAACCTAGTGCCGCTGTGCCAAATGGTGAGGGTATAATACGACCACAAGTGCCTGAAGTTTCGATATTATTTGGGCAACAGGAATCGAATGTATTACCACAACAAAATGTAAACGGTGATATACATCAGCAACAGTTTAAAAATAATAATCCACAGCCAAGCTATGCGGCTTGGAAGAAACAAATGTTGCCGAAAGTTAATTATACACCACCCGTTGGAAATATGGCGGAGGTACAATTGTCCGATAGAGGCAATAATAACATGATGTCGGATTATAATACTCCTAGAGCAAATTTGTATCC…	uncharacterized LOC111679641, transcript variantX1
LOC111684611	0.491012	40.543	0.00386182	mRNA	3975	AAGTTGGCCGTTGCGTTAGACATGTGAAAATACATAAACGACGGAAAGGCAATAACAGTATATAATTGTCTTAATTATTTTTATGTATAAATATTTTCTTAGTTTTGCGGAAGTGCATAAAGGTGTTGTTTAACTAAATATTTTATTTATAATCATCAATGTGTTTTAGTGTGCATTTATGCTTTAACCAAGCGAAAAAATTAATTAAATGTAAATGTTAAATTTTGCAAAAAAAAAAAAGCAAGAGAACAAGTGAATAGATTTAAAGTTAAATTTTGTCCAAAGGCAAATAAAATTGATTTTTCCCATCAAATTTTTTTTATAAGTACAACAACATAAAAGTTAAGAAGCATTTTCAAGCTTTGGAAGAAAGCGAAACAACAACATCAATAAAAGGAA…	sporulation-specific protein 15, transcript variant X6
LOC111681975	0.48982	40.4269	8.37065e-09	mRNA	1675	AAAAAGTGTGTTTTATTTAAATATAAAAAATAACTAAATACAGCTATAGTTTGGGAAAATCCCCGTTTAAAAAAGTAGTTTTCAATTAAAAACAGAATGGGCGATACCGATGCGATGAGACCATCCGGTCCACCACGGCCACCATTTCCGGGAGGCATGCCACCCAGGCCAATGGGTCAACCACCTAGACCGGGAGGTCCACCTATGCAACAAAACGTTAGACCCGGTGGACCACCACCACCCTTACGTACTATGGATAGTCGTGGAAACTTATTAATGGGTCCCGGTGCACCAGGTCCAAGACCTGGTGGTCCTGGACCACAAAATCCACAAATTCGCCCTCAAAGTGGTAGTGGACAACAAAGTCCACCAGGTCAAGGTGCACCTAGACCCCAAGGT…	basic salivary proline-rich protein 2, transcript variant X7
LOC111683178	0.487669	40.2177	0.0453897	mRNA	>9676	AATTTCTTTGTTTTCTATTTTCAGGTGTCAGCCAATGACCCAGATTGTGGTGTTAATGCCATGGTTAATTACACTATGGGATCAGTGGGTTCAAAGTATTTGAGTGAATTTAATGTACGTTCTGCTACTGGAGAAATTTGCATTGCCGGCGAGTTGGATTTTGAAAAGAAACAATTTTATGAATTTCCCATTATAGCAACAGATAGAGGTGGCCTTAGTACAACTTCAATGATAAAAATACAACTAACCGATATCAATGACAATCGTCCCATATTCTTTCCACAACACTATAACATTTCTCTACGTGAAACAGCCTCTACAACCGTTTCGAATAGTCCAATTGTTACAGTAGCTGCCACCGATCCCGATTCGGGACGTTTTGGTATTATTACCTATCGT…	protein dachsous
LOC111677379	0.487481	40.1995	2.38844e-07	mRNA	1919	TTATTTATTTTTTTTCAGTTGGCCACACGTTCAATAGAACCTTCGTTTGGTCTGTTGTTCGGTGATTTATTACGTGATCTCAATGTGGGTACCACTGGTGCGGCTGTGATTATTAGTACCTTAGATGTATGTATGAATTTTTCGGGCCTTTTTGTGGGGCCCTTACTAAAGGAGTTCTCCTATCGCAAAGTAGCCATTGCCGGTTCACTGCTCTGCGCTTTGGGTTTGGCGTGTACAAGCCCGGCGGCGAGTATGGCCCATATAATAGGAACATATGGTGTTTTAAATGGCATTGGCGTGGGTTTAGCAACTTCTGCGGCGTTTGTGGCATTAAATCATTATTTCAAATATAAACGTGGTCAGGCTGTGGGATTATCGATGGCCGGTACCGCGTTGGGT…	uncharacterized LOC111677379
LOC111682601	0.486204	40.0754	0.0100112	mRNA	4067	CATGTGGAAAAACAAAAATGCCCAACAAACAAATAACAAAATTTAACAACAAATTACTTGTTGGCATGTGAAATTTAACAACTTGTAAAAATAAATCAAACAAAAAAATATTACTACCAACCGCAAAAGAATTCGCAACAAAGATTTTTTCACTTCTTCAGTAAATACAACAAAAAATATATATTTATTATTAATTAAAAAATTTAACAACAAAATGTTTATTAAAAATCTTCATGTCTTTGGCATGAATTGAATGAAATTGTTAAACGAAACACTTGCAAAAGTTACATAAATAATAAAAAGTGTATAATATATAAAAAATAAACAAAAAACGTATATATTTTTTAAGAATGGTTACATGCAAATCGGATAATCAAGTTGTTGCAATACCTAAAATGA…	uncharacterized LOC111682601, transcript variantX5
LOC111675207	0.486039	40.0595	0.00214704	mRNA	1932	ATCAAAAGAAAATTTATAAAAAAAAAAAATTGGAATATATAAAAAAATATATACAAATACAACCAAAGTGAAAACCAAAATAATTGGATTTTTAAATAAAAGAAATTTTACTAAAAAACATATTAAGACCGTTGTCCTTTTAAGGCTACGGCGTTTATAAATTACAAAAGTGCATTCTTCTTATAATTCGTGTACACCAACGGCCGCCAAAATGATAACACACAACTCTTTAAGTGTCTACGGAGGCGGCGTTATGTGTGCTTCACCCTCAACAGCACCCGGTTTCTTCAATCACAGACCCCAGTCGGGAGCTGAACTATCACCCTTTGAATTGGGTATACCCAGATCTATGGCGCTAGGAGTACCACCACCCACCGCTTGGCATGATCCCAATTTGGG…	steroid receptor seven-up, isoforms B/C, transcript variant X2
LOC111684746	0.485624	40.0192	0.00159104	mRNA	4193	TCCAAAAAAAAACAAATTTTAAGAAAAGAATTTAAATCCAAAAATTAATTTTTAATTATTTAAAAAAAGTTCCTGTTGATTTAAAAACAAAAACAAACAAAAAAAATGTTTTAAAATAAAATTAAGCAAACTCTGGATTACATTTTTTCAACACAAACAGTATTAAAAAAATAAACAAAAACAAACAATTGCTAATGGATTATATATTTACCACAACAACAAAAAACAACAACAAGTACATACTAGCTAATGGATTAAACTAATTGTTGCGGCTTAATTAACTCATCAATCAACGAATTATTAAAAAATTTATTTTATAGAGAATTTTTTTTCTTAAAAAAAAGTTTTTTTTAAATGTGCGAGAAAAAAATTCTCAAATATCTTCATTGACCCCTGACG…	zinc finger MIZ domain-containing protein 2
LOC111682601	0.484558	39.9157	0.0098529	mRNA	4067	ATGGAAAAAGTATAAAAGTGCCCAACAAACAAATAACAAAATTTAACAACAAATTACTTGTTGGCATGTGAAATTTAACAACTTGTAAAAATAAATCAAACAAAAAAATATTACTACCAACCGCAAAAGAATTCGCAACAAAGATTTTTTCACTTCTTCAGTAAATACAACAAAAAATATATATTTATTATTAATTAAAAAATTTAACAACAAAATGTTTATTAAAAATCTTCATGTCTTTGGCATGAATTGAATGAAATTGTTAAACGAAACACTTGCAAAAGTTACATAAATAATAAAAAGTGTATAATATATAAAAAATAAACAAAAAACGTATATATTTTTTAAGAATGGTTACATGCAAATCGGATAATCAAGTTGTTGCAATACCTAAAATGA…	uncharacterized LOC111682601, transcript variantX4
LOC111684425	0.484043	39.8658	0.00416209	mRNA	1972	ATTCAGTTTTATTTAAGACGCGAACGTGTAAAAGCGGTTTTAAAAAAAAGGTGTTTAATTAAATAAAAAATATAAATTAATTTGAGGAAAAACAAACAAAGAACCATAAATACAAATACAAATATAAAAAAAAATAAACAAATCAACAATGACACTTAATACCTCTAGACAGCGTGAATTTTTGCTGCTGTTGCCAATATTGATAACAACACTAACATGCCTCACGGCTGGAGCCCTTCAACTTGACCTTAAAGACACCTGTTCGGGCAGTTCATTGTACTACTGCACTTTAACTAATCTAACGAGTTCCTTTGAAGAACCTTTGGTATGGAATACCAAATCAACAACAGAACAACTTAATGAATTATTAATCTACAACTCGGTTATGGGACGTTTACC…	toll-like receptor 13
LOC111682601	0.483723	39.8347	0.00979391	mRNA	4333	ATTGATTTCAAACGGTTCGGTTGGTCAACTCTCCTTATGTTGTCAGTGGATTAATTATTGTAATACGATACAATTAAAAAAATATGTTATCATTGGGATTGTAATTTCTAAAAAATATAATTAATAAATATACATTTATTTCATTTAATAAAAGAATTTTCAAATTTAATAAAAAACTTTAAATTTTGTGGACAATGTGGATAATGAAATATTTAATAACCGTCTAAAACATATTAATGGATTAAGCATTACAAAGCTAAAAATTTTAAAACTATACACTACAGTGCCCAACAAACAAATAACAAAATTTAACAACAAATTACTTGTTGGCATGTGAAATTTAACAACTTGTAAAAATAAATCAAACAAAAAAATATTACTACCAACCGCAAAAGAATT…	uncharacterized LOC111682601, transcript variantX2
LOC111682601	0.483368	39.8004	0.0129042	mRNA	4518	AATCGAAAGATAAAAACAAATAATTTTGTACAATTTGAGCCTGTTTCATTTTCATGAGTGCTGCAGTTATATACAATTTTTATATTTTACTAATTATTGCAAAAATCAATTAAATAAAATAAAAACAAAGATATTTTAGAGTGAAAGTAAATTATGAACTAAAAAAGTTTGAAGCAGTATTTAACAAATAAATAAATCAATATATTTAAACGTTTGTGAAAATGTTGGAAAAGCAAAAGCTAAAAAAGACTTAAACTAAAGCTTAAAACAATTAGTTAAAGAAAACACATAATACTCTGCTAAAAAAAAATAAAGAAAACCATAATGATTTTGTTTATTGTCTATAAACATTTTACATAAATCGAAGCATTTTGCTTTTGCCGCATAGATCGAGTACAA…	uncharacterized LOC111682601, transcript variantX6
LOC111689433	0.483281	39.7919	0.0217644	mRNA	2099	ACACTCTCGTTTTCGTTACAGAAAATGTTATTTTTTACTAAGTGCTTTTAGTATTTGTTTAATTATTTTCTACTGCATTATCAGTCATAAGCAAAACTTAATGTTGTTAACATTTTTCAACAACAACAACCACGATAGCAATAATAATAGGAACAGCAAAAACAATAGTTTTAACATTAGACATATAAGTCTAACATATACAACAAAGAAACACGTAGATGACATAAATAAACAACTACGTGATTGGCATAATTACTCACATACACGTCTACAGCTACAACAGGTAATCACAACAACACGCGATCATTCGCAACAAAGTTCCAACAACAGCAATAAGCAAATACAGCAGCAACAACAAAACTTTTATGCACCTAAATCAAAATATAAGAAAAAACTTCA…	polypeptide N-acetylgalactosaminyltransferase 8	Transferase
LOC111690744	0.483009	39.7656	0.00103333	mRNA	7457	ATGGTAAAGGAAATGAACTTTGACATCAGTAATAAGACCTTTATAAGATTCTTTTAAACTTAGGCCTCTTGAGAACAAATTGAAATTTAAAAAAAAATTTTATATTTTTTGAAAAAAATTTTAAATAAATTTTTTTTTCTTTTTTTTCTACATTTCAGATAAAAAACGGGCAAAATCTTGACTACAAAGTTCCATGAAAACTAAATAAATAACAAAATATACAAATACAAATTAATTAAAGAAAATTTAAAAAAAAGAAAGATAATTAACAAAAAAAATTTCAAAAATATTTTAAGAGAAAAATGTGAAAATTAAAGAAAATTTAGTAAAAAATATTTTAAAAATTTCTTAAAAGAGAAGTAAAAAGTGCTCAAAGTTTTACCAAGGAAAAAAGTGCTA…	zinc finger protein jing, transcript variant X1
LOC111690744	0.483009	39.7656	0.00103333	mRNA	7296	GGTAAAGGAAATGAACTTTGACATCAGTAATAAGACCTTTATAAGATTCTTTTAAACTTAGGCCTCTTGAGAACAAATTGAAATTTAAAAAAAAATTTTATATTTTTTGAAAAAAATTTTAAATAAATTTTTTTTTCTTTTTTTTCTACATTTCAGATAAAAAACGGGCAAAATCTTGACTACAAAGTTCCATGAAAACTAAATAAATAACAAAATATACAAATACAAATTAATTAAAGAAAATTTAAAAAAAAGAAAGATAATTAACAAAAAAAATTTCAAAAATATTTTAAGAGAAAAATGTGAAAATTAAAGAAAATTTAGTAAAAAATATTTTAAAAATTTCTTAAAAGAGAAGTAAAAAGTGCTCAAAGTTTTACCAAGGAAAAAAGTGCTAAA…	zinc finger protein jing, transcript variant X2
LOC111686531	0.48247	39.7133	0.00532912	mRNA	3489	TACAAAATTTTGCTGTTCTAAAATCTTAAATAATCCTTTATAAAGCTGTATATACTTTAAGAGTCCTGCAAACATACTAACAACAAAAACAACCCTGTTTTATTTTATTCCCAGTTTATAATAAGTAATGTTACTTTTCGAGGCAAAAACCACCCTTATGCAAAGAATGAGTTATAGTTTATTGCTTATTTTTGCTCCCATATATACAACAACAACTACAGCTCCTACTACAACTACTGACTGCCGCTACTCATACTACTGAATCGCAGTCATAAAATAATGTCAATTTTGCAAAAACTCTAAAAAGAAATACAACAAAAGGCGTCGTCGGTCGGTGGTTAGATGTTTATTTGGTCGTTTTTCCGTTGTTTAGATTACTTTTACCTCTAAAATAAACTT…	tyrosine-protein kinase transmembrane receptor Ror2, transcript variant X2
LOC111684713	0.482319	39.6987	0.0379557	mRNA	4900	AAAATTTTAAAAAATGCATTTTTATAACATAAATTTTTAGAAATATTAATAAACATTTTGTGTGTATTTAAAAAAATTTTAACTTTAACCACAAATAAAACATACATATCCTGTGTTTCTGTTTTTCTATTAAGTCCTTTAAAGTGTGTGCGCCTATTTAAATAATTTATAAAAAATACAAGAAAAATACAAGCTAATTGTATTAAATTTAAAATAAAAGTCAACAATAATTAAATAAACATATAAAAACCTTAAAACATAAATTGCGTTTACTGTTTTCCCGAAAAACAAAAGTTTAAAAAGTGTATGCCCAAGGAAACTTATTAGTTCTACGTAGTTTTAAGCTACATCTACAGAAAAAGTTATTTGTATTCATAAAGAAATCAACCAATACCTAAC…	endoplasmic reticulum aminopeptidase 2, transcript variant X4
LOC111674948	0.479502	39.4263	0.0142395	mRNA	3641	CTGCTGTATAGAAAAAAACACAAAACAACTTTCATAAAACTATTTATAAGTCTACAAAAAAGAAAACTGAAACCTTTAAGTAAACATAGCACAATAAAACATATCCTGATCCCTATCACTTCACTAACAAATCAAAACTACAAAAAGTTTAAAACTAAAATTAAATTTAAATAAAACACACACAACCAAAAAAACGTTAAATCTTATGATTAACTCAAGTTAAAAAACCCCCAAATAAAAATAATAAAACTTTTAAAACCCAATATTTTTATACCTGCTAAAAGAAAGATAAAAAATATAAACTAAATAAAATTTTTTCAATCGAAAAAATTCAAAGCACAATATAATTAAAAATAAAAAAGGTCAACATTATTTAAGCCAAAATGTCGGTTGATTTGA…	venom dipeptidyl peptidase 4, transcript variantX2
LOC111674948	0.479502	39.4263	0.0142395	mRNA	3635	CTGCTGTATAGAAAAAAACACAAAACAACTTTCATAAAACTATTTATAAGTCTACAAAAAAGAAAACTGAAACCTTTAAGTAAACATAGCACAATAAAACATATCCTGATCCCTATCACTTCACTAACAAATCAAAACTACAAAAAGTTTAAAACTAAAATTAAATTTAAATAAAACACACACAACCAAAAAAACGTTAAATCTTATGATTAACTCAAGTTAAAAAACCCCCAAATAAAAATAATAAAACTTTTAAAACCCAATATTTTTATACCTGCTAAAAGAAAGATAAAAAATATAAACTAAATAAAATTTTTTCAATCGAAAAAATTCAAAGCACAATATAATTAAAAATAAAAAAGGTCAACATTATTTAAGCCAAAATGTCGGTTGATTTGA…	venom dipeptidyl peptidase 4, transcript variantX4
LOC111682601	0.477893	39.2709	0.0142523	mRNA	4533	CGAAAGATAAAAACAAATAATTTTGTACAATTTGAGCCTGTTTCATTTTCATGAGTGCTGCAGTTATATACAATTTTTATATTTTACTAATTATTGCAAAAATCAATTAAATAAAATAAAAACAAAGATATTTTAGAGTGAAAGTAAATTATGAACTAAAAAAGTTTGAAGCAGTATTTAACAAATAAATAAATCAATATATTTAAACGTTTGTGAAAATGTTGGAAAAGCAAAAGCTAAAAAAGACTTAAACTAAAGCTTAAAACAATTAGTTAAAGAAAACACATAATACTCTGCTAAAAAAAAATAAAGAAAACCATAATGATTTTGTTTATTGTCTATAAACATTTTACATAAATCGAAGCATTTTGCTTTTGCCGCATAGATCGAGTACAACAC…	uncharacterized LOC111682601, transcript variantX1
LOC111674948	0.476707	39.1564	0.0147371	mRNA	5250	TTCTGTGCGTAGTGGCGAACGAATCAGTCAGTCATTATTATACCGGATTAATAGAGTTATGAAAAATATACGGTATTTTTAAAGTGCAGTGCAGGGTGAATGAAAAACAGCTCATCCAGCGCCATCATAATCAAATATTCATAAAATTAAGAAATAAAAAAAAAACAGAATGTTTAAGCAAATGCAACAAATTTGCTTGCTGCTAACATAGTTAAAAACAAAAAACATTAACAAAGTGTATGGTATGCATCATAAAACAACAATAATTCATTGCTTATAACAATAGCAAACAGCAGCATATAACAGCAAAACATCATCAGCAACAAAAATATGTAATAATATCAAACCATTAACAGGAAACAACAAAAAAGAAAACCATTTAATCATCATCATCATCAT…	venom dipeptidyl peptidase 4, transcript variantX6
LOC111674948	0.476707	39.1564	0.0147371	mRNA	5245	TTCTGTGCGTAGTGGCGAACGAATCAGTCAGTCATTATTATACCGGATTAATAGAGTTATGAAAAATATACGGTATTTTTAAAGTGCAGTGCAGGGTGAATGAAAAACAGCTCATCCAGCGCCATCATAATCAAATATTCATAAAATTAAGAAATAAAAAAAAAACAGAATGTTTAAGCAAATGCAACAAATTTGCTTGCTGCTAACATAGTTAAAAACAAAAAACATTAACAAAGTGTATGCATCATAAAACAACAATAATTCATTGCTTATAACAATAGCAAACAGCAGCATATAACAGCAAAACATCATCAGCAACAAAAATATGTAATAATATCAAACCATTAACAGGAAACAACAAAAAAGAAAACCATTTAATCATCATCATCATCATTATTA…	venom dipeptidyl peptidase 4, transcript variantX5
LOC111684713	0.475975	39.0858	0.0423278	mRNA	3962	TTTTTATAACTAAACTTTTTTAAGAAAACAACTTCAAAATTTGATTAAATTGATTTAAATTTTTTCCATACATTAATTAAAATTGTTTGCAATAAGAGTGTTACAAAATTGTCGCGTTTAAGCAAAAATTGTAAACGAACGTATTGGCAGGAAGACAAAGTGGTAGTGGCCCCGTTAAGATTTCGATCGTTGGCGGTGGTCAGAGAGGTTCAAAAGTTTGGCGACGTGAACGTATCGAAATGACAAATGATCCAGATTTGGATGATTGTGCTTTTTTATCAGGTGGTGAATCTAGTGGTGGCCGACAAACACGCAATGGTGTCGCTGTTTGTTCACAAAAACGTGCCCTCCTACTGGCTGGCATTGTATTGGGTTCACTCCTGCTGACAGCTTTAATAA…	endoplasmic reticulum aminopeptidase 2, transcript variant X5
LOC111686326	0.475785	39.0675	0.000791456	mRNA	6776	ATGTCAAAACAGTGTTCATCATTTCTAGCTTTAAATAGCATTATCAATGATGAACGCCAAACACCAACACCACCAACCAACAAAGGTATAGCCTCGTTGGGTGGAAATCAGAGGAAACGGAAAACTCCCACACCACCACAAACTATGCAACGTTTAAGCGCTAAAAATTATGCAGCTTTGGCAAACTCATCACCAGCTAAGGCAGCCACCACAGTTGCCCCTCTACCGCCAATAATGCCCATGATAACAGGAGTACACTCAATGGCTGCCGCGGGAGCCACACCACCCTTACAGCTAATGGCCACACCGCCTCATAATTTGGGAAACTTTATGGGTCTAAATGAACAGCTAATGATAAATCCTCATTTAATATCCACTGGCTTACCACCCAATACCACC…	daxx-like protein
LOC111681190	0.475366	39.0271	0.00231027	mRNA	2529	AGTTTAAGAAACTTTTTGTAAAAAGTTTAAAATAAAATTCTCTAGAAAAATAAATGTAAAATGATTTAAAAAAAGTTATAAAAAACAAATGACAAATTTGTGACTGAAACTAAACTAAACATTCCTAAGAGATTTTCCCTACTCCATAACAAGAAAATAAATTATTTACACAAAAACTTGAAAAAAAGCTGCTGCTTAGCAACACGACACGTCTCACAAGTAAAACGTGACAAATCTTATTTGGTCAAGGGTTTAAAGCAAAAAAAAAAAAAAAAAAAAAGACAAAAAATATAAAAAAATAAAATTATTACCAGATTTGTTGTAAAAATTGTTGTTTTTGATAATACAAATAATTTTCCTAAATGGATACGAAAACTCAACCAACTTTATTGGATAAAT…	serine/threonine-protein phosphatase rdgC, transcript variant X1
LOC111674948	0.474645	38.9576	0.0193582	mRNA	4114	TACCTTCAAACAGTTTACAACGTCTTAACGGGAAAATTAACTTAAAGCGGGAAAATTTGTTTAACGGGTACAAACAAAATAAACGAACAATTTGCCCGTGTGTAAAAGATTGTTTGCAAAATCAAGCAAATTAAGACAATAACAAAAGTATATGGCGCGCAATTTTGCAATTTAAAAATATAATAATGAGAATTCTTTAATTTTTATTTAAGTTTTATAAACAGCTGTTGTCTTTGGTGATTGCTTGTGGTTTGCTGTTAATGTATAAATATTTGAAAAAATAAACAACAAAAAGAAAAATAAAAATAATCTTTGAAGAAAGCATAAGAACATTTTTAAAGAAAGACTATTGTTCAAAGTAAACCGACATAAAAATGTTAAAAATTAAACCTTTAAAAT…	venom dipeptidyl peptidase 4, transcript variantX1
LOC111686473	0.473972	38.8928	0.0167964	mRNA	3830	AACACCATAGAAAACAGATGCGAATTTTGTTGAAGCCGTAAAACCAGTTAGTTGGATGGATGGTTGGTTGGTTGGATTGTTTCTTAGTTGTTGAATTATTCTGTTTTTTCTTTTTTTTGTGTTTTGCTTTTTCGCTTTTTTGGCCCAGCTTGATTGTGACGACTGACTCTATAGACTAGACAAACAACAAATCAGTTGAGCTTTTGCAAACGACTACGGAAGGTGTATTTCAGTTAATTTGGTTTTGCGTGCGCGTGTGTAATTTCTTTCCACATTTAATTAATAACAAACAACAAAGTTTTGTTATAGTTAAAAATATATATATTAGTTAATATAAATAATAGAAATTTTGTCAAAATATTTTGCATTTAAAAAGTGTGGTGCATTTTATGGAATCAA…	putative uncharacterized protein DDB_G0277255, transcript variant X4
LOC111686473	0.473972	38.8928	0.0167964	mRNA	3744	AACACCATAGAAAACAGATGCGAATTTTGTTGAAGCCGTAAAACCAGTTAGTTGGATGGATGGTTGGTTGGTTGGATTGTTTCTTAGTTGTTGAATTATTCTGTTTTTTCTTTTTTTTGTGTTTTGCTTTTTCGCTTTTTTGGCCCAGCTTGATTGTGACGACTGACTCTATAGACTAGACAAACAACAAATCAGTTGAGCTTTTGCAAACGACTACGGAAGGTGTATTTCAGTTAATTTGGTTTTGCGTGCGCGTGTGTAATTTCTTTCCACATTTAATTAATAACAAACAACAAAGTTTTGTTATAGTTAAAAATATATATATTAGTTAATATAAATAATAGAAATTTTGTCAAAATATTTTGCATTTAAAAAGTGTGGTGCATTTTATGGAATCAA…	putative uncharacterized protein DDB_G0277255, transcript variant X3
LOC111686473	0.473972	38.8928	0.0167964	mRNA	3827	AACACCATAGAAAACAGATGCGAATTTTGTTGAAGCCGTAAAACCAGTTAGTTGGATGGATGGTTGGTTGGTTGGATTGTTTCTTAGTTGTTGAATTATTCTGTTTTTTCTTTTTTTTGTGTTTTGCTTTTTCGCTTTTTTGGCCCAGCTTGATTGTGACGACTGACTCTATAGACTAGACAAACAACAAATCAGTTGAGCTTTTGCAAACGACTACGGAAGGTGTATTTCAGTTAATTTGGTTTTGCGTGCGCGTGTGTAATTTCTTTCCACATTTAATTAATAACAAACAACAAAGTTTTGTTATAGTTAAAAATATATATATTAGTTAATATAAATAAAAATTTTGTCAAAATATTTTGCATTTAAAAAGTGTGGTGCATTTTATGGAATCAACAG…	putative uncharacterized protein DDB_G0277255, transcript variant X6
LOC111686473	0.473972	38.8928	0.0167964	mRNA	3741	AACACCATAGAAAACAGATGCGAATTTTGTTGAAGCCGTAAAACCAGTTAGTTGGATGGATGGTTGGTTGGTTGGATTGTTTCTTAGTTGTTGAATTATTCTGTTTTTTCTTTTTTTTGTGTTTTGCTTTTTCGCTTTTTTGGCCCAGCTTGATTGTGACGACTGACTCTATAGACTAGACAAACAACAAATCAGTTGAGCTTTTGCAAACGACTACGGAAGGTGTATTTCAGTTAATTTGGTTTTGCGTGCGCGTGTGTAATTTCTTTCCACATTTAATTAATAACAAACAACAAAGTTTTGTTATAGTTAAAAATATATATATTAGTTAATATAAATAAAAATTTTGTCAAAATATTTTGCATTTAAAAAGTGTGGTGCATTTTATGGAATCAACAG…	putative uncharacterized protein DDB_G0277255, transcript variant X5
LOC111676101	0.47395	38.8907	0.0028485	mRNA	7060	TCGTGGCGTATGGACGTGAGCAACGCTAGTGGAGGTAAATAAATGCACAGTAAGAAATTGCTCACAAAACCACCACACAAGAGTAAAATAAATAAAAGAAGAATTAAAATATTTTACACACAATGAGAATGAAACAGTGATTCTAGTTGGAAACGAAAAAAAGGAAGTTGAAAAAGTGGTGGAGTGGAAGAATACAAACAGACGGACGGACGACATACACAACAAAGAAATACGAATAAAAGTAATAACAACACAGCCAGCAGCAAAAGAGGAAGTGTGCTGTAATAGCAGCAGCAGCTTAACTGCACTGCCAATGTTTAGCGCATAACAAAAGATATTATTTATTAAAGCAGACAAAAACAAGACTAAAATGAAGTGAAATAAATGAAAGAAATAAAA…	dedicator of cytokinesis protein 3, transcript variant X1
LOC111688803	0.473801	38.8764	0.0310564	mRNA	2591	AAATTTTGAACAAAAATTATAAACAAATTGTGACTGCTTGCAAATGTTTAACAAATATGGCTCTGTTTTCCCTCTTGGCCTGCTTTATTTTGCGGCGTTTGTTAGAGCTTTACGCCGTAGCGGATTAAAATAGTCGACGCAGGTCTCTGCCTCAAACTTTTGTCGTCAGCTAAATTTCTTTGGTTGTTAGCCAGCTTTCCCGTGTTAATTAAGAAAATTTAAAAGCCGTAAACAAAAATAGTAAAAAAAAAATAAATTAAAATATAATTAAAGCAAAATCTAGTTTGCAATTGTTGAGATGGCGGGACACATAGAAATTCCAGAAATATGTCAAAAAGAGAAAGAAAAAAGTGAATTTAAAAGCAATATTGAAGATTCTAATAAAATACAATATGGAGA…	eukaryotic translation initiation factor 4E transporter-like
LOC111681975	0.473751	38.8715	9.20347e-09	mRNA	1834	AAAAAGTGTGTTTTATTTAAATATAAAAAATAACTAAATACAGCTATAGTTTGGGAAAATCCCCGTTTAAAAAAGTAGTTTTCAATTAAAAACAGAATGGGCGATACCGATGCGATGAGACCATCCGGTCCACCACGGCCACCATTTCCGGGAGGCATGCCACCCAGGCCAATGGGTCAACCACCTAGACCGGGAGGTCCACCTATGCAACAAAACGTTAGACCCGGTGGACCACCACCACCCTTACGTACTATGGATAGTCGTGGAAACTTATTAATGGGTCCCGGTGCACCAGGTCCAAGACCTGGTGGTCCTGGACCACAAAATCCACAAATTCGCCCTCAAAGTGGTAGTGGACAACAAAGTCCACCAGGTCAAGGTGCACCTAGACCCCAAGGT…	basic salivary proline-rich protein 2, transcript variant X6
LOC111676007	0.47367	38.8638	4.31557e-06	mRNA	1652	ATATCTGTAAGATTCGGACACGCGACAACACGATACTTTTGCTCGCTATTCAACTATTTAAATTGAGAAAAAAAATTCGCGACTTTGGTTACTTTCCATTATTTGTTTTAAAATTTACGATCATCTCGTAAAATTGTCAGCATTCTTCTAGTTTTTATTAAACTGTGAATTTTTTGTTTTTATATTTTTAAGAAACAAACTGTGATATTAAAATTAATTGAGAATGTCACCAAATACGAGCTCAGGAAAGATTGTTAATCCTAATGAGTATCTTGATATTCCAAAATGGATAAATGAGGATTATTTCTTGCCCATCTTGGAGAAAGATGTAAACGATTTTAAGTGCATTACAAAGTTTACGCCTATTGCTGCTACAGCACCGGGCGAAAATTATACATC…	uncharacterized LOC111676007
LOC111683574	0.47365	38.8618	0.000377087	mRNA	2278	ATAAAGTTATCCAAGCGTAAACATTAACGGATGGAAGAAAAATAGTTATTAAAAATAATACAAAAAATATAAATAATCATTAACATAATTTATTAAAAAAATAACAATGATATTCACCGATAAATTCCAAAGATTCCAAATAAGATTATCACTCTTAATGTTTATATTGTTTCTTGTCATCAATAATACCGAAGCGGGTAGGGACCGAGATCGAGGTCCACGATGCGAGAAGCCAGATTATATTGCAAATGGTAGCTATCGCATAAGACGCGATAGAGTAATGAGAATTACTTGTAATAGCGGGTTTCACTTACAGGGACCTAAAACAATTGACTGTGTACGTGGGAAATGGGAGGGAGAAAAACCTGTTTGTGCAAAAAAAGGGTGTTCAAAAGACTT…	rho GTPase-activating protein gacF-like
LOC111678250	0.473622	38.8591	4.09905e-05	mRNA	7755	TTAAAAAGAAATAAAGTCAGTTAGTTAGTTGACGAAATAAGCTGTTGCTGGCAACAACAATAAATATTTGAAGACGGTATTCGAAACAGAAAACGTTTAGAGTTTTGAACGAAACGAGTTGAGAGAAATTCGGCCAGTTTGAAATTAGTGTACAAAATGCGAAACAACAACAAAAAACGCAAATAATTAAATAAAATTAACTAATAATTAGTTTAAACAAAAAAGTTAGTGTAAAAATCGATCAATCAAATGCTTAATAGAAATAAAAGATAAAATTTACTTAAAACACAAAAAAAATCAAATGTTAAAATTTCTTTAAACTACTTTACAAAAAAATTATTGGTGAATTTTTTCGCTTTATAATTTTTGTTGTTGTATTATTATTTTTTTCTGATCTTG…	uncharacterized LOC111678250, transcript variantX2
LOC124419432	0.473541	38.8514	0.0431898	misc_RNA	1211	CTTCCGCAACATCGCTGGCGAGCTTTTAGCACGTTTGGAAGTTTCACACGGGTAACTTCTGCAATAGAAAATGTTTGTAGGGCACTAATACAAATGCTGCTGTGCTTCAGTTGTAGTAGTGTGGTGGCTACAAAAAATCAGCTGATCCTAAAGTTTGACATTTTGATAAATATTACGTCTACATCCAAAGTAAATTAATAAAGTAGCGATATCTCTTGTTGTACAACAACATCTACAACAATCAAAATTTACTTTGTCTACATCCAAAGTAAATTAACCCATTTACAGCCACTCAAAAGGTACAAGTAAAAACTTTTAAACATCAATGTATATTTATTTTCAACAATGCAAAAAGACAGAAACGTAAAAAAAATTTTAAAAAATATTAATATTCTAGAC…	uncharacterized LOC124419432, transcript variantX3
LOC124420865	0.473107	38.8096	0.00554046	mRNA	2226	TAAGCAAATTTTTAATGGATGTTCTTTATTCGAAAGTGTCAACCTAAGAACTAGTTCTAGGAAAAATATAAAAAATAAATACATCTTTAATGAAACAGGTCTTCAACATGTAATTTCGTGGGAAGTTCAGCATATTTTTTGCTTGGAACATGAAATATTTCAATACCAGATTAATACACGCTTTAGCCCTACGACATTATTAACATACAACTCTAGATTATACTAATTAATATTTAATTAAGAATTTTTTTATAATACAACCACATATTTTTAAATATTACTTCTATAAACTATAAATGTAATAAATGCGTGATTGTAATGAAACATGTTTAAACCAATAAAAAAAAAAAAACAAAAAAACAAATCCCTAAAGGTCCTGGTCCGCCTGATGAATGTACC…	V-type proton ATPase subunit C-like
LOC111681190	0.472645	38.7651	0.00462662	mRNA	2182	TTTAAATCGTTTTCGTTTCGAAGAAAAGACAAAAGAACTGATAAAATTTCCATAAATTTAAATCAATAACGAAAAAATATAGAAAATATTGTAATTTCAAGAAAATAGCTTCTATATATCGCTATGAAGGCTGCTTTACTTATACAACGTTGGTATAGACGTCATAATGCTCGCATGGAAATCAGACGTCGCTACACCTGGTCCATATTTACAAATTTAGAATATGCCGGTGAACAAGATCAAGTTGAGCTTTACAATTTCTTTAACGCTTTATTAACACACATTCCAAATGCTGCTGCCCAAAAAGGTGGCTCTCTAGCTTCCTCACAAGCATCTTCGATAGATCAATTTGATTCCAAATATTCCGATGAATCCGATTATCATGAGGAATATGATAGT…	serine/threonine-protein phosphatase rdgC, transcript variant X2
LOC111687161	0.472559	38.7568	0.0334524	mRNA	2878	GAAAATAAAACAAATATATATATATTTTTTAATTCTTACGTTTTTAAATTGTTTAATTGTGTATTATGCGTGTGTGTTTATATTTAAGTGTTTCTACTAACAACAAAACTGTAAATAATTAAAATATTAATAAAAACTAATAAACTTAATTTTAAAATAATAAGAAAAAAATTTTAAATACTGGATTTCAAACAAAGCCTATTTGCTTAGATTGGATTACATATAAACTTTGGATTATATTAACAAACAGCAGTTAGAATTTCCTTGTTAATTGGAATTTTCCCTACAACTGAGCTATAAATATCACTTACCAAGTTCCTTATGGCGTCAGACGAGTATTATGTGTAAATAGATTTAAAAAATGGGTCTGAAAAAAGAATATCTTCGTTATGGCCGCTC…	lysosome membrane protein 2, transcript variant X2
LOC111684713	0.472492	38.7504	0.0447108	mRNA	3891	CAAAATTTGATTAAATTGATTTAAAAGTGTTACAAAATTGTCGCGTTTAAGCAAAAATTGTAAACGAACGTATTGGCAGGAAGACAAAGTGGTAGTGGCCCCGTTAAGATTTCGATCGTTGGCGGTGGTCAGAGAGGTTCAAAAGTTTGGCGACGTGAACGTATCGAAATGACAAATGATCCAGATTTGGATGATTGTGCTTTTTTATCAGGTGGTGAATCTAGTGGTGGCCGACAAACACGCAATGGTGTCGCTGTTTGTTCACAAAAACGTGCCCTCCTACTGGCTGGCATTGTATTGGGTTCACTCCTGCTGACAGCTTTAATAATTGCCTATGCTGGTCCATCAAATGATTGTTCGTGCGCCCGTAAATTGCCAACTGGTCATCATACGAATGAA…	endoplasmic reticulum aminopeptidase 2, transcript variant X6
LOC111690896	0.472294	38.7313	1.60205e-09	ncRNA	1529	GAGTTAAACCAATTACATAAATTATTCAAATTAATACTTGTATACTTTTAAAAAGTAATTTTCATAAAATAATGTTTTGTTTGTTTCGATGCTTGATTATTTTTCATTAATAATAATATTTAATAATCAAAATATTTAATCTGGCAACCCCTTTTAAAAATAAAACAAAGCAGATGTATAACAGTTACTACCTGACTCAGGACAGAGACAACAATATAATAAAAGAAATCAAAAAAATCAGCCACAATGGAAAATCGATAATGCTAGAACGGGGTGGTGGAAATTTCCTGAACATTCTCTGCATGTGGTAGTGAACACGTACGCCACGGGTATAAATACGACTGCCTAGCGACCAGCAATATCATTCGTAAAGAAAAAGTCAACTAGTGTGTGTCTACA…	uncharacterized LOC111690896
LOC124418740	0.471581	38.6628	5.63957e-05	mRNA	3741	ATGTGGATGCAGCACTTTTGTGTTTTCATAGCAAACGTTATTTTAAACTCGTCAACGAACGTATCGGCTGAAGTAGATCTAAAAGTGTCTGTCTTACAGCGTGAAGAAGTGTTTTGGTTTCTAATAATACGAAAAGAAAATAAACAACCAAGAGATGGTTTACCACAAGTCTGCTCAACCAAAGATTATTCCACTACTACAACAACTAAGGTAAATAAACAATATATTACAACGACAGCAACAACAAATACAACAAAGCCGGCAATAAATATTAAATCATTTAAAACAACATCATCGCCACTCAAAGAAAAAGCAGAAAAATTGTTTGGAGGTCAATATACAGCAACATCAGCAACAACACTAACAACAACTACAACATCATCATCATCATCGTCAAAC…	putative uncharacterized protein DDB_G0277255
LOC111688164	0.471448	38.65	0.036227	mRNA	4169	TAAAACTTTTTTGAAAACAAAGTGAATGAATCAACAAATAACTAGAAAATAAAAAAAGAAAAAGTTCTGTCTATAAAAAGGAAAAGATTTTAAATAAATCATATTTCTCCAGATATTAAATGCTATGCGAATCAATGCCATTATAAATATTGAAAAACAATAATGGAAACTTTAAAGAAATTTGATAGTCCTGGTGATTGTCAAACAACCGGTACAATTTTAATCGAAACGGTTAATAAAAATAAAACATTAAATAATGAAAATCAAAATATTCAACATATGATGGATAGTGCAACAGCAACAACAAATGTAGCCACAACAATTATTGTTAAACATGCTACAACAACACCAATGCCCACGGCAACAAATAAATTAAAATCCCAGCAGCAACAACATCAA…	7SK snRNA methylphosphate capping enzyme bin3, transcript variant X1
LOC111690109	0.47137	38.6426	0.00131902	mRNA	6324	AATAGTGCCGCCGTTAATAACTTTGAATCAACTTGGTTCTCAGTAATAAAAAACAGAACTTTTTGTTGTTTAGTAGAAAAAATCTGCATAAAATTCCTTAAAAATTGTTTGTTTTCGTTTTCAAGTTAGCATTAAATGTTCCCTTAAAAAAAGTATGAAGAACGTGTTTGTGTTTATTTAACTTTAAAAATGTTTTAAGTAAGATATATATATGGTTGTGAAAAGGCTTAGAAAAAGAGAAAATGTTGATTGTGTTATTAAACAAATAAGTCTGTAATTGCTAATTACCTTTGGGACTTAAATACAATCGAATATCAAAGATTTGAATAATTAATCGTTCTCTTAACGTTCCTGTTAGTCCAAAAATAATGATGGCCAATGTAAATTTTGTGGTATTAA…	slo-interacting protein 1
LOC111687161	0.47098	38.605	0.0345475	mRNA	2711	GAAAATAAAACAAATATATATATATTTTTTAATTCTTACGTTTTTAAATTGTTTAATTGTGTATTATGCGTGTGTGTTTATATTTAAGTGTTTCTACTAACAACAAAACTGTAAATAATTAAAATATTAATAAAAACTAATAAACTTAATTTTAAAATAATAAGAAAAAAATTTTAAATACTGGATTTCAAACAAAGCCTATTTGCTTAGATTGGATTACATATAAACTTTGGATTATATTAACAAACAGCAGTTAGAATAGATTTAAAAAATGGGTCTGAAAAAAGAATATCTTCGTTATGGCCGCTCAGCTAGAGATCGTATATTTGGTTGGCTGGGGGTGCCACCACCAGCTGCAAATGATTTCAATCGTAATGTGGCCACAAATTTGACATCGGA…	lysosome membrane protein 2, transcript variant X3
LOC111674948	0.470979	38.605	0.0201076	mRNA	3971	AACGGGAAAATTAACTTAAAGCGGGAAAATTTGTTTAACGGGTACAAACAAAATAAACGAACAATTTGCCCGTGTGTAAAAGATTGTTTGCAAAATCAAGCAAATTAAGACAATAACAAAAATAAATATTTGAAAAAATAAACAACAAAAAGAAAAATAAAAATAATCTTTGAAGAAAGCATAAGAACATTTTTAAAGAAAGACTATTGTTCAAAGTAAACCGACATAAAAATGTTAAAAATTAAACCTTTAAAATGTCTAATGTCGTTACAAAGAATTGTTTGTACAAAGCTTTGCATTAAATGGCTTTGTTAAACTAAAGAAATTAATATTTTTAAATACTTTATTAAGCGAAAAAAGGGATTTTAAAAAATAAAACGCAAAAAACTAAATTGCTTG…	venom dipeptidyl peptidase 4, transcript variantX3
LOC111688164	0.47068	38.5763	0.0367315	mRNA	4115	AAACTTTTTTGAAAACAAAGTGAATGAATCAACAAATAACTAGAAAATAAAAAAAGAAATATTAAATGCTATGCGAATCAATGCCATTATAAATATTGAAAAACAATAATGGAAACTTTAAAGAAATTTGATAGTCCTGGTGATTGTCAAACAACCGGTACAATTTTAATCGAAACGGTTAATAAAAATAAAACATTAAATAATGAAAATCAAAATATTCAACATATGATGGATAGTGCAACAGCAACAACAAATGTAGCCACAACAATTATTGTTAAACATGCTACAACAACACCAATGCCCACGGCAACAAATAAATTAAAATCCCAGCAGCAACAACATCAATTTCGTGCACCACAACAATTTGTTAAACATAAGAAAACATCAGCGGCTGGCAGC…	7SK snRNA methylphosphate capping enzyme bin3, transcript variant X2
LOC111687496	0.47008	38.5187	0.00420115	mRNA	2824	TACTATTATATGATCTTTTATAGAGAATTTTTAAACTTTAAAAACCAGTAGTTTTAAAGATAATATTGAAAAATTATAACTTGTCTATGAAAAAAAATCCCTCCCCAATGATTAAACATTTAAAAGCTAAAAAAAGAAGTGTTTTAAACTTAAGCTGCTACAACAACATTTGCCTAAAGGGTCCTAATAAATAATAGCAAAATACAACACATAAACATAATAATAAAAAAAGAATAATAAATACAGTGATTAAAACTAAAAGAAAAAAATAAATATTAAAAAAAATACAGCAGCAGTGGTAATAACAAAAATTAAAACAACTCATCAGTAAATACAAACAAAAATAAAACAAAACAAAAAAAGATCTGCTTAAGGCCAACATCATAAAAGTCATCATCA…	dystrophin-like
LOC111687161	0.46999	38.51	0.0346102	mRNA	2787	AAAATAAAACAAATATATATATATTTTTTAATTCTTACGTTTTTAAATTGTTTAATTGTGTATTATGCGTGTGTGTTTATATTTAAGTGTTTCTACTAACAACAAAACTGTAAATAATTAAAATATTAATAAAAACTAATAAACTTAATTTTAAAATAATAAGAAAAAAATTTTAAATACTGGATTTCAAACAAAGCCTATTTGCTTAGATTGGATTACATATAAACTTTGGATTATATTAACAAACAGCAGTTAGAATAGATTTAAAAAATGGGTCTGAAAAAAGAATATCTTCGTTATGGCCGCTCAGCTAGAGATCGTATATTTGGTTGGCTGGGGGTGCCACCACCAGCTGCAAATGATTTCAATCGTAATGTGGCCACAAATTTGACATCGGAT…	lysosome membrane protein 2, transcript variant X1
LOC111681724	0.469199	38.4341	0.000476131	mRNA	4173	ATGCGTAATTCTTCATATAAGTTTGAATTGGTTTGAAGAACCCGTATTCATACTGATAAAGCACTTCATATAAAAAATGATGATGGCTTATCATGCCGCTTGGTGAGCCACTTGTTTAAAAGAAACTGAAACAGTGGGAACATCACCATGGTAAATAGAAAAAACAGTGGCAACATCATCATCTAACTGGCGAATGTCGAGTGAAATAAATTTTTACGATTTTCACGACGGAACAAATTAATTTAATAGAGAAAAAAAGTGCAGCTTCAAAAAAAAATTATTTGAACAAATAGAACGCATTAAAAAGTTAATGAAAATTGATTAGACAAAGTTTTCTGCAAATCTAAAACTGTAATAAACAAGAAATTAAAACCGCATACCACACACACAGCATAGGAA…	zinc finger CCHC domain-containing protein 2
LOC111679641	0.4678	38.2999	0.0343559	mRNA	2163	GTTTGTTTTTTTATTTTCAACATAATGCTTTAAATTGTATTAAAAGTAAAACAATTATTGTAATTAAAGTGATCATTTGAAAATAACATTGTGCAATTTTCTAACAGTAGCAATGTTCCAACCAGAAACTGAAGATATGTTGCCTAGAATGGCGCCGAAACCTAGTGCCGCTGTGCCAAATGGTGAGGGTATAATACGACCACAAGTGCCTGAAGTTTCGATATTATTTGGGCAACAGGAATCGAATGTATTACCACAACAAAATGTAAACGGTGATATACATCAGCAACAGTTTAAAAATAATAATCCACAGCCAAGCTATGCGGCTTGGAAGAAACAAATGTTGCCGAAAGTTAATTATACACCACCCGTTGGAAATATGGCGGAGGTACAATTGTC…	uncharacterized LOC111679641, transcript variantX3
LOC111676101	0.467603	38.281	0.00617525	mRNA	6436	AAAAAAAAAAACGAAATGTAAAAGTTAAACAAATGTAAAATAAGTTTTAATAAGAAATTACAATATTAAAGTCGTTTCCTAAAAAAATGTTTCCAAAAATTAATATAAAATATTTAATTTTTAAAAGCCACTAATTTATTGTAACCTTTTTCCCGTAGTGCTTAATTGATAACAACAACAACAATAATTGACACAAACAACAATATTTATAACATTTAATAAAAAATTAAAAAAAAAACAACAAATAAACAAAATGTGGATACCATCAAACAACAAATACGGTGTCGCTATACACAATTGGCATGGTGATGTTCGTTTTGGTCTTCCATTAGATGTTGGAGATTCGGTAGAAATTTTAGAAGAATGTCCAAAATGGTTTCGCGGCACTTGTCCACGAAA…	dedicator of cytokinesis protein 3, transcript variant X3
LOC111677398	0.467573	38.2782	0.0482703	mRNA	6090	TCAGTCTTGTTTTTTGTGTCGTTCAGTCAACAACGTTTTCGGAAGATTTACGGTCGTTTTAGAAAACGCGTTTAATTGTATGAATAGAAATCTAACTATAAGAATTTATTATCGGATATATAAACAAAAAAATCAAATTATTATATTAATTTCATTAAAAAATAGTGTAAAGTGTGAATAGATATTAAAATAATACAAAATTAAAGCCTTAAAAAAAAACTAAAACAAAATGCCGCAGCATTCTTAATTAAAACAAACGAAAATCTAGACAAAACAAAATAAGAGAAAATCACATTACAGCAATTTAAGTGAAAAGAAAAGCAACAAAATAGATTTTTAGCTTAAATAACAACTAAAAAGATAAAAGAACTAAAGAAATCGTTTAAAAAATGTATTTAA…	low-density lipoprotein receptor-related protein6, transcript variant X2
LOC111684713	0.467453	38.2666	0.0478472	mRNA	4906	AAAATTTTAAAAAATGCATTTTTATAACATAAATTTTTAGAAATATTAATAAACATTTTGTGTGTATTTAAAAAAATTTTAACTTTAACCACAAATAAAACATACATATCCTGTGTTTCTGTTTTTCTATTAAGTCCTTTAAAGTGTGTGCGCCTATTTAAATAATTTATAAAAAATACAAGAAAAATACAAGCTAATTGTATTAAATTTAAAATAAAAGTCAACAATAATTAAATAAACATATAAAAACCTTAAAACATAAATTGCGTTTACTGTTTTCCCGAAAAACAAAAGTTTAAAAAGTGTATGCCCAAGGAAACTTATTAGTTCTACGTAGTTTTAAGCTACATCTACAGAAAAAGTTATTTGTATTCATAAAGAAATCAACCAATACCTAAC…	endoplasmic reticulum aminopeptidase 2, transcript variant X3
LOC111684713	0.467453	38.2666	0.0478472	mRNA	4954	AAAATTTTAAAAAATGCATTTTTATAACATAAATTTTTAGAAATATTAATAAACATTTTGTGTGTATTTAAAAAAATTTTAACTTTAACCACAAATAAAACATACATATCCTGTGTTTCTGTTTTTCTATTAAGTCCTTTAAAGTGTGTGCGCCTATTTAAATAATTTATAAAAAATACAAGAAAAATACAAGCTAATTGTATTAAATTTAAAATAAAAGTCAACAATAATTAAATAAACATATAAAAACCTTAAAACATAAATTGCGTTTACTGTTTTCCCGAAAAACAAAAGTTTAAAAAGTGTATGCCCAAGGAAACTTATTAGTTCTACGTAGTTTTAAGCTACATCTACAGAAAAAGTTATTTGTATTCATAAAGAAATCAACCAATACCTAAC…	endoplasmic reticulum aminopeptidase 2, transcript variant X1
LOC111684713	0.467453	38.2666	0.0478472	mRNA	4958	AAAATTTTAAAAAATGCATTTTTATAACATAAATTTTTAGAAATATTAATAAACATTTTGTGTGTATTTAAAAAAATTTTAACTTTAACCACAAATAAAACATACATATCCTGTGTTTCTGTTTTTCTATTAAGTCCTTTAAAGTGTGTGCGCCTATTTAAATAATTTATAAAAAATACAAGAAAAATACAAGCTAATTGTATTAAATTTAAAATAAAAGTCAACAATAATTAAATAAACATATAAAAACCTTAAAACATAAATTGCGTTTACTGTTTTCCCGAAAAACAAAAGTTTAAAAAGTGTATGCCCAAGGAAACTTATTAGTTCTACGTAGTTTTAAGCTACATCTACAGAAAAAGTTATTTGTATTCATAAAGAAATCAACCAATACCTAAC…	endoplasmic reticulum aminopeptidase 2, transcript variant X2
LOC111681488	0.466035	38.1308	0.0367315	mRNA	1817	TTACTTTTAAATTCAATTCGTGTTCAACACGTGTTTGTTTCATTCGCTTTTGATTTTTTACTTATTTAGTTTACATTGAGATTTGGTTTGGAGAGGTCGTCCTCCCTCACGCTACAAATAACGTCTTAACAATAAAGCCACCGAAAACTTACACCAAAATACTAATAATTTATCAAATGGTCATATCGATATCGGCAATTCAATGACTGAACTAAGCTTAATGGACATTAATTGTTCAAACAATTCTTCAATGGATCAAATGGATAAAATGGATCAGATGGAGCAGCAAATTCAACAACAGACTCAAAATAAAGCACTTACTCATCAAATTCGTTTTCATGCAGCATTAACACGTACAATTTCGACACCGCAGCCACAGTTGAAACAACTTCATCTCAA…	protein TIS11, transcript variant X4
LOC111685674	0.465632	38.0922	0.0311681	mRNA	1245	TAACTCTTAACCCGATTTTTTATCTGAATAAAAAAGTACTAAACATTTTTTAAAATAATTTTTTTAACTTATTTAATGAAGAAGTAAAATTTTGTAATAATTTTATTAAAACGAAACTACACGTCTTTAGAAACCCCAATGCCTGAAGCTTTAACATTACCCGGTATGGCTGACGCAGAGCCGGACTTATCTACTTTTGAAAATAAAACTGGACTGGCGGAGGATATGAAATTTCTGGCCTCTATGCCAGAGTTGTGCGATGTAACATTTTTGGTGGGAGACACTAGAGAGCCAGTATGTGCCGTGAAGGCCGTTTTAGCTTCTCGTTCGAGGGTCTTTGCCAAAATGCTTTATGCTGCTCCCTCGCCGCAAAGAAAACGCGAAACCTCAACCAAGGAG…	serine-enriched protein, transcript variant X2
LOC124420216	0.465082	38.0395	0.0279237	mRNA	2124	ATGGAGAAAACGGAACTGAAAAATTTGACGGACTCTTTGGCAGAAGCCATTCGTAGAGCAGTTATAGATGCAACACAAGCCGCTGTTGCAGACATGAACCCTCCAGTGGGAGTTTCTGCAAAGGTCCCAGTTTTTTCTATGCCTGAATTTAAAAGAGATGACGGTGCAACAATTGCTGATTACTTTCAACGTTTCGAATGGGCATTGCAATTGTCTAAGATACCTGTTGCTGAATATCATAGTTACGCACGTGTTCACATGGGAGCAGAACTCAATAACGCACTAAGGATACTGATAAGTCCGAAGAGTCCAGAGACTTTAACATTCGAGGAAATAAAAAATTGTGCTGTTCACTGTGATTATGATAATTTCCTGGACCGAATGCTAACAGAGCAACTC…	uncharacterized protein K02A2.6-like
LOC124419340	0.464524	37.9862	0.0483738	mRNA	675	ATGCCTAAAATTACCAAAAATCTACCAAACGAACACATACACAGTCCAAGTTTTCTCGTTGACAAGTTTGGTAAATACAAACCAGTTGTGGTTATGAGTCTTCTATTGAATGCCATCTTCCATCATTCATTGCTATTTATACCGCAACAGGAAATACCGGGTGTTGTTCCGTCAGCATTTGTAATGCGTCATCCTGACAGCGGTGATATTGAGGTCTGGTGGTCACCCTGTCCTAGTCGTGAATGCCCTGAAGAACCTGAACTTGAATTGGCTGTAAATCAATGTGTTGATTACTGTTTGTTGCAAGAATCAGCAACTACTACAACTACAGCCTCAACATTATTCAGTCCATCAACAGGGTATTATGCGGTAACCGACAAAATAGCAATACATAAAACT…	uncharacterized LOC124419340
LOC111681592	0.463312	37.8703	0.00814971	mRNA	5265	ACGACCAGTACGTGTGTGTGTTTGTGAAAAAGGAAAAATTACGATATTTTCTTTTGTTAGAAGTTAAAGAAGAAAAAACATAATATTTGCAATAGAATTTTTGTAAATTCGTATTAATCAAAATAAAGCATTATCAATGAAATTAACAAAACGTAGTTAGTGTATTTTTCTGCTAAAAAACGAAAAGAAAATGAGTTTGTGCAACAAATGTAAAAGTGAAGACGGCCAGTGAGTGAAAAAATCTGTGCAAAAAAGAAAAAAATATTAAGGAAACGAAGACAAGAAAATAAGTGTATGTAAAAGGCAAACAACAGTTGTAGGAAACGAAGGAAAAAATAAAAAAAATTACAGGGGCGACGACAACTTCAAGAAAATAATACTGTCGTTACAAGACGACAA…	protein phosphatase Slingshot
LOC111683674	0.462674	37.8094	0.00121908	mRNA	3843	TCTTTAAAAATCTTCATGCTGTGTGGACGTATTTTCGCAGTTCACGCTTCTCAAAAAGTAAAAAAAAACTAGCATATACTAATTAAAATTAAAATATTCAAGGGAAGTGTAAAAAATTAATAAATCAAACAATTCTATATTAAAGAAAACTTAATAAATTATTTCAAAATAACGTTTTAAACAAAAGTAAGAATTTTTATCAATAAATATACTGCGTTTCTTAATAAAATGAGTACAACGGATGGCAGCAACGGTACGGGGGGTGGTGGTGCTCCAGGACCAGGAGGTGGTACAGGTGCTGGTCCCGGAGGAGGTTCAACAGCAACAACACCAACAGGAGAACCCTTAAAAATTATAAAAACCCAATTAATACCCCATCCACATCCAGCATCTTTACAA…	mucin-22, transcript variant X1
LOC111682601	0.462028	37.7477	0.0229851	mRNA	4461	GGTCGACCAAATTTAGTCAGTTGGATTTGAATTTCAATATCTACGAATGTCGGTTTGCAAGTGTACGCTTGCTCCGGTTTGTAGTTCATTCATTCGGTTTAGTGTTCAGCAGCTCATCGACATTTGTGCGTGCGCCGTGGTTAAGAAAACAACGCATTTTTCTTCTAATCGGTTTAAATTTGTATATGCGGCTCAAAAATAAAAAAAAATTAAATGAAACTTTATTTTTTAAAAGTTCGCTAAATTTAAATTATATATTTTTAAACATAGTGTTAAATAAACAAAAATTAAACCCTAATTCAAAACTAAAATAAAACAACCTCATGAAACTGCTATCAATATGAAAATAAATAATTATGAAATATTTAACCAATTATTTTGGCCACTTTGTATAATCTG…	uncharacterized LOC111682601, transcript variantX3
LOC111678250	0.461608	37.7076	8.67629e-05	mRNA	6251	CAGCATCAAAATCAACAACAAGCAGTGGTAGCAGCAATCGTTGGTCAATACTAACCCGAAACACAACAGCGACAACACCAACAACACACCAAGCAAATGCATGGAACAACAACAATAACAACAGTTTCAATAACAACAATAATACATTGAGTATTAAATCCCTGAATCTGCCCAAAGATGATGGAACAGTGGTTTATCGTAGGAAATCGTCGGGTAGTACACCGCACGGTAATACAACGACTCAAACTACAGCCGGGTGTGGTAGTGGAACACCCGATGCAAACATGCCCTCCTATGCAGGTACTATGAATATCAGCACAGATGATTTTGAATGTTATGCTGCTGACGGTTCAGTGCTGTTGCGAATACCCGCACCGCATGTTGTGGCTGCACGTGCCT…	uncharacterized LOC111678250, transcript variantX3
LOC124418581	0.461396	37.6873	0.00258858	mRNA	1319	CATCATCATCAACATCATTCTCATCATCTGCGTGATTCGTATAAGTTGCAAGAAAATATGGAGCCGCCACAACAGCAACAGTCTGCGTCGTCAACCACAACAAAAACATCATCACGTTCCAAACAGCGTCTAATCAAACTTGATTTGTCATTGTTGCAGTTAACATCGAATTATTGCAAATTTATTAGTACCCCTTATTATTTATTGGGTATATGGAAGTAAATTTATTTGAAATCGTTTTTAAAAATGAGAATGTTATTAGTCAAGAACTTATTTTTTTCAAAAAACAAATTCAAGATTTATTTCAAATTTTTAATTATGTACAAGAAATCAAAACAATTTTGTTTATCAGTTAAGGATAAGTGTAATCATAGACGAAGAAGAAGAAGAAGAAGAAGA…	protein spire-like, transcript variant X2
LOC111679641	0.461026	37.652	0.0381985	mRNA	2128	GTTTGTTTTTTTATTTTCAACATAATGCTTTAAATTGTATTAAAAGTAAAACAATTATTGTAATTAAAGTGATCATTTGAAAATAACATTGTGCAATTTTCTAACAGTAGCAATGTTCCAACCAGAAACTGAAGATATGTTGCCTAGAATGGCGCCGAAACCTAGTGCCGCTGTGCCAAATGGTGAGGGTATAATACGACCACAAGTGCCTGAAGTTTCGATATTATTTGGGCAACAGGAATCGAATGTATTACCACAACAAAATGTAAACGGTGATATACATCAGCAACAGTTTAAAAATAATAATCCACAGCCAAGCTATGCGGCTTGGAAGAAACAAATGTTGCCGAAAGTTAATTATACACCACCCGTTGGAAATATGGCGGAGGTACAATTGTC…	uncharacterized LOC111679641, transcript variantX2
LOC124418581	0.460656	37.6167	0.00260276	mRNA	1308	CATCATCATCAACATCATTCTCATCATCTGCGTGATTCGTATAAGTTGCAAGAAAATATGGAGCCGCCACAACAGCAACAGTCTGCGTCGTCAACCACAACAAAAACATCATCACGTTCCAAACAGCGTCTAATCAAACTTGATTTGTCATTGTTGCAGTTAACATCGAATTATTGCAAATTTATTAGTACCCCTTATTATTTATTGGGTATATGGAAGTAAATTTATTTGAAATCGTTTTTAAAAATGAGAATGTTATTAGTCAAGAACTTATTTTTTTCAAAAAACAAATTCAAGATTTATTTCAAATTTTTAATTATGTACAAGAAATCAAAACAATTTTGTTTATCAGTTAAGGATAAGTGTAATCATAGACGAAGAAGAAGAAGAAGAAGAAGA…	protein spire-like, transcript variant X3
LOC111684572	0.460563	37.6079	9.01598e-13	mRNA	2450	TGTTTTGAAAATTAAAAAAAATAATAGCAATTTATTGTAAATAAAACCAAAAAGAAACAACAAAAACACATACAAAATGACTGGGTTTACTAATGGAGGTTTTGAAAATGATGAACCTGTTAAGCCAAAAGCTGGTTTCGAGCCAGACACAGCCTCACTCAGAGAGAAAGTTATACTCAATCCGGGTGAAAAATGGCGTATACTGAAAAATATTTCCATTATTTCGTTTGCTTTTATGGTACAATTTACAGCGTTTCAGGGTACGGCAAATTTACAGTCGTCAATTAATGCCGAAGATGGTCTGGGTACCGTGTCACTTAGTGCCATTTATGCGGCTCTAGTTGTTTCCTGTATATTCCTGCCTACTTTAATTATTCGTAAATTAACCGTTAAATGGAC…	UNC93-like protein, transcript variant X2
LOC111678250	0.459677	37.5234	8.17724e-05	mRNA	7165	CATGCAACACAACAACACATAATGAAAAACACACATATACACTCTCGCATAAAAGGTTCACCTCTGCTGCTGGTTGCCTAGACAGGCAGGCCAAATGGGATTACAAACACTATAACAATAACAACAACAACATGCACTCTTCAACATCACTGAAGAAAACACGGGGTTGAGAGAGCTAAACGCAATCACGTCTGACAATGGAATCAGTTTAATTTTGTTTCGAAACAGCGTATGACGATGGCAGTTAAGAATGTTTGAAATGTGAACGAAAAAACGAAAAAAAAACAAAGTGAAAAATGTGAAAATTTATCAGTGATATAGAGAATGTTTTGTACTAAAAAAAAAGAAACAGAAGTGATTTTTAACCCTTTAAATGAAAAGAAAAAAGGATTTTCTTTT…	uncharacterized LOC111678250, transcript variantX1
LOC111685674	0.459332	37.4905	0.0301855	mRNA	1387	TCTTAACCCGATTTTTTATCTGAATAAAAAAGTACTAAACATTTTTTAAAATAATTTTTTTAACTTATTTAATGAAGAAGTAAAATTTTGTAATAATTTTATTAAAACGAAACTACACGTCTTTAGAAACCCCAATGCCTGAAGCTTTAACATTACCCGGTATGGCTGACGCAGAGCCGGACTTATCTACTTTTGAAAATAAAACTGGACTGGCGGAGGATATGAAATTTCTGGCCTCTATGCCAGAGTTGTGCGATGTAACATTTTTGGTGGGAGACACTAGAGAGCCAGTATGTGCCGTGAAGGCCGTTTTAGCTTCTCGTTCGAGGGTCTTTGCCAAAATGCTTTATGCTGCTCCCTCGCCGCAAAGAAAACGCGAAACCTCAACCAAGGAGAATA…	serine-enriched protein, transcript variant X1
LOC111677448	0.458986	37.4575	0.0239429	mRNA	3564	AATTAAATAAAATTTCTGCTTTTCCTAATTATAATAATTTTAAATTAAATACTTAATTATTAAATATACATACAAACAAACACATACAAAAAGAAATGTATAAAAACAACCTACATTTTTGAATACTTGAGTAAAATTATACTTAATTTTGATGTCAAGTAGTTGAAATAAAAAAAAAATATAATAAAAATCTTTTGAAAAAATAACCGTGCCATGTTGTAAAAGGATAAAGACTGGATACACCAAAGGAAATAAAACTAACAAATGTTTTCTGATCGCAGATTATTAAATCAATAAAAAAAACTAAATGAACGAAAATCTGGGGCTTTAGAACACCAACAAAAGCGAAGATAAAATACAGAATTAATAATGGCAGAATATCATGAATATACGGATCAG…	protein tweety
LOC111676996	0.45778	37.3427	0.000246616	mRNA	8151	TATATACAAATTTCTATAAAAATTTCTTTTATTAATTATTAAAAAAAAGTAATAAGTGGAAAAAGTAAAAAAATAAACTTATGTTTTTTTATAAAATATAAATTTAAATAAAAATGTATACTTCTGTTCGTCGTATTATACCATTAAATACCAGCAGCAATAACATCAATTATAATGGTGTTTCATCGCTTTCCTCCACACCGCTGACAGCACCAGCTTCTTTAATGGCTTCGGCATTTGATTATCCGCCCATACCTAAAGTTCACAAAGTCTCATCGAAATTACCGGCCAATTATGAAAGAACAGATAAAATAAAACTTAAAAAAGTTTTAGGACTCACAGTATGCAGCAATGCAGCATTGGATTGTTCACCCATTAGTGGCCTGTTGGCCTATCCAG…	mitogen-activated protein kinase-binding protein1, transcript variant X6
LOC111686843	0.457669	37.3321	2.9952e-08	mRNA	3078	TATGAAAAAAATAATAACAACAATAACAGCGCTGAAAGTAAAACAAGAAAAATAATAATAAATAAAACAAATTTTTTGTGTCATAACGGAAAGAAAATTTTGTTGGTTTGACTAAATTTAATTTAGTCCACCTTTTAACGATTTTGTATTGGGATTTATTTTTTTAAATTTATTATAGTGTTTTGTGTGTGAGTGTGTGTTTAATTAATTATGTCCACCTACCAAGATTGTCAAAATCTTATAAATAATTTGTCTAATTTAAAAATGGATGCCAGAGATGATACGGTCAACGCCGCCGTTGATACCTTATCACCCTCAAATGCCTCACCACCGGATTTTGACTTTAATTTGCCGTGTCGCTTTTTCAAAAGTTCTTTTGCTCGATCACTTTCACTCACC…	uncharacterized protein DDB_G0283357
LOC111685670	0.457356	37.3023	0.0174099	mRNA	788	TCTCTAAAAAACTCAAACAACTAATACACAATGCACATGACAATTTCCCCCAATCAACATTTGGCCTATTTGTTCACCCTTCATATTTTACTGGCTATGACTCTGCTAAGCACAAATCTAGGAACGGTCTGTGCTAATGCCGTTACTCCCGAAATTCCCACAGTTAGTGATAATGAAAATGAATTCATGATGGATAACGATGATGATATGGTGCATGCATGGGATAAGAGAGAGGCACAATCATGGGGTGATTTAATGCATCCATGGGGTAAAAGAGAGGCCAATTATGATAGCGCCATGATGGAAAATGGAGAAGTGGTACCAGTATTGGCATTTTTTGCAAATCCCGCCGCCAACTATGAAAATAATGATGTCGAAAGTGATAATATTTTGAATGAA…	allatostatins MIP, transcript variant X1
LOC124418581	0.457044	37.2726	0.00364374	mRNA	922	ATATATTTTTTTCTTATGCATTACAGTGCTTCCTCCTTCGACTGCAACACAACATCATCATCAACATCATTCTCATCATCTGCGTGATTCGTATAAGTTGCAAGAAAATATGGAGCCGCCACAACAGCAACAGTCTGCGTCGTCAACCACAACAAAAACATCATCACGTTCCAAACAGCGTCTAATCAAACTTGATTTGTCATTGTTGCAGGATGAGGATGATAATTGTTTCGATGAGACCTCATTGGCGTCCACATCTTCATCAGTCTCAACAACCCTGGGAGGTGTTGGTGGTACTGGTGTAGGTGTTTGTTCACAACCTAAAATGCCTCCATATCCAATTGGTGGCTATATGATGACCGACACCATGACCGCATCAAGAGGACTCAAGTGTAGCAA…	protein spire-like, transcript variant X1
LOC111676101	0.456994	37.2678	0.00898257	mRNA	6328	GTGGCGTATGGACGTGAGCAACGCTAGTGGAGTGCTTAATTGATAACAACAACAACAATAATTGACACAAACAACAATATTTATAACATTTAATAAAAAATTAAAAAAAAAACAACAAATAAACAAAATGTGGATACCATCAAACAACAAATACGGTGTCGCTATACACAATTGGCATGGTGATGTTCGTTTTGGTCTTCCATTAGATGTTGGAGATTCGGTAGAAATTTTAGAAGAATGTCCAAAATGGTTTCGCGGCACTTGTCCACGAAAATCACGAGCTGTTGGATTATTTCCAAAAACATATATACACATAAAAGACTTATCAAAGATAGACCCAGTGGTAGCAGAATGTACACAAGTTTTAAGGGAATGGTCGGAAATATGGAAAAAATTATT…	dedicator of cytokinesis protein 3, transcript variant X2
LOC111681423	0.456868	37.2559	0.00627764	mRNA	1625	TAGAGGAGGATTTAACGTACTTTTTAATAGTTTTTTAAATGTACAAAAAGTGGTGAAAATTAACCAAATTCTAAGTTTGTTATTGATAATAATTGTTAGTGAATTAATTTATAAATAAAACATTATTGGAAAAGCCAATAATATTAAGATAACATTACTTTTTTCAATGTAAAAGCACAATAAGACTTTACAATTAGTTAACAAGAGTTTCGTTTCACATTTTGTTTTAATAATTACTACGCCAACATCATCAACAACAACAACAACAACAACACCTAAAACAACAATAATTACAATAACGGTTTTAATAACTGCCAATAACTATTAGAGGAATACATTAAACGAATGCCCCAATAGGACAATTTTCTAAAACTACAAAATACCAAAGTCCAATGTCTA…	E3 ubiquitin-protein ligase sina, transcript variant X3
LOC111683674	0.456707	37.2405	0.00138964	mRNA	3605	CTTTAAAAATCTTCATGCTGTGTGGACGTATTTTCGCAGTTCACGCTTCTCAAAAAGTAAAAAAAAACTAGCATATACTAATTAAAATTAAAATATTCAAGGGAAGTGTAAAAAATTAATAAATCAAACAATTCTATATTAAAGAAAACTTAATAAATTATTTCAAAATAACGTTTTAAACAAAAGTAAGAATTTTTATCAATAAATATACTGCGTTTCTTAATAAAATGAGTACAACGGATGGCAGCAACGGTACGGGGGGTGGTGGTGCTCCAGGACCAGGAGGTGGTACAGGTGCTGGTCCCGGAGGAGGTTCAACAGCAACAACACCAACAGGAGTTGCAGCAAAAATAACGCATGTTAAGACAACAACGCTTGATGCAGCTAATAATAGTGGTC…	mucin-22, transcript variant X2
LOC111676437	0.455344	37.111	0.0232121	mRNA	2773	AACAACATTTGTTCATATAATCATAATACCAACAAACACAACAATAACAAAACTAAAAAATGAAAACATATAATTAAGTTTGGCCACTTGAAAAATATTTAAAACATTTTTATTTTTTGTTTTTTATATATTGGATGAAGCTAAAGTGAGAGAGTGTTTTTGTCAATTTTTAAAAAAAAGTCAACACAAAGAATTTGGAGAATAAAAGTAGAAGTTCATTTTTGTTTTACGTACGTAACGTAAAGTCGTACATTCCGTTGGATTTATTTATTTATTCCTATTGTTGTATTGTATAACAAAAATAATGACAATATGACTAGAATAGGAGAAGCGGTTGCACAGAATGATATGACAGAAGTTGATGCAAAATATGGCAAAAAATTGGCATATGAACGCAAT…	choline transporter-like 2, transcript variant X4
LOC111684572	0.454837	37.0628	7.21669e-11	mRNA	3333	ATCGCAACTTAAAAAAACATCTCGCTCGCAGTGATATCGAAAAAAAAACCAAACAATTGGAGACACACACTAGAAAAAACCTTCAGAGTTAAATAAACCGAGTTAAAATAATAATAATAATAAATATACTACGATATATATTTACATGTATTAACGAAAAAAAAAATTAAGAGCAAAAAAAGTTGTTGTTTTTTTAATTTTAAACAATTTGTTTACATTTGTTTTTTAGTGTAGTGTAAACGCATACTCGCATTCGCACACTCAGACATAAGAGCAACAACACAAGTTTAAACTTCGAAAATACAAAAACAGTAACGAATATTTGAATTTTGTTGAACTCAACTTGCGAAGTTAAATTTAGTATTTGAATTTAATACCGTTTTGCTACGTTTTCGAGTT…	UNC93-like protein, transcript variant X1
LOC111685670	0.45413	36.9956	0.0184115	mRNA	767	TCTCTAAAAAACTCAAACAACTAATACACAATGCACATGACAATTTCCCCCAATCAACATTTGGCCTATTTGTTCACCCTTCATATTTTACTGGCTATGACTCTGCTAAGCACAAATCTAGGAACGGTCTGTGCTAATGCCGTTACTCCCGAAATTCCCACAGTTAGTGATAATGAAAATGAATTCATGATGGATAACGATGATGATATGGTGCATGCATGGGATAAGAGAGAGGCACAATCATGGGGTGATTTAATGCATCCATGGGGTAAAAGAGAGGCCAATTATGATAGCGCCATGATGGAAAATGGAGAAGTGGTACCAGTATTGGCATTTTTTGCAAATCCCGCCGCCAACTATGAAAATAATGATGTCGAAAGTGATAATATTTTGAATGAA…	allatostatins MIP, transcript variant X2
LOC111690744	0.453801	36.9644	0.00174596	mRNA	6384	AAACAAGTTACAAAGAAAAATTTAATATTAAACTTAATAATTTTGTTATATTTAATAAAAGAAAATTTAATTAAATTAATAAACTAAAAGAATTAATAATAAAAATAAATGTTAACTTAAGGGGCTTTGAGTAACAGATTAAATAATAGTGGTGTGGCAACTTCTTTAAGTTGCACCGATTCCAGTACAGCTTCTAGTGAAGATGCCTCAGAACCTGGTTCTCCCTATAGTCCTCCTCATTTGGGTTTAATAAATGAGGAACAACAACAGAACCAACAACAACAACAGCAACAAAACAATCAACAATTAAAACTGCAGTTACAGCAGCAACAATTGGCTTTAATTAGCAATATTAGTTCAACATCTACAACAACAACAATTACTACTACTACTAGCACT…	zinc finger protein jing, transcript variant X3
LOC111684611	0.451939	36.7878	0.00570433	mRNA	4223	AAGTTGGCCGTTGCGTTAGACATGTGAAAATACATAAACGACGGAAAGGCAATAACAGTATATAATTGTCTTAATTATTTTTATGTATAAATATTTTCTTAGTTTTGCGGAAGTGCATAAAGGTGTTGTTTAACTAAATATTTTATTTATAATCATCAATGTGTTTTAGTGTGCATTTATGCTTTAACCAAGCGAAAAAATTAATTAAATGTAAATGTTAAATTTTGCAAAAAAAAAAAAGCAAGAGAACAAGTGAATAGATTTAAAGTTAAATTTTGTCCAAAGGCAAATAAAATTGATTTTTCCCATCAAATTTTTTTTATAAGTACAACAACATAAAAGTTAAGAAGCATTTTCAAGCTTTGGAAGAAAGCGAAACAACAACATCAATAAAAGGAA…	sporulation-specific protein 15, transcript variant X5
LOC111685330	0.451391	36.7358	7.93223e-08	mRNA	1735	TTCTGTAAAAATGCCCCTACAAACAACTAGTAAATTGAGAAATAGAATATTTTTGCAATCAGTCGCTATTTAAACCTTCAAGAAATATGACGACGACAATAAAGACGTTTCAATTTAAGCCCTTTAAAATGCGTTCATTCTTCGTATTAATTTTAATAATTAATCTAAATTTGTGTGTTTGGGCTGCAGAAAAGGAAAAAGATTCAAATGCTTGGTCTATTTCCTTGGGTAATGTTCATCTATTCGATATTCCAAAATTCGGTGGCTCTTTGTCTATATTTGGCGGTTCGGAAACGGTGGAACGTAGTGCAATAAATTCAGTGGAAAATAGCTATTCAAATGAAGTTTCAATTGATCCGGATATAATTGAAGATTCTCTATTGAAAACGCCGGATTTAA…	lipase 3
LOC111681190	0.451391	36.7358	0.00708276	mRNA	2080	TAATACTCTTATCAAAAAGCTATGAAGGCTGCTTTACTTATACAACGTTGGTATAGACGTCATAATGCTCGCATGGAAATCAGACGTCGCTACACCTGGTCCATATTTACAAATTTAGAATATGCCGGTGAACAAGATCAAGTTGAGCTTTACAATTTCTTTAACGCTTTATTAACACACATTCCAAATGCTGCTGCCCAAAAAGGTGGCTCTCTAGCTTCCTCACAAGCATCTTCGATAGATCAATTTGATTCCAAATATTCCGATGAATCCGATTATCATGAGGAATATGATAGTGTTTCGGGTGCCAGATATAAAGGGCCACAAATTAAATTTCCATTAACTAAAAAGGATATTGATACATTAATAGATCTCTTTCGCAAGAAAAGGTCAAATCGT…	serine/threonine-protein phosphatase rdgC, transcript variant X3
LOC111678210	0.451221	36.7197	5.51861e-06	misc_RNA	1641	TTGTGGTGTGATAAAAATACGTTAGTAATCAATTGCAACTCCAACAGCATAGACATTTCTCGTCTTTAAAGCGCGTCTAGTCGTTGTGTTTTTCTTAAATCCATAAACGTGTATATTTTTTTTAACCCCCCAAAAATTCAAACACCATAAAACGGAGGATACTCTATAAAGTGTATTAAATAAAAAACATTAACACCAACAACAAGTTTCTACGTTTCTACTAAAAAATTTTAGTTTAGTCAACGTTTTGGTTTATTGTAAAAAACCTCATAAAAGTTGTTGGTTTATAAAACAGTTTTGTATAAAACAGTTTTATTTTGTTTTAAAGCAATACCCCTCTCCAAATACCCATAACACACATACACACTAACACAGCCAAAATGAGGCCATATTTAATAA…	uncharacterized LOC111678210, transcript variantX1
LOC111675602	0.448944	36.5041	9.81092e-06	mRNA	2936	ATTATACTAAAATAAATAAACATAAATGAAATTTGTTTTGTTTAAATAAATTCATTTAGTATTTTACTTTTGTCTCGTTTGGAGGCATTTTAAGAAACTACAATAAATACTCGCTTGTTTTAAAGGAAATTAATAAACAATTTTTTTGTTTAAGTGTTTTATTTTTTACCAGCATTTCATTACTTTGAAATTTTGTTTTATAAATTAACATGATATACTAAATTAAAACTAAAGAAAAAAACAAAAAGTGCCACTATTAAGTTAACAATAATCAAGAAAAAAAAAAAAAACATTAATAAAATGTTTAAGTTACACAAAACAACTAAAATCCTTTGCAGGCTTTTAGTACTTTTGTTTCTATACAACACATGCCTGTTAGGCGGGGTGTTAGCGGCGGGA…	procollagen-lysine,2-oxoglutarate 5-dioxygenase	Oxygenase
LOC111689384	0.448075	36.4219	0.0146112	mRNA	1749	ACATAAAAACCACTTCAGACGAGCCTCCAAATTCAGTTATTTGCAATCCTACAAAACGATCAAAACAATATGTTTGTGGAACTAATATTGGGCCTTATAGCCTTTCTGTTAGTCTGGGATTATATAAGTAAAAAACATCGTAATGATGTGTTTATTAAATCGGGTATACGAGGACCAAAAACTTTACCCATATTGGGTAATTCACTCGATATAAAACATGTTAATACAGAAAATATGATCGATTTTGTGCAACAGTGTAAGGAAAAATATGGTAAAATCTATCGTTTATGGGTTTTACATCAAGTGAGTGTTTTCGTTTTGGATGTGAAATATTTAGAAGTGATTTTCGGCAGCCAACAGATGATTAAGAAAAGTCAATTATATGATTTTATTGCGGGC…	probable cytochrome P450 4d14	Cytochrome
LOC111681975	0.446997	36.32	7.96147e-08	mRNA	1867	AAAAAGTGTGTTTTATTTAAATATAAAAAATAACTAAATACAGCTATAGTTTGGGAAAATCCCCGTTTAAAAAAGTAGTTTTCAATTAAAAACAGAATGGGCGATACCGATGCGATGAGACCATCCGGTCCACCACGGCCACCATTTCCGGGAGGCATGCCACCCAGGCCAATGGGTCAACCACCTAGACCGGGAGGTCCACCTATGCAACAAAACGTTAGACCCGGTGGACCACCACCACCCTTACGTACTATGGATAGTCGTGGAAACTTATTAATGGGTCCCGGTGCACCAGGTCCAAGACCTGGTGGTCCTGGACCACAAAATCCACAAATTCGCCCTCAAAGTGGTAGTGGACAACAAAGTCCACCAGGTCAAGGTGCACCTAGACCCCAAGGT…	basic salivary proline-rich protein 2, transcript variant X4
LOC111676437	0.446343	36.2582	0.0309174	mRNA	3259	AACAACATTTGTTCATATAATCATAATACCAACAAACACAACAATAACAAAACTAAAAAATGAAAACATATAATTAAGTTTGGCCACTTGAAAAATATTTAAAACATTTTTATTTTTTGTTTTTTATATATTGGATGAAGCTAAAGTGAGAGAGTGTTTTTGTCAATTTTTAAAAAAATTTTCTAAAACGTCGACAATAGCGACGGCAGCTACGACGACAACAACGAGAACATTATGTCAGCAAAAATATTTATTCTCAGTAATAAAATGTTCGTGTTTCGAACTGGAACTTCAGTGTGTGCGTCGTAATAATCTAGTAAATTAGAACATTTAATAAAAAAAGAAATACTAAGTGATCAAGTCACAAAAAAAATAAAATTAAAATTAATTAAAATACAG…	choline transporter-like 2, transcript variant X3
LOC111676437	0.445902	36.2166	0.0309047	mRNA	3103	AACAACATTTGTTCATATAATCATAATACCAACAAACACAACAATAACAAAACTAAAAAATGAAAACATATAATTAAGTTTGGCCACTTGAAAAATATTTAAAACATTTTTATTTTTTGTTTTTTATATATTGGATGAAGCTAAAGTGAGAGAGTGTTTTTGTCAATTTTTAAAAAAATTTTCTAAAACGTCGACAATAGCGACGGCAGCTACGACGACAACAACGAGAACATTATGTCAGCAAAAATATTTATTCTCAGTAATAAAATGTTCGTGTTTCGAACTGGAACTTCAGTGTGTGCGTCGTAATAATCTAGTAAATTAGAACATTTAATAAAAAAAGAAATACTAAGTGATCAAGTCACAAAAAAAATAAAATTAAAATTAATTAAAATACAG…	choline transporter-like 2, transcript variant X1
LOC111686359	0.445486	36.1773	0.0102966	mRNA	2139	ATGTTAAGTTCGCTTGATGCATTAGCTAGTAAAATATCACCTGGCTCAGGAAACAAATCTCCGTCCCAGCAGCAACTTCAGCAACAGCAAACAACTCAACAACAGTTGTCACCAACAAGTTACTATCAACAGGAGTGCATAGACAATCAACAGCAGCAGCAATCATCTCATACTCATTCTTTACGTTTAAACGGTAATCATTACAATGTTGGTGGCTTGGATAGCAATGGAAACAAATTATGTCACATCACTCACAATACCATACATCCCTATCACAAACAACCGAATTCACCAAACAGCAGCCACAGCAACAACAACAACACCAGCAGCAACCACCACCATAACCACAATCATAGCACGAACCTTGCCAACAGTTTGCTGCAACAGCAAACAAAGTTG…	CUGBP Elav-like family member 1
LOC111687231	0.445146	36.1452	0.0246533	mRNA	1373	ACAACGATATCGAATCCGGCCTGCAACAGCCACGTGTTTATCATTTAATAAAACCATTATTGCCCGATCATTATATGAACATGAAAAATTCAGCTATATCATCGGGTGGTAACAACACCAATATATTCTGGATCAGTATGTGCGACTACGGGTGAACGCACACACAAAACCATACCTGAAGTTTATTTGACACGGCTTTTGGCAGCTAAGGGCACTATACAAAAATTTGTTGATGATTTTTTTGCTACTATATTAACAGTTAATGAAGAATTGCCTCCTGCAGTAAAATGGTTATTTGACTTACTAGATGAAGCTGCACGAAGACACACGATATTTATGACACTGATATAGTTCATGCATGGAAGTCAAACAGCTTGCCTTTAAGATTTTGGGTTAATT…	plexin-B-like, transcript variant X1
LOC111674828	0.444359	36.0709	0.00400379	mRNA	11400	TCACAATCGCACAGTAAACCTTCGTAAAGCGTTTGTTCGGTCGGGCTCGCCTAGAAAATTTGTTTCGGTCAAATAAATCAGAAAAAAAGTGGAAAATAATTAATAAAAATTAACAGAAAGTGCACTAAATCGTAAATAATTTAACGCACAATCGATAAAATATGAAATATAAGCAAAAACCTAAACAAATTCAACAGAATTTTTTGAAGAAAAACTCGGAAAAATTTTTTAGTCTTCTTTTTTTTTCTTAATGCATGTTTTCGCAGCGGGATGCTTCTAAAGAAGAGAAAATACAAGCTCATTTAAAAACAAATACGTAAGAAAGAGATAGATCTATATGAAATCGACTGAAATAGTGAATGTGGTTAAAGGAAAAAATGTAACGATCAATGAAAGAAA…	mucin-5AC, transcript variant X1
LOC111674828	0.444359	36.0709	0.00400379	mRNA	11346	TCACAATCGCACAGTAAACCTTCGTAAAGCGTTTGTTCGGTCGGGCTCGCCTAGAAAATTTGTTTCGGTCAAATAAATCAGAAAAAAAGTGGAAAATAATTAATAAAAATTAACAGAAAGTGCACTAAATCGTAAATAATTTAACGCACAATCGATAAAATATGAAATATAAGCAAAAACCTAAACAAATTCAACAGAATTTTTTGAAGAAAAACTCGGAAAAATTTTTTAGTCTTCTTTTTTTTTCTTAATGCATGTTTTCGCAGCGGGATGCTTCTAAAGAAGAGAAAATACAAGCTCATTTAAAAACAAATACGTAAGAAAGAGATAGATCTATATGAAATCGACTGAAATAGTGAATGTGGTTAAAGGAAAAAATGTAACGATCAATGAAAGAAA…	mucin-5AC, transcript variant X4
LOC111689867	0.444298	36.0652	0.00560491	mRNA	1584	AAATATTTAGTTGACGAAATGTATTACAAACGTTATGAAGAGGAGGCGCGTAATTAGTTAAACAAAAGCGAAATATAAAAAAAACTTAAATTAACTTAATGAAATTTAAGATTTCATTTTTTTAAATTTGCAAAAAAAAATAATTTGTGAAAATAACACAAGTGTTCTAATTTAAAAGTGAGGAAAAATATATTGAAATTAAGCAAAAATGTTGAATACATTCAGTTCAGTGACACCGTTCTTGAAATTTAATCCAAGACGTGTAATCATAGACAATATAGTGTTTAAATTACATTATCGCTGGACATTTATAATTTTAATAGTGGCCACCATATTGGTGTGTTCACGTCAATATATTGGTGAACATATTAAATGTATATCGGATACAATACCCTCACA…	innexin inx7
LOC111674828	0.444209	36.0568	0.00402856	mRNA	11301	TCACAATCGCACAGTAAACCTTCGTAAAGCGTTTGTTCGGTCGGGCTCGCCTAGAAAATTTGTTTCGGTCAAATAAATCAGAAAAAAAGTGGAAAATAATTAATAAAAATTAACAGAAAGTGCACTAAATCGTAAATAATTTAACGCACAATCGATAAAATATGAAATATAAGCAAAAACCTAAACAAATTCAACAGAATTTTTTGAAGAAAAACTCGGAAAAATTTTTTAGTCTTCTTTTTTTTTCTTAATGCATGTTTTCGCAGCGGGATGCTTCTAAAGAAGAGAAAATACAAGCTCATTTAAAAACAAATACGTAAGAAAGAGATAGATCTATATGAAATCGACTGAAATAGTGAATGTGGTTAAAGGAAAAAATGTAACGATCAATGAAAGAAA…	mucin-5AC, transcript variant X5
LOC111687231	0.443975	36.0348	0.0246924	misc_RNA	1283	ACAACGATATCGAATCCGGCCTGCAACAGCCACGTGTTTATCATTTAATAAAACCATTATTGCCCGATCATTATATGAACATGAAAAATTCAGCTATATCATCGGGTGGTAACAACACCAATATATTCTGGATCAGTATGTGCGACTACGGGTGAACGCACACACAAAACCATACCTGAAGTTTATTTGACACGGCTTTTGGCAGCTAAGGGCACTATACAAAAATTTGTTGATGATTTTTTTGCTACTATATTAACAGTTAATGAAGAATTGCCTCCTGCAGTAAAATGGTTATTTGACTTACTAGATGAAGCTGCACGAAGACACACGATATTTATGACACTGATATAGTTCATGCATGGAAGTCAAACAGCTTGCCTTTAAGATTTTGGGTTAATT…	plexin-B-like, transcript variant X2
LOC111674828	0.443643	36.0034	0.00392577	mRNA	11082	TCACAATCGCACAGTAAACCTTCGTAAAGCGTTTGTTCGGTCGGGCTCGCCTAGAAAATTTGTTTCGGTCAAATAAATCAGAAAAAAAGTGGAAAATAATTAATAAAAATTAACAGAAAGTGCACTAAATCGTAAATAATTTAACGCACAATCGATAAAATATGAAATATAAGCAAAAACCTAAACAAATTCAACAGAATTTTTTGAAGAAAAACTCGGAAAAATTTTTTAGTCTTCTTTTTTTTTCTTAATGCATGTTTTCGCAGCGGGATGCTTCTAAAGAAGAGAAAATACAAGCTCATTTAAAAACAAATACGTAAGAAAGAGATAGATCTATATGAAATCGACTGAAATAGTGAATGTGGTTAAAGGAAAAAATGTAACGATAATATAAGTTAA…	mucin-5AC, transcript variant X2
LOC111674828	0.443241	35.9655	0.00391196	mRNA	11011	TCACAATCGCACAGTAAACCTTCGTAAAGCGTTTGTTCGGTCGGGCTCGCCTAGAAAATTTGTTTCGGTCAAATAAATCAGAAAAAAAGTGGAAAATAATTAATAAAAATTAACAGAAAGTGCACTAAATCGTAAATAATTTAACGCACAATCGATAAAATATGAAATATAAGCAAAAACCTAAACAAATTCAACAGAATTTTTTGAAGAAAAACTCGGAAAAATTTTTTAGTCTTCTTTTTTTTTCTTAATGCATGTTTTCGCAGCGGGATGCTTCTAAAGAAGAGAAAATACAAGCTCATTTAAAAACAAATACAATATAAGTTAAGTGGAAAAGTAATGGAAAAAATCAATAGAATTTAATAAAACATTAAAAAAAGTTGTGTGAGTGTGTGAAAA…	mucin-5AC, transcript variant X3
LOC111688897	0.441123	35.766	0.0140846	mRNA	1514	TGTTCTTTAGTATTGTAAAATAATTTGTTGCGTGAGGTCGTGGTCGGTATTTATTTATATTCGTAAGTTAGTATACGTGTGTGTGTATTCATTGTTCTGCATTATTGCTTAGCGTTGTTGTTGTTAAAACGAATTGCACACGTTCAGCAATTTCTCCGTGCCGACGTAAATTGCATAAGAAAATTTGTGGAGGATTTAGTATTGAATCCCGTAATTAATTTCATTGAAGAAAGTCAAATGAACAATAACAATTGTACCGAAACCCCCCTCTCATGTACCAAAAGTGGAACAGAGATACTAAAATATAATGATAAATACCAGATCCTTCAAGAAGAGCACCGGACCTTACTAATCAGTACAATTACTCAGTATTTAGACCTAAATGGCTGTGAAGTATCT…	uncharacterized LOC111688897, transcript variantX6
LOC111685653	0.441032	35.7575	0.0469846	mRNA	4370	ATTGTCATTGTTATTCTATTTCTTTTTGTGCAGTTGGAAAAAAGTCATAAGATTTTACAAAAGAATTTTCAGAATTTTCCTTAAATTTAACGCAAATAAAATATCGTGAATTGAAGAAAATAATGTGAGCAAAATTTAAAGAAAAACAAAAAGAATATCAGTAATTAAAAAAGTGTTGAAAATGTTTATGAATACCTTAAAAACCTACAAAAGTAATTAAAAAGGGGCACTTGGTTGGGTTGAGAAAAGAAAATATTGAAAGAAAAAAATTAAAACACAAACAGACGTCGTAGTATTGTAACACCTTTTTTGTAAACTGCTAATAAAGCAGTTTTATTATTAATTATTTTTCAAACTGTTTTATAAAAGTGTGAGTGTCTATAAGTGAATCAAGTGTAG…	ubiquitin carboxyl-terminal hydrolase 32, transcript variant X1	Hydrolase
LOC111682922	0.440582	35.7152	1.19974e-09	mRNA	4611	GACTTTAGAAGAAGTTTGAAAAAATATATAATAGAAATATTATTTAGAATGAAATATTTTATTAAAATATTATTATTACAAATCATTTGTCATAATTTTTATTGTGTCACCGCTCAATGGTGTAAAAGATATCAAGTGGTTAATAAGACCCGTGTCCAATGGCATAAGGGCGAACGTATGGTGACAAGGAGAAAATTATTTAATGTTATTAGATATTCAAATGTACCTTATCGGTACTCAACCGTAGAGAACTATCATGACTATGAGCGAGTCAATGTTTGCTGTGATGGTTACACCAAAATTAGTGATAGCAAATGTGAACCCATTTGCAGTCCTTCCTGTCCCACAAATACCCATTGCATACGACCAAATATCTGCGAATGTGATGTGAATTATAAA…	uncharacterized LOC111682922
LOC111681975	0.439721	35.6342	1.30478e-07	mRNA	2001	AAAAAGTGTGTTTTATTTAAATATAAAAAATAACTAAATACAGCTATAGTTTGGGAAAATCCCCGTTTAAAAAAGTAGTTTTCAATTAAAAACAGAATGGGCGATACCGATGCGATGAGACCATCCGGTCCACCACGGCCACCATTTCCGGGAGGCATGCCACCCAGGCCAATGGGTCAACCACCTAGACCGGGAGGTCCACCTATGCAACAAAACGTTAGACCCGGTGGACCACCACCACCCTTACGTACTATGGATAGTCGTGGAAACTTATTAATGGGTCCCGGTGCACCAGGTCCAAGACCTGGTGGTCCTGGACCACAAAATCCACAAATTCGCCCTCAAAGTGGTAGTGGACAACAAAGTCCACCAGGTCAAGGTGCACCTAGACCCCAAGGT…	basic salivary proline-rich protein 2, transcript variant X5
LOC111686739	0.438841	35.5515	0.0254978	mRNA	5952	GTCTGTTAAAAGGTGTCTTCTTAAAAGTGAATTATTTCTCAAAAAATATTTTGGCCACTTGCTTTGTTTTATAACAAAACTCAACTCATCTTCACTTGACGTATATTTTTCTCAGTGTATTCATTAGGTGTTGCCAGATTTGCTTAGGCAAACTTGGCAGCGTAAGCTGTCACCGACATGGGCAGTGAGCACTACTGCTTGAGGTGGAACAATCATCAATCCAACCTGTTAGGGGTGTTTAGTCAATTACTACAGGACGAGAGTCTGGTGGACGTCACATTAGCTTGTTCAGAGGGCGCTCCCATCAGAGCCCATAAGGTGGTCCTCTCGGCCTGTTCATCATATTTCCAGAGCCTATTTCTGGACCACCCCGAAAAACATCCAATTGTGATACTAAAG…	uncharacterized LOC111686739, transcript variantX4
LOC111685300	0.438031	35.4754	0.00382417	mRNA	5906	AATTATTTTATTTCAAGTGTTGGTTTCGTTTCGTACGGTTTGGTGTCGCACGCTTTTGTATCGATTTAACCCCTGTTTGTTGTGTATCGTGTGTGCGTTTGTGTGAATCTCTGTTGTTCTTTTACAACCAAACAAAAAAGTGCAATTTTATAATTAAATAAAAAAAGCAAATATTTTTTTAAATTAAATAGTACAATTGAATACGAGCAAAATGAAGGAGAAATAACAAATTATTTCAAATAAATAACAAATTTAATTTAAACAAAAGTCTGAAAAAAATAAACACCAAAGAAAACGACCTTGAATTAAATGTTAAAATCATTTACCAGAAGAAGAAAAATAATAAAAAAAGGTCTTTCTTTTGGAAAGAATAACAAACAAATAAATAGTTGCACAAAT…	alpha-mannosidase 2
LOC111682266	0.437878	35.461	0.0166734	mRNA	8672	TAACAATGCAAATAAATACAATGTATTGTGGCTGGTTTTTATGAGAAATAAGATTTAGTGGAGTTTAAATTTTCATATTTGTTTATTTTTGAGAAGTATGTAAAACAAGAGTTTTTAACATTTTTTCTAAAATATATAATATATTTGTGAAAAAACGCAATACTGGAAAATCACGTAATTTGATGAAAATAAATTATATTTTTATGTTTATGTCAACAAAATATAGTGGCGTTTTTTATTCGTAGAGAAATACATATTGTGTATATCATATATACTTAGTGCTTAAATTTGAAAATTTTATTGTGTGTGAATATGTTTCAAAATTCCTTTTAAGTGGAATTTTAAAAATTAAAATGAAATAAAAACGTTTAAATTAAATGTCTGGCGAAAACGAAACAG…	plexin-B, transcript variant X1
LOC111682266	0.437878	35.461	0.0166734	misc_RNA	8582	TAACAATGCAAATAAATACAATGTATTGTGGCTGGTTTTTATGAGAAATAAGATTTAGTGGAGTTTAAATTTTCATATTTGTTTATTTTTGAGAAGTATGTAAAACAAGAGTTTTTAACATTTTTTCTAAAATATATAATATATTTGTGAAAAAACGCAATACTGGAAAATCACGTAATTTGATGAAAATAAATTATATTTTTATGTTTATGTCAACAAAATATAGTGGCGTTTTTTATTCGTAGAGAAATACATATTGTGTATATCATATATACTTAGTGCTTAAATTTGAAAATTTTATTGTGTGTGAATATGTTTCAAAATTCCTTTTAAGTGGAATTTTAAAAATTAAAATGAAATAAAAACGTTTAAATTAAATGTCTGGCGAAAACGAAACAG…	plexin-B, transcript variant X3
LOC111682266	0.437878	35.461	0.0166734	mRNA	8529	TAAATACAATGTATTGTGGCTGGTTTTTATGAGAAATAAGATTTAGTGGAGTTTAAATTTTCATATTTGTTTATTTTTGAGAATGGCGTTTTTTATTCGTAGAGAAATACATATTGTGTATATCATATATACTTAGTGCTTAAATTTGAAAATTTTATTGTGTGTGAATATGTTTCAAAATTCCTTTTAAGTGGAATTTTAAAAATTAAAATGAAATAAAAACGTTTAAATTAAATGTCTGGCGAAAACGAAACAGAAGGATAAAATGTAATGAAGATACAATAATACAAATGTGAAAAATAACAAATTTAAGTAAAAAAATTGTGTGTATGCCATCTGCAAACAATGACATGTTTTGAGAGAGAAAAGTCATAATAAAGCGAAATATTCAGGATATGG…	plexin-B, transcript variant X7
LOC111682395	0.437696	35.444	1.59539e-05	mRNA	5378	GGCTTCTGTGCTGCACAATACAAAACAGCATCGTATTTGAACTCTATTATTGCTCTTAAATAATATTAAATAAAATGTAAATTTGAACAATAAAATAAATACTTTTATGCAAAAAGAAACATAAATTATACTTACAACAAAATCAAATTGCAACTTAATAAAAACAAAACTAATATTTGCAAATATGCAATAATTTCGTATAAAACGAAAAAATATTGGAAAGAAAAAAAAAAAAGAAAATACAAATAAAACAAGAAGAGAGTGAAGAAGAAGAAGCAGCAGCAGAAAAGTCATATAAAACAGGAAATATTCAACACACAACATAAAAGTCTGAAAAGCAAATGGCCATTGAAGACGACAAATAACTTAGAAAAATGTATTTATTGGTTCATTTTTGGT…	protein kinase C-binding protein 1
LOC124419246	0.437595	35.4345	0.00775267	mRNA	817	ATGGAAGAGGAGGAGGCAAATAAGAAAAATACTACGCGTTCTGGTGGATTTCTATGGCCGTATAAGGGGATTTTAAATAAGGTTTTGTTCCAGATGGCTAATAAAATTCAATTGGACCTGGGATTTGGCCTTGGTTGCTGCTTCCGTTCAGGAAAGGTTATAAATTCAGATTGGACCTGGACCGGAAGCTTGAATACGGTATATGAACCCAATTATTATTCTAGAACGTTGAATCATCAAATTTTGGTTCCTGAAGAAAATCAACAATACCAGCCAACTGTAAGAACGAGAGGAAAATTTCTCCAATCAACGAAAATTTTAATCGTTCATAATTTAGCTCGGGGATAAACCGGATCTGGCAATTCTTTTTCTGCGGCAACTAGCTGGTTTACGGGAGGC…	uncharacterized LOC124419246
LOC111676437	0.43665	35.3458	0.0356647	mRNA	3024	AATCAGTTGTAGTTGTACATTACGAGTATGTTAAATAAATAAATAAATAAATAAATAAATAGAAGTTGCAAGTAGAGTCAATTAAAGTCGAGTGGTAGATTTTCTAAAACGTCGACAATAGCGACGGCAGCTACGACGACAACAACGAGAACATTATGTCAGCAAAAATATTTATTCTCAGTAATAAAATGTTCGTGTTTCGAACTGGAACTTCAGTGTGTGCGTCGTAATAATCTAGTAAATTAGAACATTTAATAAAAAAAGAAATACTAAGTGATCAAGTCACAAAAAAAATAAAATTAAAATTAATTAAAATACAGTGGATAGTGCATTACAAAAAAATAAATATAACAAAAAAAATTAAAGCAATATTATCTACTTCCATCACTTTTTATTGAT…	choline transporter-like 2, transcript variant X2
LOC111681145	0.43659	35.3402	0.00587234	mRNA	1604	TGGAGTAATATACAAAGCAGACCAGAGAAGAGGCCAAGAAAAAACCCTCATAAAGCAAAAAACGTAGTAAAATTGAATGATAATGAAAAGCAAAGAGAATAAGTGAAAAAAATCGAAATTTTAGTCGTGTAACGATTCGTAAACCTGATAGATACCAAAGATTTAACACTCAGTGAAAAAATTGTAAAAAAATCCAAATTTATGTAAAAAAAGCAGTGTTAATTTAAACAATTTATTAATTAAACATCTTTTAATTGTAGTAACAATTAGCTAAAGTGAAAAGAAATAAAAATTTATAAAAAAGTGTAGAAAAAAACATAAAATAAAAAACCTACGAATTACCAAGTGAAGTTAGAACAAAAATTTCTGACACCTTTTTAAGGTGTTGGAAATTTTCTT…	dynamin, transcript variant X2
LOC111688897	0.436422	35.3244	0.0109213	mRNA	1687	TGCGTGAGGTCGTGGTCGGTATTTATTTATATTCGTAAGTTAGTATACGTGTGTGTGTATTCATTGTTCTGCATTATTGCTTAGCGTTGTTGTTGTTAAAACGGTATTTTTTTCGTTCTTTACATTCTTTTGTAAAAAAAGTGTGTTGTTTTAGTTTTATTGCTGTGGAAATTAAGTGTTTTTATGTGAAAATGTGTACGGCTCAATATTGTATATGAATGCACATATAGTGGATGTTTTCAAAAATTTCATTAAAAATTTTTATTTAAAAGACATTTAACTAAACATTTTGACATTAGAGTAGAATTGCACACGTTCAGCAATTTCTCCGTGCCGACGTAAATTGCATAAGAAAATTTGTGGAGGATTTAGTATTGAATCCCGTAATTAATTTCATTG…	uncharacterized LOC111688897, transcript variantX3
LOC111682266	0.436353	35.3179	0.017578	mRNA	8266	TAGCTTCAATTACTGCACTTTCTGGCAGCACTGTTAACAATGCAAATAAATACAATGTATTGTGGCTGGTTTTTATGAGAAATAAGATTTAGTGGAGTTTAAATTTTCATATTTGTTTATTTTTGAGAAGATATGGATTTGCTCCGTTAATGTTAATCATAAGTGTAGACACAAAAATGTGGCGATTTTTATTGTATACCTCCCATATACCCTTTACAAAAGCAAAGACTGAATTCATACTCTAAACGATCGTTTTACTACTACGACAACAATTCACAATATTGAGAAATAATGAATTTATTGATCAGTATTTAAAAACATCTCATTGATTTCTATATGCGATTTCGTAAGGAAACTATATCGCTTAATAATCACCATTATTAAAAAGGAAGTATTTGC…	plexin-B, transcript variant X9
LOC124420646	0.436313	35.3141	0.00984007	mRNA	753	ATGACATTTTCTTGCGATCTTTCAGTTAAATTATCCACCATACGAATATGGATGCATGAAAAGGATATTGGCAAATTAACACGAGTACTATGGGCAGGACAGGGTAATCGTTTGAGACAGCAGGCCAGTACAAATCCCAAAGTAAAAAGGTTTCTAACGGCAGTGCCATATGTGATGAACTCTATTAAAGATGTACATCAAGCGGTAATCGACAACAGTTTAGAAACATTACAAGCTAATTTGGAACCACCCGTACCGCCAGCTTTAGTGACATGTCGTGATGCGAATGGTTTAAATCTTATACACAAAGCAGCCGGGCTGGGTCACGCCACAATTTTGGAATATTTAATAACCACCTGGCCCGATGGTGTACACGAGACAGATATAACGGGTAAAACC…	uncharacterized LOC124420646
LOC111684919	0.435733	35.2598	0.000521988	mRNA	3337	GTTAATATTTGTCGGCGCAGGGTTCTGCTTTTTATCGTCATCAATTTTGCATTACTTTTCTACGTCGTTAAATGGTGGGAAATAAAATAACAAAAACCATTAATAACTAGAAATATGCAATTTCAATAAAAACTACATTAAAGAAAATAAATTAAAAATTTAAAGTTTAGAAAACAAGAAAAAAATATACACCAACGAGCCAAGAAAATGTAATAAATAAAATTGTTTATCTATTGAAAAAGATGAAAAAGTCAATAAAATAAAAACAATTGAAGAGCACACCTATAGCTGAACTCTTCACTCTAATGTGGTGAACCAGTAGAGAGAGAATGAAATAAATAGTGAGTGCGGGAGTACAGAAAAACTGGAAGAAGAAAAAAATTTCTTTAGTCGCGTCCA…	F-box/LRR-repeat protein 6
LOC111682266	0.435299	35.2191	0.0180548	mRNA	8492	GCTGGTTTTTATGAGAAATAAGATTTAGTGGAGTTTAAATTTTCATATTTGTTTATTTTTGAGAAAGAAATACATATTGTGTATATCATATATACTTAGTGCTTAAATTTGAAAATTTTATTGTGTGTGAATATGTTTCAAAATTCCTTTTAAGTGGAATTTTAAAAATTAAAATGAAATAAAAACGTTTAAATTAAATGTCTGGCGAAAACGAAACAGAAGGATAAAATGTAATGAAGATACAATAATACAAATGTGAAAAATAACAAATTTAAGTAAAAAAATTGTGTGTATGCCATCTGCAAACAATGACATGTTTTGAGAGAGAAAAGTCATAATAAAGCGAAATATTCAGGATATGGATTTGCTCCGTTAATGTTAATCATAAGTGTAGACACA…	plexin-B, transcript variant X8
LOC111678614	0.434825	35.1747	0.00563913	mRNA	4099	ACGTCAAAGCTCTGAGAACATTTTACATTGTAGAAACGGAAGATGTGAATTACGCATTTGATAACATAAACATTTGATAAATAATTTTACAAATAATAATAATAACACTAGTGTATGGTTAATGTTAATTAATTATAGAAAACACTTTCGAATTATTAAAACCAGCCATAAAAATATACTTGAAAAATCTGAAAGCAAGTGTCGTCATCAGTGAAAGTGTTCGAGTGATTTATTATTATTGTATATATTTTTGCAAAACTAGCAAAAAAAAAAAAAAAGAAAATCCTTGTCGAGGTCATTTTGAAAACGAGAAAAAGTAAACCTATATGTATATAATAAAAATATTTGGATAAAGCGTTTTTTAATAAAATTCATGTAACAACTTGTTGACCCCCTTTC…	sorting nexin-25
LOC124419999	0.434433	35.138	0.0138535	mRNA	1793	TCTTACACTATTGGCAACTCTAGGGCAGGATGATTTTTAAGAATTTCTATGACAGTTAAAAACAATCGATTAATTTCCTTTTTTTCACACCAAGAGCGACAATAATAAAGAAGAAAAAAGGATTTTTTTTATTAAATTAAATAGCAGCAGCTAGTTAAAAAAGAAAAGTTTAAAATTAATGAAAAGTTTGTAAAAAGAAAACTATTTCTGAAGGCTGAGAACTGAAAAAAGAAAGAAAGTGAAAGAAAGAAAAAATTGGCAAAAACAAAACACATTTAATGAACCCAACAGAAGCAGACGAAAAATTGCCCTCAAAGAAGGCGGAAGAGAACGAAACACCTCAAGACCACTCAATGTCGGATGAGGAGGAAAATACGAGCTTCCCCGAGGATTTGTCTT…	uncharacterized LOC124419999
LOC111679292	0.434205	35.1166	0.0404358	mRNA	3021	TATTTATTGGTGAACAACGGGAAGCAATACAAAAAAAATATAAGAGAACAAAAAAAATAAATAAATATAAAGAAAAAAAAAACAGAAATAAACCGACGTCAGACAATACGTCAAAATACACACACAAACACATACACTCTCAACTCCCCGATTTTGTTTTAAATACAATTTTATTTTGCTACTAAAAGTATTTTTCTAATCTTTATCAAAAAAAAAAATTATATATATTTTAGAAAATTAATAATTGATAATAAACCCCCGAAATAAGGAAAATTAAATACAATAATTAAACACAAAAGTAAAGAAAAATTAAAGAAATTGTGTTGAAAAAACGTTAAAATTATATTGGCTGCTTCTGCAGCGCTTAAAAAAAGTGTATTTTTATTTAACAAAAAATAA…	protein kinase 4, transcript variant X1
LOC111682266	0.433743	35.0734	0.0185235	mRNA	8311	TAACAATGCAAATAAATACAATGTATTGTGGCTGGTTTTTATGAGAAATAAGATTTAGTGGAGTTTAAATTTTCATATTTGTTTATTTTTGAGAAGTATGTAAAACAAGAGTTTTTAACATTTTTTCTAAAATATATAATATATTTGTGAAAAAACGCAATACTGGAAAATCACGATATGGATTTGCTCCGTTAATGTTAATCATAAGTGTAGACACAAAAATGTGGCGATTTTTATTGTATACCTCCCATATACCCTTTACAAAAGCAAAGACTGAATTCATACTCTAAACGATCGTTTTACTACTACGACAACAATTCACAATATTGAGAAATAATGAATTTATTGATCAGTATTTAAAAACATCTCATTGATTTCTATATGCGATTTCGTAAGGAA…	plexin-B, transcript variant X10
LOC111684047	0.433591	35.0591	0.00856232	mRNA	2024	ATGGAACTTGATGATATAATTTATGTTGCTTGTCTGCTGACCTGCATAGGAGCCGGGAATTATGTGAAGAAAATACCCGATGAAACCCAAAGGAAATTCTTAAGTACAGGATTTGGTCTGTTAATGGTGTTCCTGGTATCGGGATGGCATACATTGCATTGTCTAATATCGGCAGGTTTGGGTGCGGCAGCCGTAATTTATGTCCACCCTAGCAAATGCCATTTGGCGGCCTTTGTTGCCATGTTTGGTTACTTGATGTTTTTCCGTTTAATGGATTCATTTGGTTTCTCCGAGCCACCCAGTCATACGAATATGATACAAATGATTTTGACCTTGAAGGTGGCTGGTATTGGTTTTGAAAAAACTGCCTCCTGGAAGAAACTTCAACAGCGTGAAAAA…	lysophospholipid acyltransferase 7	Transferase
LOC111688897	0.433547	35.055	0.0158696	mRNA	1532	TTGTTGCGTGAGGTCGTGGTCGGTATTTATTTATATTCGTAAGTTAGTATACGTGTGTGTGTATTCATTGTTCTGCATTATTGCTTAGCGTTGTTGTTGTTAAAACGGTATTTTTTTCGTTCTTTACATTCTTTTGTAAAAAAAGTGTGAATTGCACACGTTCAGCAATTTCTCCGTGCCGACGTAAATTGCATAAGAAAATTTGTGGAGGATTTAGTATTGAATCCCGTAATTAATTTCATTGAAGAAAGTCAAATGAACAATAACAATTGTACCGAAACCCCCCTCTCATGTACCAAAAGTGGAACAGAGATACTAAAATATAATGATAAATACCAGATCCTTCAAGAAGAGCACCGGACCTTACTAATCAGTACAATTACTCAGTATTTAGACCTA…	uncharacterized LOC111688897, transcript variantX7
LOC111688971	0.433418	35.0429	0.0255045	mRNA	2093	TTAATAACAAGTTCAAAAAAAAAATAGTTTATAAATAAAATAAATTACTTTACAAATATATAAGAGACGTCACATTTTTTCAAAAACTTCATCCGTTCAGCAGTATTAAATCAAAAGAGTTCTCTGAGGCACAACGTCTAGACAACATTTCACAATGAAATGTCGGGAGGTTCTTTATATACAGCTTTTAGTTATAATTTTGGAAAATTTTCAACTGGTCCAGCTTTATGTTCTAAAGGGTTTTGCTACTAATATACAATCGGCTGCCGAACGACTTGATTATGTTGATAATTTGCTGCAGCAATTGTTTCAAGAAGTGAATAGCAAAAAATTGGAATTAGAAGATTCTGGCATATGGCCGAAGGATTATGCTGAAGAGTTTCTGAAACATGGTCAAAT…	choline dehydrogenase, mitochondrial-like, transcript variant X2
LOC111681529	0.432489	34.956	0.0235062	mRNA	2129	CATCGAAAGAAGAAGAAATACGAAAGTACCGTCGCGAAAAAATAGCCGCTCGCTTTTTGGGTGTAGTAATATTGTACAATAAACTTGTTGATTTTTCTTTATTATAACAAAATAATTGGCAAATAACATAAACTCACACATATAATTAATAATAATGTTTAATTCTTATCAGTGCTAAATTTGTTTTTAAACAAACGACTACAGTGATTTTGTGTAAAAAAAACTAAACAACGATAAGATTTTGTCGGCATTTCTTTTATGCAAAATTTGTGCTAAATTGTTGAAAAGGAAAAAAATCTATTAATAATAATGTCCTTCTATAACCGCAATACAGAATTGCGAAATGTACACACTAAAGATTTATACAATTTGGCTGTTATACTCGACGATGACAATTAT…	protein Tube
LOC124418673	0.432403	34.9479	1.26856e-05	ncRNA	219	TTCATTTTGTTTTAGAGATGGACATTTGGTGAAACTCTTTGCAAAATATTTCCAGTAATTTTTTATGGCAACGTTGCAGTATCTCTCCTGAGCATGGTTTGTATAACAATAAACAGATATATACTGATTGCTTGTCACAATTTGTATACTAATATTTACAAAACAAAATTTATTGCTATACAATTAATATTTGTTTGGGCTGTATCATTCTTATTACTT	uncharacterized LOC124418673
LOC111683468	0.431394	34.8536	1.52877e-06	mRNA	7108	AATATTCACTCAGTTTTGTTCGGTCTTCTGAAGGAATCAGTCGTTTAAAACGTTTCCATCCTCAAAGCTTAATACAAGTATATTTTTGTTACTATCAACTGTGAATAGTGAATTTTCTAAAAGGAAAAAAAATCTTTTACTTATACACAAAAAATCCAAGTCCATATAAAGAAGTTGTTGGAAAAAAGTGTTAGAAAAAGTTAATTAAAGTGTGGAAAAACAGCTCTTAAGTTGGAAAAAAATCTAGAAGATTTTTTGTGTTAAACTGAAAAAGACTAATCAATAAAAAAAATCAAAAAATATTTATAAAATACGAGCAAAACTGTGTGTTAAAAAATTCTTAGAGAAAAAGCAACAGAAGAAGAAGATTTAAAGAAAATATAAGAAAAATAAAAAATT…	glutamate synthase [NADH], transcript variant X1
LOC111685032	0.431363	34.8507	0.00067182	mRNA	3804	AATAGAAATTAACATTGTGATGCAGTTTTCTTTGTTTAGTCTGGTGTATTAATACAAAATCTAATTCTACTGACTTTGACAATAAAGAATAAACTAATGCAGGCTGCTTTTTTTTTATTAGAAAGTAAACAAATTAGGATGTTGGAGGGTCCCCCAACTGGTCCCGGACAAGGTCCACCTGGACCACCCGAACGTGCTGGTCAAGAAAACTTACATGCTTTGCAACGAGCTATTGACACCATGGAGGAGAAGGGTTTGCAAGAAGATCCTCGCTACACACAACTACTCGCCATACGCGCCACCTCTAAACATCAACATTTAACCAGCAATCAAATCAACATGTTGAGGACCCAAATTACAGCTTATCGTCTATTGGCACGTAATAAACCCATTTCCATG…	ATP-dependent helicase brm
LOC111683468	0.43126	34.8411	1.53255e-06	mRNA	7105	AATATTCACTCAGTTTTGTTCGGTCTTCTGAAGGAATCAGTCGTTTAAAACGTTTCCATCCTCAAAGCTTAATACAAGTATATTTTTGTTACTATCAACTGTGAATAGTGAATTTTCTAAAAGGAAAAAAAATCTTTTACTTATACACAAAAAATCCAAGTCCATATAAAGAAGTTGTTGGAAAAAAGTGTTAGAAAAAGTTAATTAAAGTGTGGAAAAACAGCTCTTAAGTTGGAAAAAAATCTAGAAGATTTTTTGTGTTAAACTGAAAAAGACTAATCAATAAAAAAAATCAAAAAATATTTATAAAATACGAGCAAAACTGTGTGTTAAAAAATTCTTAGAGAAAAAGCAACAGAAGAAGAAGATTTAAAGAAAATATAAGAAAAATAAAAAATT…	glutamate synthase [NADH], transcript variant X2
LOC111684611	0.431041	34.8206	0.00429781	mRNA	4138	TCAAAGATTTTTAGTCCTTAGGGGAATACATTTAATAACAAACGTGTCACAGAGCAAGTAGAAATACGGAATAAAAACTCGCAAAAAGTAAGAATTTTATCCCAATATTTAGGATCTAAAAAATGATTTGAATTAATTGTGGAGAAAAAAGGAAAACATCTTAAATATGTCTGCTATTCTATTTAATTCGGAGCAGGATTTAAACTCAACATCATCAACACACAACGATTCGAACACTTCCATAGACAACAACTTGTCTTCTACTTATCACGATAATGAATCCCAAAAGAAACAAAAACTGGATCGACCCTGCTCCGCTATTTACGAGGATATTTTAGACTCAAAAATGAATGGTCTAAAAATCCATGCAGATGCCGAAGATGAAGTAGAACCCACCCT…	sporulation-specific protein 15, transcript variant X4
LOC124418761	0.43034	34.7551	0.0271729	mRNA	709	GCTCTGATGGAGTAATATAAGCAAAAATTTCATTTTTTGTATAAATAAATGATTATTTACTGGGCGGAGTCGAACAAAGAACGATCGCATCGAAATGCCGATACTTGATATTGTGTGTCCAATATGTACAGAAGTTTTCAAAAGCTCTGATGATATCTGCAGCACTAGTTGTGGTCACATTTTCCACTTGTCTTGTATGGAGGAATGGAAAAGAAGAGAATCAAGTTGTCCCCAGTGTTGTTTTAATAATCCAACAACCCATAAACTGTTTTTAAGTTTCGACGTTTCAGATGATAATTCGAATAATCTTAAAGAACTTGAATTAAAATTGAAAAGTTCAAATGAACACAATCTTAAAATTATTGGTCAAATGCATGAGACCGAACACAATTTTATGCA…	E3 ubiquitin-protein ligase TRAIP-like
LOC111688897	0.429697	34.695	0.0133688	mRNA	1668	GACATGTTCTTTAGTATTGTAAAATAATTTGTTGCGTGAGGTCGTGGTCGGTATTTATTTATATTCGTAAGTTAGTATACGTGTGTGTGTATTCATTGTTCTGCATTATTGCTTAGCGTTGTTGTTGTTAAAACGTTTTATTGCTGTGGAAATTAAGTGTTTTTATGTGAAAATGTGTACGGCTCAATATTGTATATGAATGCACATATAGTGGATGTTTTCAAAAATTTCATTAAAAATTTTTATTTAAAAGACATTTAACTAAACATTTTGACATTAGAGTAGAATTGCACACGTTCAGCAATTTCTCCGTGCCGACGTAAATTGCATAAGAAAATTTGTGGAGGATTTAGTATTGAATCCCGTAATTAATTTCATTGAAGAAAGTCAAATGAACAA…	uncharacterized LOC111688897, transcript variantX4
LOC111688014	0.429444	34.6714	0.000460431	mRNA	7088	GTGCTTTGAAAGTACCAAGCAGCCAGTAAGTGTTTGCGTATATTTTTTAAATGCAAAATTCAGTTGGAGTTTGTTTCCCTATTTACTTTGTTGCATTTCATAATATTCCTTAAAAAGTGTTGAAAATTTAGTGGTCTAAAAAATTTTATTGTATCAAAATTTCCACGGAATATCCAAAACGAAAATATGCATTTAAATAAAATAATTTTAATTTTAAAACATACAAGCAAATAGTTATGTAATAAAATTATCATAACGACAAATAAATGCATTTATAAGGACAGACCTCTCTCTTAATCTACACAACAGCATCAAGAAGAAAATAATGCAATAAACAATTAAATAGAAATATTAATAAAAACTCGAAAGGCTTTAGAAACAGATATATACGAACATTTG…	protein O-mannosyl-transferase Tmtc3, transcriptvariant X2	Transferase
LOC111685323	0.429195	34.6482	0.0468706	mRNA	844	TTAGACAAATTGTATAATTAGTTAAAATAGGCACTTGTAAAAATATTATACAATATTTGTCTATAAAAATCAATGAAATTTTTAAAATTAAACATTGTTTTATAGAATTACAACTAAATAACAACGAAAGTTATCAATTAACCATAATGAATAAAAGTTCATTGACTCTAGCAATTTTGTCTGCCCTTTTGGGTTTGAGTGCTGCTCAAGTTGTTTTCCAAGGATCTTGTCCCGAAAACGTAAAAGTTGTGTCAGATTTTAATGTTGAAAAATATTTGGGTAAATGGTATGAATATGCCAAATATCCAGCATATTTTGAAATGGAAGGTAAATGTGTTACGGCCCTGTACTCTTTAAGTGATGATGGCAATGTTACTGTTAAAAATACTTTAATCAATG…	apolipoprotein D-like
LOC111675382	0.428555	34.5885	5.13692e-07	mRNA	2039	GTTTACGATTTCAGCAATTAAAGAAATTGTGGCTGTTGTATTTGTTCCTGTTATTTTTTGCATTCTTTATGTTCGCCTTCAGTATTAATTTATATTTAACAAGTATGCAGCCTACACCTGGCCAGGAAATACTATGACTATAACATTAATTTGTTTAGTCCCATACAAGGAGAAGGAGCAGAAGGTCGTCCTGTGGTTATACCATCTAGAGAACGTTATCGTATGCAACGTTTTTTTAGACTTAACAGTTTTAATATATTGGCCAGTGATCGTATACCATTGAATCGTACACTCAAAGATTATAGAACCAAAGAATGCCGTGATATATCATATAAAATTCAAGAGTTGCCGACAACATCGGTTATTATTGTGTTCCACAATGAAGCTTGGTCCGTTCTA…	polypeptide N-acetylgalactosaminyltransferase 3,transcript variant X2	Transferase
LOC111688755	0.428501	34.5834	9.71776e-06	mRNA	>3665	CTTGAAAGAATTGTATGCAAAACTAGGCTGCTCTGACGTGGAAGTGTAATAATTTTTTTTGGTACAATAAAGTGAAAAATAATTAATTTTCTCACAAATATTGCGAGTTAATTAAAACGGGAAAATTATACAAGAAAATTTCCTTTCGCAAAAAGTCTGAGTGAAAAGAAAACATACAAAAATAAAAGCTTTAAATAAGTAAAAAAGAAAATTTTTTCTTCGAGCCTGCAAGTGGTGTTTACGTGGTGTTAATCATAAAAAAATTATCTTGTAAAAGTACGGGACAAAAGTGCAAAAACCGATTTTTCCAGTTTTGTGAAAAAAAGCGGATCTATATTATAAAGCATAAAGGAAAATTGCAAAATTAATTTATGAAAATTTAAAAACGAAAATTGTGAA…	protein transport protein Sec24C
LOC111688897	0.428492	34.5826	0.01348	mRNA	1671	CGTGAGGTCGTGGTCGGTATTTATTTATATTCGTAAGTTAGTATACGTGTGTGTGTATTCATTGTTCTGCATTATTGCTTAGCGTTGTTGTTGTTAAAACGGTATTTTTTTCGTTCTTTACATTCTTTTGTAAAAAAATTTTATTGCTGTGGAAATTAAGTGTTTTTATGTGAAAATGTGTACGGCTCAATATTGTATATGAATGCACATATAGTGGATGTTTTCAAAAATTTCATTAAAAATTTTTATTTAAAAGACATTTAACTAAACATTTTGACATTAGAGTAGAATTGCACACGTTCAGCAATTTCTCCGTGCCGACGTAAATTGCATAAGAAAATTTGTGGAGGATTTAGTATTGAATCCCGTAATTAATTTCATTGAAGAAAGTCAAATGAA…	uncharacterized LOC111688897, transcript variantX5
LOC111677298	0.428337	34.5681	0.00265016	mRNA	4461	GTAAATACTATGGCGAACAAATTCTATTTTAAAAAACATTGGAAACCACCATATCAAGTTTTTGAATATTGTATATTAATTTTCATACTCTTAATATTCAACACCAATGGACAGAGCACCAGCAGCGAGAATACTACAGATGACATTGAAATACAAGTGGAAAAGACATCAAATAGTTTGGCATTTACAGTAGTTGACACAGAGAAATATGAACTGCAAAATGTAACATGTAGGAATATAAAAAATGTTGAAACGGCTGGAAATGAGAATCATATTTGGTCTTGATCCTTGTTCCACGTATTTGGCTGTACTGACAATAAAACAATTAAGTGATGAAAATCAACAAATGATTGAAATAACACGAGACGAAAAAACTGAATATCAAGAGCCAGTTGTATG…	phosphatidylinositol phosphatase PTPRQ, transcript variant X2
LOC111676911	0.428239	34.559	5.12623e-11	mRNA	1655	GTAAAGACAAAAATGAAAATTTAAATAAATATAAAAAGGATTAAAACAATAAAAAATAATTAAAAATGAAGTGTTCAATAACGATTTTGTGCTTAAATCTATCCTTAATTTTTTCACTATTTTTACAAACTGCACAATGTGCCAAAATATTAGCTGTCTTTCCATTTCCTGGTCCATCACAGTATATTCTAGTGCAGCCATATTTAAAAGCTTTAGCTGCCAAAGGTCATGAGATGACAGTAATCAACGCTTTTCCTCAAAAACAATCGATTGTTAATTTTCGAGATGTGCCCGTAATAGAAGTTCATGATAATTATGCAGAATTAGTAGAATCAGCGAAAATAAAACGCAACAAATGGGAAGAAATGACATTTATGGCTGGATTTTTTCTTAATCTCA…	UDP-glycosyltransferase UGT5-like	Transferase
LOC111677298	0.428188	34.5543	0.00276338	mRNA	4601	TTGCGAACATTTCTCGACGGATACAGTCGATATTTTTTTGAAATAGTGAAGAAAGCGAATTGAAAAAAAGAAAGAATTCAAAGATCGTCTGCGACTAAATATAATACTTCATTCAATGAGTGAAATTTTTATCATGTAAATACTATGGCGAACAAATTCTATTTTAAAAAACATTGGAAACCACCATATCAAGTTTTTGAATATTGTATATTAATTTTCATACTCTTAATATTCAACACCAATGGACAGAGCACCAGCAGCGAGAATACTACAGATGACATTGAAATACAAGTGGAAAAGACATCAAATAGTTTGGCATTTACAGTAGTTGACACAGAGAAATATGAACTGCAAAATGTAACATGTAGGAATATAAAAAATGTTGAAACGGCTGGAAAT…	phosphatidylinositol phosphatase PTPRQ, transcript variant X1
LOC111677490	0.427774	34.5156	0.0282003	mRNA	4371	GAATTCGTGAAGTTGTTTTCACTTACTAAACTCAGTGTCTGTGTGAATATCGGAAAATGTTTAACAGATAGATACTTGATTGCAAATTAAATTAACCAAAATTAAAAAAGAGTTATTAAAATTATTATTCGAAAACAAAAAACGTCATCTTTAACAAATACACACAGTTATAGTTAAAGAATAATTTATTTAATTTTATTATTCAAATCGTATATACAAATTAAAACGTGGTCTAAAGACCTATAAAACACAAATAAGTAATTAATGAGTATCAGCAAAATGATATTCAAAATTGTTTTTAATTAGAGGAAAAGAGAAGAAAAATTAAAATAAATTACCAATTTTTATGGTTTAATATAAAAAATATTCGTTTAAAAACAAGTTTAAAATAATAATTAA…	RNA-binding protein fusilli, transcript variant X2
LOC111686085	0.427576	34.4971	0.000956543	mRNA	1597	GAACGTTTAAATACAACAGCGGAAAACTAGCAACTTGAGTTTGAATTGTTTTTTCTCACAGACTCTATATTGAATAAAATAAAATCAACAACAAAAAAATAAATGAAAAATACAAAGTGCAAAAAGTGTTTATTAAAACAAAACAGACAAAACTTATAAGAAAAACAAAAACTCACATAAAACTTCAATATCAACAACAGTAAAAGCAAAGAAATAAACAAATTAAAAACTACCAAATTATAGAATAAAATTATATATTTTTTGAAGTAAAACTTGAGTGCTTAACCGTCCTATAGTTTTAAATAAGTTGTTTTTTTTTTAATGAAATAAAAATATTTTGCCATCATATCAAAGAAACACTGCTAAAATTAATTTAAATAAAAGAAAACAAGTGATAAC…	F-box only protein 32
LOC111678895	0.427545	34.4943	0.0423862	mRNA	3202	AAAAAATTAAAAAAAAGTGTTAAAATTAAATTTTCCATAAACAGTGATAAAGTGTTGCAAAAAAAAAAAAAAATAAAAGAATAAAAAAAATAATGTCTTTAAAGACATTTTCAAAATATAATGAATTCAAACTGTGATAACACAAGATATCTGAATATAAGTGAAAAACAACAAAGCTCAACAAATGGTTTGGACTATGAAAAGTCGACCTCGGCATTAATAAATTTCAAACGTGAATATCTTTATAACGCCACTAAGAAAGCGGCAATGAACAATACGAGCAACAGCAACAACAGTAATAATAATAATAATAATAAAAATACAATTTTAATCAATAACAACAACAACAAAAGTCCTTTACATCAAAAACTTAGTCCTACACATTATAGTAATATTATC…	myb-like protein I, transcript variant X4
LOC111688014	0.426684	34.414	0.000483749	mRNA	7167	GTAATGACATTTCTCGCGCGCTTGTACACATTACAACAACAAACAATTTGCTACAACAAAGTAAAAAGTCAAAACAAGAAATAAAATCACCAAAAAAATATATAAGAACGTAGAAAAAAGTGTTGGAAATATTGCTCTGGTTCAACAATAAAATACAGTGTAATTATTATTTTGTTACAAATTAAATAAAAAGTAAAACAAACTAATTAAAATGTGTGCAGATTATTTATAAGAAAAATTTCCACGGAATATCCAAAACGAAAATATGCATTTAAATAAAATAATTTTAATTTTAAAACATACAAGCAAATAGTTATGTAATAAAATTATCATAACGACAAATAAATGCATTTATAAGGACAGACCTCTCTCTTAATCTACACAACAGCATCAAGAAGA…	protein O-mannosyl-transferase Tmtc3, transcriptvariant X1	Transferase
LOC111684771	0.426366	34.3844	1.72818e-06	mRNA	2450	TAGAAAATAAAACGGGATTCATTTTAAAAGTGATACAAAATTTGAAGTTCTTTATAAATAATATAAAAAAAGTAAAATAAAAGTGAAATGCTGTATAAATAAAACCAGAAAGAATTATTTTTGTATCACATACTCTGGCATTTAGTAATTTTCTTGATGGTCTCTTAATTATGTTGGTATTATGAAAAAGAAAACAAGTGTTATTTTACTCTTTTGAAAAATAAGAAAACAAATAAATAATTTTTAATTTTCTACGGTTTAAACAAAGGCATTAATAATTTTATTGTTAAATAACAAGAAAATTAAAATACGCATTTTTTTTTTGCAAAATACATAAAGAACTGCCAACGTCTTCAATTCAATAAAATAATAATCAACGTTAAATACAACAACATCAAC…	protein Malvolio, transcript variant X1
LOC111684611	0.426219	34.3707	0.00505826	mRNA	4486	AAGTTGGCCGTTGCGTTAGACATGTGAAAATACATAAACGACGGAAAGGCAATAACAGTATATAATTGTCTTAATTATTTTTATGTATAAATATTTTCTTAGTTTTGCGGAAGTGCATAAAGGTGTTGTTTAACTAAATATTTTATTTATAATCATCAATGTGTTTTAGTGTGCATTTATGCTTTAACCAAGCGAAAAAATTAATTAAATGTAAATGTTAAATTTTGCAAAAAAAAAAAAGCAAGAGAACAAGTGAATAGATTTAAAGTTAAATTTTGTCCAAAGGCAAATAAAATTGATTTTTCCCATCAAATTTTTTTTATAAGTACAACAACATAAAAGTTAAGAAGCATTTTCAAGCTTTGGAAGAAAGCGAAACAACAACATCAATAAAAGGAA…	sporulation-specific protein 15, transcript variant X2
LOC124420523	0.426159	34.3652	0.0042072	mRNA	856	AGAAAACATATGATATCCAAAATGGGAAAGCACAGAAATCCACAACAAGAAAAAATCTTTATCGATTTCATGGAGTCGCACGTTGATATCGCTAAAGGTTACGTCAAAGGGGACCGTGTGGTTAAGGAAGCCTTGTGGGTTGATTTGGCCAAAAAATTAAATTCATGTGGACCACCAACCAAGGATTTGAATGGATGGAAAAAAACGTGGGCAGACTGGAAGGTCTATGTTAAAAACAAGATGTCCCACAATAAAAAAGAAAATCTGAAAACTGGTGGTGGCCAATATAATAAATATGTTCTTTCAGATGCAGAGGAAACCGTGGCTAGACTGACGGGAATCTACAGAAGTGTAGATGGTATTAATTCCTCTAAAGATTTCGGAGAATCCACAATTGAT…	uncharacterized LOC124420523
LOC111684771	0.426086	34.3584	1.11952e-06	mRNA	2319	TAGAAAATAAAACGGGATTCATTTTAAAAGTGATACAAAATTTGAAGTTCTTTATAAATAATATAAAAAAAGTAAAATAAAAGTGAAATGCTGTATAAATAAAACCAGAAAGAATTATTTTTGTATCACATACTCTGGCATTTAGTAATTTTCTTGATGGTCTCTTAATTATGTTGGTATTATGAAAAAGAAAACAAGTGTTATTTTACTCTTTTGAAAAATAAGAAAACAAATAAATAATTTTTAATTTTCTACGGTTTAAACAAAGGCATTAATAATTTTATTGTTAAATAACAAGAAAATTAAAATACGCATTTTTTTTTTGCAAAATACATAAAGAACTGCCAACGTCTTCAATTCAATAAAATAATAATCAACGTTAAATACAACAACATCAAC…	protein Malvolio, transcript variant X5
LOC111675382	0.426056	34.3556	5.07082e-06	mRNA	2653	CGAAGTACTATTTGTTTTAGTTTCTATTGTCTTCAAATTATTTAAGAAAATAAATGCAAACAGAGCAGTGCAAAAAATGAAAACAAACTAAATAAAAAGCTGTTTTGTTGATAAACAAAAGATCCAGGTAGCAGCGACCATCAAGAGAACTGTGGACGGACAGGCAATTAAAGCGGTTTAGACAAAACGTTAGTGGAGCAACAACAACAACGTCGTATAAGTGAGCAGCACCAAGAGAGTGGCCCCACATTCGGTGGTAAACGGTCAAAGCAAACACATCTTGGTGTCGTCTAGTTGTATATTTTTTTGTAGTTTCGTTTATTTTTGTTTTTTATTTTCGATCGGTCGATTTTGTCTTAAACATTAACGGGGTATATACACACATATACATACGTTAAG…	polypeptide N-acetylgalactosaminyltransferase 3,transcript variant X1	Transferase
LOC124420108	0.425838	34.3352	0.0221009	mRNA	572	ATTTTAACTCGGTGTAGAGCTCAAATAAAATAGGGAAAATCCCTATGTTTGATATAATAACTTAAAATAAAATATGTACTACATATTTATATACAAAATATATTAATCATTATTTGTACTACACAAGTATATATACAGCGAACATTTTAGAATTGTAGCCATTCAATAATAACAAATTGCAGTACAATTGTTTATTATAAATAATAAAAATAACAATACGGAAAATGAGTATTAATCTAATTGCAGAGACGAAAGGCATTGAAGCCTTAAATATCAAGCCAAATGAAATCGAAGAAACTGCAACGGGTGTTGAGGTTACGGTTAACGATGAACAACATGATGTTGTCGATCCATGGAATGTGGCGAGTAACAGCGCGACTGGAATCGATTATGACAAAT…	tryptophan--tRNA ligase, cytoplasmic-like
LOC111684611	0.425808	34.3325	0.00519387	mRNA	4457	AAGTTGGCCGTTGCGTTAGACATGTGAAAATACATAAACGACGGAAAGGCAATAACAGTATATAATTGTCTTAATTATTTTTATGTATAAATATTTTCTTAGTTTTGCGGAAGTGCATAAAGGTGTTGTTTAACTAAATATTTTATTTATAATCATCAATGTGTTTTAGTGTGCATTTATGCTTTAACCAAGCGAAAAAATTAATTAAATGTAAATGTTAAATTTTGCAAAAAAAAAAAAGCAAGAGAACAAGTGAATAGATTTAAAGTTAAATTTTGTCCAAAGGCAAATAAAATTGATTTTTCCCATCAAATTTTTTTTATAAGTACAACAACATAAAAGTTAAGAAGCATTTTCAAGCTTTGGAAGAAAGCGAAACAACAACATCAATAAAAGGAA…	sporulation-specific protein 15, transcript variant X1
LOC111688897	0.424956	34.2531	0.014802	mRNA	1688	AATAATTTGTTGCGTGAGGTCGTGGTCGGTATTTATTTATATTCGTAAGTTAGTATACGTGTGTGTGTATTCATTGTTCTGCATTATTGCTTAGCGTTGTTGTTGTTAAAACGGTATTTTTTTCGTTCTTTACATTCTTTTGTAAAAAAAGTGTGTTTTATTGCTGTGGAAATTAAGTGTTTTTATGTGAAAATGTGTACGGCTCAATATTGTATATGAATGCACATATAGTGGATGTTTTCAAAAATTTCATTAAAAATTTTTATTTAAAAGACATTTAACTAAACATTTTGACATTAGAGTAGAATTGCACACGTTCAGCAATTTCTCCGTGCCGACGTAAATTGCATAAGAAAATTTGTGGAGGATTTAGTATTGAATCCCGTAATTAATTTCATT…	uncharacterized LOC111688897, transcript variantX1
LOC111681145	0.424807	34.2393	0.00719027	mRNA	1483	AAAAATTGATTTTTACGCTGCTTGCGAGGAAGGAAAAAAATCTTAAACGGAGTTTTTCTTTTTAAAAAAAATGTTATAAAACTTTAAGAAAATTGTGGCAAAATACAATAAAGTTTCTAGTTTACATTCCAAAGAAGTTTAACAATTAGCTAAAGTGAAAAGAAATAAAAATTTATAAAAAAGTGTAGAAAAAAACATAAAATAAAAAACCTACGAATTACCAAGTGAAGTTAGAACAAAAATTTCTGACACCTTTTTAAGGTGTTGGAAATTTTCTTGTTGCCTTCTTTTTACAAAAAAAGAAAAAAAAATAATAAAAGAAAACCTAGTCTTTTCATTACTTCGATAATTACATCCTCAACATGGAGAATTTAATTCCTATTGTTAATAAGCTGCAGG…	dynamin, transcript variant X1
LOC111674799	0.424665	34.2261	0.00433783	mRNA	849	TTGAATATGATGCTCTAAATAGAAAAGTTTCTTAAATAATTAAAATAATTTTGTTTTATTAAATTTAACGATTTCATATTTTACTTGACGGCTTGACAATCCTAAAAATTTTCTAATAATCAAAATAAAAGCATAATATTATTCCATGTAATTGATTAATCTTAATAACTTCCTACACATGCCACTGCCAGATTTATCAAACCAAACTACCAAGATTATAAGCTTAACATTCTTTACAATAACCACAATTCTTAAATTTGTTTGCATTATAATAATAAATGCTCAAAAAGAATCGCCCTGCATTGCTGGTTGGCATGTTAATGAGGAACTTTCAAATCATTTACTTTTGATCAGTACGGGATTAGTACCGGACATAATAATGTTAATAAGTATCGGACT…	uncharacterized LOC111674799
LOC111678186	0.424618	34.2217	0.00730767	mRNA	1743	CAATCGAACCGAGTGGATGTAAAGCGATAATAAAAACGACGGGCGCGAGTGAAAATTTTAGTTTTTATTTTAATAAATTATTAAAATTAATGTTTTATTAAGTTATTAAGTGTCTTAATATTAAGTAAATGTAAAAAATCCCTAATATTAAAGAAAAGTGTTAATAAGTGTTAGTTAAAAAAAGAAAAGAAGTTGTTTGTTCCTTATAACAAAAGAAACAACAACAAGAACAATTGAATGAAGGTTGCTGCAAAAGCTGTCAATAAACAAATTAAATATCAATGTAATCAATTATGACATCAAATGTTAACAGACGCTACCTTGGCCTCTATTTGTCCCTAAATATTGTTGGTAAAACTATGAAAACCATACAATACAATGAAAATTTTTAGCATATAA…	frequenin-1, transcript variant X1
LOC111678186	0.424618	34.2217	0.00730767	mRNA	1702	TAAAAACGACGGGCGCGAGTGAAAATTTTATTTTAGGTGCAATAATTAATTAAAATTAGTGTTTTATAAAGTGTCTTAATATTAAATAAATGTAAAAAGTCCCTAATAATAAAGAAAAGTGTTAATAAGTGTTAGTTTAAAAAAAGAAAAGAAGTTGCTTGTCCCTTATAACAAAAGCAACAACAAGAACAATTAAATGAAGGGTGCTACAAAAGCTGTCAATAAACAAATTAAATATCAATGTAATCAATTATGACATCAAATGTTAACAGACGCTACCTTGGCCTCTATTTGTCCCTAAATATTGTTGGTAAAACTATGAAAACCATACAATACAATGAAAATTTTTAGCATATAAAAACAAGGAAAAACAGGACAACACAAAGAATAAAAAAAACA…	frequenin-1, transcript variant X2
LOC111688897	0.424177	34.1807	0.0151066	mRNA	1684	AATAATTTGTTGCGTGAGGTCGTGGTCGGTATTTATTTATATTCGTAAGTTAGTATACGTGTGTGTGTATTCATTGTTCTGCATTATTGCTTAGCGTTGTTGTTGTTAAAACGGTATTTTTTTCGTTCTTTACATTCTTTTGTAAAAAAAGTGTGTTTTATTGCTGTGGAAATTAAGTGTTTTTATGTGAAAATGTGTACGGCTCAATATTGTATATGAATGCACATATAGTGGATGTTTTCAAAAATTTCATTAAAAATTTTTATTTAAAAGACATTTAACTAAACATTTTGACATTAGAAATTGCACACGTTCAGCAATTTCTCCGTGCCGACGTAAATTGCATAAGAAAATTTGTGGAGGATTTAGTATTGAATCCCGTAATTAATTTCATTGAAG…	uncharacterized LOC111688897, transcript variantX2
LOC111687876	0.424078	34.1715	0.0184115	mRNA	1258	TTTGCAGCTTTTGAGTATGAATCAACATCAACTGAATACACCATAATTTACCTAAAAGATATCGTTGGACCACCAATTGAAAAACTTTTTACCTCACAAAGAAAGACATTTTTGAGACCTAAAGAATTTTATAAAAGCATTAATTAAAGACAAAATTTTTGAAATCACATCCGAAATGGACTCTGATTATGATTTAAGCTTACTTCTAACTAAATGGAATTTACAACACTTATTTGATCATTTTAAAAAGCACATGATAGATATCGATGTTCTAAAAATTTTGAAGACACATCATATAACAAAATTATTCGAAGATTTACCCATTGGCCAACAGGCAAAATTTGAATTTAATCTAGAAAAATGGAACAAACAATTTAACAGTTCAGAAATTTTGCCTGT…	uncharacterized LOC111687876
LOC111681145	0.423371	34.1058	0.00757292	mRNA	1502	TTTACGCTGCTTGCGAGGAAGGAAAAAAATCTTAAACGGAGTTTTTCTTTTTAAAAAAAATGTTATAAAACTTTAAGAAAATTGTGGCAAAATACAATAAAGTTTCTAGTTTACATTCCAAAGAAGTTGTTAGTTAAATAAAAAGAAAAGTATAGAGTTAACAATTAGCTAAAGTGAAAAGAAATAAAAATTTATAAAAAAGTGTAGAAAAAAACATAAAATAAAAAACCTACGAATTACCAAGTGAAGTTAGAACAAAAATTTCTGACACCTTTTTAAGGTGTTGGAAATTTTCTTGTTGCCTTCTTTTTACAAAAAAAGAAAAAAAAATAATAAAAGAAAACCTAGTCTTTTCATTACTTCGATAATTACATCCTCAACATGGAGAATTTAATTCCT…	dynamin, transcript variant X4
LOC111678206	0.423144	34.0847	0.000450459	mRNA	6079	GAGGTAGCGTAATAACGAAAGCCGAACACAAAAGAAATTTCGAAAAACCGAAGCGAGCGAATAGTGTCTGACATTTTTTCAAATTGTTGTAAATCAATTTTTTTGTGTATGCAATTAGTGTATTATCGCTAAAAATAAGCTTACTTTGTAAATACAGTGTACATAGAATATGAGCACACAAAACCGTAATAGCGGCGGTAGTCGCAATCAAAAGAAATCAAATACTGGCAGTGGCGGCGGCGGTGGTGGTGGAGGTGGTGACTCTTCAGCTATCACACAGGCTTCACTTAAAAAGACGGAAGTAACAAAAACAGAAAAGGAAAAGTCGCATCCAAAGCCAACTGCTGAACAGTTACGTATTGCCCAGATCACCAATAGCAATACATCGGAAGATCCACA…	protein lingerer, transcript variant X2
LOC111681145	0.422568	34.0311	0.00778107	mRNA	1497	GATTTTTACGCTGCTTGCGAGGAAGGAAAAAAATCTTAAACGGAGTTTTTCTTTTTAAAAAAAATGTTATAAAACTTTAAGAAAATTGTGGCAAAATACAATAAAGTTTCTAGTTTACATTCCAAAGAAGTTGTTAGTTAAATAAAAAGAAAATAACAATTAGCTAAAGTGAAAAGAAATAAAAATTTATAAAAAAGTGTAGAAAAAAACATAAAATAAAAAACCTACGAATTACCAAGTGAAGTTAGAACAAAAATTTCTGACACCTTTTTAAGGTGTTGGAAATTTTCTTGTTGCCTTCTTTTTACAAAAAAAGAAAAAAAAATAATAAAAGAAAACCTAGTCTTTTCATTACTTCGATAATTACATCCTCAACATGGAGAATTTAATTCCTATTGT…	dynamin, transcript variant X3
LOC111674770	0.422034	33.9816	0.0321851	mRNA	3393	ATTTTGTCGCTTCCAGTGTGAAGAACAAAATTTATTTCTTTATTCTCGTTAAAATATTGCCGTGAATTGTGTAAAGTGTATTAAAAGTGTTGAATAAATTTATTAAAAAAATAAGAAAAATATATTTATTTTTTAAACTATAAAAGTTGTGAAATAAACAAAGGCATTTTTATTTTAACACTATGAGTCCGCCAGCATTATTGAGCAAAGATTTGCCAGATATTGAGAATCTTTTAAGTTTAAATCCTCGAGTGAAAACTAAATGCAACGCGGTGCCTACTACTGAAACCAAAGTCAATAAGAAACATTGGAAACGTAATCCTGACCGCAGTTGTGCTTCCGGACCTAAACTAAACAATGACTTTGAAGACATTAAACATACAACTCTTTCCGAAAGAG…	dihydropyrimidine dehydrogenase [NADP(+)]
LOC111681958	0.421821	33.9618	1.04706e-08	mRNA	4772	AAAAAGAATACTAAAATTAACTTTTTTAAGAAATATACTTAACTATTTGTTTATCACAATTAAAATTATGATACGTTGGAAATTATTAAATTATTATCATCAACTATGGACTTTAATCAGTTTTTGCTGTTTACTATCAAGGATTTGTGCCTTAACTGTGGATAATCAACTGGTTTCAGCTAGAAATGATTGTTTTGAACGCGTAGCATTAGAGGCCATGATACCGTTCGAGAAGACATTTAAAACTGAAGACACCAATTCGTTGCGCATGTGTAAAGATAGATGTTTGCAAGAGGGTGACAAATGTCAATCGATTTCATTTGGAGTGCATCGACGTGGAAATGGCACTTGTCAGCTGTCGAAGGAGAAATATAAATTGGGTTCACGTCCCAATGGTGT…	uncharacterized LOC111681958, transcript variantX1
LOC111678682	0.42176	33.9561	0.000108968	mRNA	3550	ATATTTGTGGTGAATGGTGAAGTGAATTTAATTAAAATTAATAGCAGCGAACTAAAAAAGACTGAGTGTGCGTGTGTTCGTATAAGAAAATACAACAAATTGTTAATTTTCTAATAAAAACCATTTAATACTCATTTAATTAATTTCATCGTGGTATTATAAAATTACAAAAATCAATACACTGAATAACACAAGCAAAATTTAATAAAAATATCTTTATTTTCTGTGTCTAATGTTTGCCTTGGCTATTTCTTAAGTTGTTGTTGGTTTGTTTTTTTTCATTTATTCGTGGTGTATTTGTCATCTTTCGTTTTGTGTATCGTCGGTGTTTTGTATACGATAAATACCGACAAGTGCTTATTATGTTTGACCGTGGTCCAGCTATAAACGTCATTAAAA…	uncharacterized LOC111678682, transcript variantX3
LOC111677422	0.42016	33.8076	0.000436852	mRNA	6644	AAAACGGTGTCGTTGTTATAAACTCGCAAATACAAAAACTAAAAACTTTAAATATAAACAAATTAAAAACTGTTATAAATTTGAAACAATTAAAACAAAATAAATTGTGTTGGAAAAAATCAAATAAATTATTAAAAATGTTCAAGTTAAACGAAATGTTTAAAATAATGCAAATGTTAGAACTGGTGCTAGTGAATAAACAATTTAGTGGTACCACGGAATATGGTTGATAAATGTATATAATTTAGTGGTCCCACTCTTGTTTGAAAGAATGTGAATAAAAAAGAAGTAGAAAAATGTCAAAGAAGAAAATAAGTGGAGTTATTCTACTAGCAGGCACCAGATGTCGCTGAACTTGTAGACAGTGCAACCCTGTGGATGTGCCGTACAATGATGACA…	uncharacterized LOC111677422, transcript variantX2
LOC124418722	0.419455	33.7422	0.0170582	mRNA	576	ACAAACAACAACACCACACACATACACGCGCTTTGACAAAAACGACGACAAAGAAGTGAAAAATTTTTTTGCATCAATTTTTAAGAAAAACCATACATTTTGCGTGTATTTATATAAAAATTTAACAACAATATTTAAGAAAAACATATTAAATTAAAAAACAAATACAATATGCCAAAACCCAGAGGTGGACAACGTCAACAATATAATAGTGGTGGCAGCAGTGGTTCACGTTTTCAAGCCCTAAATGACTATCAAAATGATCATGATGATAGAGACAATGATGGCCGTAAAAAAGAACGTAATAACACCAGAAGAGTTAGTTTTAAGCCTTCGGCCTTGCAAAAACAAGGCGGCATCAAATCTCGTCTGGCGGAGATGGCCGTACGCAATCGTTTG…	nuclear RNA export factor 1-like
LOC111684611	0.419371	33.7345	0.00560042	mRNA	4153	AGTTTTAAGTTGGCCGTTGCGTTAGACATGTGAAAATACATAAACGACGGAAAGGCAATAACAGTATATAATTGTCTTAATTATTTTTATGTATAAATATTTTCTTAGTTTTGCGGAAGTGCATAAAGATCTAAAAAATGATTTGAATTAATTGTGGAGAAAAAAGGAAAACATCTTAAATATGTCTGCTATTCTATTTAATTCGGAGCAGGATTTAAACTCAACATCATCAACACACAACGATTCGAACACTTCCATAGACAACAACTTGTCTTCTACTTATCACGATAATGAATCCCAAAAGAAACAAAAACTGGATCGACCCTGCTCCGCTATTTACGAGGATATTTTAGACTCAAAAATGAATGGTCTAAAAATCCATGCAGATGCCGAAGATGA…	sporulation-specific protein 15, transcript variant X3
LOC111678206	0.419312	33.729	0.000454234	mRNA	6113	TGAGGTAGCGTAATAACGAAAGCCGAACACAAAAGAAATTTCGAAAAACCGAAGCGAGCGAATAGTGTCTGACATTTTTTCAAATTGTTGTAAATCAATTTTTTTGTGTATGCAATTAGTGTATTATCGCTAAAAATAAGCTTACTTTGTAAATACAGTGTACATAGAATATGAGCACACAAAACCGTAATAGCGGCGGTAGTCGCAATCAAAAGAAATCAAATACTGGCAGTGGCGGCGGCGGTGGTGGTGGAGGTGGTGACTCTTCAGCTATCACACAGGCTTCACTTAAAAAGACGGAAGTAACAAAAACAGAAAAGGAAAAGTCGCATCCAAAGCCAACTGCTGAACAGTTACGTATTGCCCAGATCACCAATAGCAATACATCGGAAGATCCAC…	protein lingerer, transcript variant X1
LOC111678206	0.419073	33.7068	0.00045868	mRNA	6043	GAGGTAGCGTAATAACGAAAGCCGAACACAAAAGAAATTTCGAAAAACCGAAGCGAGCGAATAGTGTCTGACATTTTTTCAAATTGTTGTAAATCAATTTTTTTGTGTATGCAATTAGTGTATTATCGCTAAAAATAAGCTTACTTTGTAAATACAGTGTACATAGAATATGAGCACACAAAACCGTAATAGCGGCGGTAGTCGCAATCAAAAGAAATCAAATACTGGCAGTGGCGGCGGCGGTGGTGGTGGAGGTGGTGACTCTTCAGCTATCACACAGGCTTCACTTAAAAAGACGGAAGTAACAAAAACAGAAAAGGAAAAGTCGCATCCAAAGCCAACTGCTGAACAGTTACGTATTGCCCAGATCACCAATAGCAATACATCGGAAGATCCACA…	protein lingerer, transcript variant X3
LOC111678682	0.419061	33.7057	8.14835e-05	mRNA	3455	GATAAAAAATATAAAAGCAAAAGGAAATTAAGGCATTAAGAAGAAGAAATATACAAGAAAAATTAAAAGAAAATACTCAAGAATTCGGAATTTTGTTTTATATTAATGAATAATTAGAGCTTTATTTTCTGTGTCTAATGTTTGCCTTGGCTATTTCTTAAGTTGTTGTTGGTTTGTTTTTTTTCATTTATTCGTGGTGTATTTGTCATCTTTCGTTTTGTGTATCGTCGGTGTTTTGTATACGATAAATACCGACAAGTGCTTATTATGTTTGACCGTGGTCCAGCTATAAACGTCATTAAAAATAAAACAATCTCTACAGCAACAACAACAACCACAACATTAATGAACAGCTTTAGCTCTAGGAACAACAAATACACTTAATATCTTACAAGTAAC…	uncharacterized LOC111678682, transcript variantX4
LOC124420321	0.418958	33.6962	0.046517	mRNA	2417	TCGGACGCGTCCCAGGTGGCGGATAGGGGGAGCTAAGCATGGTCTTTTTCGACACATTGGACATAATGGTCGAAAACGACGATGCTAGCTCGAGATAAGGCAGACCTGACTAGATACATTTTTGACAAATGGTCTAACAAGCCTGTTATATCTAGATGAGTGCATGAATCAGGACAATCTTTTATCACATCAGTGGATACATTTTTGACAAATGGCCTACTGATATGTAAAGAGATGGTAGAGTGCTGATATGATTTATGGTACATCTGACAACAGGCGGTCATATATGATAACAGGACTTCTCCTGTTCCCCATGCACAAATCCGCGGACCAAAACTGTCAACCCCACCCCCATCCCCATATTTCCCAATCCACCTAGTTTATCCCTCTTTAATCCAA…	uncharacterized LOC124420321
LOC111678682	0.418484	33.6522	0.000107764	mRNA	3818	ATACAAGAAAAATTAAAAGAAAATACTCAAGAATTCGGAATTTTGTTTTATATTAATGAATAATTAGAGTGCTGATACCGTGAATAATAATAAAAAAAAAAAAACAAAATAAAAAAATTGTGTATGGGGAAACAACAAATATTTGTTAAAACCACCCTCTTCTTAGTAACCCACTAAATACAACAATAACAATAGCAACAACAACAAATAATAAAACATACTTTGTAAAGAATGTTTAATGATTAAAATTTCTTTATTTTGTTGATAAAATAATTTTATACAATTTAATTAAAATTAGTACTTTGTATGTAGTTTAATAATTTGTGGTTTAGTTTACACATTTCTTAATAAAAAATGCATAACAAAAATTAAAAAAATAAGAAATTTTAACTAAAAACA…	uncharacterized LOC111678682, transcript variantX2
LOC111678186	0.418163	33.6225	0.00829097	mRNA	1596	TAATAAAGAAAAATATTAATAAGTGTTAGTTTAAAATGAGAAAAGAAGTTTCTTGTCCCTTATAACAAAAGCAACAACAAGAACAATTGAATGAAGGGTGCTACAAAAGCTGTCAATAAACAAATTAAATATCAATGTAATCAATTATGACATCAAATGTTAACAGACGCTACCTTGGCCTCTATTTGTCCCTAAATATTGTTGGTAAAACTATGAAAACCATACAATACAATGAAAATTTTTAGCATATAAAAACAAGGAAAAACAGGACAACACAAAGAATAAAAAAAACAAATTTCAATACAAAACAAGAAAACAACAAGCTATTTATTTAATGCTATAACAAAGAAAATTAAATAAAAGAAGCTACAATAGAAAAAAATCAATATATAGTACATT…	frequenin-1, transcript variant X3
LOC111680544	0.417904	33.5985	0.0388279	mRNA	1585	TTTTGCACTTCTCTTTTTTCAATTTACTTAAAATTGCTGTTAAACTTTTTATAAAGCTAATTTAAAACCCAGATTTCAAAAATGAAAAATCGTCCCACTACTTCGAATATTGTTTCCGAATGGGAAGACAGTGTTCTTTTTGATGCTGATGATCCAGATTTCTGTAATATTAATCCCAATGAAACGAATGTTTTAAATAATATTGCTGTTGTGGATAGTGTTGGTAGTGCTACTAACATTTTCATGCCACCACCATCTATAATAGATTCAATATCGAGTAATTCGTTTAATTTTAAGGTACCATCAACAACAATGTCTTTGGCAAGTGTACATGGTCCTCAATTCACTGATATTTGCAGCTCATTGGGTCGCAGCAGTATCAGCATGTCATCATCATTG…	protein pinocchio, transcript variant X2
LOC111681958	0.417085	33.5227	1.27234e-08	mRNA	4633	AAAAGAATACTAAAATTAACTTTTTTAAGAAATATACTTAACTATTTGTTTATCACAATTAAAATTATGATACGTTGGAAATTATTAAATTATTATCATCAACTATGGACTTTAATCAGTTTTTGCTGTTTACTATCAAGGATTTGTGCCTTAACTGTGGATAATCAACTGGTTTCAGCTAGAAATGATTGTTTTGAACGCGTAGCATTAGAGGCCATGATACCGTTCGAGAAGACATTTAAAACTGAAGACACCAATTCGTTGCGCATGTGTAAAGATAGATGTTTGCAAGAGGGTGACAAATGTCAATCGATTTCATTTGGAGTGCATCGACGTGGAAATGGCACTTGTCAGCTGTCGAAGGAGAAATATAAATTGGGTTCACGTCCCAATGGTGTA…	uncharacterized LOC111681958, transcript variantX2
LOC111678682	0.41609	33.4307	6.34645e-05	mRNA	3754	AAATTTTATTTATTTAAATAATGTTCAATATTTAAATATTTCTTAAGTGCTGATACCGTGAATAATAATAAAAAAAAAAAAACAAAATAAAAAAATTGTGTATGGGGAAACAACAAATATTTGTTAAAACCACCCTCTTCTTAGTAACCCACTAAATACAACAATAACAATAGCAACAACAACAAATAATAAAACATACTTTGTAAAGAATGTTTAATGATTAAAATTTCTTTATTTTGTTGATAAAATAATTTTATACAATTTAATTAAAATTAGTACTTTGTATGTAGTTTAATAATTTGTGGTTTAGTTTACACATTTCTTAATAAAAAATGCATAACAAAAATTAAAAAAATAAGAAATTTTAACTAAAAACACATGAAAAAAGGCGATAAGAGA…	uncharacterized LOC111678682, transcript variantX1
LOC111686564	0.415829	33.4065	8.82373e-14	mRNA	1594	ATGTATTACAATTTACCGTTGTTTTATTGTAATGTTAAAATCTGGAGATATATCGGATTTATTGAATACGAAAATGTATATCGCATCATACCAATAATGATTATTGTACTCTTGACAATAATCTGTGAATTCCTTCATTGTTTCGTAGTTCGGCAAGATTTGGGTTTTTTAATTCTGAGTCTATTTATGGTGGCGATTTTATTAAATTCATTTATACGAATTGTGATTGTAATGAAAAATCATAAGAAATTTATTAAATTTATGAAAGTTATTGAAAGTTGGTACAAAGAAGCTGAGTTAACTAATGACATTGCCGCTTGGTCTATACTAAAAAAACTGCCAAAACAAACAGAAGTTATTTCTAAATTCGGTTTAATTTTTGGTTCTTTTGGAGGCGTG…	odorant receptor Or2-like
LOC111680544	0.41571	33.3955	0.0401569	mRNA	1642	ACCATCCAGTAGATAATGGGAAAGAACACCTGTAAATGCCCTGTAAATAATAATATCATCAAAAATTCACTGAAAATATACTTTCTTGCTAAATTTTATCAAAAAAAAACGTATAAGTTTAAAACCCAGATTTCAAAAATGAAAAATCGTCCCACTACTTCGAATATTGTTTCCGAATGGGAAGACAGTGTTCTTTTTGATGCTGATGATCCAGATTTCTGTAATATTAATCCCAATGAAACGAATGTTTTAAATAATATTGCTGTTGTGGATAGTGTTGGTAGTGCTACTAACATTTTCATGCCACCACCATCTATAATAGATTCAATATCGAGTAATTCGTTTAATTTTAAGGTACCATCAACAACAATGTCTTTGGCAAGTGTACATGGTCCTCAA…	protein pinocchio, transcript variant X1
LOC124420333	0.414293	33.2646	0.041189	mRNA	3758	CTCCCATCGGACGCGTCCCAGGTGGCGGATAGGGGGAGCTAAGCATGGTCTTTTTCGACACATTGGACATAATGGTCGAAAACGACGATGCTAGCTCGAGATAAGGCAGACCGGACTAGATACATTTTTGACAAATGGTCTAACAAGCCTGTCATATCTAGATGAGTGCATGAATCAGGACAATCTTTTATCACATCAGTGGATACATTTTTGACAAATGGCCTACTGATATGTAAAGAGATGGTAGAGTGCTGATATGATTTATGGTACATCTGATAACAGGCGGTCATATATGATAACAGGACTTCTCCTGTTCCCCATGCACAAATCCGCGGACCAAAACTGTCAACCCCACCCCCATCCCCATATTTCCCAATCCACCTAGTTTATCCCTCTTCA…	uncharacterized LOC124420333, transcript variantX1
LOC111675089	0.413614	33.2019	0.00014523	mRNA	4454	TTTTTTTCCGCCGTTATGGTTTGTGTGTGTAGTTGTTTGCCGGTATCCTTCACTATTTCCGTTTATTGACTATTTTTATTTACCGCTAATTGTGACAACATAGATGTGTTGGGTGTTTTATAGTATAAATATTTAATTAAGAATAACAGAATTTTTTTGTGAAAAAAAAAAATCATTATTTAAACGAAATAATAAAATTTAACAAAGGGAATACATATGCATAAAATCTAAAAAAGGATATAAAAACTTATTGTTTTAGTGTTGGAAAAAATCAATAAAGTATGAGAATGTGTTGAAGTTAAACATACATGTTTGTATTCAAATTAATTATTGTTTACAACAGTTTTAATAAAGCATTTAACAACGAATGTAACGGAGATATACTAAATAAAACTATTA…	anion exchange protein 3, transcript variant X3
LOC124420440	0.412673	33.115	0.00837803	mRNA	2508	TAAGAACTACCCTTCCCACGACTGGTAGCATCTGTTTCTCCCCGATGGGGCGGCTACCAGTCCAAGTACTTGTCAAAAGATCTCTACTCATCCTTCGGATGTGTATCTTTTGACAGTACAGTCCGTTCGGGATCTTTAGATTCCTAAACTCCACGACGGTCCGACTGTTCCACGACCACCAGCGTCTGTTCCCACATTGGGCGGCTTGGTGGTCTGCAAGCACATCATATGCAGAATCATATACTTGGCAGCAAGTATAAAATGCACACCGTTTTTAATGTCCTAATGTCCGACAAAAAACCGTGCCCCGCGTATCCGGTAAGGGGCCTAACAATCTCCGGAGACCCTACCCCCACGGCGAAGGCGACAGGCTGTGAAGAGTCGAGTGCTACTGCCACC…	uncharacterized LOC124420440
LOC111675443	0.412541	33.1028	0.000317471	mRNA	5374	CGTCGTTAATTTATGTCAGCACAGGTCTACGGTTGTCACGCATATGTGGAATTGCCGAAGTAAAAGTTAAAATAGCAATTAAAAAATTTGTTAAAAAAATAATTGTTATCAACTTAAAATTAGCAAATATATAAGAAAAGTAAGTAGTTAACATCGTCACACAAGAAAAAGAACATATTCAGGAAGACAAGCAGTTATTACAAAGAATATTACGTGGCGAAAGTTGGTCAAGATTAATTTGGAAGGAAAATCAGTCAGTGCAAAGTGTGTTTGTAAGCAGAACAGCGACAGAGCGTTAGCAGAGGTAGGCAAACGAACAACACTCTAAAAGGGAAAGGAGAAAAAAGAAAAACGTGAAAATTTTGCAGCGAAGTTGAAGCCAAAAAAAGAAATAGAAGA…	ataxin-2 homolog, transcript variant X1
LOC111677422	0.412397	33.0895	0.000296114	mRNA	6448	AAAACGGTGTCGTTGTTATAAACTCGCAAATACAAAAACTAAAAACTTTAAATATAAACAAATTAAAAACTGTTATAAATTTGAAACAATTAAAACAAAATAAATTGTGTTGGAAAAAATCAAATAAATTATTAAAAATGTTCAAGTTAAACGAAATGTTTAAAATAATGCAAATGTTAGAACTGGTGCTAGTGAATAAACAATTTAGTGGTACCACGGAATATGGTTGATAAATGTATATAATTTAGTGGTCCCACTCTTGTTTGAAAGAATGTGAATAAAAAAGAAGTAGAAAAATGTCAAAGAAGAAAATAAGTGGAGTTATTCTACTAGCAGGCACCAGATGTCGCTGAACTTGTAGACAGTGCAACCCTGTGGATGTGCCGTACAATGATGACA…	uncharacterized LOC111677422, transcript variantX3
LOC111684591	0.41206	33.0584	0.0287677	mRNA	1250	CTACATTATTGTTGAATGGAAATGTCTTCAATTTAAGTATAAAAGGTTTAACACATCCCGCATTATTGTCAGTTAACAGCAGTTACAACAAGTGTTGAAATAAAAATTAAAAAAAAAATAAATAAAAACAGAAATACCGTTAAAACTTAAATTTAAAAAGGATTAAATAAAATGTTTCGCATTAATTGTATATCGTTGTGTTTTTTCGTTTGTACAATAAATTTTCTATACGGAAGCGTTTACGCTGTTCCAAAGTATGATACAAGTGCAAAATCTTATAACGATAAAAATGAATGGAGTCGCTCATTCTATAATGAAAATAAAACGCAACAATTCGAGCAGGACAGCTCAACAACTAAAGATCGTTTGCAAAGATTAGGATATACTACCGGGTATGGA…	uncharacterized LOC111684591
LOC111676140	0.411419	32.9993	0.03198	misc_RNA	4392	CACTAAAAAAAGATGGCCGCATTTTGTAGTAAAACAAGTGAAATTTTCATTCATTAATTAAATATAAACAAACGTTTTAAAAATAATTTTTTTAAAAAACTAATCAAATGTATTTAAATTTAGCAAAAATTATAAAATTTAGCCAATTATAATAAGATAAATATGAAATAATTCATATTTAAAATCAGTGTCTGCGTTTTCAACGAAATGAATGTAAATGAAGAACAATAATTGAGTGTGTGGTATAATTGAAAGAAAAAGTGGCATATAGACAAATATTGTATGAAATAGAGAGAAAAAGGAACAAATAAATGACTATAAACAAAAACGAAAAAAAATCGAAAAAATGAAAATTAAAAAAATGTTGTAGAAAAATAATTTTATTTAAGAAAAGTTAAT…	polyhomeotic-proximal chromatin protein, transcript variant X4
LOC111679989	0.411328	32.991	0.0094122	mRNA	2651	ATTTATTCGTTCTGTAATCTCAAATAGTATGGACGTGTCAATCTGATCGATTTTTAACAATCAAAGTTTTGTTACATTTACATATTGATTTTACTAAATGTGCAAAAGTTTAAAAAATATTAATTTGTTTTTTATTTCTATTATAAATCTATAAATCTCCAGTGCTATTGGAAAAACAAAGTTTAAATAATAATCAGTATTTATTAAGCTCAGTTTTAAATTTGTTTATAAAATAAACTGTAAAATTCGAAATTAATTGTATTCAAATCAATTTTCAAATCTCTAAATACATTTTTAACAACAATAACAAAATTGGGTGTAAACATCTTATACGCAAAAAAAATATTTAAAATATTAATCTGTTCAAACGCTTAACGAGTAACGATCTTAAATAATACA…	peroxidase, transcript variant X1
LOC111679989	0.411328	32.991	0.0094122	mRNA	2631	TATTCGTTCTGTAATCTCAAATAGTATGGACGTGTCAATCTGATCGATTTTTAACAATCAAAGTTTTGTTACATTTACATATTGATTTTACTAAATGTGCAAAAGTTTAAAAAATATTAATTTGTTTTTTATTTCTATTATAAATCTATAAATCTCCAGTGCTATTGGAAAAACAAAGTTTAAATAATAATCAGTATTTATTAAGCTCAGTTTTAAATTTGTTTATAAAATAAACTGTAAAATTCGAAATTAATTGTATTCAAATCAATTTTCAAATCTCTAAATACATTTTTAACAACAATAACAAAATTGGGTGTAAACATCTTATACGCAAAAAAAATATTTAAAATATTAATCTGTTCAAACGCTTAACGAGTAACGATCTTAAATAATACAAAT…	peroxidase, transcript variant X2
LOC111688346	0.411	32.9607	0.0215513	mRNA	1169	ATGTTAAGTGATCGATACAGTAACCAACGCAGGACTGCCATAACTCAAAATTTAGGTATATCGATATATGGATACGTATGTTAAATAAACATTGAAATATTTTGTTTATAAGCCACATTAGTCTCTTGATGCAAACTTTCCAATTTCGTTAACATATCAGATTTTCAGAACTCCGCGAACACCGCACAACATTTTATTATTAAAATTTTAGACTGATTTATCCTTTAAACATAAAAGGATAATAAATTTAAATCAAAATAAAAATAATACATGAGCTAAAATTAAACTACATTTGCAAGGAATAAAACAAATACCACCGTCAGAATTTAATTTCTTAATAAATACAAAATAAAACGTCGAAAAATATGTCCCGATCCAAAGAGAAAGTTGTATCATCAT…	ubiquitin-conjugating enzyme E2Q-like protein CG4502, transcript variant X2
LOC111684122	0.410756	32.9383	0.000781024	mRNA	1066	AATTACTCGTAGTTTGCAGTGGATATTCTGGGTGACATGACGTTTTCATTAGAATAGAAATTAATTAAATTACAAAAATTAATAATTAGCAAATCTATAACGGAAACCGGAAGTGTTGTCAAAAAAAACTAATAAACAACTAAAAGATACTAAATTTAAATAAACAATATGGATTCGCGAATATTAATATTACTGGTGTTTTTGTTTATGGCCACATTTTGCCTAGATTTTACACAATCTTGGATGAAATTCAACAGTTTTACATCCAAAAAACGTACAGATTTGAAAAAAAGATGTCCTAATGTACGTGCTCAACGTAATTTCGATTTGGAAGCCATGATGGGCTGTTGGTATGTGGTGCAATATTATGCATCAACGGAAGAATTACCAGAATACGCC…	apolipoprotein D
LOC111677422	0.410714	32.9343	0.000242323	mRNA	6022	CACCAGTCAGTATGGCCCAATATTACCAAATACAAAATCTTGATGACCTAAAACAAATCTACGCTGATGTCCAAGTGGTTCATGTGGCCAGTGATGATGTTGGTGTCAGTAACCCAAATAGAGCTCAGCAAATTGTTCTAGATGAAACACAACAAATTCTTCTACAAAATGATGGTCCTCAACAAGTTGTCTATCAAACACAAGGAACGCCCACTCAATATCAACCGCCTCAAGCGGGAACTCATTACACCATTTTGGGCGAAGATATGAATCAACCTCAAGCTCAGACTGTACAACATCAACAAGTGCAACAAGTTCAGCAACAGCAAGCTCAAACTCAACAACAACACCAACAAGCACCTCAACAACAACAGCAACAACAAGTATTGATGCATCAAC…	uncharacterized LOC111677422, transcript variantX1
LOC111675547	0.410033	32.8717	0.00210331	mRNA	1725	TGATAAAACTGCTGAATACAGCAAAACACAATACAAAAAAGTATTAAAAAATATAAAAATATGAAGTGGTTTTTGATAAAAGTATTTCTAATAATATGTAATCAAGTTCTAATAAATGGAGAATATTATTCTTCGGCTTTCAAAATGTCCACTCTAATGGATGCGGAATTGAAAATTTTGGATAATATGGAAATATTTATAAGAAAAAATGAAAATAAATTGAAATTTTTAAAAGAAAAACTTTCAGAATATGAAAAAGAACGTGGGGAGGCTTTAGCCACAGGTCCAGTTTATTTTCAAAATCCCGTTAATAAATATTTATTAACCAAAAGGTTAACCAATGATTGGGACAGAATTGAAAATATTATGAAATACAAAGAGGGAGAGAAGATTTTAAAA…	prolyl 4-hydroxylase subunit alpha-2-like
LOC111684525	0.409754	32.8459	0.00244443	mRNA	8642	AAAAAAAAAATATGAACATTCTCCAATATAATAAAAAATATTAAGAGAAAAAAAGCAGAATATAAATATCTCACCTCAACAGCATTTGGATTAAGCTCTATTGTGTTTCCTTTGGGTCGAAGCCAACAAACGAAAAAACTCAACAAACTACCAAGTAACTCTGGTCTGTTTATTGTGTCTGGGTTGGTTGTTTCCAATAAAATATTAAAAAAGTTACTAAAAAACAACCACCTTTTCTTGCTAACAAAAGCAACAATAACAACAAACAAAAATACTGTCATCACATGTAGAAAAAAATAAGTTTAAATCGCAGTTTAATATGAAACATACATAAATATCTTGCAAATATCTTGTGCTTTCAAAAAAATTCCCATCAAGCAGAGTATATATTGTTAAAAG…	Ca(2+)/calmodulin-responsive adenylate cyclase, transcript variant X5
LOC111684525	0.409747	32.8453	0.00243999	mRNA	8718	AAAAAAAAAAATATGAACATTCTCCAATATAATAAAAAATATTAAGAGAAAAAAAGCAGAATATAAATATCTCACCTCAACAGCATTTGGATTAAGCTCTATTGTGTTTCCTTTGGGTCGAAGCCAACAAACGAAAAAACTCAACAAACTACCAAGTAACTCTGGTCTGTTTATTGTGTCTGGGTTGGTTGTTTCCAATAAAATATTAAAAAAGTTACTAAAAAACAACCACCTTTTCTTGCTAACAAAAGCAACAATAACAACAAACAAAAATACTGTCATCACATGTAGAAAAAAATAAGTTTAAATCGCAGTTTAATATGAAACATACATAAATATCTTGCAAATATCTTGTGCTTTCAAAAAAATTCCCATCAAGCAGAGTATATATTGTTAAAA…	Ca(2+)/calmodulin-responsive adenylate cyclase, transcript variant X2
LOC111684525	0.40962	32.8336	0.00244489	mRNA	8655	AAAAAAAAAAATATGAACATTCTCCAATATAATAAAAAATATTAAGAGAAAAAAAGCAGAATATAAATATCTCACCTCAACAGCATTTGGATTAAGCTCTATTGTGTTTCCTTTGGGTCGAAGCCAACAAACGAAAAAACTCAACAAACTACCAAGTAACTCTGGTCTGTTTATTGTGTCTGGGTTGGTTGTTTCCAATAAAATATTAAAAAAGTTACTAAAAAACAACCACCTTTTCTTGCTAACAAAAGCAACAATAACAACAAACAAAAATACTGTCATCACATGTAGAAAAAAATAAGTTTAAATCGCAGTTTAATATGAAACATACATAAATATCTTGCAAATATCTTGTGCTTTCAAAAAAATTCCCATCAAGCAGAGTATATATTGTTAAAA…	Ca(2+)/calmodulin-responsive adenylate cyclase, transcript variant X3
LOC111684525	0.409613	32.8329	0.00243999	mRNA	8791	AAAAAAAAAAAATATGAACATTCTCCAATATAATAAAAAATATTAAGAGAAAAAAAGCAGAATATAAATATCTCACCTCAACAGCATTTGGATTAAGCTCTATTGTGTTTCCTTTGGGTCGAAGCCAACAAACGAAAAAACTCAACAAACTACCAAGTAACTCTGGTCTGTTTATTGTGTCTGGGTTGGTTGTTTCCAATAAAATATTAAAAAAGTTACTAAAAAACAACCACCTTTTCTTGCTAACAAAAGCAACAATAACAACAAACAAAAATACTGTCATCACATGTAGAAAAAAATAAGTTTAAATCGCAGTTTAATATGAAACATACATAAATATCTTGCAAATATCTTGTGCTTTCAAAAAAATTCCCATCAAGCAGAGTATATATTGTTAAA…	Ca(2+)/calmodulin-responsive adenylate cyclase, transcript variant X1
LOC111684525	0.40928	32.8023	0.00244801	mRNA	8649	AAAAAAAAAAATATGAACATTCTCCAATATAATAAAAAATATTAAGAGAAAAAAAGCAGAATATAAATATCTCACCTCAACAGCATTTGGATTAAGCTCTATTGTGTTTCCTTTGGGTCGAAGCCAACAAACGAAAAAACTCAACAAACTACCAAGTAACTCTGGTCTGTTTATTGTGTCTGGGTTGGTTGTTTCCAATAAAATATTAAAAAAGTTACTAAAAAACAACCACCTTTTCTTGCTAACAAAAGCAACAATAACAACAAACAAAAATACTGTCATCACATGTAGAAAAAAATAAGTTTAAATCGCAGTTTAATATGAAACATACATAAATATCTTGCAAATATCTTGTGCTTTCAAAAAAATTCCCATCAAGCAGAGTATATATTGTTAAAA…	Ca(2+)/calmodulin-responsive adenylate cyclase, transcript variant X4
LOC111684771	0.409276	32.8019	5.54795e-06	mRNA	2662	TAGAAAATAAAACGGGATTCATTTTAAAAGTGATACAAAATTTGAAGTTCTTTATAAATAATATAAAAAAAGTAAAATAAAAGTGAAATGCTGTATAAATAAAACCAGAAAGAATTATTTTTGTATCACATACTCTGGCATTTAGTAATTTTCTTGATGGTCTCTTAATTATGTTGGTATTATGAAAAAGAAAACAAGTGTTATTTTACTCTTTTGAAAAATAAGAAAACAAATAAATAATTTTTAATTTTCTACGGTTTAAACAAAGGCATTAATAATTTTATTGTTAAATAACAAGAAAATTAAAATACGCATTTTTTTTTTGCAAAATACATAAAGAACTGCCAACGTCTTCAATTCAATAAAATAATAATCAACGTTAAATACAACAACATCAAC…	protein Malvolio, transcript variant X3
LOC111680544	0.408997	32.7762	0.0351579	mRNA	1475	AAATATTTGCAAACAATATTAAAAGAAACAATTTTGAAAATTTCAAATTTTTTAAAAAATTTAAAAAAACTAAAACTTGAACCAGAAAAAGTGCTTAAAAATAAAAGTGACATTTTATTTTACTTGGAAAAACTAACTATAGCAATACTTTGCGGTTTTTAACAACTTTATAAAGAAAATCTAAAAAATACCATCAACAACAATGTCTTTGGCAAGTGTACATGGTCCTCAATTCACTGATATTTGCAGCTCATTGGGTCGCAGCAGTATCAGCATGTCATCATCATTGTCTGATTTAGTTGGCAGCCCTTTGGAAATTTCAGTGGATAATGTTTTAACCATTGAAGAATTGAGACAACATATTGGTTCCTGTTTCACCTGTGGTGTATCGTGGACCGA…	protein pinocchio, transcript variant X3
LOC111681975	0.407174	32.6086	1.3633e-06	mRNA	2045	TTTGGTTTTAGAAAAGTGTGTTTTATTTAAATATAAAAAATAACTAAATACAGCTATAGTTTGGGAAAATCCCCGTTTAAAAAAGTAGTTTTCAATTAAAAACAGAATGGGCGATACCGATGCGATGAGACCATCCGGTCCACCACGGCCACCATTTCCGGGAGGCATGCCACCCAGGCCAATGGGTCAACCACCTAGACCGGGAGGTCCACCTATGCAACAAAACGTTAGACCCGGTGGACCACCACCACCCTTACGTACTATGGATAGTCGTGGAAACTTATTAATGGGTCCCGGTGCACCAGGTCCAAGACCTGGTGGTCCTGGACCACAAAATCCACAAATTCGCCCTCAAAGTGGTAGTGGACAACAAAGTCCACCAGGTCAAGGTGCACCTAG…	basic salivary proline-rich protein 2, transcript variant X3
LOC111677422	0.406669	32.5622	0.00024026	mRNA	6338	AAAACGGTGTCGTTGTTATAAACTCGCAAATACAAAAACTAAAAACTTTAAATATAAACAAATTAAAAACTGTTATAAATTTGAAACAATTAAAACAAAATAAATTGTGTTGGAAAAAATCAAATAAATTATTAAAAATGTTCAAGTTAAACGAAATGTTTAAAATAATGCAAATGTTAGAACTGGTGCTAGTGAATAAACAATTTAGTGGTACCACGGAATATGGTTGATAAATGTATATAATTTAGTGGTCCCACTCTTGTTTGAAAGAATGTGAATAAAAAAGAAGTAGAAAAATGTCAAAGAAGAAAATAAGTGGAGTTATTCTACTAGCAGGCACCAGATGTCGCTGAACTTGTAGACAGTGCAACCCTGTGGATGTGCCGTACAATGATGACA…	uncharacterized LOC111677422, transcript variantX4
LOC111675089	0.406374	32.5351	0.000291171	mRNA	4361	CATTACTGTGAGAAACGTGAAAACGGCAACACATACGATCAAGTTCAATTTTTGTTTGTTGATACTTTTATTTTTTTCTCTCAATTTTGTTTCATTTTGTCTAAAAACTTTTTATTGTTTTTTTACTTGTTGTTATAATTATTTTTATTTTATTGTTATTATTGATTTTTTGTTGTTGTTAAAAAAGAGAATAAATAAAAAAAGAAAAAAGAAACATTTTAGTTGTTGTTGATGTCCATTGCTAATGGAAACAAACCTACCTTCATACTTACATGTTTGTAGCAATATTGTTGTGTTAAACTTCGTACTGAAAAATAATAACAAAACAAAACACCGCATACGATAAGGTTCCTTTTGTATAAGTAACTAATATTAAAAGGATTATATTAATGTCCAGAT…	anion exchange protein 3, transcript variant X1
LOC124419499	0.405855	32.4874	0.0216481	mRNA	2516	ATTTACAGCATCACTATTTTTGTTAGAACAAAAGAAAGAACAAAAAGTAAAGAATTAATTCAGTGTTAAAAGTGATCTCAACCAGACAACATCGTCTGCGTCGGTGTTTTTTAAAGTTTTTTTTTTTGCAAATTTAACGGTAAACGTTTATAAAAAAGTGTGTGTGCAACGTACTAAGTAAAAAAAATATTTGTGTTGTTGTTTGTTGCTGTTTTCATAGCAAGACGTGTGTGTGTACTACACATATATTCGACAAGACGCGGCAGGTGGTTTTGGTGTGTATTATGTTGAACATGCTATACCAAAAGACATTGTTTATAAATGTACATATGAAAATTGCTTCCAAAATTTTTCCGTTAAAGATTCCTTTAAAACACACGTATCGAGACATTTTCGAAA…	uncharacterized LOC124419499, transcript variantX5
LOC111683119	0.405752	32.478	0.000201558	mRNA	3402	TATCAGCATTTGCAATTTTATTGAAACGGTGTCCACAGGATGTTTCAAAAACATAAAGTTTATCTATTTTAATTTAATTAAAATTGACAATATTGTCTTACAGCTGACTGTCAAAAACAGCCGCAAAAATTGTCTGTGTGTTTTTTGATTGTTGATCGATTCTATTAGAAAGAAGAAGAGAGCAGGTCGATTTTCTGGAAAGAATTAGAAAAATTGGAAAATATAATTGATTTAAAAGGAAAAAAGTCCTTAGAAACAAAACTTATGAGGGAAAAAACCTAAAGAGGCAACATGGAAAGTGCAGATGAGATTGAAGTGTGTCAGAATGTGGAGCCTCACGAAGTAGAAGAGACGGTCAAGTCTAAGGCGGTCGTAAAGTTTTCCCAAGTTCAAGTACCG…	erythroid differentiation-related factor 1
LOC111675089	0.405622	32.466	0.000309944	mRNA	4187	CATTACTGTGAGAAACGTGAAAACGGCAACACATACGATCAAGTTCAATTTTTGTTTGTTGATACTTTTATTTTTTTCTCTCAATTTTGTTTCATTTTGTCTAAAAACTTTTTATTGTTTTTTTACTTGTTGTTATAATTATTTTTATTTTATTGTTATTATTGATTTTTTGTTGTTGTTAAAAAAGAGAATAAATAAAAAAAGAAAAAAGAAACATTTTAGTTGTTGTTGATGTCCATTGCTAATGGAAACAAACCTACCTTCATACTTACATGTTTGTAGCAATATTGTTGTGTTAAACTTCGTACTGAAAAATAATAACAAAACAAAACACCGCATACGATAAGGTTCCTTTTGTATAAGTAACTAATATTAAAAGGATTATATTAATGTCCAGAT…	anion exchange protein 3, transcript variant X6
LOC111683170	0.405565	32.4608	0.0175292	mRNA	1014	TTTTTATGTTCAGTTGCAATTGAGAGTTACTAAACACAACAACGTTTGAGCGTTTTTAATTAAATTAAATTTATCGAATTGAATTCAAGGCAAAAACAAATACAATACAAATAATAAAACTTGTGTTAATAGTCAGTCTACAAACAATTCTATTACTTTTTATACGTTACGGCGTTTATTTTCTTCTTGTTGCTTTGAAATTTTAATTAAAAAATATTGACAAGAAAAATTTATAGAAATAATTTAATAAAAACCGGATAAAAATAAATCATAATAAAAAATTCAAATATTTTGAAATATTTAAAAAAAAATAACGAAAAAACAGATAAGAAATAAACCTGTAAATTAACAAAAGAAAGTAATACACACAACAGCAACAAAATGTTTAATACTTTGGTT…	uncharacterized LOC111683170
LOC111682089	0.405401	32.4457	0.0431442	mRNA	4415	TGCGAATACAACCAGTTGTGTTGTATATGATACGAAGAAAAAAAATCATAAAGATCTAAATATGAAACTCAATATGTATTAACAATATAACTTCTCGAATATGATTGAGGCTGCTGTCGAAGAACCACAGCGAAGTGCAAAATTACAGATACTAAATGACTGCAGTTAGCAAAATGTGTGCAAACTTATTAACGATTGTAGTTATGTGGCCCTAAATGTAATCCGTCGTCCAGTATCATCACCAAACAAGTTTGCATCAGTTGTACATTCGCTGTGAATACAACCAGTTGTGTTGTATATGATACGGAGAAAAAAATCATAAAGATCTAAATATGAAACTTAATACGATTCATCAATATTTCATACTGCTACAATGTATGACATTTATAGTTTGTCAAA…	CD109 antigen-like
LOC111688709	0.404857	32.3957	0.0182815	mRNA	1929	GGAATTGCGCTAAAACTGACGGTTAGGGAAATGTTTCTAAAATTTTTGTTGGGTTTACTTTTGTTTGATTGTTTACATTTGTCATTGTGTGATACCGATCATACACCCCGGGTTTTTATAGATAACAATGAATTCAAAGGTTCTATTGTGGGAACAAAATTCCAAGAATCCAATGTTGAATATATGGGGTTTCGTGGCATACCTTACGCCAAGCCACCGATAAATGAGCTGAGATTTAAGGACCCTCAAAAACTGGATAAGTTTGAAGGGATATTCGATGCTACACATGATGGCTTCGAATGTTGCTCAGAGACGGCCCGCAACGGTTCAGAAGATTGTTTAAATTTAAATGTCTACACCAAACAGTTGAAACCCTCCCAACTATTACCCGTTGTGGTT…	juvenile hormone esterase-like, transcript variant X2	Esterase
LOC111675089	0.404704	32.3817	0.000288136	mRNA	4340	CATTACTGTGAGAAACGTGAAAACGGCAACACATACGATCAAGTTCAATTTTTGTTTGTTGATACTTTTATTTTTTTCTCTCAATTTTGTTTCATTTTGTCTAAAAACTTTTTATTGTTTTTTTACTTGTTGTTATAATTATTTTTATTTTATTGTTATTATTGATTTTTTGTTGTTGTTAAAAAAGAGAATAAATAAAAAAAGAAAAAAGAAACATTTTAGTTGTTGTTGATGTCCATTGCTAATGGAAACAAACCTACCTTCATACTTACATGTTTGTAGCAATATTGTTGTGTTAAACTTCGTACTGAAAAATAATAACAAAACAAAACACCGCATACGATAAGGTTCCTTTTGTATAAGTAACTAATATTAAAAGGATTATATTAATGTCCAGAT…	anion exchange protein 3, transcript variant X4
LOC124419499	0.404452	32.3586	0.0224707	mRNA	2512	ATTTACAGCATCACTATTTTTGTTAGAACAAAAGAAAGAACAAAAAGTAAAGAATTAATTCAGTGTTAAAAGTGATCTCAACCAGACAACATCGTCTGCGTCGGTGTTTTTTAAAGTTTTTTTTTTTGCAAATTTAACGGTAAACGTTTATAAAAAAGTGTGTGTGCAACGTACTAAGTAAAAAAAATATTTGTGTTGTTGTTTGTTGCTGTTTTCATAGCAAGACGTGTGTGTGTACTACACATATATTCGACAAGACGCGGCAGGTGGTTTTGGTGTGTATTATAACATGCTATACCAAAAGACATTGTTTATAAATGTACATATGAAAATTGCTTCCAAAATTTTTCCGTTAAAGATTCCTTTAAAACACACGTATCGAGACATTTTCGAAATGCT…	uncharacterized LOC124419499, transcript variantX3
LOC124420675	0.404202	32.3357	0.0480399	mRNA	1353	ATTTTTTCTGTATCCTAACAGCCTTTGGTAGTGAAACCCGATCAACTCATAAAAAGACGTGGTAAATTAGGTTTGATTGGTGTTAAAAAGAACTTCCAAGAAGTACAACAATGGATTGGCGAACGTATGAACAAAGATCAAGCTATTGGCAATGCTGTGGGAAAACTAAGAAACTTTATTATCGAACCCTTTGTACCACATACAGATGCCGAAGAAATGTATGTTTGTATTTATTCTCATCGTTCAGCCGATACCATACTCTTCTATCATCAAGGTGGTGTTGATATTGGTGATGTAGATGCCAAGGCTTTAAAGTTGGACATACCGGTTAATAGTGAGGTCACTATGGAAGATATTAAGGCAAAGCTCTTAACTGAAGTGCCAGCTGGCAAAAAGGAA…	ATP-citrate synthase-like
LOC111675089	0.404082	32.3247	0.000296252	mRNA	4165	ATTACTGTGAGAAACGTGAAAACGGCAACACATACGATCAAGTTCAATTTTTGTTTGTTGATACTTTTATTTTTTTCTCTCAATTTTGTTTCATTTTGTCTAAAAACTTTTTATTGTTTTTTTACTTGTTGTTATAATTATTTTTATTTTATTGTTATTATTGATTTTTTGTTGTTGTTAAAAAAGAGAATAAATAAAAAAAGAAAAAAGAAACATTTTAGTTGTTGTTGATGTCCATTGCTAATGGAAACAAACCTACCTTCATACTTACATGTTTGTAGCAATATTGTTGTGTTAAACTTCGTACTGAAAAATAATAACAAAACAAAACACCGCATACGATAAGGTTCCTTTTGTATAAGTAACTAATATTAAAAGGATTATATTAATGTCCAGATT…	anion exchange protein 3, transcript variant X7
LOC111676418	0.403672	32.2871	0.000229279	mRNA	>4581	TTTCCAGCACCCGATCCACCCTCAAATCTATCCGTACAGGTGCGTAGCAGTAAAAATGCTATTATCCAATGGTCACCACCAACTCAGGGAAACTATACAGCATTTAAAATAAAAGTTCTGGGTTTATCTGAAGCTTCCAGCTCGTATAATAAAGTATTCCATGTTAATGATTCAACATTCCAACATAGTGCTAAAGAATTAACGCCCGGTGCCACATATCAGGTGCAAGCCTATACCATTTACGATGGCAAAGAATCGGTTGCCTATACAAGTCGAAATTTTACCACAATACGGAGAACCAGACATAAAGATTTACTGGATATTAAAATTCTAAGAGAACCCAATACACCGGGTAAATTTATCGTTTGGTTTCGTAATGAAACCACATTGCTCGTCCTT…	tyrosine-protein phosphatase 10D
LOC124419499	0.403267	32.2499	0.0258824	mRNA	2429	ATTTACAGCATCACTATTTTTGTTAGAACAAAAGAAAGAACAAAAAGTAAAGAATTAATTCAGTGTTAAAAGTGATCTCAACCAGACAACATCGTCTGCGTCGGTGTTTTTTAAAGTTTTTTTTTTTGCAAATTTAACGGTAAACGTTTATAAAAAAGTGTGTGTGCAACGTACTAAGTAAAAAAAATATTTGTGTTGTTGTTTGTTGCTGTTTTCATAGCAAGACGTGTGTGTGTACTACACATATATTCGACAAGACGCGGCAGGTGGTTTTGATTCCTTTAAAACACACGTATCGAGACATTTTCGAAATGCTGAAAAAGAAAGTAAAATTGTACCTGAAAGACATTATGAACAATGCCCTGCGACGGATACTGAAAATAACTACATTTCAAATAG…	uncharacterized LOC124419499, transcript variantX1
LOC124419499	0.403039	32.2291	0.0232857	mRNA	2501	ATTTACAGCATCACTATTTTTGTTAGAACAAAAGAAAGAACAAAAAGTAAAGAATTAATTCAGTGTTAAAAGTGATCTCAACCAGACAACATCGTCTGCGTCGGTGTTTTTTAAAGTTTTTTTTTTTGCAAATTTAACGGTAAACGTTTATAAAAAAGTGTGTGTGCAACGTACTAAGTAAAAAAAATATTTGTGTTGTTGTTTGTTGCTGTTTTCATAGCAAGACGTGTGTGTGTACTACACATATATTCGACAAGACGCGGCAGGTGGTTTTGAACATGCTATACCAAAAGACATTGTTTATAAATGTACATATGAAAATTGCTTCCAAAATTTTTCCGTTAAAGATTCCTTTAAAACACACGTATCGAGACATTTTCGAAATGCTGAAAAAGAAAG…	uncharacterized LOC124419499, transcript variantX2
LOC111675089	0.402798	32.2069	0.000349303	mRNA	4013	CACAGTCACCTATATTTTTAATAAAGAAAAAAAGCATATACATATTTACACACAACTGAACAAGTGGATATTGATGTGAATTTCTTTTTGTTGGTTTCAACAATAGCAGAAGGACAATAGATTGCAAACAGCAAAAGACCTTGATTTTTTTTTTTCTAAAAAAAAACAACAAGTAACAGATAATTATAACTAGATATTGTTCATTGTTATTTTAAAGAATTCTTAAATAATTATTTAAAAAAAAGTTATGCTTAGTGCTGTTAAATTGTAATTTCTGGTGGAAATGAAGATCCTCATGAAGTTCTCTTGGACTCGGAAATGGAAAAAGTTTTCGCTGGTCCAAGTTCATTAAAGGAAAAATTTGATGTGACCACTTTCCAAGATACGGTAAATCCAATT…	anion exchange protein 3, transcript variant X5
LOC111681423	0.402615	32.1902	0.0274739	mRNA	2150	AAAAAACTGAAATTTCTTAGAGAAAATCACATAATTAAATAAAAATCATTTAAAATATTACAAAACAGTGTTTATGTCATATAGTAATAAATAAAAACTAAATAAAACAATAAGAATAAAAGTTTTAAAAGAATTTTATGAAATTAAAACAGCCTGTAACCACAAATGTTAACACGATTAACTACGACAACCATTACAAAAATACGACGAAAATAGAAATATAACAAAAATTAAAAAATAAGAAAACTGTTTTTTAGCAGCAAGAAATTAAAGAAAATGTTTAAATTAATAAATTATTCAATAATATAGCTGAATAATACATACAACATAATAAATAGATTACAAAAGTAATTTATTTATTAATTAAAATAGAACATTTTTAAAGAAAAAATTAAAACG…	E3 ubiquitin-protein ligase sina, transcript variant X2
LOC111678206	0.401801	32.1156	0.000993723	mRNA	5900	TGAGGTAGCGTAATAACGAAAGCCGAACACAAAAGAAATTTCGAAAAACCGAAGCGAGCGAATAGTGTCTGACATTTTTTCAAATTGTTGTAAATCAATTTTTTTGTGTATGCAATTAGTGTATTATCGCTAAAAATAAGCTTACTTTGTAAATACAGTGTACATAGAATATGAGCACACAAAACCGTAATAGCGGCGGTAGTCGCAATCAAAAGAAATCAAATACTGGCAGTGGCGGCGGCGGTGGTGGTGGAGGTGGTGACTCTTCAGCTATCACACAGGCTTCACTTAAAAAGACGGAAGTAACAAAAACAGAAAAGGAAAAGTCGCATCCAAAGCCAACTGCTGAACAGTTACGTATTGCCCAGATCACCAATAGCAATACATCGGAAGATCCAC…	protein lingerer, transcript variant X4
LOC111678206	0.401609	32.098	0.000998839	mRNA	5831	TGAGGTAGCGTAATAACGAAAGCCGAACACAAAAGAAATTTCGAAAAACCGAAGCGAGCGAATAGTGTCTGACATTTTTTCAAATTGTTGTAAATCAATTTTTTTGTGTATGCAATTAGTGTATTATCGCTAAAAATAAGCTTACTTTGTAAATACAGTGTACATAGAATATGAGCACACAAAACCGTAATAGCGGCGGTAGTCGCAATCAAAAGAAATCAAATACTGGCAGTGGCGGCGGCGGTGGTGGTGGAGGTGGTGACTCTTCAGCTATCACACAGGCTTCACTTAAAAAGACGGAAGTAACAAAAACAGAAAAGGAAAAGTCGCATCCAAAGCCAACTGCTGAACAGTTACGTATTGCCCAGATCACCAATAGCAATACATCGGAAGATCCAC…	protein lingerer, transcript variant X5
LOC111675089	0.401158	32.0567	0.000392754	mRNA	4605	TTTGCAAAAAAAAAATGTGTTTATAAATTAAACTTAAATTAGCCGCAATTGCTGACCAATTCAAAAAAAAAGCTAATTATTACTCGTAAACAATTAAAGTGTCAAAAAAGTACAAAAAAATTTTTGGTGACCAGACAAATACAAATAAATTATAAATAACTTGAGGCAAAAAGAAAAGAACCAACATTTGAAAAACCTACGTCATTCCATTTCAACAACCACACTGATCAGTGATCAGAGCAACCAAACCATATAAACATCTCCTCATCGAATAGTTATAGATCATACAATGTAGAAATATTACGACCACGACAACATCCATTATACCTCCAATGAACAATAAAAATAAACGAACATGACTCTTAATAAATAAGTGCTTGTGATATTGCCAAACAGCCC…	anion exchange protein 3, transcript variant X2
LOC111681423	0.401087	32.0502	0.0279237	mRNA	2093	AAAAACTGAAATTTCTTAGAGAAAATCACATAATTAAATAAAAATCATTTAAAATATTACAAAACAGTGTTTATGTCATATAGTAATAAATAAAAACTAAATAAAACAATAAGAATAAAAGTTTTAAAAGAATTTTATGAAATTAAAACAGCCTGTAACCACAAATGTTAACACGATTAACTACGACAACCATTACAAAAATACGACGAAAATAGAAATATAACAAAAATTAAAAAATAAGAAAACTGTTTTTTAGCAGCAAGAAATTAAAGAAAATGTTTAAATTAATAAATTATTCAATAATATAGCTGAATAATACATACAACATAATAAATAGATTACAAAAGTAATTTATTTATTAATTAAAATAGAACATTTTTAAAGAAAAAATTAAAACGC…	E3 ubiquitin-protein ligase sina, transcript variant X1
LOC124419499	0.400657	32.0109	0.0274739	mRNA	2440	ATTTACAGCATCACTATTTTTGTTAGAACAAAAGAAAGAACAAAAAGTAAAGAATTAATTCAGTGTTAAAAGTGATCTCAACCAGACAACATCGTCTGCGTCGGTGTTTTTTAAAGTTTTTTTTTTTGCAAATTTAACGGTAAACGTTTATAAAAAAGTGTGTGTGCAACGTACTAAGTAAAAAAAATATTTGTGTTGTTGTTTGTTGCTGTTTTCATAGCAAGACGTGTGTGTGTACTACACATATATTCGACAAGACGCGGCAGGTGGTTTTGGTGTGTATTATATTCCTTTAAAACACACGTATCGAGACATTTTCGAAATGCTGAAAAAGAAAGTAAAATTGTACCTGAAAGACATTATGAACAATGCCCTGCGACGGATACTGAAAATAACTAC…	uncharacterized LOC124419499, transcript variantX4
LOC124419499	0.399495	31.9046	0.0282735	mRNA	2444	ATTTACAGCATCACTATTTTTGTTAGAACAAAAGAAAGAACAAAAAGTAAAGAATTAATTCAGTGTTAAAAGTGATCTCAACCAGACAACATCGTCTGCGTCGGTGTTTTTTAAAGTTTTTTTTTTTGCAAATTTAACGGTAAACGTTTATAAAAAAGTGTGTGTGCAACGTACTAAGTAAAAAAAATATTTGTGTTGTTGTTTGTTGCTGTTTTCATAGCAAGACGTGTGTGTGTACTACACATATATTCGACAAGACGCGGCAGGTGGTTTTGGTGTGTATTATGTTGATTCCTTTAAAACACACGTATCGAGACATTTTCGAAATGCTGAAAAAGAAAGTAAAATTGTACCTGAAAGACATTATGAACAATGCCCTGCGACGGATACTGAAAATAA…	uncharacterized LOC124419499, transcript variantX6
LOC124419116	0.399075	31.8662	0.00108746	ncRNA	1719	GATCCATCAAATTGACCATTTTTTAGACGAACACATTATGCCACAACCCCTATGGGAGCCAGGAACTATTTTAGAATAAAATTGTGGCAACATATGTTGGTCATGATCGATGTCCGGGTTCTCGTTCAGTATACCAACTGGAGAGAGATAAGTTGAACTTGACCACTGCAGACTACTTTCCAACTCATGAATTTCATTCATCAGGGAGTTTTCGTGGGTGGCCAATTTTTCAACAAATACCCTTTGATGGTGAAGTGCATATTTACAGAAGGGTTGGACTTCAGAGGTGTCATATATTATCTTCCGTTCAAATATTTCCAATTCTTTGGCCACTATTGGTGAGATAGTGAACCAGATTGGAAATCCATATAACAAGACGGATCTGATGGTCACCTTATA…	uncharacterized LOC124419116, transcript variantX2
LOC111689752	0.398159	31.7825	0.0199594	mRNA	3096	GTGCTTTTTTAGTCTTCCGCGTAGTCCTTTTGAGTCATGTTGTTTGTTATCCTGTTTTTTTAAGTTACACAAAGACAAGAGACCGTGCAAAAAGAAAAACATACACACACAAACATACAATTCTCCATTAAGTTTTTCATAAACCAAATAAATGAAATTTAATTTGTTGGCAATTGTTAAAAACAAAGAAAATAATAAATGATGAAATGAAATTTGCAAAAACAACTATAAAAATGCAAAAATATTAAATATAAAGAAAAAATAATAACAATTGTTAATGTTAAAACAAGAAAATAATTCTGTAATGTGTGCCTTTAACTAACTGAAACCAAAAAAAAAATATTAAACAAAAATTGTCTGGAACAGTTTGTTTTTTCGACTTAATTTTGTTACTTTAAC…	uncharacterized LOC111689752, transcript variantX2
LOC111689752	0.398159	31.7825	0.0199594	mRNA	3232	GTGCTTTTTTAGTCTTCCGCGTAGTCCTTTTGAGTCATGTTGTTTGTTATCCTGTTTTTTTAAGTTACACAAAGACAAGAGACCGTGCAAAAAGAAAAACATACACACACAAACATACAATTCTCCATTAAGTTTTTCATAAACCAAATAAATGAAATTTAATTTGTTGGCAATTGTTAAAAACAAAGAAAATAATAAATGATGAAATGAAATTTGCAAAAACAACTATAAAAATGCAAAAATATTAAATATAAAGAAAAAATAATAACAATTGTTAATGTTAAAACAAGAAAATAATTCTGTAATGTGTGCCTTTAACTAACTGAAACCAAAAAAAAAATATTAAACAAAAATTGTCTGGAACAGTTTGTTTTTTCGACTTAATTTTGTTACTTTAAC…	uncharacterized LOC111689752, transcript variantX1
LOC111689752	0.398159	31.7825	0.0199594	mRNA	3122	GTGCTTTTTTAGTCTTCCGCGTAGTCCTTTTGAGTCATGTTGTTTGTTATCCTGTTTTTTTAAGTTACACAAAGACAAGAGACCGTGCAAAAAGAAAAACATACACACACAAACATACAATTCTCCATTAAGTTTTTCATAAACCAAATAAATGAAATTTAATTTGTTGGCAATTGTTAAAAACAAAGAAAATAATAAATGATGAAATGAAATTTGCAAAAACAACTATAAAAATGCAAAAATATTAAATATAAAGAAAAAATAATAACAATTGTTAATGTTAAAACAAGAAAATAATTCTGTAATGTGTGCCTTTAACTAACTGAAACCAAAAAAAAAATATTAAACAAAAATTCTAAAATAAAACTTTTACCTTTCCTCCCATAAAATAATTTACAA…	uncharacterized LOC111689752, transcript variantX3
LOC111690216	0.397937	31.7622	1.29454e-12	mRNA	4516	TGCTGTTTCATGAGAGAATCTGTTGACGTCTCAATAGACTACCGCAACAAATTCAAAAGCGACTGAGCTGAAATGTGTAATGGAATTTTTGCGATTAATGCATTTAAAGCTTGAACGAGTTAACAAAAACGAAGTCTCAGCTTAAGTCAGACAAGCAGAAGTTTTTTAAAAAAAAATAAACTAGATACTGGCATCTTAACACACACAAATACATGTGTTTAGGTATTTGTTAATAATAGTCAAAGTTACTAAACTTTAGTCTGTCAGTCTGTCAGATAGTTAGCATGAGAAGCTGTGATCAAGTACTACCACTACATACATTTGTAATAGCAACCACTACAAGTACGACAACTATTTACTTATTGCCAACAATATTAGCACGAGAAGCTGACCCATCAT…	ABC transporter G family member 23, transcript variant X1
LOC111689825	0.3977	31.7406	4.50417e-05	mRNA	1309	TTTTCAGTGAAAAAGGCGCGTGGTTTGACGTATATTATAATAAAATTCTCGTGTTGTTTTTACTTTTTTGTGTAATTTCGAAGAACGCTATACAATTTGAAATTTTCAAACGCTACAGAAAGAAAAATTGCCGTAGTCTAGCATTAAGCCAGATGTCCTCATCTTTGTCTAATGCCGCCACAAAAAAAGTCTACATCCAAGTTGAGACGGCGGCTGAGCAACAGGAAAATTTGAAGAATCAACGTAAAACCTTAAAAGTTTTACAAGGTGTAGCCACCGATAAGGAAAATCTAACGGGTCGTCCACAATTAGACAAACTGAGTCGCCTTAAAGCAGCCGTTCATGAGACCACCATCTCAACGAATTCGGGCAGTGATTATGCGAAACGTAAGAAGATTG…	geminin
LOC111687141	0.395896	31.576	0.0101256	mRNA	3328	TGTAGTGTGAAGTTCTTTTCTGTGAAAATTTTAATAAAAAAATGTAAAATAGTTAATAATATTACATAGTAATAGGTTATTGAAAAAATAAAGCAATTATAAAAAATTTGTGAATTTCCAAAACGTTGCAAATATTAATAATGTCTTATAAATGAAAAAATAAACAAATAAGAGAATAATAATTGAAAGTTAATGCAAGGAAGAAGGGTGGTGAAAAGACATTTATTTTGTCTCCAAACAACTCATATTATTTGTGCTGATATTTTGATAACATTTAAGGGGGCATTGAGTTAAAAACAACCCCCTTTTATAGAAAAACTCTAAAGTTTCCCCCTTCAATTAATCCGATGGTGCGTAACAAAACCCAATCATCTTCATCGTCTTCATCATCGGGCAATG…	spastin, transcript variant X1
LOC124420462	0.395492	31.5391	0.0363152	ncRNA	500	ACAACGAAGTAATTCCAAAAGAATAATTTGTTTAGCTTCTGTAAAAGTGTTGTTTGTTGACTTCCAAACAAGCGAAAAGAATTCAATTTTGTATAAAAATTTAAGCTGATCATGTTCGACAACTTTCTGCAAAGCTATGGGCATAACACTTGGATGCATTTTATTTAGCATGCCTTTTCCAGCTATAACATCTACGGCGGCATTACTTTGGGCACATATTAAGATTTTCTTATCCAAATAACGTACCTCTTCGCCGTATAGTGTTTGTAGAGCAAGATTGGTGATAACACAACTTTTACCCGTACCGGGAGGGCCTTGTATTAAGGTTACATTCGGTGTAGTTTCATCAATAATTTTCATGTGGTGGTCTACATTTTAGTAATTCCAAGGGATTTACAA…	uncharacterized LOC124420462, transcript variantX2
LOC111688160	0.394421	31.4415	0.0226889	mRNA	2119	AAACACCTACTAGTGGAGCAAGCCAGCACAACATTGCATTTTTTAGAGAAAATTTAAAGAAATAAGAAAATTATGTGAATTTAAGAACAAATAATGTTTTATTTGTAAGAATTAAACTAAGACAAGCACAATAACAGTTTTAATAACAATAATATGGATCCTTTAATATTCTTTATTGTCTTGTTGGTCATCTATGGTGTATTGTTTTTCTTTGATCGTTTTTTCAAGAGTTGTATGCATTATCCTTATGATGCATTTCTTAAGAACTCGGGTTTGTCTATACAATTTTTACGTTTGAAATGGCATACAACGGCATTTAATCGTCTGGTGTTGAGACTAGGCAATAGTGGTGGTTCTTGTTGCCGCAGCTGGTTAACTAGCAGTTTTACCGTGGGTGTT…	membrane-bound transcription factor site-2 protease
LOC111677578	0.394389	31.4386	0.009592	mRNA	1656	AGAACTATTTAGGTACAGTGGATAGAACCCGACTTCGTAGAACCGTACAGCTGTTAGGAATTTTGAACTGTTAAGTCGATATTACTCGTCGACTATTTATTGATCAATAACGGAATGTGAAATTGGTTTAGAATAAATATGGCGCCCACATTGCTTTTCCGACATCCAAAAGGCGATTTTGTTGATATCAGGTATGGAAACCAGTCCATTCGGGAGTAGTCGCAACGAGAGGTGCAATGTAATAGGTTTAAAGGGAAGAGAACTCTAGGTAGTTTACCTGATGAACGCAAAATCATTAGAAGCAACGAAAGCTGTAATAATGAAATGGGTGAGAGAATACCAAAGGCCTCTAGGAATAATAAAACAAAGATCCTATGGGATGACTCAGATTAGAGTAAG…	protein windbeutel
LOC111683130	0.394238	31.4248	0.00280818	mRNA	345	TGCTGGCACTTTTAAATGACGCTCAAAATGGAATCCCAATCTATATACCCTCATTCTGCTACATTATTTGCTGCAATATGTGCTTGTTTATTTATTGTTGTTGGAATTTTCGGAAACCTTATAACAATGTTTGCTCTAATGAGATCGCCAAAGATAAGATGTCATGCAACTACAGCCTTCGTTCTCTCATTATGTATTTCCGATTTGCTTTTCTGTTCTTTTAGTTTGCCATTGACAGCAGTTCGTTTTTTTAAAGAGAGACTTATCTGCAATGCAAGTAAGACGAGTTGCATATGTTTAGAACACCTTGATATCAACTACCTCAAATAATATTCAAACTTATTT	protein trapped in endoderm-1, transcript variant X4
LOC111688971	0.394222	31.4234	0.0439446	mRNA	2892	TATGGATTAGTCCACGAATGAGTCAGTCTGAATAAATAGAATTGACTTCTTTACAATTAACTCTATATTCTCTATTCTGTTGACTTGTCTCTGAATAAGTTTCAAAAGTGGTCAATGAAGCAGTCTGTGGTCTGAATGTCAGATGTAGGATATAAATCAGTTCATGTTTTAACAAGCCTATGGACTAGTCAATAAAATATTCTATAAATTAGTTAATGGACTAGTCTAGGAGCAGGTCTATTCCTAATTTTTTTGCCAGCACTGTCTCTTAATAATATAAGCATGAAAACTTTTAACAGTTACCAAAAGCTTTTTTTAAAAACTTTCACAATTAAAACAAATATAAAGCTTTATTTGTTTATACAGTGGTACAAATTGTGATAAATATAAACAAAAATA…	choline dehydrogenase, mitochondrial-like, transcript variant X1
LOC111688971	0.394222	31.4234	0.0439446	mRNA	2876	TATGGATTAGTCCACGAATGAGTCAGTCTGAATAAATAGAATTGACTTCTTTACAATTAACTCTATATTCTCTATTCTGTTGACTTGTCTCTGAATAAGTTTCAAAAGTGGTCAATGAAGCAGTCTGTGGTCTGAATGTCAGATGTAGGATATAAATCAGTTCATGTTTTAACAAGCCTATGGACTAGTCAATAAAATATTCTATAAATTAGTTAATGGACTAGTCTAGGAGCAGGTCTATTCCTAATTTTTTTGCCAGCACTGTCTCTTAATAATATAAGCATGAAAACTTTTAACAGTTACCAAAAGCTTTTTTTAAAAACTTTCACAATTAAAACAAATATAAAGCTTTATTTGTTTATACAGTGGTACAAATTGTGATAAATATAAACAAAAATA…	choline dehydrogenase, mitochondrial-like, transcript variant X3
LOC124420116	0.3927	31.2848	0.0350859	ncRNA	294	CTCTTAACAGGAAGCTTCTAAGTCAACCCAATATGGATTTTGATGATGTCTTCCTAAAGGCTAGAGTTTCCGATTGTGACACACAAATCGAATATCATTATTAGGATTACGATAAAATCTATAATATATTTTCTGCTCGTTATGAATTTCATAATGATCTATTTCCTATAACAGTCCTCGACGAAGATGATATTATTGCAGAGCAGTGTACTATGTTATATATGGATATTAATCGTTCATGGGAACCACTATTATCCGCTGCTTTAGGCTATCCCCTATAAATTTGCTTTGTTA	uncharacterized LOC124420116
LOC111679484	0.392339	31.2519	0.00186614	mRNA	3541	TTGAAATATAAAAAATATATATATAAAAACGTATTAGGAAAAATGCGTTACATTTTCAAATTATTTTTAAGTTAAGCAATATATTTGGAAAACAAAACTTAAACTTTGTGTATAATTAAAAATAATTGAAAATATATATTTTACTAAGACATAATCATACCAACAGTTGATTTTTACTAGAGCGCGCGTGTACAACCATCCATGCACAATTTTGGACAATGGATTACCAAATTGTGCCAAAAACCCACAATCATTTTTTGCTTGTTTTTAATTTATTAATATTATCTTTTTTGCCTTATTGTTTGTGTATTGTTAATCGTGATTTAGTTTTAACTCCTAAACAAGGCCTACAATTAAGTGGCAAACGTATATTTTATGAAGAAAGCTTTAATAGCGACA…	eukaryotic translation initiation factor 4 gamma
LOC111676846	0.392316	31.2499	0.0037561	mRNA	3810	TCAGTCCACATTCAACCGTCGTCGTCGTGTGTACGAAATTCTAATAGAATATCGCGTGTGCAATGTTCAAGTGAATGAAAAAAGAAAAAACAAATACAACAACAAATAATAAACACACACAAACAAAAACAACAACCATTTGAGAAATGCATGTGCAAGTGTTTGATTTGAAAAGAAAAAATAACGAACGAAATGACTGAAATCTAACTAAAGATCAGCTAAAACAGTTAGTCAAGTGTTTTAAAGTTAAACTTAAGACGTTTAATAAAACAATTGCTAGAGATTAAACTGTTAAATTTGAAAAAAAAAAATATTTATTAAAAAACAAATCAATTTTAAAAACAAAGTGTTTTTATTAGAAGTGAATAGTGTTTTTAAAAAAGTTTTTCAAGAAAAATC…	protein bric-a-brac 2, transcript variant X1
LOC111684771	0.39216	31.2357	2.53207e-06	mRNA	2888	TAGAAAATAAAACGGGATTCATTTTAAAAGTGATACAAAATTTGAAGTTCTTTATAAATAATATAAAAAAAGTAAAATAAAAGTGAAATGCTGTATAAATAAAACCAGAAAGAATTATTTTTGTATCACATACTCTGGCATTTAGTAATTTTCTTGATGGTCTCTTAATTATGTTGGTATTATGAAAAAGAAAACAAGTGTTATTTTACTCTTTTGAAAAATAAGAAAACAAATAAATAATTTTTAATTTTCTACGGTTTAAACAAAGGCATTAATAATTTTATTGTTAAATAACAAGAAAATTAAAATACGCATTTTTTTTTTGCAAAATACATAAAGAACTGCCAACGTCTTCAATTCAATAAAATAATAATCAACGTTAAATACAACAACATCAAC…	protein Malvolio, transcript variant X4
LOC111690482	0.391501	31.1757	0.00439527	mRNA	6566	ATTCATTCATAACGACGATAGGTTGTAAATTATAAACGAACGGATAGATATTATTTTAAATGTTTTTACTTGTTTTTTTTAATGTATATACAAAAAATTTGAAATATTGCTTAAAAGTAAATAACACAAAAAAAGAAAACAGTGAAATTTGTGCATGAAAAAAGGTATTAAAATAAAATACATAAAATAATAATTCTAAAGAAAATAAAAGTACTATGCTAAATGGAGGCGAAAGATTCCACTAAAGCAAAATTAGTCAATTTCTTTTAATTATTAACCGAGTTAGCTTTACAAAAACAACAACTATAGTAATGATAATCATGATAATAACGAACCGAGTGTGAAATAAACGAAGAAAACATTTTTGTCGGTTTTTTGTTGTTGTTTTTTTTAAGATTA…	dedicator of cytokinesis protein 1, transcript variant X3
LOC111685305	0.391458	31.1719	0.0462177	mRNA	7665	TTTTAATAAGTTTTTTTCAACTAAATAATTAAGTAATTAAAGTGTGTTTGATGTGAAAATAAAATTTGTATATGATCGTGATTACTTTTTGTGTTCTTTATTAAACAACCAAACAAAAAAAATAATAAGAAAAAACTATTTGAACGAGATTTTATTTTGCAACAAATTCAACTGAAACAAACGTATAATTTTGCCGCAACATTTTTAAACACAAACCAACTTTTTTTATAACGAACGACAAATGCTTTAAGCATTTTGAATAAAAAAATACACATTTATTTTTGGATTTTCCTCTAAGGACTTCAATACACTAAGTGAAAAGTGCCTTTTATTATTATAAAGGGAAGAAGAAGAAAAAAATCGTCTGCCTTCGAATTATTTATTATAGTATCAAGACGA…	talin-1, transcript variant X8
LOC111682579	0.390028	31.0419	0.000388405	mRNA	1245	ATGTTGTACTCCCCGTTGTCATCCTCATCCTCAACCGCATCATTATCAACATCCAATGCCAATCAAAACTCAGCTGCCCGTCAACATTTATTGCAACAGCAGCAGCAGGCTTTGCAACAATTCCATCAACATCAGCAACAACTTTTGCAGCAACATCACCAACAACAGCAGCAACAGGCTGAAAAAGCTAGCAAGAGTGCTAGTTCAACTGGCTCTGCTTCCCATAAATCTGGCGGTAATAGTAGTTCCTCCTCTTCTAACTCAGCCAGCTCTGCTGCCCAAAGACTCTCAGCAGCTCATCAGTTGGCGGCTGCTGCTGCCGCCGAAAGTGCTGCTGCTTATTATTCGGCTGCAGCAGCTGCTGCTGCCACCATGTTAAGTCCTCCCCTAAGCGCGGCG…	homeobox protein 5-like
LOC111675651	0.38941	30.9858	7.74513e-05	mRNA	14423	ACGCATTTAGTGCTATTCTTACGCTATATAAATCCTTAACTGTCTAAAGATATAAAAAATAAAACAGGATAAAAAGGATACAAAAAACCAAAATCACTTTAAATCCCAATATTAAATTGGGTTTTTTGTGTTGGTCGCCACTATAGACGAATGCCAAAATTGCTGACAGTTATTGTCACATAAGCCGCTTAACTTGCAACAATAACAAACATTTTTGAACGCCTTGATTTTGCTCTTAATATTTTTTACGCACAAAGAGATTAAAGCTCAACCATAAAAGGAAAAAAACAGAGAAAAGAAACCAAATTATCGAAGAATATTAAACGTTTAACAACAATTGTCAAGGATTCAAAGATTTTGTTTTTCTGCAGAAATAACATTTGTGTAAGCGTGTTACTC…	dynein beta chain, ciliary
LOC111690328	0.388807	30.931	8.8305e-07	mRNA	2328	AGCATTAAAAACAGTCGTTATCAAACCATTCGTCAACGCGGTTCACTTATAGTCTGTTCTGTATACAAAGTGTGTGGGATATTTGAGAATTTTAAGAAATTAAAAAAAAAACAACACTTTGTTCTATAGATTACAATAACACTACAGTTGAAGCGTTCAAAATTAATTTTTAATCAGCTGTCTGTTAAAAAAAGAGGATAAGAAATATTTAAAAGAAATAATAACAACGAAAATCAAGGAATACAAATAAATATATCATTACAATTATAAAATTACGAGGGTTAAAAAAAGAATAAGGAAAAGAAATGCGTAATTTCTAGTATTACAAATAGAGTTTACAATAGTGTATATAGAAAAAAGCAAAGGATTGTACTCAAGAAAGAAACTTAATAATAAAAT…	protein peste
LOC111677393	0.387988	30.8568	6.96731e-06	mRNA	2720	TTGTTATCAAGAGTTAAACTGTTAACAATCGTTGTAGAACAAACGGAATGAAAAAAAAACTAAATTATAGAAACTGATAAAGATAACTTTATCGATCTATTATAGTTCAGCCTATAAACAAAGGTGTATGGTACTTGTTGATACAACCAATATAGACAATTTTTTTGCTTTTTAGCACACGCTGTTAACACTCACTACTAACAGGTGTTAATTTAAAGTGCAGTCAATCATTTGTACTAAACATAAATACTAGACATTTAACTAAATCGGAAATGTTTTTACAAAAATTCTTGTGTATTTTCAAATAATTTTAGAAAAAAAAACTATAAAAATTGTTTAAAAATACATTGAATTAAAGAATCATCACAAAGAAATGCACAAAAAATCGTCTAAACATAA…	uncharacterized LOC111677393, transcript variantX3
LOC111684362	0.387357	30.7995	0.0286214	mRNA	3841	GTTATAAATGAATGAAGTATTTTCTATACAAATAATAAAAGCAAACTCAGGTAGTTACTGTGGAAATGAATGCGAGTAACTATACGAATGTGTTAACAAAACTTCTGAAAATATTTAAATACACATGTGTTTGTTACCAATGTTAAGTGTCTGGCTAGCACGTCTAAAGCAGCAACAAAATATTACGAAATTATGAAAAATGTTAATTGAAATAATACAAAATGGTAGTTGTATAAATAAATGTTAAAAACTACGTTGCAACGAGTAACGTAAATATTTGTTTATTTACTGGAATAAAATACAAAAAGAAGAAGCTACAATAAAACTCGGCTTAAACAGAAAAAATGAGTAAAAAGAAAATGTCGAATAACGTAACGTTATTAAAAGAGAGTTAGTTCT…	neuroligin-like protein glit-1, transcript variant X4
LOC111676837	0.387307	30.795	0.00829097	mRNA	3361	GTTCGAATAACGCTCTGAAACCGTACGTACGTGTCGAGAAAAATACGTCGGATCTACATTTTATATATTAAAAAAAAACAAATGTAAAATTTTGTTTTTATTTCTTGTAAATTTGTGATTGAACTTAAAAGAATAAAAAAAACTAAAATTTTCTTGTTCATTAATATTTTTCTGCCGCATTGTATTGAAAAGAGAATGTTTTGTACAACAACAACAAACAGTACAGTACTTGTAACAACATTTTAGTTAGTGATGAGATGATATAAATGCAACTAAACATTGCAAGCAACAAAATAAAATAATAAATTTTATATCTAAAAACAAAACAAAAAAAATTTATAATTTTTATATTAAAAATATATATAAAAATTTTTTCCAAAACAAATATTTAACTGAACT…	neurotactin, transcript variant X3
LOC111690216	0.387021	30.769	2.50368e-11	mRNA	4073	TGCTGTTTCATGAGAGAATCTGTTGACGTCTCAATAGACTACCGCAACAAATTCAAAAGCGACTGAGCTGAAATGTGTAATGGAATTTTTGCGATTAATGCATTTAAAGCTTGAACGAGTTAACAAAAACGAAGTCTCAGCTTAAGTCAGACAAGCAGAAGTTTTTTAAAAAAAAATAAACTAGATACTGGCATCTTAACACACACAAATACATGTGTTTAGGTATTTGTTAATAATAGTCAAAGTTACTAAACTTTAGTCTGTCAGTCTGTCAGATAGTTAGCATGAGAAGCTGTGATCAAGTACTACCACTACATACATTTGTAATAGCAACCACTACAAGTACGACAACTATTTACTTATTGCCAACAATATTAGCACGAGAAGCTGACCCATCAT…	ABC transporter G family member 23, transcript variant X2
LOC111674803	0.385946	30.6716	0.0146964	mRNA	3683	ACAACTGACAGCAAGTGAAAAATCCAGTAGCAAAAGCAATTTTATTGCAAAATATTTAATTATTCATACATTTTAAGCAAATAATTAATAAATATCAGACGAATAAATAACAAAAGCAACAAATAAAATGTCTATAATTAAATAAAAAGTGTATATGTAGCAATTAAACAATAAAGAAACCTTAAAAATCTAAAAAAATTCAAGTGTCGTATAACATTGGCAATGAAATATGAAAACTACACCCACTCTACTAATGTTCACTTGGAAGAAATGAGAGAATTGAAAAAATAAACAAAGTGTAAGACGAAAAAAAAACAACAATATTTAATAATAATAATAGTTAAATACAAAACATCTACTTAGTATAGATAAACAATTGAGATATTGGGAAAAAATTGT…	type II inositol 1,4,5-trisphosphate 5-phosphatase, transcript variant X1
LOC111674803	0.385935	30.6707	0.0146751	mRNA	3618	ACAACTGACAGCAAGTGAAAAATCCAGTAGCAAAAGCAATTTTATTGCAAAATATTTAATTATTCATACATTTTAAGCAAATAATTAATAAATATCAGACGAATAAATAACAAAAGCAACAAATAAAATGTCTATAATTAAATAAAAAGTGTATATGTAGCAATTAAACAATAAAGAAACCTTAAAAATCTAAAAAAATTCAAGTGTCGTATAACATTGGCAATGAAATATGAAAACTACACCCACTCTACTAATGTTCACTTGGAAGAAATGAGAGAATTGAAAAAATAAACAAAGTTATAGATAAACAATTGAGATATTGGGAAAAAATTGTTACATGTTGGTGAATACTAAGTAATCCAAAGAAAGCAAGCGAATTTTTAATAACAAGAACAACAA…	type II inositol 1,4,5-trisphosphate 5-phosphatase, transcript variant X2
LOC111680416	0.385657	30.6454	0.0197021	mRNA	1944	CATTTAGTATTAGAATAAATTTCGAATGGAAAACATTAACACGATCTACGAACAAATCGAAAAAACTGATTACTACTGATTTCAAAAAAAATGGCTTTTGAATTAAGTGAAAAAGATAAAATATTCTATAAAATAAAAACTTTGGAATTCAAAATTAATCAAAATCAAAAACCGGTCGATAATGAAAAAGTGGAAATTAAAATTCATACCGGCAAAATAAGAGGTTACAAACGATATACACTTTACAAAAAAATCTACTATAGTTTTGAACGCATACCCTATGCTCTGCCCCCCATGGGTGATTTAAGATTTAGAGCTCCCAAACCAATGACAGCATGGAAAGATGTCAAAGATTGTACCATGTATGGTGAAAAGCCAATGCAATGTTCTCCCTTGGAA…	esterase B1-like	Esterase
LOC111679536	0.38541	30.6231	0.0149783	mRNA	8279	TGCGCCTTGCTTACTAGTTTTCTGTGTGAATTTCTCCTTTGTGCAATTGCTCGAAAATTTTGTGAATTTTTAATATTTTATTTTACTAAAATAATTGTAAAATGCTTCTCCAAATACTTAAAAAATAATGAGTGCTTAAATGCTTAATATTGTGAAAAAATACTAAGCTTATTGTAACAAATAAGCAATACGTGAAAAATCAATGAAAATTGTATTACTTTTCAACTGTGAAAAAAAAGAAAAGAAAAAATGTAAAAAGATTTTTTGCTAATGCAATAATAAAAAAAAACTTAATAAATTTACTTTTTAATGCGCAGATAAAAAGTTAAAGTAAATGCCAGTTTAGTGTAAAAAATGAAAACGAAGCAATAGCAAAAATAATAAAATTACAATTATTTT…	AP2-associated protein kinase 1, transcript variant X1
LOC111690216	0.385159	30.6004	4.51134e-11	mRNA	3522	ACTCCAACAAACAAATTATGAACGTTTTATGATGTTTTTAAATAATTTAATTTAAATTTATTCACATTTAAACAACCAAATATCAAGAATATCAGCACCAGTTTAAACAAACTTTTGGTCCTCTCCATTACACTCTATCTTTGTTGCATACGAAAATATTTTTGCATTGCCAACGCTGAAAATAACAATTGAATTGGCCTGCTTAACATCAATTGCAGCAATAACTTCAACACTTGACAAGACAACATAAATGAACAAGGAGTTAAACAATCATATAAAATTGTCATAAGAAAGAGAAGTAGAGCACTAACAACAACTGCAAAATATTCATTGGATTGAAAAATACACAACAGATTCATATATTTAGAAAGTAATACGAACAAAGACAATAGTAAATGT…	ABC transporter G family member 23, transcript variant X3
LOC111677393	0.384953	30.5818	8.64647e-06	mRNA	2535	TTTAGAAAACGTTAAACACATTTGTATTCAAAACAGACGTCAATGTATAAGGGATAAACAAAATTTTCCATAAATATATATTTTTTAAGTTACAAAAAAAAAAAAAAACTGTGATTAAAATACTTTGTAGTAATAACAATTTAGTCACGTGAATTGCGAACATTGAATTAAAGAATCATCACAAAGAAATGCACAAAAAATCGTCTAAACATAAACTGCAATTACGTATAAACACAAAGTTTTCTAAATAAAAACACAACTTTATAGCCAGTCGTCGTCATCTCGTCCCTATTCACAGACTCCTCGAACTAACACCACCACCAACATTAACCACACCAATATTAACAGCAACAACAAACAGCGAGAGGCAACAACATCTGTAATATTTTCTATATACTA…	uncharacterized LOC111677393, transcript variantX2
LOC111676846	0.383872	30.4839	0.00419944	mRNA	3427	ACATACATATATAAATATAAAAGATTTTCCATAAAAACTTGTATTACCTTTAAAGCATAATAATTAAAAAAAAAAAAAACTCTCTCACCCAAAATGCACTGACAATATACACTAATTAATCAGTATAAACACCATAATTTCCCCAAACAATTAAAGACAAAACTTTTAAAAAATGGATTTAACAAAAGATATAATTGATTTTACACAGAAAGTAGACTACAGCGATAATATAAAAAGTTCTGAAACTAAAATACTAAGCGGTGAAGATTTTAGTATTTTCAGTAATATGGAAAAGATCAGTAAAATGGCACAAGAAGCCAATGCTTTGAGTAGCAACGAACACAACGCCGAAAAGTTCGAAGCGAAAATGCCGACGGCACAATTACAAAAACCTACAAC…	protein bric-a-brac 2, transcript variant X2
LOC111675947	0.383497	30.45	0.00079135	mRNA	5292	TAAAGTTGAAATTTTTTTGTAAAGATATGAAAAAAATTTATACAAAATAAATTACATATTGTGAAAGTTTTTTTATAATAAAACAAAAAAAGTGTTTAAAAATTAAATTACAAAAAAAATCATAATTTGGATTACTTTACCCACACTTTTGGATTACCCTTTTGAAATATTGGATTAAACACGCTTAAAAACATGGATTTAAATTATTGGATTATTATTTTAAATTTATTACCCTTAAATTTAAAGCCTTAAAAAGATCAAATTACTTTTTGTTGGCCTAAAACAAAACAAAAGAGCAAAATAAAGTAGAATACAAAGTAAAGAAGACATAACAAAAAAAATAACAACAAATTATGTCCCCTGTACCGCTACCTGTGACAAATTCTGCCTCAAAAACAC…	polycomb group protein Psc
LOC124421362	0.3834	30.4412	0.0378561	ncRNA	519	TATGAACCTACATATTTCCTATTCCTCCTGACCCATAAACATCATCCAAAGCTTCGTCCGCAATTAAGTAAAGGCGTTTCTACACCGAACAGCTGACACACAACCAAACACATGAGAAATATACAAGAAGAAAAAAAAAACAACACAGAACATGCAATTAAAACAATTTCACTCCAACAAACAAACAAAATGACATTAAAAAAAACATCGAGACGTGCAAAAAACGATTACAATCAATGAAACACAGAAAACAACAGGCTTAACACACTGGACTACTCACAAATCAAACCGAATCAACCAACAAAAAAACATGAGGAACGAAAACACCAAATATAATATACAAACTGGACTCCAGACAACAACAGAAGAGAACACAAACAAAACACAGTGCCAGCAATT…	uncharacterized LOC124421362
LOC111684362	0.383195	30.4227	0.0379273	mRNA	3613	TTAGTCTATCTATTAACGTCGCCAGTTACGGTTTGAAATAATAACGAGTTGGAAGTCGCGCGGATAAAAAAATAACAATAAATTGTGTAAGAAAACGATAAAACGGTAGATGTGTGTGTATGTGTGTTAGTGTATCTGTGTTTACATATGCCAGTGAATCAGTTGGTGTTCTTTAGAACAAAATACATAAGTCCACAAAACAATGAAAATGCGATAGAATTCCCACATTTAACCATTACGACTTGAATTTCGAATACAATCACTTTACCACTTTATAATACTTTCACAACATAAATTATGGCCAAAATGACTGAATTAATTGTAACAACTATGGCAACATCATCAGCAGCAAAAACAACAAAAGCAACACAAAATACTCCTACAAGAACAGAGAAACGA…	neuroligin-like protein glit-1, transcript variant X1
LOC111680398	0.382366	30.3477	0.016198	mRNA	>5881	CGTGGTCATTATCGGTTATAACACGCACCTAACGTGGCTAATAGATAAATTGCGTTATATTTTAATTTAAAGAAATAAGTGAATGATTATGAGTATATGTGTGCTTGTGTAAATGTCCTTTTTCTGTTGAAAAAGTAAAATACAAAATTTATTTGACATGTCCATGTGTTAATTTAACTAAATAATAGAAAAAAAAACGGAGAGAAAAAATATAAACGAGTAGAGAAATTAATAGTTAATATTAAATGCATATACGCAGGGAGATGAGTTTGTTAAGGTTGGAAATATAATAAGTGTGTGAGTGTGTATTTTTACATTAAATAATTAAAGTAGTAATGAAGAGCAACATAATGAGATCTTGATGTTGACAATTATTAAAGTGTTAATTAATGTTTGGGT…	uncharacterized LOC111680398
LOC111682720	0.382312	30.3429	0.00155258	mRNA	3418	TGTTTCGTGCATCAGCTATAAATGTGGCATGTTTATATCTTCTACCAAATACTTTAAGGATTTAAGTTAATTTCGGTTGGACAGAAAAATATGCAAAATAAAACTGTTAAAGTTTTTTAGTTAAAAGCCATAAAAATGTGTTGGCTTCAAATGAAAACACAAGATATTTCAACAGCAAATCCGCAACTTTTTGTGTCTACAAAATAAACTCTAAACCAAATATAGAAAAAAAACACAACTAAAATAAAAAAAATTAAAGTTTTCCAAAGTGTTGTGCATCAAGCTTCCTATTAGAGAGTAAACAAAAATTAAACAACAAACTGTCCCCAAACTTCCGCTCATCCCCGGTTTTTTGTGAAATCCTTTGCAAAATACAACAAGGACAGCAAGACAGACAAG…	homeobox protein prospero, transcript variant X3
LOC111682720	0.381342	30.2553	0.0015652	mRNA	3439	TGTTTCGTGCATCAGCTATAAATGTGGCATGTTTATATCTTCTACCAAATACTTTAAGGATTTAAGTTAATTTCGGTTGGACAGAAAAATATGCAAAATAAAACTGTTAAAGTTTTTTAGTTAAAAGCCATAAAAATGTGTTGGCTTCAAATGAAAACACAAGATATTTCAACAGCAAATCCGCAACTTTTTGTGTCTACAAAATAAACTCTAAACCAAATATAGAAAAAAAACACAACTAAAATAAAAAAAATTAAAGTTTTCCAAAGTGTTGTGCATCAAGCTTCCTATTAGAGAGTAAACAAAAATTAAACAACAAACTGTCCCCAAACTTCCGCTCATCCCCGGTTTTTTGTGAAATCCTTTGCAAAATACAACAAGGACAGCAAGACAGACAAG…	homeobox protein prospero, transcript variant X2
LOC111686879	0.380813	30.2075	4.20833e-05	mRNA	2277	ATTTCTTTTTAACAAAAAAAGTTAAATGGTTCCCTTAAACCAGTACCACCGCCTCGTGATACAGTGCGTGTGGAACGTACACCCCAGCCGCCACAACTGCCCGATCGTCGTGGCATGCCTCTGGGCAGCAACAACAACAATATAGCGATGGCTCCTCAACAGATAGCGCAAATAGTGGAACCCACACTCGAGCAGTTGGATAGTATTAAAAAATATCAGGAACAATTACGACGACGCCGTGAGGAGGAGGAGCGTATTGCCCAACAAAATGAATTCTTACGCGCCAGTTTACGGGGCTCACGTAAACTTAAAGCTTTGCAGGATAATAAGTCAACGGCCCAGCAACAGCAACCGGTGGCGGCTGAACGTTCGGTGGTAGGAGTGGAAAATGAAGCTTAT…	protein PALS1-like, transcript variant X2
LOC111679878	0.38078	30.2046	0.000981471	mRNA	1767	TGCAAAAAAAATATATTAAACATTATAAAACTGTTTAAATTTAAAGTTAAAAACATTTATAGCAAAAAAAGAAAAGAAAATTTTCAAGTGTTTTAGAAATTGTTTCAAACCCAAACTTTTGTGAAAATAATTGTGAACTGAGTTTCAAGTTTATATTTGAATTTCCTTTAAAATGCCGGTTGATATTTATACACAACAATTTGTGCCACCAAGAGCTTCAGCTCCTATACCCGTTGCATCGTTTAGCGGTTCTGATAGTCCTCTCTCTTCTTGCTCGCCCACTGAAAACTGCTACAAATATTTTAACATGAATAAACTCTGCCGTCAAGTGTCAATTGAATCGCCTGGACCACAGGTGAAAAATTGTGTTTTCAACTTTTTCGTACCCATTGAAGATAC…	zinc-type alcohol dehydrogenase-like protein C1773.06c, transcript variant X1
LOC111682720	0.380075	30.1409	0.0017221	mRNA	3448	TGTTTCGTGCATCAGCTATAAATGTGGCATGTTTATATCTTCTACCAAATACTTTAAGGATTTAAGTTAATTTCGGTTGGACAGAAAAATATGCAAAATAAAACTGTTAAAGTTTTTTAGTTAAAAGCCATAAAAATGTGTTGGCTTCAAATGAAAACACAAGATATTTCAACAGCAAATCCGCAACTTTTTGTGTCTACAAAATAAACTCTAAACCAAATATAGAAAAAAAACACAACTAAAATAAAAAAAATTAAAGTTTTCCAAAGTGTTGTGCATCAAGCTTCCTATTAGAGAGTAAACAAAAATTAAACAACAAACTGTCCCCAAACTTCCGCTCATCCCCGGTTTTTTGTGAAATCCTTTGCAAAATACAACAAGGACAGCAAGACAGACAAG…	homeobox protein prospero, transcript variant X1
LOC111675994	0.379742	30.1109	0.0145165	mRNA	4155	TACAATTAAAAAAAATCTTAAAATAAGACAAAAAATATTCGAAAAAAACATTAAGTGCAAAATAAATCTGAAAACAATCATTTAATCTGTAAACTTTACACAAAACTACAAACAAAAACTTGCATTTAACTCGACCACAAAATTAAACTTAATTTTCTGCTAACGAAAAAAAAGACATAAAACCACAAAAAAATAAACACATTCAAGCAAATTTGACAATTTTCTCACCAAAAAATTTAAGAAAAAAGTACAAATTAATTTGATCAGTTTTTAAAATGACACACAATCGTGAAAATTTACGTTTAAGTTTGCACGATTTGCAACAGACCACTACAGCACCCATTAATTCATCATCCAGTTCATCTAGTGTATCGCAATCCATGTCAGTGATAGCAAATC…	rho guanine nucleotide exchange factor 17, transcript variant X2
LOC111686081	0.379677	30.105	6.81697e-06	mRNA	>2057	TTTCCATTACAGCACAATGAATTACACAATGAACAAGAACTCTCCAGTCCGCTGCTAACCAAAGAAACACAAAAACACATACTCAGTATTACCCATCCGGATGATCCAAATATACCCAAGTACCCACCTATAAGTAGCCCTGAATTCAAAACTCGTAACACCTTTGGCTGGGCCCGTATAGAGATATTGTCTATGCTTGTTGTATGCATTACTTTGGCTTCATTATCATTCTCCTTGCTGGTAGAGGCTTTACAGACATTGGTGCACATTGATCATCAGGATTCGATGCATTTACCATTCTATGTTATGATTTTGGGTTTTGTCGGTTTGCTGTTGAATTTTTTTACCTATTTTGCTATAGGTGGATATACACTGCATCAGGGCAGCTTTTTGCACATC…	zinc/cadmium resistance protein
LOC111677393	0.379499	30.089	6.81697e-06	mRNA	2533	TAGTAATAAATAATAATAGTAATAAATCAAGTGATGTGTTTAAAAAAATTTAAAATATTAAGAAATATTCAACTATAATATTATTAAAACTCAACCTTGAACTTGACCACACTATATATATGTACATATATCAACAAATGCAGGAAAAACTAAAGAAACATTGAATTAAAGAATCATCACAAAGAAATGCACAAAAAATCGTCTAAACATAAACTGCAATTACGTATAAACACAAAGTTTTCTAAATAAAAACACAACTTTATAGCCAGTCGTCGTCATCTCGTCCCTATTCACAGACTCCTCGAACTAACACCACCACCAACATTAACCACACCAATATTAACAGCAACAACAAACAGCGAGAGGCAACAACATCTGTAATATTTTCTATATACTAGA…	uncharacterized LOC111677393, transcript variantX1
LOC111686304	0.37897	30.0413	9.57922e-06	mRNA	3691	CTGTCATTGTTTCTGTTGTTGTTGTTTTGTATCGTGTTGAAAGCTTTTTGTTTGCCAACGTCTCATGCGAAACAGTTGCAAGTACAGAAACGATCAGCTACGACGATTTTCAAATTTGCGCGGATAAAGTAACACACACAATACAGGAATAAATAAACAAAAAACAGTATAAACAACTTATACACTCAAAAAATATTCTAACAGACAGCAAAAACGCATCCATTTTGACTGGCAAGCAAACATCAATCAAATGATTGTTACAGTTTTTCCACAAGAAAACGAAGTAAAAAAGAACAAAAGTGCGAGTGAATGAAAGAAAAAAAACCTAAAAAAGGAAACAAACCCTTGATAACGTAATCAAATACAAAAAAAGGGTTAAATTTGCCACATACTGAGTTG…	transcription factor Sp9, transcript variant X1
LOC111678008	0.378534	30.0021	0.0343217	mRNA	2028	AGTCAGTTGCCGTTACCTTAACGCAGAGCTAGTATCTCTATTAAATAAAAAAAAAATGTTCTAAGTGAAATTTTTCTTAAAAAATAAATTAATTAAAATTAAAAATTAATAACGCATTAACACGGAGTGTTTTAAAAAGAAAATTGCAAAAAATATCCTTAAATGTGTTTTAATGCTAATTATTCAGATAAACTAATAAAAGTGAAAAGTTTTTAAAAAAATTCCAAATAATACTTTAATGTTTTAAATAAAAATAATAAAGTAGTGATAATACTCGCTCAAACATGGCTTTAGGTCAGCAAGAACTTAAACTCAAACACAGTGATAAAACAGAATCTGATGTACCATTAAATTCTCCTGAAACAACAAATGATGATTGCAGCAACAATGATGTCAACG…	lysosome membrane protein 2, transcript variant X3
LOC111686304	0.377717	29.9284	9.90391e-06	mRNA	3678	TGCTGTCATTGTTTCTGTTGTTGTTGTTTTGTATCGTGTTGAAAGCTTTTTGTTTGCCAACGTCTCATGCGAAACAGTTGCAAGTACAGAAACGATCAGCTACGACGATTTTCAAATTTGCGCGGATAAAGTAACACACACAATACAGGAATAAATAAACAAAAAACAGTATAAACAACTTATACACTCAAAAAATATTCTAACAGACAGCAAAAACGCATCCATTTTGACTGGCAAGCAAACATCAATCAAATGATTGTTACAGTTTTTCCACAAGAAAACGAAGTAAAAAAGAACAAAAGTGCGAGTGAATGAAAGAAAAAAAACCTAAAAAAGGAAACAAACCCTTGATAACGTAATCAAATACAAAAAAAGGGTTAAATTTGCCACATACTGAGT…	transcription factor Sp9, transcript variant X2
LOC111688709	0.376935	29.858	0.0324758	mRNA	1983	GGAATTGCGCTAAAACTGACGGTTAGGGAAATGTTTCTAAAATTTTTGTTGGGTTTACTTTTGTTTGATTGTTTACATTTGTCATTGTGTGATACCGATCATACACCCCGGGTTTTTATAGATAACAATGAATTCAAAGGTTCTATTGTGGGAACAAAATTCCAAGAATCCAATGTTGAATATATGGGGTTTCGTGGCATACCTTACGCCAAGCCACCGATAAATGAGCTGAGATTTAAGGACCCTCAAAAACTGGATAAGTTTGAAGGGATATTCGATGCTACACATGATGGCTTCGAATGTTGCTCAGAGACGGCCCGCAACGGTTCAGAAGATTGTTTAAATTTAAATGTCTACACCAAACAGTTGAAACCCTCCCAACTATTACCCGTTGTGGTT…	juvenile hormone esterase-like, transcript variant X1	Esterase
LOC111675300	0.376057	29.779	0.0341993	mRNA	1995	TATGTTTATTATTCTTACAGCTACAACTACATACTTAAAAACTCAAGAATTGATGAGAAAGTATATTTTTTGTTTAAAATAATTAAAATAAAGAAACGCATTAAATTAAGACGCAGCAGAAGAAGTAAAAAATAAAGAAGATATCAGCAATATTTTAGATTTTTTTCTATACAATAAACAAACTTAGATAATAGGAAAAATTTTGCCTAACTAAAGGTAAGACAAACAGTAAGAAACATGTGGAATTCGGAAGCACGGCAACAGCAGCAAAATGGTGTTACTACCTCAACATCCAATACAACACACAATTCTTCTGGACCAAATGCACAGAATAATGGTGGCAGTAATGGCTCTTCACAGCAGCCGGCCAAACAGCTGGGTATGACTTCAGCCATAAGT…	poly(A) polymerase type 3
LOC111688987	0.375359	29.7162	0.0131377	mRNA	3964	TCAAATAAGACTCGAAAGTAGCACGGAACTCTTCAACGTCAAATGGTATCAAAAAAAAGTATGAGCGCACCAGTTTTGCCATCCCTGACATAGAAAAAATCACAGAATTATCCACGGAAAACACACAAAAACTGATGGAAAAACATATTGTTATTTAAGAAAAGAGACAAAAAATTAAATAAATATTATTAAATATTAGAAAAACAAATGTGGAAAATTCTGCAAATAACTAAAATAAAATTAGTTAAAGTGTAAAAACAATTACATACAAGGAAAAAAGTGGTGACTTTTTTAGTGGTGCATTATGGCGGTTAAGGTACAATTTCAAATTGGCCATACTTCAAAGTTACGCAGCAAGAAAACAGTTGAAGGTTTTACCCACGACTGGGAGTTATATGT…	general transcriptional corepressor trfA
LOC111685053	0.37486	29.6714	0.00362229	mRNA	11854	ATGCAGGAAAAGGAAATGAATGTGACAGCAAATCCCTTGGAAGTATTGGGTGAGGCTGAAGATAAGCAACGTGACGAACGTGGTATTTTCGATTATTTTAAAAAGCCTTCAGCTAATGAACCCCAGCCGCAGGCAGCTGCACTAACCCAAACAAAAACTGGTTATGGCTTTAAGACCGCTGCCAAGGTTAACTACGGAGGTACTGGCTATGGTTCATCTGGGGGTTATGGCTCTTCAGGAGGCTCACCAGGTGGATATGGTTCTTCTAGTTATAGTTATGGTGGCTATGGCTCACCTACTGGTTATGGATCCTCAGGAGGAGGTTATGGCTCATCTGGAGGTGGTTATGGTTCTCATGGGAGCTATGTTTCTTCCTCTAGTTATGGTGGTAGTCCTCAA…	hemocytin
LOC111688144	0.374291	29.6203	0.0351003	mRNA	3475	AGCCAAGCATTTTTCGTTTAATGAAAAAATTTTTGTATTCAAAGTGATTTTCAACGTCGTTTAAACAAGAAGTGAAATTTTTTCAAACGCGCTGCCCTGTGTGTAAAATAGCAAAAAAAACAATTTGTGAAGAAAAAAATAAAATATCTACATTAATTTTGCTAATTACCTATAAAAAAAGAAAATTTTAACATTTTTTAAATTAAAAAAAAGAATTAAAAACTAAAAAAACAACTATAAAAAGCTAAATATACAAGTGTTTAAAATATTGTGAAATTCTGCCTAAAACTTTTTTTGAGAAAAATTAAAAATCTTTTAAAAGTGTAATATTTAAATAAGAACCTTTTCTCAAAGAACATTTCAAAATGCGTTGTTCTCCACAAGGATTACAGCCCTGAA…	mucin-5AC, transcript variant X1
LOC111676837	0.373992	29.5934	0.00988016	mRNA	3342	ACCACATTCGTTGCAAAGTCGTGGCCGGCAAAAGTGTTGTATATCGGGATTTGAAACAATTATTGTTACTCTATTAATGTTAAATTAACAAATAAAAAAAAACATATAAAATTTTGTTTGAAAATTAAACAAAAAAAACAAAGAAAATAAAAAACAAGTTGTTTAAGATTGAGAAAAAATAGAAATAAAAAAATATATATTAATAAAAACAAAATAAAAGTTATAAAAAGAAAACATGAATTCAAGTGTTTAAGAGTATTGGTATAAAGTTAAAATTAAAATACCGTTAATTCAACAAAATACATAAGAAAACTAAACCTTTGGGATACGAACAACTACAACTGAATTTTTTTCCAGAAAAAGGAGTATTTAACTGAACTCTACTAAATAGAAACGCAG…	neurotactin, transcript variant X1
LOC111676837	0.373621	29.5601	0.010266	mRNA	3502	ACCACATTCGTTGCAAAGTCGTGGCCGGCAAAAGTGTTGTATATCGGGATTTGAAACAATTATTGTTACTCTATTAATGTTAAATTAACAAATAAAAAAAAACATATAAAATTTTGTTTGAAAATTAAACAAAAAAAACAAAGAAAATAAAAAACAAGTTGTTTAAGATTGAGAAAAAATAGAAATAAAAAAATATATATTAATAAAAACAAAATAAAAGTTATAAAAAGAAAACATGAATTCAAGTGTTTAAGAGTATTGGTATAAAGTTAAAATTAAAATACCGTTAATTCAACAAAATACATAAGAAAACTAAACCTTTGGGATACGAACAACTACAACTGAATTTTTTTCCAGAAAAAGGAGTGTCACAATATTGTTGTTATCTCTGACAAGGAA…	neurotactin, transcript variant X2
LOC111683130	0.373122	29.5152	0.0151026	mRNA	360	AATATGTTACATATGGAGGTTGCCAATCACCAATTTCTATATATCTATAAGAAATTTGAATTATCAGCAGTTTGCAAGCTCAAAATGGAATCCCAATCTATATACCCTCATTCTGCTACATTATTTGCTGCAATATGTGCTTGTTTATTTATTGTTGTTGGAATTTTCGGAAACCTTATAACAATGTTTGCTCTAATGAGATCGCCAAAGATAAGATGTCATGCAACTACAGCCTTCGTTCTCTCATTATGTATTTCCGATTTGCTTTTCTGTTCTTTTAGTTTGCCATTGACAGCAGTTCGTTTTTTTAAAGAGTTCCTAATGTTTGACCACCACTATATATAAGATCGACTCACAAAA	protein trapped in endoderm-1, transcript variant X2
LOC111681212	0.372974	29.502	2.08147e-10	mRNA	1457	TTGAATTTTCAGTGATCGCGTTCCTCTCTCTATCTCCCTCTCTCCTACCATTGCTGTTCAACATACTCCTCTGTTTTATTACTTTTAATACAGTGCGGGGGGTTTTGTGTTTGGAGTGTGCGTGTGTGTTGGTGTGTGTCTGAAATATTTTTCTCCAACTTTCGTATTTGTGATTGTTTTAATAAAAGCCGCCAAAATTGGTCGTCTTACGAAAACTTCATTTGTTTTAAGTGACCTCAGGGACGACGACATGGGTTTCGGTTCACGCATGGACTGCTGCGGGCAGTTTGTCAAATACAGTTTATTCGTTTCGAATTTTATTATATTTGTGGGCGGTGCTACTGTTTTCTGCTTAAGTTTATGGACCTTGGTTGATCGTAGTTTTATGAATGAGTTATT…	CD151 antigen
LOC124419116	0.371357	29.3569	0.00231766	ncRNA	2119	TACTTAACGAAATGGTAACATATACGAATGTAACATAGAACTATTGTTGTCTTATTCTATTATACGGTGTTTTATGAAAAAACGCTACTTGCTAATTTTCTTTTTTAAGGGAATATGTTAGTAATATAAAATTATAAGAGAACAAGGTTTGCTCGCGACCTTTTACTTTTGCAGACAGCGCAAGAGAGTCTGTCAAATAAATAAATAAATAAATAAAACAAAATAAAATACATAACACTTAAAACGAGATAACAAACAAAATCCGTTACAAAAATAAATTATGGCTACAGAATTCAAAATGTCGAAAAGACATACAATGAATGTAGATATCACAGAATTATAATATAAAATATTTCATATAATACGGTGGTTCAGGTACATTTGTTGAACTTATATTAG…	uncharacterized LOC124419116, transcript variantX1
LOC124418621	0.370929	29.3185	0.0393097	mRNA	1958	ACAGGATCCAGATGCATCATTTGACATTAACGGCAATGATTCCGATCCAACGCCACAGGATAATGGCGATAACAAGCATGGTACCAGATGTGCTGGTGAAGTTGCTGCCGTTGCCTTCAATAATTATTGCGGCGTAGGTGTTGCATATAATGCTAGTATTGGTGGTGTTCGTATGTTGGATGGCAAAGTTAATGATGTTGTTGAGGCTCAAGCTTTAAGTTTAAATCCTTCTCATATCGATATCTACAGCGCTTCATGGGGTCCTGAGGATGATGGATCAACAGTAGATGGCCCTGGACCTTTGGCTAGACGTGCCTTTATTTATGGTGTTACCAGCGGTCGTCAAGGCAAAGGTTCAATTTTTGTTTGGGCTTCAGGTAATGGTGGACGTTATACGGA…	furin-like protease 2
LOC111675620	0.370056	29.2403	0.023656	mRNA	6917	AAACAATTTTATAAATATTAAAGTGAAAAAAGTTTAAATAAATAGTCGTTAAAATGGTTGTGACAATAAACAATATAATTTGATAAAAAGTAAAAAATAACCAGCAGACAAAAAGAAAATAAATTTTAAACAAAAAGAAGTGTATCAATGCATATTGTATTCTAAAAAAGGCAATTTCTACAAACAAGACGAGAATACAGAATAGGCAAATAGTGATTACCGTTAAACTCTAAAACAACGCAAAATAATTAAAAGGCAAAAAAAAACAACAATTGACAATCGATTCTATTTCTGTGTTTCAATGCCATGAACTGCGACGGTGACTTAATGACGAGTACGATAATAGTACAATTACAATTTGTCAATGACTTTGTTAAACGTCTAGTCTGTAAGTTGTCC…	protein encore, transcript variant X1
LOC111675620	0.370056	29.2403	0.023656	mRNA	6902	AAACAATTTTATAAATATTAAAGTGAAAAAAGTTTAAATAAATAGTCGTTAAAATGGTTGTGACAATAAACAATATAATTTGATAAAAAGTAAAAAATAACCAGCAGACAAAAAGAAAATAAATTTTAAACAAAAAGAAGTGTATCAATGCATATTGTATTCTAAAAAAGGCAATTTCTACAAACAAGACGAGAATACAGAATAGGCAAATAGTGATTACCGTTAAACTCTAAAACAACGCAAAATAATTAAAAGGCAAAAAAAAACAACAATTGACAATCGATTCTATTTCTGTGTTTCAATGCCATGAACTGCGACGGTGACTTAATGACGAGTACGATAATAGTACAATTACAATTTGTCAATGACTTTGTTAAACGTCTAGTCTGTAAGTTGTCC…	protein encore, transcript variant X2
LOC111685998	0.36996	29.2317	0.0292155	mRNA	8277	GAGTTTAGTTCTGTTTTCAACCCCGACGAAGTGGGTTTACTAACGTCGCGTTTGTTGTTTACAAAATTGAAAGAAACAAAAAAAAAAAGAAAACAAAAGCAAATTAAAAGAATGTTTGAGAATATTTAAACAAATACAACACTAAACCTAAAGAGAAACTTAACAGAGATGTTAGTATAACTAAAGAGTAGAATCACACATTTGATATTACAGTTAACATGCCTGTACTAACAGCTCTGTTGTTAGTTAGTTGATAAAACTACTTTCATTTGTTAATGTTTAATACAAAAAAGAGAAATATGCAAATTTTATTATAAATTTTATTTTGTGCAAAATATGTTTTAAACAAAAGTTTCAAAGAAAAAAACAAAATCAAACTAAACCAATATTAAAACTTCA…	uncharacterized LOC111685998, transcript variantX2
LOC111685998	0.369799	29.2173	0.0293119	mRNA	8292	GAGTTTAGTTCTGTTTTCAACCCCGACGAAGTGGGTTTACTAACGTCGCGTTTGTTGTTTACAAAATTGAAAGAAACAAAAAAAAAAAGAAAACAAAAGCAAATTAAAAGAATGTTTGAGAATATTTAAACAAATACAACACTAAACCTAAAGAGAAACTTAACAGAGATGTTAGTATAACTAAAGAGTAGAATCACACATTTGATATTACAGTTAACATGCCTGTACTAACAGCTCTGTTGTTAGTTAGTTGATAAAACTACTTTCATTTGTTAATGTTTAATACAAAAAAGAGAAATATGCAAATTTTATTATAAATTTTATTTTGTGCAAAATATGTTTTAAACAAAAGTTTCAAAGAAAAAAACAAAATCAAACTAAACCAATATTAAAACTTCA…	uncharacterized LOC111685998, transcript variantX1
LOC111683130	0.369522	29.1925	0.00572464	mRNA	578	TACAACCGCTGATACAATGTGAGAACGTTGTTTACGAAATTGTTTTGATTTTTTTGCGAGTTCTACAAACTGTCGGAATATAAAAATGCTTGCGTACAACATTATTCTATTTTACTCTTCATTTTGTGTTGACCGCAGATCAAGTAACATCGTGTGTGCGTAAAAAACAATAAAAAAAGAAAAATTAATAAAATGTTTGTTTATTATAAAAAATAAGAAAAAATGTAAAATTAAATTGTAATTATACGCACATGCTCAAAATGGAATCCCAATCTATATACCCTCATTCTGCTACATTATTTGCTGCAATATGTGCTTGTTTATTTATTGTTGTTGGAATTTTCGGAAACCTTATAACAATGTTTGCTCTAATGAGATCGCCAAAGATAAGATGTCATG…	protein trapped in endoderm-1, transcript variant X5
LOC111688144	0.369287	29.1714	0.0401569	mRNA	3204	AAATAAATTAAAATTTATCTATAAAAAGTATTAAAAAAACAATTTATACGAAAATTAAAAGTTAATAGAACCTTTTCTCAAAGAACATTTCAAAATGCGTTGTTCTCCACAAGGATTACAGCCCTGAAAGACGCCCCTGCTAAAAAAGAAAAGATACAGATTTTTTTTTACAAAAATCTATTCATCTTAAACTTGAAATTTGTTTAATAAACAAGATAAATATAAAATAAAAATTAACATATCTTAAAAAGCAGATTTTTTTTGCTAACAATCCAAATCCAACGACAGACAAACATGTTTAATTTTCATAAACCTCGAACTTATCGCTCAACCGAGGGCTGTTGCATTTGTAAAGCCAAATCGAGTTCATCACGTTTTACCGATTCACGCAAATATGAA…	mucin-5AC, transcript variant X2
LOC111677559	0.368596	29.1095	0.000808292	mRNA	4832	GATCACATTAAATATTAGTGAAAGAAATTTAAATAACAACAATAAAAGAAAATAAATTTAATAATAAAATAAAAAAACAACAACAAAAAGTAATACACGGTTGCCAAGCATCATCATCATCATGTTCTTAATCATGCACATAAAAAAGCGGCATTTGAGGGGTCCCATACACAACAAAAACACACACAACCTCAGACAAACGGACAGACACTTTTTGTTGTATTTCTATCACAACAAACAATTTTTTATTTAAGTTTTTTTATTTTCCAATAATTTTCTACATTCCCCCCACTCCCTCTTAATTTTATATTAAAAAAAAAAACAAACAACCTCTAAGAGCCATAGAATTTGTTTGCAACATAAAAAATTCTTTAACATAAGAATAATCAACTAAAAAAA…	ras-interacting protein RIP3, transcript variantX1
LOC111687878	0.367725	29.0317	3.37445e-05	mRNA	1332	ATGAAATTAAGTATGCAGAGCCTTGATAAAACGAAAACGCCAACGTCCTTAGCTACTAATAGTTCAACATCCTCAAATACTCAAAGTCAATTTGGGGATGAGCAACAACGTGGAGTACGTAAAATTTCACGATTTTGTGTCAGCCGTGTTCAGGAACAAAAATCTAATGAAAATGCTAGCAATAAAAAGTCAACATCTGGTGTATCAACACCTCCTTCTTCAACTCCTCCTGCTATCGACTTACAGGCTGTAAATAGTGCCAATTCTAATGATGTAAGTAGTCTAATAAATACGCCTACGGAGCAGTTACCTACACCACTAGGTGGTCAGCAACAAACATTTCAACAAGAGCAGACTAACCCAGCTGCTGTTGCGACAATTGTGGTCCCGTTAACAACA…	myb-like protein K
LOC111677236	0.367554	29.0164	0.00195143	mRNA	3198	TTATGTTCAAATTGGCGTTGTAAACGGTGGTGATTTAAATACAATTAAATAACGGACAAATATTTACAGTTAATTACTGCAAGCAGCAACAATAACCGGTTAAAGCTCCGTCCGCAAACAAGGATATAAAATTTTGAAATTATGAGTGAAAATGGACCAGGATGTCGGAAATATAATAATGGAATTTTATACAAGAATTTGTAAAAGTTTTTTATGAATTTAAATTTGTGTTCTATTTAAAATAATTGCATTAAAGAAACCTTATAAGTGCTTTTAGTGAAATCAAAAGAATCTTTTGCAATAATTTATGTTAAATCAATTGAAATCTTGTTGTACAAAGCCCTTTATCCTCCACGTCCTATTTAAAATTCCCCTAATTCCTTTTACTTGTGCTAAAAA…	mucin-5AC, transcript variant X1
LOC111683284	0.365999	28.8774	0.00369606	mRNA	2027	CATAACAAAACACTGAAGAAGAAAGTGCAAAGCAGATGTAACAAAAAGTGCATAATTTTTAGGAAAATCTCTGAAATTCTAACTAAAATTTATAATTGTTGATAAATAATATATAAATGTAAACTTTTTATGATATAAAATAAATCGTTATTAAAAGAAAAGTGTAAAATATATGAAAAACAACAAAATAACATTATGCAAGTGTAAACGCAATGAAAAAAAGAAAAACAAACAAAACTGTACTTTGGTGGTTGCAATTAAGAAAAAAAGTCAAAGGAGCAGCAATAGCAGCACCCCAAGTTGTGAAATTTGATAAATAAAAGAAACTACACAATAAAAAAGAAACGTAAAAACAAACAAAAAAATATAAAAGTGTTTTAATTTAAAATAATGAAGGCG…	uncharacterized LOC111683284
LOC111683169	0.364542	28.7473	0.0496136	mRNA	1946	ATTGGCGTCTTTAATTGTTATTAAAACGATAGTAAAAGCTTGTAAAATAAAGAAAAAAGTATTTAAAAATAATAAGAAACCTGTATGGATTATTTTACAATAAACAAGTTATAAATTAAGCGAGTAGATTCTGCTTAAATACAATTTATTTTTCATGGACAAAGTGTTATTAATTCTTTAATTGATTACGATTAGAACGGTAAAGCGCAGGAAATGAGACGATAGAACAAAGAAATTGCGCCAAAACATAACAATTTCATTTAAATTAATAGATAAACTCTAATAAGATGGTGTTTTTAAAAGTGTTTATTCAAGAATAATAAATCGTTTTCTGTTTACAAATTTAAAATGAAAAAGTGAAATTTTGTGTTAAAATTTAATTATTGTCTTGAAAATAAG…	zinc finger protein 184
LOC111680980	0.364519	28.7452	0.0147371	mRNA	7180	TAAAATAATTGTATTGTTAATAGCATTCATAAAAAAATAAAATAAAAAATCTAATTTTAATATGTTTGTGTAAAAATTTACTCCAAAAAGAAAACCAGTGAGTGTGTTAATTTTTCTTTTATAAAATGCCGTTTGTTCAACGTGTAGTGCAGCCGGTAAATCTTGCACAAGTTTGTGGCTCTGCAACGGGAGGCAGTAATAGAACCACCAAGTTCCTATGTATACCCGGCAAATGCAAAAACAGCAATTGTATCAACAATAAACAACTAACAGCTTCATCGTCCAATCCGCAATTGAGGGAAGCATCTCTAAATGGTAGAGAGCAAAAAAGTAAACAAACACAGGAAAGCTCAGTAAAGGCAGATGACTTTTTGGCTAATTCAAGGACATTAAACAATA…	serine-rich adhesin for platelets
LOC111675356	0.363453	28.6502	0.039897	mRNA	1396	CAGTTGAGTTATTTCAGGCATTTCCTTTCAGTGTACTGTAGTGCCGACGCGATAAAATTTCATACATCGCCTTTGTCAATTTGTTATAGTTTTATTTTGTAGAAAAAAACAATGTTAAGTGTTTTGTCCCATAAAAAAATAAACAATATTTAAATGTTTATTTATTAAAAAAAGAAAGAAAATTTGTTAAATGTTTGATCTGTAACAAGAAAACATTTGAAAATTAAATAATTTATTAACAAACAAAAAAAAAAGAGAAAAAAAGAAATACTTTATTAGACTAAACATTTATTATAAACAAATAAGAAAAAAATGACTTCTAAGCATCAAATAAAACAACAACAGCAGCAGCATTCTCAGCAACAACACACATTCGGAGATGGTGATCCCTTCAATTAT…	cyclin-dependent kinase 4, transcript variant X1
LOC111676408	0.363148	28.6229	0.0132934	mRNA	4607	TGGATTAAAATTTCTGTCTACTGATTAACGTTCCATCTTCGTGGTGGTAAACGGAAGTGAAGTTTTTAAATTTTAAAAATTACTCAACGGGAGAGTAATTATCAATTACTATCAAAATCTATTAATATAAAATCGTAAGGATGATAAGGCAGTCTATTAGCAAACATAAACTATCTGGATATTCATATATTCACGTACGCAAATTAATCATGCGAAAAATGCAAAAACGTGTATATGATTTTGCGAAGGATAAATCGATATCCTTTTAAAGAATTGGCTGCACGAACATAATAATATGCTTAATGGATGAAGGCTACAAATGCTAATTTATCATAATAATTCTAACGAAAATCTTCAAGTTAGCTCAGGCTAATCTTGCAAGTTTCACTCTCTCTCTCT…	uncharacterized LOC111676408
LOC111679526	0.36307	28.616	0.000833318	mRNA	3514	CTAGATCACGTCACAACACATAACAGAGCTGCATTTCATAAAATCAAGTATACCAGCTAAATTAAATATTTCTAAAATAATTTCCATTAAATAAGTAAAGCAAAATAATAAACTTAATTAATAAACAAAAGAAAAACTTCCAAATAAAATATTAAGTGTCGCTTAAATTGGTTGTGTAATAGCTAATCGCACAAAAAATGTATTAGTCATTAACTAGACGACTACTACTAAATTAAACAACTACGTTGTATGGGGACGACGACGGCCATCTTTTTTTCATTAACGTCACACAAATGCTTGTGAATAGACACACACAGAATTTGTTTAAAATTTTTGTGAAAATTTTACCCAAAAAACTACGTAAAAGTGCAAAAAATATTATTAAAAATTAAGTTTTTC…	NAD-dependent histone deacetylase sirtuin-1
LOC111688935	0.361791	28.502	0.000583388	mRNA	6768	ACTGCGGCAATACAAACTTTTTAGATTGATTGTGAAGACTGCGTTGACGAAGAAGAAGAAGACGACGTCGTCGAAATCGAAGAAGAAGCCGAAGACGGCGACGACGAAGACGAAATTGATAGTCCTAATCATAAAAATCAATTAGGTTATACCAAACTCCTAGTCACATTTGATCGTTCTAGTGGACGATCATCGGCGGCTGCTCAACACAAAGCCAACGCTACCTTAACGGATTTTGAGGCTGATTCAGAAAGTTCCGATCTAGAAACCATACAACGTAGTATGCGTTCCAGCAATCAAAGAAATACAACTAAAACCCACCATTACACACCCATGTCATATAAGTTTTTAGGAAATAACGCTGGAAGTTTGATAACTGGTCATAATAATAAACGTTCA…	serine-rich adhesin for platelets, transcript variant X1
LOC111683130	0.361763	28.4995	0.0069646	misc_RNA	396	AAGAAAAATTAATAAAATGTTTGTTTATTATAAAAAATAAGAAAAAATGTAAAATTAAATTGTAATTATACGCACATGGTACTAACATCAATCAATAATTATTTTTACAAAATAAAGTTGTATTAAGAGATTGTATTTAAAATTCTCAAAATGGAATCCCAATCTATATACCCTCATTCTGCTACATTATTTGCTGCAATATGTGCTTGTTTATTTATTGTTGTTGGAATTTTCGGAAACCTTATAACAATGTTTGCTCTAATGAGATCGCCAAAGATAAGATGTCATGCAACTACAGCCTTCGTTCTCTCATTATGTATTTCCGATTTGCTTTTCTGTTCTTTTAGTTTGCCATTGACAGCAGTTCGTTTTTTTAAAGAGAGACTTATCTGCAAT	protein trapped in endoderm-1, transcript variant X6
LOC111675203	0.361675	28.4917	0.0250733	mRNA	1365	ATGACCATAGATCAATCTACTCTATATTATGTATTGTCTGTAAATGGTACAATAAACACAAATCTTACGATCATTAATTTAATTTATAATAAGTGTACATCATTAAATCTTAGTTTTATTTATTATATACATATCTTTTCATATACAAAATCATATTTCCTCACAAATCATAAAGCGCACAACCGCAATTACTTTAAAAACGAGTTGGGCTACTGTGAACCTTTAACGGTGGAATTTATAGCGGGTCTAGTAACAAAAGAGGCTCGTCAATTACTGGATCCCCGTTTGCGGCCACGTCATAAAGACTTACGTTTTGATTTGTATACACGAAAAAATCCATATGAAAAACAAATGTTATACACCGGCCAACAGGATTCAATATTAAAATCCAATTTTAAT…	phospholipase A1 4-like
LOC111675236	0.361467	28.4732	0.00107299	mRNA	815	ACTAAAACCGCGTTTTAAAACCAATTAAAGAAAAACTTATAAAAATGTCGCATTTAATTTGTTTGGGAGTTGTATTAAGTTTAGTGGTCCTTATACAAGCTATACCACATCCTCCTGCTACCACAGCAGCTCCTTTAAAACAAACCTATGATAATAGATTCGATAATATTGATATAGATGAGATTTTGGGTCAGGAACGTTTACTAAACAATTACATAAAATGTTTAGAAGGTTTGGGCCCGTGCACTCCTGATGCCAAAATGTTAAAGGAATTTACAAATTTTAGAGACTCTTCCCGACGCTATAATGACAAATTGCGCCAAATGCACGGAACGTCAGAAATACGGTTCGGACAAGGTTACGCATCATCTTATCGACAACCGTCCCGAGGATTGGAAT…	putative odorant-binding protein A10, transcriptvariant X2
LOC111688935	0.361325	28.4605	0.000577857	mRNA	6731	CTGCGGCAATACAAACTTTTTAGATTGATTGTGAAGACTGCGTTGACGAAGAAGAAGAAGACGACGTCGTCGAAATCGAAGAAGAAGCCGAAGACGGCGACGACGAAGACGAAATTGATAGTCCTAATCATAAAAATCAATTAGGTTATACCAAACTCCTAGTCACATTTGATCGTTCTAGTGGACGATCATCGGCGGCTGCTCAACACAAAGCCAACGCTACCTTAACGGATTTTGAGGCTGATTCAGAAAGTTCCGATCTAGAAACCATACAACGTAGTATGCGTTCCAGCAATCAAAGAAATACAACTAAAACCCACCATTACACACCCATGTCATATAAGTTTTTAGGAAATAACGCTGGAAGTTTGATAACTGGTCATAATAATAAACGTTCAA…	serine-rich adhesin for platelets, transcript variant X2
LOC111675620	0.361182	28.4478	0.0241941	mRNA	6674	AAACAATTTTATAAATATTAAAGTGAAAAAAGTTTAAATAAATAGTCGTTAAAATGGTTGTGACAATAAACAATATAATTTGATAAAAAGTAAAAAATAACCAGCAGACAAAAAGAAAATAAATTTTAAACAAAAAGAAGTGTATCAATGCATATTGTATTCTAAAAAAGGCAATTTCTACAAACAAGACGAGAATACAGAATAGGCAAATAGTGATTACCGTTAAACTCTAAAACAACGCAAAATAATTAAAAGGCAAAAAAAAACAACAATTGACAATCGATTCTATTTCTGTGTTTCAATGCCATGAACTGCGACGGTGACTTAATGACGAGTACGATAATAGTACAATTACAATTTGTCAATGACTTTGTTAAACGTCTAGTCTGTAAGTTGTCC…	protein encore, transcript variant X3
LOC111675620	0.361182	28.4478	0.0241941	mRNA	6659	AAACAATTTTATAAATATTAAAGTGAAAAAAGTTTAAATAAATAGTCGTTAAAATGGTTGTGACAATAAACAATATAATTTGATAAAAAGTAAAAAATAACCAGCAGACAAAAAGAAAATAAATTTTAAACAAAAAGAAGTGTATCAATGCATATTGTATTCTAAAAAAGGCAATTTCTACAAACAAGACGAGAATACAGAATAGGCAAATAGTGATTACCGTTAAACTCTAAAACAACGCAAAATAATTAAAAGGCAAAAAAAAACAACAATTGACAATCGATTCTATTTCTGTGTTTCAATGCCATGAACTGCGACGGTGACTTAATGACGAGTACGATAATAGTACAATTACAATTTGTCAATGACTTTGTTAAACGTCTAGTCTGTAAGTTGTCC…	protein encore, transcript variant X4
LOC124418995	0.360676	28.4027	0.04923	mRNA	>837	TTTTCTTACAGCCTCAACTTTTCGGAATCTTTTGCTTTTGGCTCTCTAATTTCCGCTGTCGATCCAGTTGCAACAGTAGCGATTTTTCATGCTCTCGATGTTGATCCCATACTTAATATGTTGGTATTTGGTGAGAGTATATTAAACGATGCCATATCTATTGTTTTAACCACCACCATTACCCAATCGGCCAATAGTCCAGCCTATGCAAAAATGTCTACAGGTGAGGCTATTTTCTCAGCGTTGAAAACATTTTGTGAAATGTTTTTTGCTTCGGCCGGTATAGGTGTAGTATTTGCTTTGATCTCGGCTTTATTGTTGAAACATATAGATTTAAGAAAACATCCATCATTGGAATTTGCCATAATGTTAATGTTTACCTATGCTCCGTATGTATTA…	sodium/hydrogen exchanger 8-like
LOC111684362	0.359574	28.3047	0.0391644	mRNA	3710	TGTGATTATTATTAATTGGAGCATAATAATAAATAAACAATTTTTGCATTCTATCTTGTTGGTCTAAAACAAAAAAAAAAAAACCTATAAACATACTAACAACATATTACATACATATGTATGTACGTATGTATGTATAACCTTCGATTACATACATACAACTGGGTTAATAAATAGGAGTCATTAAATTCGCCGCCACTATCGTCTTAATTGTAATTGCTTATTTATTTTTTACTTTTGTTGTAAATAATGTAAAATGCGCAGCATAACAACACCTGCAATTAAACGTCCACAAAACAATGAAAATGCGATAGAATTCCCACATTTAACCATTACGACTTGAATTTCGAATACAATCACTTTACCACTTTATAATACTTTCACAACATAAATTATGGC…	neuroligin-like protein glit-1, transcript variant X3
LOC111682720	0.359418	28.2909	0.0027959	mRNA	4141	TGTTTCGTGCATCAGCTATAAATGTGGCATGTTTATATCTTCTACCAAATACTTTAAGGATTTAAGTTAATTTCGGTTGGACAGAAAAATATGCAAAATAAAACTGTTAAAGTTTTTTAGTTAAAAGCCATAAAAATGTGTTGGCTTCAAATGAAAACACAAGATATTTCAACAGCAAATCCGCAACTTTTTGTGTCTACAAAATAAACTCTAAACCAAATATAGAAAAAAAACACAACTAAAATAAAAAAAATTAAAGTTTTCCAAAGTGTTGTGCATCAAGCTTCCTATTAGAGAGTAAACAAAAATTAAACAACAAACTGTCCCCAAACTTCCGCTCATCCCCGGTTTTTTGTGAAATCCTTTGCAAAATACAACAAGGACAGCAAGACAGACAAG…	homeobox protein prospero, transcript variant X4
LOC111688935	0.358577	28.216	0.000608743	mRNA	5782	TTTAACTAATGAGGATTTAGATAGTGAAGATATAGATGATTCAATTGATTATTCCGACGACTGTTTAGATGATGATGACCCTAATCTTAATCGCAATGAAGAAGATGGCGCCACTGAAGATGATTTAAATGATGTGGCTTCCGATTTAGAAAGTGACATAACACATAATTCATTGTCATATAACGACAACGACGACAATTTGCAACAACAGCATAACTACAACAATCCAAAACAGCAGCATCAACAACAACGTTTGCAACATCAACATAAGAAACAGAAACAGCAAAACAAACAACAAAAACATCAACTTTGTCATTCAAGTGACATCGATGAAAACCAAACGATAAACGTGTCTTCTCATCAACAACATTTTCAATCTTCTTCTCGTGATTGTATTCA…	serine-rich adhesin for platelets, transcript variant X3
LOC111684094	0.358458	28.2055	0.000578201	mRNA	1348	CTCATCGAAAAAACACTATACTAGCGCATATCTAGTATTCAGTTAAAATTATTATAATAAAAAATACAATTACTAATTGATTTAACAGTGATAAAATAAATTTGAGTTTTTTGTGCAAATAATGCCTCGTCCATTAAAAGAAAGTTATGGAGACCTCAAGCCTCCATTTTCATATATATCATTGACTGCCATGGCAATATGGAGTTCTCCACAGAAAATGTTGCCCTTAAGTGAAATTTACAAATATATAATGGACAAATTTCCTTATTATCGAAAAAATACACAAAAGTGGCAAAATTCTTTACGACATAATCTAAGCTTTAATGATTGTTTTATAAAAGTGCCCCGACATTCCAATAAAGCTGGCAAAGGCTGTTTTTGGACATTGCACCCTAAAGC…	fork head domain-containing protein FD5-like
LOC111686393	0.357764	28.1438	0.00202412	mRNA	7056	TAGCCAAATACAAAATGGTTGCCAGTTCGTGCGCGAAGGAAAAAATTTGTTAGCTCTTTGTTTGTGAAAGAAAAATTAGCAAAAAATCATTAAAAAAATTTATAAAAATTAACTTAAAACATTAACTAAGACAAGTGCCAAGTGTATAAATAGTTATTTAATGAAAAACATGTAAAAAACCAACAAGAAATTGATAATTTTTAAAAAGTTACAAACGAAATATGAAATTCATCAAGCTGAAAGAAAAAATAGTCATTAAAAAAGAATGAGTGAGTGAGTGTGTGTATGAGGCAAAAAAGAAAAGGAATGAAAAAATATTGTATATGCAAAAAAAAAAAATGAAGTGAAGGAAAAAAATTTGTGATAAAATTATATATTTTCTTTGCTTAAGTTGTACAA…	arginine-glutamic acid dipeptide repeats protein
LOC111686853	0.357557	28.1255	0.021698	mRNA	2732	GAAAAACAACACAAAAAGCAAGAAAAAAAACCAAAAAGTGTTAATATAATAAAAACGCGCGTATTTTTACAAAATTTTATTAATTTAACAATATTCTAAGTGCTTAAATTTTATTACAACAATTGCATTAACTATTTTACATGTGGATTTAACAGAAAATATCTTTAATAATATTAAAAAAGACAAGTGTTTGATGCTAGTGAAAAATTTTTATCAAAGTGAATTTTTTTCTTTTCGTTCTACCTTACGGGAGGTTCTTGTACACGAGCAAATTTATTTTTGCTGAGATTTTTCTAATGCCGCATATATAAGTTTTGCCAGTTTAAAACTATTATAAAAAAGAAAATAAAATTTATTTTATATTCATAGAAAAAATAAATAACTAAAACACTGACGTGA…	regulation of nuclear pre-mRNA domain-containingprotein 2
[truncated: 2,198 more rows]

## Sheet: C. NF vs M
Non-attracted females vs. males			DESeq2, Log2FC > 0
			P adj. value (FDR) < 0.05
Upregulated 475 transcripts	(307 genes)
Downregulated 601 transcripts	(362 genes)
[truncated: 1,078 more rows]

## Sheet: D. Volcano plots
DGE analysis: total number of transcripts down- and upregulated of each comparison; all differentially expressed transcripts are shown (TPM > 0)
[truncated: 4,103 more rows]
