# Supplementary material for: Antennal transcriptome analysis reveals sensory receptors potentially associated with host detection in the livestock pest Lucilia cuprina
Source: Parasit Vectors. 2024 Jul 18;17:308. doi: 10.1186/s13071-024-06391-6 (PMC11256703; doi:10.1186/s13071-024-06391-6)
Supplement: Supplementary file 6 — Supplementary material 6: Table S5. Differential gene expression (DGE) analysis: separated by groups. Differential expressed transcripts in the antennae of Lucilia cuprina were separated among different comparisons to highlight those transcripts potentially more relevant within each group. Only those transcripts with a TPM value ≥ 5 are shown in this table: (A) all results were compiled to show the number of differentially expressed transcripts for each group comparison; (B) transcripts upregulated in AF vs. both NF and M; (C) transcripts upregulated in NF vs. both AF and M; (D) transcripts upregulated in M vs. both AF and NF; (E) transcripts upregulated in both AF and NF vs. M; (F) transcripts upregulated in both AF and M vs. NF; (G) transcripts upregulated in both NF and M vs. AF. Differential transcript expression between groups in Log2 fold-change (Log2FC) and TPM expression (per group and on average) is provided for each sequence. Differentially expressed genes between the groups discussed in the manuscript are highlighted in bold. Abbreviations: TPM: transcript per million, AF: attracted female antenna, NF: non-attracted female, M: male antenna. [file 13071_2024_6391_MOESM6_ESM.xlsx]

## Sheet: A. Compiled
Number of transcrips upregulated in the first group/s vs. the other group/s; only transcrips with a TPM ≥ 5 are shown.
Comparison	Trancripts
AF vs NF+M	32
NF vs AF+M	4
M vs AF+NF	303
AF+NF vs M	222
AF+M vs NF	1
NF+M vs AF	49

## Sheet: B. AF vs NF+M
	Log2FC		TPM
ID	AFvsNF	AFvsM	AF	NF	M	AVG	NCBI Annotation
LOC111690940	0.292886	0.311168	444.598	344.452	343.074	377.375	NADPH--cytochrome P450 reductase, transcript variant X1
LOC111690673	0.20399	1.22502	476.426	395.86	193.518	355.268	acyl-CoA Delta-9 desaturase
LOC111690940	0.256454	0.229358	360.444	286.225	294.82	313.83	NADPH--cytochrome P450 reductase, transcript variant X2
LOC111690896	0.422198	0.472294	207.74	143.722	142.792	164.751	uncharacterized LOC111690896
LOC111690216	0.20078	0.397937	97.404	80.8	70.454	82.886	ABC transporter G family member 23, transcript variant X1
LOC111684572	0.222843	0.460563	113.792	92.905	78.82	95.1723	UNC93-like protein, transcript variant X2
LOC111684572	0.219073	0.454837	113.792	92.905	78.82	95.1723	UNC93-like protein, transcript variant X1
LOC111678730	0.182844	0.334658	108.11	91.1925	81.992	93.7648	putative phospholipase B-like lamina ancestor
LOC111690359	0.246394	0.250601	100.776	81.1575	81.776	87.9032	tetracycline resistance protein, class A, transcript variant X1
LOC111687707	0.354157	0.601931	94.62	66.635	57.484	72.913	uncharacterized LOC111687707
LOC111674574	0.289055	0.763396	88.684	68.9275	50.944	69.5185	arylalkylamine N-acetyltransferase 1, transcriptvariant X3
LOC111674574	0.280787	0.728805	88.228	68.255	50.356	68.9463	arylalkylamine N-acetyltransferase 1, transcriptvariant X1
LOC111674574	0.278821	0.716951	85.014	65.29	46.554	65.6193	arylalkylamine N-acetyltransferase 1, transcriptvariant X2
LOC111683690	0.238847	0.221448	59.174	47.525	48.38	51.693	sterol regulatory element-binding protein 1, transcript variant X2
LOC111683690	0.239974	0.221819	58.69	47.0825	47.966	51.2462	sterol regulatory element-binding protein 1, transcript variant X1
LOC111680308	0.193476	0.131705	48.588	40.7975	42.544	43.9765	cell division cycle and apoptosis regulator protein 1-like
LOC111683433	0.29999	0.340193	49.906	38.0475	37.358	41.7705	mucin-5AC
LOC111681609	0.273865	0.319914	38.892	30.5675	29.8	33.0865	oxysterol-binding protein 1
LOC111688755	0.326678	0.428501	33.42	24.7125	23.432	27.1882	protein transport protein Sec24C
LOC111678206	0.308084	0.419073	23.08	17.31	16.228	18.8727	protein lingerer, transcript variant X3
LOC111678206	0.313491	0.423144	22.82	17.1125	16.044	18.6588	protein lingerer, transcript variant X2
LOC111678206	0.308141	0.419312	22.454	16.755	15.734	18.3143	protein lingerer, transcript variant X1
LOC111678206	0.302315	0.401609	21.09	15.9225	15.018	17.3435	protein lingerer, transcript variant X5
LOC111678206	0.302393	0.401801	20.846	15.74	14.844	17.1433	protein lingerer, transcript variant X4
LOC111686843	0.305635	0.457669	17.51	13.16	12.094	14.2547	uncharacterized protein DDB_G0283357
LOC111678632	0.212856	0.21267	15.476	12.715	12.8	13.6637	kelch-like ECH-associated protein 1B
LOC111681370	0.256027	0.266602	13.238	10.535	10.518	11.4303	cytosolic purine 5'-nucleotidase, transcript variant X1
LOC111674493	0.192225	0.263755	12.906	10.81	10.276	11.3307	uncharacterized LOC111674493, transcript variantX2
LOC124418734	0.42764	0.787304	14.87	8.565	7.136	10.1903	uncharacterized protein DDB_G0271670-like
LOC111682600	0.343508	0.505763	11.36	8.325	7.5	9.06167	protein pygopus
LOC111679774	0.329599	0.262292	7.64	5.9575	5.926	6.50783	putative mediator of RNA polymerase II transcription subunit 24, transcript variant X2
LOC111683756	0.347281	0.648765	7.126	5.08	4.238	5.48133	high affinity cGMP-specific 3',5'-cyclic phosphodiesterase 9A
Transcripts associated or potentially asociated with a sensory function were bold highlighted

## Sheet: C. NF vs AF+M
	Log2FC		TPM
ID	NFvsAF	NFvsM	AF	NF	M	AVG	NCBI Annotation
LOC111680098	0.282248	0.526712	40.03	47.8425	29.454	39.1088	salivary glue protein Sgs-3-like, transcript variant X2
LOC111680098	0.278344	0.527088	38.818	46.205	28.556	37.8597	salivary glue protein Sgs-3-like, transcript variant X1
LOC111675637	0.38814	0.301066	6.926	9.45	7.452	7.94267	uncharacterized LOC111675637
LOC111687407	0.298966	0.583336	2.424	13.24	1.044	5.56933	uncharacterized

## Sheet: D. M vs AF+NF
	Log2FC		TPM
ID	MvsAF	MvsNF	AF	NF	M	AVG	NCBI Annotation
LOC111681579	0.429914	0.33202	10913.4	11121.2	14260.3	12098.3	pheromone+binding protein+related protein 6+like
LOC111680423	0.668814	0.455833	4826.11	5464.67	8048.82	6113.2	general odorant+binding protein 56d+like
LOC111678415	0.266451	0.184639	2509.89	2571.47	2911.83	2664.4	tubulin alpha+1 chain
LOC111681895	0.225204	0.167027	2096.48	2109.85	2363.8	2190.04	tubulin beta+1 chain
LOC111681553	0.35739	0.253879	978.422	1011.79	1212.47	1067.56	alkaline phosphatase 4
LOC111678491	0.462272	0.31203	910.934	980.99	1225.21	1039.04	protein takeout+like
LOC111675384	0.257229	0.153764	807.758	840.238	930.244	859.413	23 kDa integral membrane protein
LOC111688300	0.486749	0.730155	712.918	566.235	977.386	752.18	circadian clock+controlled protein daywake+like
LOC111680171	0.391461	0.319709	639.456	645.46	822.73	702.549	putative ammonium transporter 2
LOC111680259	0.481682	0.345525	539.804	575.45	747.476	620.91	vasotab
LOC124420942	0.85662	0.373097	358.246	484.013	655.674	499.311	chymotrypsin inhibitor+like
LOC111689428	0.575191	0.484098	418.848	419.718	619.318	485.961	protein takeout
LOC111690816	1.06112	0.877294	336.166	363.595	703.922	467.894	uncharacterized LOC111690816
LOC111690677	0.93648	0.548414	318.798	408.24	635.266	454.101	myosin regulatory light chain 2
LOC111677607	0.392024	0.333539	392.99	395.515	503.112	430.539	heat shock protein 27
LOC111690506	0.216935	0.244204	408.092	385.275	456.692	416.686	acyl+CoA Delta+9 desaturase+like, transcript variant X1
LOC111690506	0.188968	0.219245	392.538	369.663	431.58	397.927	acyl+CoA Delta+9 desaturase+like, transcript variant X2
LOC111678171	0.657581	0.369117	322.088	379.11	492.448	397.882	uncharacterized LOC111678171
LOC111690506	0.205919	0.236393	387.062	364.49	429.16	393.571	acyl+CoA Delta+9 desaturase+like, transcript variant X5
LOC111690506	0.190063	0.220736	349.858	329.367	384.102	354.442	acyl+CoA Delta+9 desaturase+like, transcript variant X4
LOC111690506	0.189599	0.220624	333.748	313.998	366.138	337.961	acyl+CoA Delta+9 desaturase+like, transcript variant X3
LOC111681687	0.192011	0.159193	310.66	307.962	343.592	320.738	protein cornichon
LOC111684843	0.213308	0.214752	301.236	290.4	337.126	309.587	very+long+chain enoyl+CoA reductase
LOC111689382	0.227256	0.174336	290.258	291.51	328.374	303.381	cytochrome P450 4d2+like
LOC111676607	0.142121	0.178322	294.912	277.678	313.544	295.378	malate dehydrogenase, cytoplasmic
LOC111689038	0.238729	0.217349	275.148	268.665	312.154	285.322	glyoxalase domain+containing protein 4
LOC111680408	0.832617	0.566367	216.842	247.137	386.262	283.414	general odorant+binding protein 56a+like
LOC111679157	0.279008	0.242585	260.328	257.265	304.608	274.067	alpha+tocopherol transfer protein+like
LOC111677670	0.617322	0.473809	206.612	221.368	308.86	245.613	putative uncharacterized protein DDB_G0277255
LOC113201676	0.632484	0.400423	190.138	215.233	291.928	232.433	cytochrome P450 9f2+like
LOC111677880	0.269824	0.258776	218.884	212.785	254.774	228.814	venom protease, transcript variant X2
LOC111677880	0.270242	0.259012	218.738	212.65	254.662	228.683	venom protease, transcript variant X1
LOC111676500	0.783369	0.447289	173.138	208.87	299.816	227.275	sarcocystatin+A+like
LOC111678729	0.677075	0.450873	170.124	191.298	267.77	209.731	transferrin
LOC111687583	3.0158	3.16817	58.602	44.0225	505.032	202.552	probable cytochrome P450 313a4
LOC111683420	0.615167	0.513218	163.998	168.683	249.712	194.131	uncharacterized LOC111683420
LOC111677715	1.52342	0.941783	101.512	139.915	327.814	189.747	defense protein l(2)34Fc+like
LOC111688319	0.560293	0.59255	148.414	137.41	224.09	169.971	glycine, alanine and asparagine+rich protein
LOC111682626	0.791583	0.487559	124.032	155.278	222.622	167.311	juvenile hormone esterase+like
LOC111684785	0.333424	0.245453	153.988	158.025	187.32	166.444	uncharacterized LOC111684785
LOC111690156	0.437965	0.330015	142.692	146.542	188.626	159.287	aldehyde dehydrogenase 9
LOC111684593	1.07395	0.615417	109.008	138.278	226.892	158.059	protein anoxia up+regulated+like, transcript variant X8
LOC111685099	0.506082	0.44227	132.412	133.705	184.108	150.075	tubulin alpha+3 chain
LOC111681993	1.01955	0.443765	89.086	143.178	208.186	146.817	putative uncharacterized protein DDB_G0287183
LOC111686724	0.64488	0.57806	120.94	121.9	185.312	142.717	general odorant+binding protein 99a
LOC111678522	0.272287	0.229505	130.06	130.3	153.144	137.835	B+cell receptor+associated protein 31, transcript variant X1
LOC111681955	0.245353	0.347044	130.28	117.118	149.466	132.288	probable peroxisomal acyl+coenzyme A oxidase 1
LOC111676588	0.181003	0.121685	126.156	127.41	138.156	130.574	peptidoglycan+recognition protein LA, transcriptvariant X1
LOC111687996	0.457235	0.344356	115.278	119.025	155.536	129.946	glutathione S+transferase
LOC111680413	1.00514	0.71058	90.738	104.933	193.178	129.616	general odorant+binding protein 56a+like
LOC111680658	0.379972	0.234455	114.692	122.795	144.064	127.184	dual specificity protein phosphatase 13, transcript variant X2
LOC111678170	0.279077	0.252065	120.232	118.475	140.962	126.556	uncharacterized LOC111678170
LOC111685934	0.375142	0.345852	116.436	114.585	146.938	125.986	alpha+tocopherol transfer protein+like
LOC111680658	0.380011	0.235041	112.214	120.093	140.956	124.421	dual specificity protein phosphatase 13, transcript variant X1
LOC124418479	0.305575	0.293271	115.604	111.972	138.236	121.938	nicotinate phosphoribosyltransferase
LOC111679503	0.320759	0.336183	112.762	105.143	137.272	118.392	uncharacterized LOC111679503
LOC111679417	0.511607	0.479542	103.028	99.845	143.306	115.393	odorant receptor 67d+like
LOC111682144	0.572273	0.465129	98.408	100.722	144.71	114.613	fatty acyl+CoA reductase 1, transcript variant X2
LOC111682144	0.584335	0.467251	98.116	100.067	143.774	113.986	fatty acyl+CoA reductase 1, transcript variant X1
LOC111684593	1.07462	0.674207	76.902	96.11	167.468	113.493	protein anoxia up+regulated+like, transcript variant X7
LOC111676124	0.574573	0.301588	91.224	107.283	132.318	110.275	uncharacterized LOC111676124
LOC111681943	0.405061	0.348708	99.18	98.7725	128.62	108.858	glycine+rich protein HC1
LOC111681266	0.619161	0.287281	86.976	105.642	129.684	107.434	cytochrome P450 6a9+like
LOC111677996	0.675249	0.339865	82.154	100.323	131.948	104.808	ejaculatory bulb+specific protein 3
LOC111680968	0.345929	0.289049	95.724	95.54	117.962	103.075	retinol dehydrogenase 14, transcript variant X2
LOC111681027	0.359573	0.302042	93.966	93.9625	116.948	101.625	sodium+independent sulfate anion transporter
LOC111686383	0.301191	0.315953	96.706	91.145	115.9	101.25	prostatic acid phosphatase+like
LOC111686988	0.814698	0.506965	75.302	90.705	134.95	100.319	uncharacterized LOC111686988 X1
LOC111683383	0.425677	0.326658	88.756	92.7875	118.266	99.9365	basic proline+rich protein
LOC111678239	0.815281	0.439674	70.408	91.4425	128.59	96.8135	uncharacterized LOC111678239
LOC111674529	0.265692	0.174053	90.836	93.36	104.908	96.368	sodium/potassium+transporting ATPase subunit beta+2, transcript variant X1
LOC111675418	0.214094	0.197079	91.796	89.9525	103.358	95.0355	serine protease inhibitor 42Dd
LOC111680968	0.343764	0.287951	87.67	87.6975	108.192	94.5198	retinol dehydrogenase 14, transcript variant X1
LOC111683260	0.437596	0.316304	83.018	87.4175	111.32	93.9185	phenoloxidase+activating factor 2, transcript variant X2
LOC111684561	0.935586	0.787509	69.956	74.1125	134.232	92.7668	procathepsin L
LOC111683260	0.433006	0.315156	80.754	84.8125	107.872	91.1462	phenoloxidase+activating factor 2, transcript variant X1
LOC111677027	0.471024	0.364747	75.638	78.6175	101.712	85.3225	calcium+transporting ATPase sarcoplasmic/endoplasmic reticulum type, transcript variant X1
LOC111677027	0.464512	0.359822	74.824	77.655	100.096	84.1917	calcium+transporting ATPase sarcoplasmic/endoplasmic reticulum type, transcript variant X2
LOC111688997	0.184643	0.20774	79.778	75.285	87.002	80.6883	arrestin domain+containing protein 17
LOC111684008	0.178093	0.149101	77.664	76.8075	84.986	79.8192	NADH+cytochrome b5 reductase 3, transcript variant X3
LOC111677027	0.41646	0.341272	72.168	73.2925	93.202	79.5542	calcium+transporting ATPase sarcoplasmic/endoplasmic reticulum type, transcript variant X3
LOC111686478	0.343928	0.274481	73.048	74.095	90.416	79.1863	inactive ubiquitin carboxyl+terminal hydrolase MINDY+4B
LOC111676637	0.598652	0.318169	64.728	76.0825	95.748	78.8528	serine protease inhibitor 27A
LOC111687959	0.431521	0.386755	71.158	70.6175	92.8	78.1918	putative glycerophosphocholine phosphodiesteraseGPCPD1 homolog 2, transcript variant X2
LOC111680414	0.69285	0.478016	58.578	62.8225	111.91	77.7702	general odorant+binding protein 56a+like
LOC111684008	0.178158	0.149146	75.818	74.735	82.456	77.6697	NADH+cytochrome b5 reductase 3, transcript variant X1
LOC111687959	0.429551	0.384105	68.594	68.1175	89.328	75.3465	putative glycerophosphocholine phosphodiesteraseGPCPD1 homolog 2, transcript variant X1
LOC111688860	0.532799	0.247494	62.484	73.5	87.516	74.5	excitatory amino acid transporter 1
LOC111675417	0.657149	0.426151	56.89	64.5225	86.822	69.4115	serine protease inhibitor 42Dd+like
LOC111676499	0.964693	0.672041	48.84	58.775	100.502	69.3723	sarcocystatin+A+like
LOC111683012	0.619936	0.408403	53.454	59.6525	85.368	66.1582	imaginal disk growth factor 6
LOC111677337	0.286701	0.423179	63.746	56.08	75.61	65.1453	L+dopachrome tautomerase yellow+f2+like, transcript variant X2
LOC111677337	0.289385	0.426667	63.574	55.9025	75.466	64.9808	L+dopachrome tautomerase yellow+f2+like, transcript variant X1
LOC111678520	0.247583	0.197084	58.77	58.835	67.322	61.6423	multiple inositol polyphosphate phosphatase 1, transcript variant X3
LOC111674529	0.356082	0.205017	54.996	59.02	67.764	60.5933	sodium/potassium+transporting ATPase subunit beta+2, transcript variant X3
LOC111674529	0.356135	0.205364	54.424	58.3875	67.052	59.9545	sodium/potassium+transporting ATPase subunit beta+2, transcript variant X2
LOC111688321	0.471202	0.483484	52.848	50.0525	74.11	59.0035	uncharacterized LOC111688321
LOC111679563	0.570942	0.394238	48.634	53.8225	71.128	57.8615	peroxisomal acyl+coenzyme A oxidase 3, transcript variant X2
LOC111679563	0.580505	0.400645	47.628	52.87	70.41	56.9693	peroxisomal acyl+coenzyme A oxidase 3, transcript variant X1
LOC111688574	0.270412	0.268546	54.132	52.49	63.654	56.7587	glutathione S+transferase theta+1
LOC111687886	0.203445	0.147084	54.404	54.9725	60.628	56.6682	probable serine hydrolase, transcript variant X2
LOC111681241	0.77028	0.676173	45.33	45.63	77.45	56.1367	neurogenic locus notch homolog protein 2, transcript variant X1
LOC111681267	0.591785	0.26107	44.97	54.9575	66.308	55.4118	probable cytochrome P450 6a13
LOC111681241	0.768845	0.671751	44.714	45.145	76.352	55.4037	neurogenic locus notch homolog protein 2, transcript variant X2
LOC111687886	0.206578	0.147683	51.6	52.0075	57.382	53.6632	probable serine hydrolase, transcript variant X1
LOC111675858	0.548912	0.474768	46.868	47.465	66.336	53.5563	xaa+Pro aminopeptidase 2, transcript variant X2
LOC111690813	0.327792	0.318089	50.56	48.46	61.024	53.348	peroxisomal N(1)+acetyl+spermine/spermidine oxidase
LOC111689819	0.671486	0.470525	42.432	47.49	68.02	52.6473	uncharacterized LOC111689819
LOC111675858	0.55148	0.476675	45.872	46.2975	64.838	52.3358	xaa+Pro aminopeptidase 2, transcript variant X1
LOC111690114	1.56063	1.67235	32.26	26.5725	94.19	51.0075	uncharacterized LOC111690114, transcript variantX1
LOC124419985	0.318077	0.371932	48.946	45.2125	58.714	50.9575	uncharacterized LOC124419985
LOC111674529	0.354905	0.204222	46.276	49.63	56.954	50.9533	sodium/potassium+transporting ATPase subunit beta+2, transcript variant X4
LOC111690114	1.56068	1.67272	32.164	26.49	93.918	50.8573	uncharacterized LOC111690114, transcript variantX2
LOC111677674	0.376304	0.391237	47.138	44.435	59.904	50.4923	odorant receptor 67d+like
LOC111685782	0.876543	0.578383	36.108	42.9375	70.378	49.8078	trehalose+phosphate phosphatase B
LOC111687648	0.395973	0.314623	42.844	43.6275	54.842	47.1045	cytochrome P450 4p1+like
LOC111680732	0.840254	0.381009	32	44.81	60.11	45.64	PDZ and LIM domain protein 4, transcript variantX7
LOC111685137	0.403254	0.391316	41.782	39.7975	53.404	44.9945	putative inorganic phosphate cotransporter, transcript variant X2
LOC111685137	0.389271	0.370751	39.742	38.2525	50.666	42.8868	putative inorganic phosphate cotransporter, transcript variant X1
LOC111685137	0.402237	0.376833	39.428	37.9025	50.298	42.5428	putative inorganic phosphate cotransporter, transcript variant X3
LOC111689340	0.43493	0.217795	36.742	41.395	48.112	42.083	putative ferric+chelate reductase 1 homolog, transcript variant X2
LOC111675678	0.405693	0.498742	39.594	33.0825	50.934	41.2035	uncharacterized LOC111675678, transcript variantX1
LOC111678600	0.407633	0.376332	37.794	36.785	49.012	41.197	odorant receptor 30a+like
LOC111689340	0.425252	0.216066	36.122	40.4675	46.97	41.1865	putative ferric+chelate reductase 1 homolog, transcript variant X3
LOC111689340	0.425661	0.216072	35.918	40.21	46.668	40.932	putative ferric+chelate reductase 1 homolog, transcript variant X1
LOC111683147	0.676815	0.527673	33.856	35.8075	52.178	40.6138	toll+like receptor 3
LOC111687673	0.659238	0.575706	33.568	32.97	53.522	40.02	uncharacterized LOC111687673
LOC111680732	0.840957	0.393068	28.092	38.935	52.672	39.8997	PDZ and LIM domain protein 4, transcript variantX6
LOC111676058	0.306423	0.481378	38.982	33.0575	47.32	39.7865	uncharacterized LOC111676058
LOC111677761	1.04209	0.535808	24.636	34.375	57.748	38.9197	rRNA 2'+O+methyltransferase fibrillarin+like
LOC111679753	0.534502	0.338694	32.782	36.1875	46.828	38.5992	putative metabolite transport protein HI_1104
LOC111679581	0.514571	0.429918	33.768	34.13	46.6	38.166	uncharacterized LOC111679581
LOC111675841	0.251622	0.344264	37.282	33.48	42.982	37.9147	purine nucleoside phosphorylase, transcript variant X2
LOC111684328	0.696282	0.577602	30.616	32.025	50.796	37.8123	sarcoplasmic calcium+binding protein, beta chain
LOC111686262	0.91913	0.553625	26.564	33.89	52.856	37.77	heat shock protein 27
LOC111690770	0.216594	0.211628	36.278	35.135	40.716	37.3763	WD repeat+containing protein 37
LOC111676922	0.295854	0.245205	34.93	34.76	41.47	37.0533	N+acylneuraminate+9+phosphatase
LOC111683789	0.4572	0.467823	33.834	32.3	44.806	36.98	odorant receptor 83a+like
LOC111675841	0.251241	0.342385	36.334	32.655	41.87	36.953	purine nucleoside phosphorylase, transcript variant X1
LOC111684030	0.829203	0.632887	28.308	31.2125	50.966	36.8288	tissue inhibitor of metalloproteinase
LOC111686998	0.639037	0.531564	30.396	31.39	48.644	36.81	uncharacterized LOC111686998
LOC124420087	0.372143	0.317094	33.602	33.72	42.506	36.6093	uncharacterized LOC124420087
LOC111686424	0.179812	0.19308	35.572	33.94	38.88	36.1307	pleckstrin homology domain+containing family G member 4B
LOC111680732	0.847573	0.401546	25.446	34.9475	47.722	36.0385	PDZ and LIM domain protein 4, transcript variantX8
LOC111681307	1.3477	0.673796	18.034	31.5525	57.006	35.5308	uncharacterized LOC111681307
LOC111689885	0.674901	0.530592	29.366	30.75	46.268	35.4613	adenosine deaminase 2
LOC111680732	0.813546	0.378494	24.832	34.0725	45.7	34.8682	PDZ and LIM domain protein 4, transcript variantX10
LOC111688358	0.471987	0.356671	30.992	32.14	41.362	34.8313	glucose+6+phosphate 1+dehydrogenase, transcript variant X2
LOC111678252	0.242595	0.221243	32.748	32.245	37.462	34.1517	4+coumarate++CoA ligase 1, transcript variant X2
LOC111675841	0.236184	0.339506	33.228	29.6225	37.894	33.5815	purine nucleoside phosphorylase, transcript variant X3
LOC124418888	0.958133	0.577705	21.148	27.8825	50.666	33.2322	uncharacterized LOC124418888
LOC111676657	0.407304	0.387982	30.35	29.3575	39.218	32.9752	carbohydrate sulfotransferase 11
LOC111688285	0.391777	0.377577	29.97	29.2375	39.214	32.8072	sorbitol dehydrogenase
LOC111678252	0.246743	0.229531	31.246	30.625	35.794	32.555	4+coumarate++CoA ligase 1, transcript variant X3
LOC111688358	0.466863	0.356008	28.808	30.065	38.536	32.4697	glucose+6+phosphate 1+dehydrogenase, transcript variant X1
LOC111691034	1.10475	0.614502	19.548	26.8625	49.842	32.0842	troponin C
LOC111678252	0.248223	0.229813	30.2	29.6325	34.518	31.4502	4+coumarate++CoA ligase 1, transcript variant X4
LOC111678252	0.243352	0.221758	29.864	29.37	34.264	31.166	4+coumarate++CoA ligase 1, transcript variant X1
LOC111678819	0.623309	0.296193	24.742	30.1675	37.752	30.8872	tropomyosin+2, transcript variant X10
LOC111684678	0.213077	0.191014	29.354	28.7925	32.88	30.3422	cleavage stimulation factor subunit 2
LOC111676041	0.341869	0.408442	27.812	25.05	34.336	29.066	odorant receptor 45a+like
LOC124418439	1.05868	0.517647	18.052	25.4475	43.266	28.9218	uncharacterized LOC124418439
LOC111686260	0.341316	0.17033	25.806	28.1325	31.54	28.4928	four and a half LIM domains protein 2, transcript variant X3
LOC111674801	1.02646	0.547713	18.91	25.2525	39.218	27.7935	lectin subunit alpha+like
LOC111682597	0.212464	0.250516	26.688	24.95	29.798	27.1453	uncharacterized LOC111682597, transcript variantX1
LOC111675678	0.378621	0.463397	24.81	22.3525	32.578	26.5802	uncharacterized LOC111675678, transcript variantX2
LOC111674557	0.510212	0.344429	22.406	24.4475	31.476	26.1098	cartilage oligomeric matrix protein
LOC111682597	0.193763	0.239098	25.648	23.9025	28.304	25.9515	uncharacterized LOC111682597, transcript variantX2
LOC111682597	0.199104	0.244556	25.476	23.6475	28.108	25.7438	uncharacterized LOC111682597, transcript variantX3
LOC111688506	0.590988	0.375169	20.788	23.7975	32.12	25.5685	uncharacterized LOC111688506
LOC111687169	0.402477	0.494081	24.116	21.595	30.876	25.529	odorant receptor 67d+like
LOC111680421	0.540286	0.408738	21.632	22.5375	31.108	25.0925	uncharacterized LOC111680421
LOC111680902	0.616285	0.597834	21.632	20.74	32.794	25.0553	probable cytochrome P450 4s3
LOC111678819	0.557294	0.294396	20.076	23.3075	29.068	24.1505	tropomyosin+2, transcript variant X12
LOC111674785	0.426651	0.411201	21.788	20.6525	28.506	23.6488	uncharacterized LOC111674785
LOC111674823	1.23476	0.981885	14.15	18.0475	38.422	23.5398	SET domain+containing protein SmydA+8
LOC111680732	0.875481	0.427615	16.38	22.51	31.176	23.3553	PDZ and LIM domain protein 4, transcript variantX1
LOC111686472	0.746266	0.813153	19.498	17.1975	32.83	23.1752	protein croquemort+like
LOC111687363	0.376684	0.328531	20.712	20.1825	26.412	22.4355	putative fatty acyl+CoA reductase CG5065, transcript variant X2
LOC111684593	0.980765	0.560747	15.01	19.7025	31.46	22.0575	protein anoxia up+regulated+like, transcript variant X6
LOC111687363	0.38893	0.33862	20.31	19.8025	25.964	22.0255	putative fatty acyl+CoA reductase CG5065, transcript variant X1
LOC111688173	0.739735	0.813028	16.914	15.19	30.808	20.9707	uncharacterized LOC111688173
LOC111680732	0.871261	0.411274	14.416	19.875	27.364	20.5517	PDZ and LIM domain protein 4, transcript variantX4
LOC111680732	0.879674	0.444365	14.26	19.4925	27.128	20.2935	PDZ and LIM domain protein 4, transcript variantX2
LOC111681952	0.583412	0.410732	15.984	17.6725	23.65	19.1022	probable peroxisomal acyl+coenzyme A oxidase 1
LOC111680732	0.803605	0.37577	13.672	18.62	24.946	19.0793	PDZ and LIM domain protein 4, transcript variantX9
LOC111675402	0.651074	0.407497	15.032	17.3825	23.836	18.7502	tetraspanin+9+like
LOC111684593	1.02068	0.604007	12.544	16.4975	27.172	18.7378	protein anoxia up+regulated+like, transcript variant X5
LOC124420539	0.750497	0.334305	13.62	18.0925	23.452	18.3882	uncharacterized LOC124420539, transcript variantX2
LOC111684593	1.04415	0.604442	12.102	15.9175	26.218	18.0792	protein anoxia up+regulated+like, transcript variant X4
LOC111688084	0.500838	0.699775	16.142	13.365	24.104	17.8703	cytochrome P450 4d10+like
LOC111675824	0.543734	0.370358	15.204	16.475	21.92	17.8663	odorant receptor 82a
LOC111686028	0.673458	0.336327	13.478	17.0675	21.944	17.4965	phosphate carrier protein, mitochondrial, transcript variant X1
LOC111686028	0.648972	0.331547	13.256	16.825	21.61	17.2303	phosphate carrier protein, mitochondrial, transcript variant X2
LOC111680732	0.878517	0.429857	11.892	16.2	22.54	16.8773	PDZ and LIM domain protein 4, transcript variantX5
LOC111690353	0.510035	0.404101	14.582	14.865	20.484	16.6437	uncharacterized LOC111690353
LOC111689288	1.09751	0.83207	11.582	12.085	26.2	16.6223	fatty acyl+CoA reductase wat
LOC124420858	0.749144	5.9603	0.206	0.26	49.01	16.492	uncharacterized LOC124420858
LOC111675329	0.9495	0.470466	11.422	15.49	22.496	16.4693	troponin I, transcript variant X9
LOC111690850	0.932302	0.530343	10.316	13.995	21.822	15.3777	neurochondrin homolog
LOC124420527	0.774189	0.446374	11.398	13.9125	20.262	15.1908	uncharacterized LOC124420527
LOC111687765	0.971021	0.465464	9.086	13.915	22.518	15.173	C+type lectin 37Db+like
LOC111685755	0.419382	0.449431	13.72	12.7825	17.796	14.7662	ionotropic receptor 75a+like, transcript variantX2
LOC111685755	0.419274	0.449293	13.368	12.455	17.34	14.3877	ionotropic receptor 75a+like, transcript variantX1
LOC111684104	0.618412	0.447743	10.004	13.08	19.568	14.2173	uncharacterized LOC111684104
LOC111679577	0.319191	0.352243	13.544	12.59	16.32	14.1513	ionotropic receptor 40a
LOC111675329	0.926396	0.461119	9.704	13.29	19.278	14.0907	troponin I, transcript variant X10
LOC124420539	0.821848	0.371835	10.016	13.7225	18.436	14.0582	uncharacterized LOC124420539, transcript variantX1
LOC111674988	0.513066	0.369777	12.068	12.7575	17.04	13.9552	proton+coupled amino acid transporter 1, transcript variant X3
LOC111674988	0.507484	0.367612	11.938	12.59	16.782	13.77	proton+coupled amino acid transporter 1, transcript variant X2
LOC111674988	0.507197	0.365001	11.896	12.56	16.71	13.722	proton+coupled amino acid transporter 1, transcript variant X1
LOC111675329	0.929121	0.463789	9.396	12.8075	18.608	13.6038	troponin I, transcript variant X13
LOC111688000	0.175243	0.218082	13.392	12.4725	14.526	13.4635	sex+lethal homolog, transcript variant X1
LOC111677470	0.449371	0.475269	11.858	11.55	16.954	13.454	phosphoenolpyruvate carboxykinase [GTP]+like, transcript variant X3
LOC111675329	0.951155	0.471884	9.146	12.39	17.846	13.1273	troponin I, transcript variant X3
LOC111684593	0.946364	0.499092	8.962	11.8025	17.972	12.9122	protein anoxia up+regulated+like, transcript variant X2
LOC111684593	0.952663	0.51633	8.844	11.65	17.928	12.8073	protein anoxia up+regulated+like, transcript variant X1
LOC111677224	0.574947	0.8946	9.688	8.56	19.256	12.5013	protein PFC0760c+like
LOC111684593	0.964372	0.520571	8.648	11.3225	17.496	12.4888	protein anoxia up+regulated+like, transcript variant X3
LOC111685663	0.739678	0.50956	9.342	11.13	16.928	12.4667	PDZ and LIM domain protein 7, transcript variantX4
LOC111678154	0.744718	0.515878	10.194	8.67	18.526	12.4633	regulator of hypoxia+inducible factor 1+like, transcript variant X1
LOC111685663	0.736707	0.509453	9.314	11.1075	16.892	12.4378	PDZ and LIM domain protein 7, transcript variantX5
LOC111674518	0.210758	0.20493	11.946	11.565	13.318	12.2763	glycogen [starch] synthase, transcript variant X2
LOC111675329	0.953193	0.473785	8.84	11.9325	15.968	12.2468	troponin I, transcript variant X7
LOC111675202	0.270973	0.359706	11.86	10.5475	13.786	12.0645	ionotropic receptor 21a
LOC111678154	0.748961	0.519571	9.862	8.3375	17.772	11.9905	regulator of hypoxia+inducible factor 1+like, transcript variant X2
LOC111675329	0.872564	0.409748	8.39	11.43	15.764	11.8613	troponin I, transcript variant X8
LOC111674518	0.204906	0.202894	11.51	11.06	12.726	11.7653	glycogen [starch] synthase, transcript variant X3
LOC111674952	0.796908	0.466338	9.114	10.1475	15.892	11.7178	32 kDa beta+galactoside+binding lectin lec+3
LOC111677121	0.82764	0.5567	8.49	10.4075	15.994	11.6305	heat shock 70 kDa protein cognate 4
LOC111674518	0.199553	0.200958	11.276	10.8925	12.514	11.5608	glycogen [starch] synthase, transcript variant X1
LOC111675733	0.769259	0.550415	8.832	9.835	15.904	11.5237	tektin+3
LOC111675329	0.877833	0.412386	8.132	11.02	15.406	11.5193	troponin I, transcript variant X12
LOC111681342	0.775285	0.747043	8.18	7.5775	18.5	11.4192	neuropeptide+like 3, transcript variant X1
LOC111677470	0.510122	0.500504	10.106	9.45	14.222	11.2593	phosphoenolpyruvate carboxykinase [GTP]+like, transcript variant X2
LOC124421048	1.28839	0.670439	6.162	9.62	17.914	11.232	uncharacterized LOC124421048
LOC111683371	1.0255	0.515793	7.4	10.425	15.708	11.1777	protein zntC+like
LOC111675329	0.927157	0.462206	7.708	10.5475	15.244	11.1665	troponin I, transcript variant X5
LOC111681992	1.1601	0.705301	6.838	9.375	17.014	11.0757	glycine+rich cell wall structural protein+like
LOC111681342	0.815696	0.763645	8.054	7.2775	17.75	11.0272	neuropeptide+like 3, transcript variant X3
LOC111689662	0.510084	0.317881	9.344	10.3125	13.062	10.9062	proton+associated sugar transporter A, transcript variant X2
LOC111679116	0.298952	0.28908	10.338	9.9425	12.314	10.8648	sodium/bile acid cotransporter+like
LOC111677470	0.479706	0.482819	9.87	9.14	13.556	10.8553	phosphoenolpyruvate carboxykinase [GTP]+like, transcript variant X1
LOC111680732	0.885466	0.448626	7.376	9.8775	13.816	10.3565	PDZ and LIM domain protein 4, transcript variantX3
LOC111678050	0.198885	0.234526	10.21	9.57	11.286	10.3553	carboxylesterase 5A
LOC111689623	0.658157	0.429473	7.874	9.5175	13.426	10.2725	filamin+A
LOC111679099	0.599161	1.00648	6.472	6.415	17.272	10.053	adult cuticle protein 1+like
LOC111686260	0.322921	0.157699	8.828	9.5825	10.638	9.68283	four and a half LIM domains protein 2, transcript variant X2
LOC111675273	0.24832	0.18489	9.17	9.27	10.512	9.65067	carnitine O+acetyltransferase, transcript variant X2
LOC111687581	0.718599	0.349431	7.366	9.1925	12.174	9.5775	CD109 antigen+like
LOC111675329	0.87527	0.411282	6.666	9.0775	12.54	9.42783	troponin I, transcript variant X2
LOC124421412	2.09107	4.36805	0.434	0.2425	27.236	9.30417	uncharacterized LOC124421412
LOC111675273	0.260725	0.187214	8.836	8.9075	10.074	9.2725	carnitine O+acetyltransferase, transcript variant X3
LOC111678474	0.354732	0.304422	8.408	8.435	10.514	9.119	dynein beta chain, ciliary, transcript variant X2
LOC111678474	0.354732	0.304422	8.388	8.4175	10.49	9.0985	dynein beta chain, ciliary, transcript variant X1
LOC111679625	0.99141	0.960061	6.298	6.5775	14.254	9.04317	uncharacterized LOC111679625
LOC111675329	0.88315	0.431695	6.366	8.5825	12.13	9.02617	troponin I, transcript variant X1
LOC111686216	0.32328	0.255821	7.926	8.53	10.218	8.89133	NAD(+) hydrolase sarm1, transcript variant X4
LOC111681813	0.935575	0.628309	6.488	7.7625	12.362	8.87083	tiggrin, transcript variant X2
LOC111681813	0.935633	0.628401	6.452	7.72	12.294	8.822	tiggrin, transcript variant X1
LOC111675329	0.886612	0.434765	6.228	8.345	11.822	8.79833	troponin I, transcript variant X6
LOC111686696	0.370095	0.317724	7.858	8.0475	10.238	8.7145	myrosinase 1+like
LOC111686216	0.440128	0.273987	7.626	8.24	10.064	8.64333	NAD(+) hydrolase sarm1, transcript variant X3
LOC111685392	0.401925	0.419375	7.824	7.1475	9.992	8.32117	probable cytochrome P450 311a1
LOC111675709	0.602211	0.424693	6.908	4.8175	12.8	8.17517	uncharacterized LOC111675709, transcript variantX2
LOC111686216	0.399496	0.263791	7.278	7.74	9.366	8.128	NAD(+) hydrolase sarm1, transcript variant X5
LOC111675709	0.602211	0.424693	6.762	4.7175	12.53	8.00317	uncharacterized LOC111675709, transcript variantX1
LOC111675517	0.851406	0.379047	5.552	7.5925	10.408	7.85083	arrestin domain+containing protein 3+like
LOC111677752	1.18579	0.453168	3.486	7.6	12.412	7.83267	glycine+rich selenoprotein+like
LOC111681200	0.368127	0.311092	7.182	7.185	9.024	7.797	protein sevenless
LOC111675851	0.551626	0.464074	6.6	6.5175	9.59	7.56917	uncharacterized LOC111675851
LOC111689080	0.392509	0.445013	6.788	6.3125	8.916	7.33883	dynein axonemal assembly factor 4
LOC111686216	0.411094	0.263818	6.362	6.7975	8.122	7.09383	NAD(+) hydrolase sarm1, transcript variant X1
LOC111679101	0.38999	0.596756	6.858	5.3325	8.95	7.04683	adult cuticle protein 1+like
LOC111686216	0.411659	0.264274	6.21	6.595	7.984	6.92967	NAD(+) hydrolase sarm1, transcript variant X2
LOC111685832	0.638569	0.547711	5.632	5.61	9.502	6.91467	uncharacterized LOC111685832
LOC111684960	2.52311	1.82367	2.19	2.0275	16.414	6.87717	probable cytochrome P450 313a4
LOC111689872	0.300397	0.382611	6.628	5.9125	7.948	6.8295	glucose dehydrogenase [FAD, quinone], transcriptvariant X1
LOC111686216	0.464514	0.28236	6.004	6.4075	7.936	6.7825	NAD(+) hydrolase sarm1, transcript variant X7
LOC111679490	0.425336	0.333381	6	6.1525	7.894	6.68217	cytosolic carboxypeptidase 6, transcript variantX1
LOC111690586	0.420815	0.41505	6.176	5.755	8.02	6.65033	uncharacterized LOC111690586, transcript variantX1
LOC124420528	0.76089	0.454744	4.748	5.81	8.978	6.512	uncharacterized LOC124420528
LOC111681619	0.930642	0.462755	4.35	5.8575	8.954	6.38717	cystinosin homolog, transcript variant X3
LOC111679490	0.427369	0.340985	5.742	5.86	7.558	6.38667	cytosolic carboxypeptidase 6, transcript variantX2
LOC111688269	0.847976	0.536725	4.63	5.5	8.77	6.3	tubulointerstitial nephritis antigen+like
LOC111686264	0.696702	0.472304	4.938	5.4	8.484	6.274	heat shock protein 23+like
LOC111690586	0.363437	0.403071	5.714	5.3375	7.438	6.16317	uncharacterized LOC111690586, transcript variantX2
LOC111685094	0.299017	0.289607	5.668	5.515	6.784	5.989	glycogen debranching enzyme
LOC111676042	0.490364	0.462073	5.294	4.9975	7.428	5.9065	odorant receptor 45a+like
LOC111683627	0.964306	1.08512	4.598	3.8525	9.256	5.90217	ATP+binding cassette sub+family G member 1
LOC111679087	0.461616	0.588209	5.252	4.5475	7.54	5.77983	adult cuticle protein 1+like
LOC111681619	0.924608	0.44835	3.822	5.2025	7.824	5.61617	cystinosin homolog, transcript variant X1
LOC111681619	0.929572	0.457421	3.788	5.13	7.704	5.54067	cystinosin homolog, transcript variant X2
LOC111677544	0.500576	0.42268	4.784	4.775	6.836	5.465	uncharacterized LOC111677544, transcript variantX2
LOC111677544	0.500542	0.422111	4.704	4.695	6.72	5.373	uncharacterized LOC111677544, transcript variantX1
LOC111685683	0.539636	0.478578	4.6	4.5075	6.888	5.33183	chitinase+like protein Idgf5
LOC111678109	0.736832	0.397137	3.868	4.8425	6.566	5.09217	troponin T, skeletal muscle, transcript variant X9
LOC111678109	0.735627	0.396287	3.868	4.8425	6.56	5.09017	troponin T, skeletal muscle, transcript variant X8
LOC111687577	1.06296	0.628473	3.422	4.34	7.506	5.08933	C3 and PZP+like alpha+2+macroglobulin domain+containing protein 8
LOC111678109	0.736567	0.396728	3.836	4.8075	6.518	5.05383	troponin T, skeletal muscle, transcript variant X3
LOC111678109	0.734437	0.395943	3.836	4.805	6.512	5.051	troponin T, skeletal muscle, transcript variant X1
LOC111678109	0.735551	0.39614	3.826	4.795	6.504	5.04167	troponin T, skeletal muscle, transcript variant X7
LOC111678109	0.735212	0.396016	3.826	4.795	6.496	5.039	troponin T, skeletal muscle, transcript variant X5

## Sheet: E. AF+NF vs M
	Log2FC		TPM
ID	AFvsM	NFvsM	AF	NF	M	AVG	NCBI Annotation
LOC124418838	0.272815	0.306855	51498	51406.5	40611.3	47838.6	general odorant-binding protein 19d-like
LOC111681606	0.19313	0.281913	21356.1	22153.6	17885.7	20465.1	pheromone-binding protein-related protein 6-like
LOC111675236	0.355262	0.386472	16595.3	16595.2	12310.8	15167.1	putative odorant-binding protein A10, transcriptvariant X1
LOC111675236	0.361467	0.388566	16569.7	16521.1	12235.1	15108.6	putative odorant-binding protein A10, transcriptvariant X2
LOC111686834	0.614161	0.53583	781.024	721.587	473.69	658.767	peroxiredoxin-6-like
LOC111678484	0.891677	0.982062	652	694.037	312.278	552.772	protein takeout-like
LOC111684013	0.254656	0.207573	491.196	460.098	393.68	448.325	glutamate receptor ionotropic, kainate 2
LOC111686239	0.250299	0.271816	427.984	422.085	344.694	398.254	carboxylesterase 1E
LOC111675495	0.237509	0.16751	432.34	398.27	351.57	394.06	esterase B1
LOC111675494	0.547089	0.472622	449.674	415.325	292.09	385.696	esterase B1
LOC111690673	1.22502	0.994814	476.426	395.86	193.518	355.268	acyl-CoA Delta-9 desaturase
LOC111685330	0.451391	0.313777	356.928	317.31	247.048	307.095	lipase 3
LOC111680935	0.540691	0.50398	335.592	318.963	219.636	291.397	odorant receptor 85c-like
LOC111674998	0.34801	0.38016	266.454	266.298	198.818	243.857	uncharacterized LOC111674998
LOC111678483	0.875525	0.966089	261.886	269.42	127.764	219.69	protein takeout-like
LOC111679316	0.584295	0.492414	241.988	222.732	151.638	205.453	uncharacterized LOC111679316
LOC111685868	0.518929	0.5071	215.958	209.458	142.182	189.199	ammonium transporter Rh type B
LOC111682429	0.253613	0.135389	204.026	181.577	164.132	183.245	pyruvate carboxylase, mitochondrial
LOC111676413	0.78919	0.581578	210.62	178.915	114.248	167.928	glutamine synthetase 1, mitochondrial
LOC111686564	0.415829	0.411218	157.726	152.545	112.68	140.984	odorant receptor Or2-like
LOC111684528	0.641675	0.519644	165.368	146.47	96.722	136.187	regucalcin
LOC124419076	0.838281	0.867973	157.02	157.835	81.846	132.234	collagen alpha-1(IV) chain-like
LOC111675504	1.21579	1.06756	161.87	143.135	65.464	123.49	uncharacterized LOC111675504
LOC111682787	0.262831	0.216597	120.558	112.757	96.278	109.865	molybdenum cofactor biosynthesis protein 1, transcript variant X2
LOC111690216	0.385159	0.182696	119.476	99.945	87.212	102.211	ABC transporter G family member 23, transcript variant X3
LOC111682787	0.254244	0.208195	109.676	102.63	88.194	100.167	molybdenum cofactor biosynthesis protein 1, transcript variant X1
LOC111678219	0.277414	0.28663	104.06	102.43	81.822	96.104	nose resistant to fluoxetine protein 6, transcript variant X3
LOC111684572	0.460563	0.226893	113.792	92.905	78.82	95.1723	UNC93-like protein, transcript variant X2
LOC111683890	0.292428	0.224247	104.258	96.09	81.53	93.9593	carbohydrate sulfotransferase 3
LOC111676879	0.160662	0.194235	97.52	97.005	83.592	92.7057	ATP-binding cassette sub-family D member
LOC111678673	0.916255	0.693473	115.374	99.7275	57.548	90.8832	sulfide:quinone oxidoreductase, mitochondrial
LOC111690216	0.387021	0.182703	104.43	87.225	76.134	89.263	ABC transporter G family member 23, transcript variant X2
LOC111678219	0.281195	0.289255	96.268	94.6625	75.488	88.8062	nose resistant to fluoxetine protein 6, transcript variant X2
LOC111678210	0.346817	0.251255	98.324	89.3275	74.166	87.2725	uncharacterized LOC111678210, transcript variantX3
LOC111678219	0.281538	0.289295	94.6	93	74.156	87.252	nose resistant to fluoxetine protein 6, transcript variant X1
LOC111678210	0.347032	0.251316	97.754	88.7975	73.726	86.7592	uncharacterized LOC111678210, transcript variantX2
LOC124418939	0.237209	0.394498	89.226	96.195	71.712	85.711	uncharacterized LOC124418939
LOC124418673	0.432403	0.336453	95.974	88.33	66.8	83.7013	uncharacterized LOC124418673
LOC111690335	0.316166	0.171771	94.868	82.7	72.816	83.4613	putative inorganic phosphate cotransporter
LOC111690216	0.397937	0.185431	97.404	80.8	70.454	82.886	ABC transporter G family member 23, transcript variant X1
LOC111685986	0.257592	0.321948	87.884	88.87	70.12	82.2913	glutathione hydrolase 1 proenzyme
LOC111686418	0.66468	0.671573	94.65	94.8775	55.112	81.5465	uncharacterized LOC111686418
LOC111684572	0.454837	0.224654	87.962	71.98	61.122	73.688	UNC93-like protein, transcript variant X1
LOC111674574	0.716951	0.397352	88.684	68.9275	50.944	69.5185	arylalkylamine N-acetyltransferase 1, transcriptvariant X2
LOC111674574	0.728805	0.399337	88.228	68.255	50.356	68.9463	arylalkylamine N-acetyltransferase 1, transcriptvariant X3
LOC111687586	0.344641	0.361157	74.236	73.12	55.826	67.7273	odorant receptor 47b
LOC111674574	0.763396	0.436348	85.014	65.29	46.554	65.6193	arylalkylamine N-acetyltransferase 1, transcriptvariant X1
LOC111674532	0.191134	0.184532	70.24	67.6	58.966	65.602	choline/ethanolamine kinase, transcript variant X1
LOC111677899	0.149602	0.208553	66.45	67.0575	57.29	63.5992	ceramide kinase, transcript variant X1
LOC111681404	0.525058	0.300116	72.948	59.435	47.696	60.0263	fatty acid synthase
LOC111676394	0.52654	0.419999	70.256	63.205	46.426	59.9623	ATP-binding cassette sub-family C member 4
LOC111686607	0.296188	0.371059	60.624	62.59	46.938	56.7173	odorant receptor 43a
LOC111688361	0.28775	0.248328	61.564	58.1125	48.254	55.9768	zinc finger protein Noc
LOC111687545	0.724963	0.643917	64.612	60.885	33.872	53.123	lectin subunit alpha-like
LOC111690328	0.388807	0.327342	58.838	54.485	42.772	52.0317	protein peste
LOC111688607	2.73452	2.75819	69.382	75.215	8.326	50.9743	uncharacterized oxidoreductase SERP2049-like, transcript variant X2
LOC111688607	2.7408	2.76382	68.586	73.975	8.196	50.2523	uncharacterized oxidoreductase SERP2049-like, transcript variant X1
LOC111678210	0.451221	0.327968	57.526	51.5125	39.768	49.6022	uncharacterized LOC111678210, transcript variantX1
LOC111680597	0.294758	0.195013	54.922	49.705	42.888	49.1717	molybdenum cofactor sulfurase
LOC111683658	1.58202	0.5351	82.154	39.5325	20.144	47.2768	collagen alpha-1(IV) chain
LOC111689940	0.536096	0.598613	49.404	50.56	32.296	44.0867	probable cytochrome P450 28d1
LOC111686304	0.377717	0.189378	50.128	41.955	36.438	42.8403	transcription factor Sp9, transcript variant X2
LOC111686304	0.37897	0.189465	50.052	41.855	36.342	42.7497	transcription factor Sp9, transcript variant X1
LOC111684456	1.45642	1.13761	58.874	50.1725	17.616	42.2208	probable cytochrome P450 304a1
LOC111687439	0.151885	0.210152	43.62	44.0275	37.652	41.7665	nicalin
LOC111684122	0.410756	0.634299	40.738	47.125	28.65	38.8377	apolipoprotein D
LOC111688124	0.258866	0.347307	41.308	42.5275	32.578	38.8045	uncharacterized LOC111688124, transcript variantX2
LOC111681227	0.853012	0.881423	45.084	47.6625	23.152	38.6328	battenin
LOC111679423	0.978569	0.96303	46.868	45.6525	22.41	38.3102	female-specific protein transformer
LOC111687878	0.367725	0.292298	43.078	39.79	31.786	38.218	myb-like protein K
LOC111688124	0.263618	0.34959	40.432	41.545	31.78	37.919	uncharacterized LOC111688124, transcript variantX1
LOC111684094	0.358458	0.302119	39.944	37.31	29.53	35.5947	fork head domain-containing protein FD5-like
LOC111681081	1.02874	0.925921	45.714	41.0075	18.094	34.9385	uncharacterized LOC111681081
LOC111684260	0.874062	0.820386	41.078	41.1825	20.352	34.2042	uncharacterized LOC111684260
LOC111687876	0.424078	0.487879	36.166	38.665	24.672	33.1677	uncharacterized LOC111687876
LOC111691006	0.56204	0.554012	38.072	36.93	24.228	33.0767	proton-coupled amino acid transporter-like protein CG1139, transcript variant X1
LOC111689069	1.40068	1.26691	43.768	39.72	14.172	32.5533	C-type lectin 37Db-like
LOC111691006	0.55391	0.547961	37.276	36.1775	23.876	32.4432	proton-coupled amino acid transporter-like protein CG1139, transcript variant X2
LOC111685053	0.37486	0.469405	31.868	34.605	22.956	29.8097	hemocytin
LOC111688475	0.705077	0.698827	34.512	33.4475	19.836	29.2652	neuronal acetylcholine receptor subunit alpha-2
LOC124419029	0.520893	0.426299	33.11	30.2225	21.49	28.2742	estradiol 17-beta-dehydrogenase 11
LOC124420295	0.263615	0.269105	29.188	28.5775	23.172	26.9792	uncharacterized LOC124420295
LOC111681278	0.213843	0.199225	28.856	27.565	23.662	26.6943	cation-independent mannose-6-phosphate receptor
LOC111685268	0.256853	0.189907	29.062	26.6475	23.124	26.2778	glutamate--cysteine ligase, transcript variant X4
LOC124418990	0.535036	0.593438	27.646	31.5875	16.93	25.3878	sericin-1-like
LOC111685268	0.256172	0.189553	28.032	25.705	22.304	25.347	glutamate--cysteine ligase, transcript variant X2
LOC124421362	0.3834	0.609244	25.506	31.98	17.882	25.1227	uncharacterized LOC124421362
LOC111678713	1.19708	0.878049	33.54	26.82	13.554	24.638	collagen alpha-1(IV) chain, transcript variant X2
LOC111677993	0.216689	0.220175	26.364	25.585	21.554	24.501	solute carrier family 12 member 6, transcript variant X3
LOC111678713	1.19815	0.878488	33.28	26.5925	13.434	24.4355	collagen alpha-1(IV) chain, transcript variant X1
LOC111685353	0.328823	0.404474	25.96	26.6775	19.756	24.1312	pentatricopeptide repeat-containing protein 1, mitochondrial, transcript variant X2
LOC111684084	0.324946	0.340224	26.076	25.7325	19.86	23.8895	zinc finger protein Elbow
LOC111677201	0.520979	0.467575	27.406	26.2125	17.632	23.7502	uncharacterized LOC111677201
LOC111686074	0.55501	0.624984	26.314	27.5925	16.09	23.3322	4-hydroxyphenylpyruvate dioxygenase
LOC111677993	0.23013	0.224654	25.142	24.1775	20.434	23.2512	solute carrier family 12 member 6, transcript variant X4
LOC111677993	0.229996	0.224503	25.02	24.1025	20.268	23.1302	solute carrier family 12 member 6, transcript variant X1
LOC111685060	0.525813	0.387496	27.316	23.9275	17.91	23.0512	uncharacterized threonine-rich GPI-anchored glycoprotein PJ4664.02
LOC111677993	0.205261	0.215115	24.752	24.045	20.174	22.9903	solute carrier family 12 member 6, transcript variant X9
LOC111677993	0.219557	0.220189	24.578	23.6975	19.964	22.7465	solute carrier family 12 member 6, transcript variant X2
LOC111685268	0.261107	0.190247	25.052	22.9025	19.864	22.6062	glutamate--cysteine ligase, transcript variant X1
LOC111685268	0.261706	0.193367	25	22.885	19.806	22.5637	glutamate--cysteine ligase, transcript variant X6
LOC111677993	0.240476	0.227893	24.34	23.4275	19.636	22.4678	solute carrier family 12 member 6, transcript variant X8
LOC111677993	0.240526	0.227919	24.256	23.3475	19.568	22.3905	solute carrier family 12 member 6, transcript variant X7
LOC111687380	0.31962	0.292471	24.482	23.0575	18.526	22.0218	glutamate receptor ionotropic, kainate 1
LOC111677993	0.253278	0.230536	23.452	22.305	18.658	21.4717	solute carrier family 12 member 6, transcript variant X10
LOC111680416	0.385657	0.392125	23.894	23.565	16.862	21.4403	esterase B1-like
LOC111683141	0.511608	0.281086	25.588	20.95	16.988	21.1753	serine/threonine-protein kinase unc-51
LOC111677993	0.20573	0.215566	22.33	21.7375	18.374	20.8138	solute carrier family 12 member 6, transcript variant X5
LOC111677993	0.220058	0.220705	22.098	21.4525	18.072	20.5408	solute carrier family 12 member 6, transcript variant X6
LOC111675518	0.335409	0.320018	22.558	21.62	17.058	20.412	esterase B1
LOC124420626	0.519043	0.273459	24.99	19.88	15.982	20.284	uncharacterized LOC124420626
LOC111688631	0.620632	0.581769	22.52	22.925	13.658	19.701	delta-like protein C
LOC111682922	0.440582	0.382424	21.99	20.5475	15.41	19.3158	uncharacterized LOC111682922
LOC111676184	0.259209	0.215338	20.672	19.38	16.49	18.8473	restin homolog, transcript variant X12
LOC111686852	0.315287	0.227436	20.55	18.73	15.738	18.3393	solute carrier family 12 member 9
LOC111683645	0.710786	0.601612	22.096	20.0275	12.642	18.2552	uncharacterized LOC111683645
LOC111684771	0.426086	0.286314	20.99	18.4925	14.812	18.0982	protein Malvolio, transcript variant X5
LOC111677379	0.487481	0.329995	21.06	18.4125	14.246	17.9062	uncharacterized LOC111677379
LOC111678563	0.581398	0.472477	20.382	18.6775	12.82	17.2932	putative inorganic phosphate cotransporter, transcript variant X2
LOC111684771	0.426366	0.291002	19.998	17.6675	14.102	17.2558	protein Malvolio, transcript variant X1
LOC111676127	0.763023	0.597999	20.652	19.7375	10.898	17.0958	glycine-rich cell wall structural protein 1-like
LOC111678563	0.583414	0.477465	20.124	18.3475	12.702	17.0578	putative inorganic phosphate cotransporter, transcript variant X3
LOC111686081	0.379677	0.349991	18.792	18.015	13.828	16.8783	zinc/cadmium resistance protein
LOC111678563	0.556313	0.46467	19.812	18.2525	12.516	16.8602	putative inorganic phosphate cotransporter, transcript variant X1
LOC111681029	0.500578	0.330425	19.246	16.7025	12.928	16.2922	sodium-independent sulfate anion transporter-like, transcript variant X2
LOC111684771	0.39216	0.274663	18.686	16.52	13.336	16.1807	protein Malvolio, transcript variant X3
LOC111684575	0.221032	0.27489	17.066	17.29	13.998	16.118	cAMP-dependent protein kinase type I regulatory subunit, transcript variant X4
LOC111681029	0.491498	0.318762	19.028	16.3875	12.764	16.0598	sodium-independent sulfate anion transporter-like, transcript variant X1
LOC111685082	0.639214	0.500926	19.238	16.985	11.698	15.9737	uncharacterized LOC111685082
LOC124418637	0.338594	0.328389	17.27	16.805	12.952	15.6757	A-agglutinin anchorage subunit-like
LOC111687995	0.340356	0.454761	16.59	17.62	12.492	15.5673	probable G-protein coupled receptor Mth-like 8, transcript variant X2
LOC111684771	0.409276	0.282482	17.734	15.96	12.848	15.514	protein Malvolio, transcript variant X4
LOC111687995	0.344644	0.458133	16.524	17.5325	12.402	15.4862	probable G-protein coupled receptor Mth-like 8, transcript variant X1
LOC111690071	0.199369	0.346044	15.642	17.335	12.996	15.3243	venom protease-like, transcript variant X1
LOC124420169	0.306499	0.454606	15.998	17.395	12.248	15.2137	uncharacterized LOC124420169, transcript variantX3
LOC124420169	0.287054	0.448511	15.958	17.2475	12.17	15.1252	uncharacterized LOC124420169, transcript variantX2
LOC111686368	0.586341	0.465926	17.224	15.6975	10.724	14.5485	serine/threonine-protein kinase pakF-like
LOC111675694	0.246174	0.313355	15.794	15.5725	12.152	14.5062	uncharacterized LOC111675694, transcript variantX1
LOC111674799	0.424665	0.360246	16.564	15.3625	11.494	14.4735	uncharacterized LOC111674799
LOC111689560	0.626285	0.487422	16.706	15.75	10.174	14.21	extensin
LOC124419108	0.531898	0.411301	17.262	14.6925	10.372	14.1088	uncharacterized LOC124419108
LOC111675694	0.247936	0.32069	14.938	15.2525	11.874	14.0215	uncharacterized LOC111675694, transcript variantX3
LOC111686420	1.07264	0.941804	17.46	17.14	7.062	13.8873	uncharacterized LOC111686420
LOC124419033	0.353456	0.528904	14.172	16.35	10.444	13.6553	uncharacterized LOC124419033, transcript variantX1
LOC111674805	0.320302	0.396989	14.5	15.0525	10.862	13.4715	SET domain-containing protein SmydA-8, transcript variant X1
LOC111684919	0.435733	0.245461	15.896	13.125	10.916	13.3123	F-box/LRR-repeat protein 6
LOC111685345	0.635067	0.632908	15.326	15.175	9.236	13.2457	peroxidasin
LOC111690097	0.174874	0.175276	13.994	13.555	11.898	13.149	myogenesis-regulating glycosidase, transcript variant X3
LOC111687381	0.72844	0.841171	14.336	15.88	7.648	12.6213	MATH and LRR domain-containing protein PFE0570w
LOC111676418	0.403672	0.268794	14.558	12.6175	10.344	12.5065	tyrosine-protein phosphatase 10D
LOC111690097	0.177209	0.176202	13.322	12.89	11.306	12.506	myogenesis-regulating glycosidase, transcript variant X2
LOC124421435	0.878393	0.85918	14.986	15.095	7.142	12.4077	toll-like receptor 3
LOC111682927	0.556196	0.560752	13.84	13.8525	8.924	12.2055	fibrillin-1
LOC111675203	0.361675	0.419513	13.052	13.5325	9.452	12.0122	phospholipase A1 4-like
LOC111684591	0.41206	0.392675	13.162	12.755	9.114	11.677	uncharacterized LOC111684591
LOC111675602	0.448944	0.336264	13.146	11.8175	9.048	11.3372	procollagen-lysine,2-oxoglutarate 5-dioxygenase
LOC124421453	0.260118	0.38351	11.572	12.5375	9.184	11.0978	uncharacterized LOC124421453
LOC111688748	0.5415	0.493557	12.672	12.52	7.878	11.0233	homogentisate 1,2-dioxygenase
LOC111684033	0.620358	0.400937	13.506	11.195	8.04	10.9137	angiopoietin-related protein 2-like
LOC111683574	0.47365	0.475712	11.99	11.8025	7.986	10.5928	rho GTPase-activating protein gacF-like
LOC111677390	0.499109	0.390752	12.094	11.1	8.032	10.4087	synaptic vesicular amine transporter, transcriptvariant X2
LOC111684820	0.497394	0.37885	12.096	10.895	8.172	10.3877	monocarboxylate transporter 5
LOC111677390	0.500749	0.396422	12.034	11.075	7.998	10.369	synaptic vesicular amine transporter, transcriptvariant X1
LOC111676184	0.222964	0.186487	11.256	10.6075	9.224	10.3625	restin homolog, transcript variant X9
LOC111677390	0.500134	0.395633	11.972	11.035	7.97	10.3257	synaptic vesicular amine transporter, transcriptvariant X3
LOC111683007	0.339996	0.221046	11.768	10.295	8.726	10.263	GIGYF family protein Gyf-like
LOC111676184	0.224684	0.18846	11.11	10.4525	9.08	10.2142	restin homolog, transcript variant X10
LOC111689072	0.582846	0.468821	11.796	10.685	7.358	9.94633	laminin subunit alpha
LOC111680005	0.668603	0.67691	11.422	11.5325	6.46	9.80483	neuronal acetylcholine receptor subunit beta-4, transcript variant X1
LOC111681507	0.166867	0.189789	10.31	10.14	8.79	9.74667	tyrosine-protein kinase Shark
LOC111675694	0.300146	0.360811	9.892	10.41	7.892	9.398	uncharacterized LOC111675694, transcript variantX2
LOC111680005	0.640307	0.669969	10.726	11.06	6.202	9.32933	neuronal acetylcholine receptor subunit beta-4, transcript variant X2
LOC124420865	0.473107	0.333917	11.11	9.405	7.22	9.245	V-type proton ATPase subunit C-like
LOC111675694	0.253732	0.359572	9.446	9.9525	7.554	8.98417	uncharacterized LOC111675694, transcript variantX6
LOC111683783	0.504152	0.464426	9.95	9.565	6.5	8.67167	alpha-tocopherol transfer protein-like
LOC111687915	1.08515	1.16592	10.364	10.9975	4.572	8.6445	succinyl-CoA:3-ketoacid-coenzyme A transferase, mitochondrial-like, transcript variant X5
LOC111686474	0.508265	0.32403	10.098	8.615	6.606	8.43967	galactosylgalactosylxylosylprotein 3-beta-glucuronosyltransferase P, transcript variant X2
LOC124419116	0.399075	0.383203	9.366	9.1525	6.668	8.3955	uncharacterized LOC124419116, transcript variantX2
LOC111687915	1.01776	1.13772	10.002	10.77	4.368	8.38	succinyl-CoA:3-ketoacid-coenzyme A transferase, mitochondrial-like, transcript variant X6
LOC111689867	0.444298	0.494647	8.968	9.6875	6.056	8.23717	innexin inx7
LOC111691068	0.636245	0.721384	9.22	9.5175	5.512	8.08317	plancitoxin-1
LOC111687915	1.04359	1.16378	9.658	10.25	4.22	8.04267	succinyl-CoA:3-ketoacid-coenzyme A transferase, mitochondrial-like, transcript variant X1
LOC111681975	0.446997	0.36266	9.08	8.36	6.364	7.93467	basic salivary proline-rich protein 2, transcript variant X4
LOC124421288	0.533057	0.347248	9.92	7.915	5.924	7.91967	polypeptide N-acetylgalactosaminyltransferase 5-like
LOC111681975	0.473751	0.38884	8.796	8.1275	6.084	7.66917	basic salivary proline-rich protein 2, transcript variant X6
LOC111675694	0.249978	0.357367	7.952	8.375	6.374	7.567	uncharacterized LOC111675694, transcript variantX5
LOC111675694	0.253579	0.357755	7.75	8.175	6.22	7.38167	uncharacterized LOC111675694, transcript variantX4
LOC111681975	0.48982	0.401322	8.222	7.6325	5.918	7.2575	basic salivary proline-rich protein 2, transcript variant X7
LOC124420169	0.3087	0.463326	7.464	8.2825	5.796	7.18083	uncharacterized LOC124420169, transcript variantX1
LOC111677249	0.50993	0.553389	7.922	7.9875	4.996	6.9685	band 7 protein AGAP004871-like
LOC124419116	0.371357	0.353713	7.73	7.5075	5.628	6.95517	uncharacterized LOC124419116, transcript variantX1
LOC111677113	0.282851	0.308758	7.326	7.265	5.78	6.79033	sodium-independent sulfate anion transporter, transcript variant X3
LOC111681975	0.346828	0.259839	7.664	6.995	5.476	6.71167	basic salivary proline-rich protein 2, transcript variant X2
LOC111690123	0.846295	0.561299	8.236	7.2725	4.308	6.6055	spondin-1
LOC111685670	0.45413	0.431722	7.42	7.435	4.854	6.56967	allatostatins MIP, transcript variant X2
LOC111679132	0.57708	0.320852	8.044	6.5175	5.032	6.53117	serine/threonine-protein kinase 32A
LOC111685670	0.457356	0.433219	7.24	7.25	4.724	6.40467	allatostatins MIP, transcript variant X1
LOC124420523	0.426159	0.436275	7.024	7.2525	4.88	6.3855	uncharacterized LOC124420523
LOC111676184	0.215905	0.170605	6.91	6.46	5.688	6.35267	restin homolog, transcript variant X2
LOC111676184	0.215985	0.170605	6.906	6.4525	5.686	6.34817	restin homolog, transcript variant X3
LOC111676184	0.218963	0.170846	6.748	6.305	5.556	6.203	restin homolog, transcript variant X1
LOC111676184	0.222256	0.174496	6.716	6.2725	5.51	6.16617	restin homolog, transcript variant X4
LOC111686474	0.513054	0.333109	7.366	6.3075	4.79	6.1545	galactosylgalactosylxylosylprotein 3-beta-glucuronosyltransferase P, transcript variant X1
LOC111681975	0.407174	0.316486	6.99	6.395	4.994	6.12633	basic salivary proline-rich protein 2, transcript variant X3
LOC111676852	0.333968	0.24918	6.868	6.2925	5.202	6.12083	solute carrier organic anion transporter family member 74D, transcript variant X2
LOC111678904	0.350493	0.321374	6.344	6.695	5.146	6.06167	uncharacterized LOC111678904, transcript variantX1
LOC111676184	0.220811	0.173259	6.512	6.07	5.34	5.974	restin homolog, transcript variant X6
LOC111684691	1.94016	1.49018	8.828	7.24	1.632	5.9	beta-1,4-glucuronyltransferase 1-like
LOC111681975	0.439721	0.348227	6.65	6.105	4.64	5.79833	basic salivary proline-rich protein 2, transcript variant X5
LOC111674873	0.581146	0.500284	6.454	6.01	4.64	5.70133	nocturnin, transcript variant X1
LOC111676184	0.215905	0.167957	6.168	5.7625	5.096	5.6755	restin homolog, transcript variant X7
LOC111677146	0.582092	0.43629	6.806	5.9175	4.238	5.65383	serine-rich adhesin for platelets, transcript variant X1
LOC111676184	0.206948	0.163958	6.136	5.7025	5.036	5.62483	restin homolog, transcript variant X5
LOC111677146	0.606644	0.436423	6.686	5.8275	4.172	5.56183	serine-rich adhesin for platelets, transcript variant X2
LOC111676852	0.319903	0.234943	6.208	5.6775	4.744	5.54317	solute carrier organic anion transporter family member 74D, transcript variant X1
LOC111683821	0.533811	0.760908	5.698	7.265	3.638	5.53367	probable multidrug resistance-associated proteinlethal(2)03659
LOC111676184	0.212589	0.165508	5.884	5.495	4.86	5.413	restin homolog, transcript variant X8
LOC111684848	0.665409	0.718623	6.024	6.82	3.394	5.41267	carboxypeptidase B
LOC111679282	0.49433	0.375407	6.122	5.5075	4.124	5.25117	protein sprint, transcript variant X5
LOC111674873	0.323179	0.295803	5.828	5.5875	4.272	5.22917	nocturnin, transcript variant X3
LOC111677146	0.579899	0.432066	6.184	5.255	3.774	5.071	serine-rich adhesin for platelets, transcript variant X3
LOC124420070	0.769866	0.458447	6.502	5.2175	3.284	5.00117	uncharacterized LOC124420070
Transcripts associated or potentially asociated with a sensory function were bold highlighted

## Sheet: F. AF+M vs NF
	Log2FC		TPM
ID	AFvsNF	MvsNF	AF	NF	M	AVG	NCBI Annotation
LOC111687583	0.306674	3.16817	58.602	44.0225	505.032	202.552	probable cytochrome P450 313a4

## Sheet: G. NF+M vs AF
	Log2FC		TPM
ID	NFvsAF	NFvsM	AF	NF	M	AVG	NCBI Annotation
LOC111678903	0.312072	0.414584	441.188	535.463	572.51	516.387	actin+5C, transcript variant X1
LOC111678903	0.309215	0.413243	409.73	498.225	530.624	479.526	actin+5C, transcript variant X2
LOC111678171	0.257453	0.657581	322.088	379.11	492.448	397.882	uncharacterized LOC111678171
LOC111688721	0.358577	0.608277	187.734	246.138	283.824	239.232	uncharacterized LOC111688721
LOC111677715	0.429496	1.52342	101.512	139.915	327.814	189.747	defense protein l(2)34Fc+like
LOC111684418	0.27054	0.258831	170.134	200.863	196.132	189.043	serine protease inhibitor 42Dd+like, transcript variant X1
LOC111684418	0.277126	0.261555	156.958	186.67	181.524	175.051	serine protease inhibitor 42Dd+like, transcript variant X2
LOC111681993	0.464043	1.01955	89.086	143.178	208.186	146.817	putative uncharacterized protein DDB_G0287183
LOC111676675	0.372254	0.810277	87.404	116.352	158.722	120.826	L+lactate dehydrogenase
LOC111681266	0.305475	0.619161	86.976	105.642	129.684	107.434	cytochrome P450 6a9+like
LOC111683188	0.310569	0.272985	88.354	108.755	104.092	100.4	uncharacterized LOC111683188
LOC111680496	0.319944	0.530636	80.828	101.602	116.542	99.6575	uncharacterized LOC111680496
LOC111679179	0.281817	0.227695	79.246	94.815	89.602	87.8877	aromatic+L+amino+acid decarboxylase, transcript variant X1
LOC111679179	0.291302	0.251653	72.51	87.535	83.688	81.2443	aromatic+L+amino+acid decarboxylase, transcript variant X2
LOC111676637	0.262051	0.598652	64.728	76.0825	95.748	78.8528	serine protease inhibitor 27A
LOC111678835	0.466425	0.648582	58.59	81.55	89.794	76.6447	syntaxin+4+like
LOC111688860	0.258182	0.532799	62.484	73.5	87.516	74.5	excitatory amino acid transporter 1
LOC111680473	0.397893	0.451667	56.048	75.61	76.932	69.53	lectin subunit alpha+like
LOC111675417	0.22196	0.657149	56.89	64.5225	86.822	69.4115	serine protease inhibitor 42Dd+like
LOC111681267	0.291287	0.591785	44.97	54.9575	66.308	55.4118	probable cytochrome P450 6a13
LOC111679092	0.237425	0.36032	48.432	56.0325	60.3	54.9215	sodium+ and chloride+dependent neutral and basicamino acid transporter B(0+)+like, transcript variant X2
LOC111686982	0.34662	0.598882	40.122	51.4475	60.79	50.7865	uncharacterized LOC111686982
LOC111682390	0.413448	0.732381	32.67	43.705	54.784	43.7197	GTP cyclohydrolase 1, transcript variant X2
LOC124419771	0.371096	0.563563	28.506	37.4375	42.26	36.0678	uncharacterized LOC124419771
LOC111681307	0.446705	1.3477	18.034	31.5525	57.006	35.5308	uncharacterized LOC111681307
LOC111682390	0.413108	0.674933	25.494	34.1725	41.046	33.5708	GTP cyclohydrolase 1, transcript variant X1
LOC111683610	0.499385	0.698438	22.492	34.0975	36.698	31.0958	lectin subunit alpha+like
LOC111688318	0.494417	0.765605	19.458	33.665	36.21	29.7777	peptidoglycan+recognition protein SA
LOC111679127	0.236194	0.455762	24.072	27.7025	31.978	27.9175	tafazzin
LOC111674801	0.366851	1.02646	18.91	25.2525	39.218	27.7935	lectin subunit alpha+like
LOC111690821	0.701565	1.24526	14.466	29.6775	38.446	27.5298	cysteine+rich venom protein 6
LOC111676830	0.253848	0.341577	21.332	24.94	26.288	24.1867	novel acetylcholine receptor chaperone
LOC111686990	0.389775	0.635042	17.48	23.3175	26.768	22.5218	uncharacterized LOC111686990
LOC111686672	0.42621	1.05142	12.368	22.4175	31.862	22.2158	lectin subunit alpha+like
LOC111675725	0.279412	0.491959	16.902	20.0675	22.964	19.9778	replication factor C subunit 5, transcript variant X2
LOC111675944	0.429906	0.520565	13.718	20.1625	19.524	17.8015	uncharacterized LOC111675944
LOC111674865	0.271718	0.353364	15.254	18.1725	19.058	17.4948	ninjurin+A, transcript variant X2
LOC111674881	0.630369	0.607054	11.82	19.4325	17.854	16.3688	uncharacterized LOC111674881
LOC111688046	0.256253	0.21197	13.364	15.7425	14.968	14.6915	G+protein coupled receptor Mth2+like, transcriptvariant X3
LOC111688046	0.253143	0.20553	12.918	15.1925	14.43	14.1802	G+protein coupled receptor Mth2+like, transcriptvariant X1
LOC111678432	0.426145	0.361337	10.406	14.415	13.076	12.6323	laccase+like
LOC111676624	0.417144	0.94388	3.726	7.64	12.976	8.114	sarcotoxin+2A+like
LOC111677752	0.470994	1.18579	3.486	7.6	12.412	7.83267	glycine+rich selenoprotein+like
LOC111689563	0.449792	0.511555	5.362	8.0975	7.74	7.0665	ADP+ribosylation factor 1+like
LOC124419064	0.493023	0.748913	4.326	6.56	7.488	6.12467	uncharacterized LOC124419064
LOC111680159	0.553411	0.65503	3.78	7.1375	6.198	5.70517	bumetanide+sensitive sodium+(potassium)+chloridecotransporter
LOC111681619	0.379094	0.930642	3.822	5.2025	7.824	5.61617	cystinosin homolog, transcript variant X1
LOC111681619	0.372998	0.929572	3.788	5.13	7.704	5.54067	cystinosin homolog, transcript variant X2
LOC111677772	0.409901	0.396726	4.002	6.21	5.328	5.18	methyltransferase+like protein 22
