# Supplementary material for: Antennal transcriptome analysis reveals sensory receptors potentially associated with host detection in the livestock pest Lucilia cuprina
Source: Parasit Vectors. 2024 Jul 18;17:308. doi: 10.1186/s13071-024-06391-6 (PMC11256703; doi:10.1186/s13071-024-06391-6)
Supplement: Supplementary file 7 — Supplementary material 7: Table S6. Transcript levels for sensory receptors identified in the antennae of Lucilia cuprina showing a TPM expression value ≥ 5. The average TPM level per group (AF, NF or M) and overall average is provided for each locus. Those differentially expressed transcripts between groups were noted, and the differential expressions were presented in Log2 fold-change (Log2FC). Abbreviations: ABC: ATP-binding cassette transporter, AMT: ammonium transporter receptor, CD36/SNMP: CD36 and sensory neuron membrane protein family, CSP: chemosensory protein, GR: gustatory receptor, IR: ionotropic receptor, OBP: odorant-binding protein, OR: odorant receptor, PPK: pickpocket receptor, TRP: transient potential receptor channel, AF: attracted female, NF: non-attracted female, M: male, TPM: transcript per million, AVG: average [file 13071_2024_6391_MOESM7_ESM.xlsx]

## Sheet: A.ABC
Sequence ID	TPM_AF	TPM_NF	TMP_M	TPM_AVG	DGE	Log2FC M_vs_AF	Log2FC M_vs_NF	Log2FC AF_vs_M	Log2FC NF_vs_M	NCBI Annotation
LOC124418480	611.598	569.867	649.894	610.453	ns	-	-	-	-	ATP-binding cassette subfamily G member 4-like
LOC111675196_2	393.01	369.027	396.6	386.213	ns	-	-	-	-	ATP-binding cassette sub-family G member 1 isoform X2
LOC111675196	374.876	349.658	374.572	366.369	ns	-	-	-	-	ATP-binding cassette sub-family G member 1 isoform X1
LOC111676677	300.752	259.34	282.114	280.735	ns	-	-	-	-	ATP-binding cassette sub-family A member 13
LOC111679171	205.588	196.415	172.634	191.546	ns	-	-	-	-	ATP-binding cassette sub-family G member 1 isoform X1
LOC111679171_3	164.102	157.093	139.412	153.536	ns	-	-	-	-	ATP-binding cassette sub-family G member 1 isoform X3
LOC111679171_2	163.104	156.138	138.566	152.602	ns	-	-	-	-	ATP-binding cassette sub-family G member 1 isoform X2
LOC111690216_3	119.476	99.945	87.212	102.211	Fem-biased	-	-	0.385159	0.182696	ABC transporter G family member 23, transcript variant X3
LOC111679451	114.41	99.9325	100.478	104.94	ns	-	-	-	-	ATP-binding cassette sub-family D member 3
LOC111675680_3	110.632	94.595	94.458	99.895	ns	-	-	-	-	ABC transporter G family member 23 isoform X3
LOC111690216_2	104.43	87.225	76.134	89.263	Fem-biased	-	-	0.387021	0.182703	ABC transporter G family member 23, transcript variant X2
LOC111675680_2	102.974	88.0125	87.77	92.9188	ns	-	-	-	-	ABC transporter G family member 23 isoform X2
LOC111675680	101.826	87.0375	86.79	91.8845	ns	-	-	-	-	ABC transporter G family member 23 isoform X1
LOC111676879	97.52	97.005	83.592	92.7057	Fem-biased	-	-	0.160662	0.194235	ATP-binding cassette sub-family D member
LOC111690216*	97.404	80.8	70.454	82.886	Fem-biased	-	-	0.397937	0.185431	ABC transporter G family member 23, transcript variant X1
LOC111685532	95.944	97.485	95.168	96.199	ns	-	-	-	-	protein Pixie
LOC111675194	92.894	80.64	88.478	87.3373	ns	-	-	-	-	ATP-binding cassette subfamily G member 4
LOC111675194_4	90.56	78.6825	85.93	85.0575	ns	-	-	-	-	ATP-binding cassette subfamily G member 4
LOC111675194_3	74.348	64.0825	70.11	69.5135	ns	-	-	-	-	TP-binding cassette subfamily G member 4
LOC111677834	71.07	63.5175	61.096	65.2278	Fem-biased	-	-	0.156234	-	ATP-binding cassette sub-family B member 6
LOC111676394	70.256	63.205	46.426	59.9623	Fem-biased	-	-	0.52654	0.419999	ATP-binding cassette sub-family C member 4
LOC111675194_2	69.124	59.65	65.226	64.6667	ns	-	-	-	-	ATP-binding cassette subfamily G member 4
LOC111685899	45.224	41.36	41.342	42.642	ns	-	-	-	-	ATP-binding cassette sub-family F member 3
LOC111684688	42.618	40.1375	44.514	42.4232	ns	-	-	-	-	ABC transporter G family member 20
LOC111679261	39.254	36.9375	37.5	37.8972	ns	-	-	-	-	ATP-binding cassette sub-family F member 1
LOC111686366_2	34.382	33.645	34.212	34.0797	ns	-	-	-	-	iron-sulfur clusters transporter ABCB7, mitochondrial isoform X2
LOC111686298_3	33.948	30.4975	31.43	31.9585	ns	-	-	-	-	ATP-binding cassette sub-family F member 2
LOC111686366	33.928	33.0975	33.688	33.5712	ns	-	-	-	-	iron-sulfur clusters transporter ABCB7, mitochondrial isoform X1
LOC111686298	33.512	30.32	30.98	31.604	ns	-	-	-	-	ATP-binding cassette sub-family F member 2
LOC111686298_2	30.778	28.0725	28.758	29.2028	ns	-	-	-	-	ATP-binding cassette sub-family F member 2
LOC111678560_2	30.584	27.635	26.642	28.287	ns	-	-	-	-	ATP-binding cassette sub-family G member 4-like isoform X2
LOC111674555	30.472	31.82	28.87	30.3873	ns	-	-	-	-	ATP-binding cassette sub-family G member 5
LOC111675343	30.304	28.29	27.46	28.6847	ns	-	-	-	-	mitochondrial potassium channel ATP-binding subunit
LOC111678560	30.246	27.3475	26.11	27.9012	ns	-	-	-	-	ATP-binding cassette sub-family G member 1-like isoform X1
LOC111686232	29.006	30.185	27.242	28.811	ns	-	-	-	-	phospholipid-transporting ATPase ABCA3
LOC111679291	24.618	24.575	25.76	24.9843	ns	-	-	-	-	ATP-binding cassette sub-family B member 10, mitochondrial
LOC124420142	19.252	15.74	16.724	17.2387	ns					ABC transporter G family member 23-like
LOC111678400	18.296	17.885	16.376	17.519	ns	-	-	-	-	ATP-binding cassette sub-family C member 10
LOC111688411	16.766	17.735	15.274	16.5917	ns	-	-	-	-	ATP-binding cassette sub-family G member 4
LOC111688411_2	16.716	17.6775	15.212	16.5352	ns	-	-	-	-	ATP-binding cassette sub-family G member 4
LOC111688411_3	15.902	16.8025	14.47	15.7248	ns	-	-	-	-	ATP-binding cassette sub-family G member 4
LOC111675195_2	13.682	13.6025	10.618	12.6342	Fem-biased	-	-	0.288312	-	ATP-binding cassette sub-family G member 1
LOC111675195	13.474	13.395	10.454	12.441	Fem-biased	-	-	0.288299	-	ATP-binding cassette sub-family G member 1
LOC111686546	13.304	15.6675	15.552	14.8412	Male-biased	0.261531	-	-	-	ATP-binding cassette sub-family G member 1
LOC111675195_4	12.566	12.475	9.764	11.6017	Fem-biased	-	-	0.285717	-	ATP-binding cassette sub-family G member 1
LOC111675195_3	12.338	12.2	9.57	11.3693	Fem-biased	-	-	0.287047	-	ATP-binding cassette sub-family G member 1
LOC111674549	8.796	8.0575	8.102	8.3185	ns	-	-	-	-	ATP-binding cassette sub-family G member 8
LOC111686545	5.242	5.7275	4.186	5.05183	ns	-	-	-	-	ATP-binding cassette sub-family G member 1
LOC111683627	4.598	3.8525	9.256	5.90217	Male-biased	0.964306	1.08512	-	-	ATP-binding cassette sub-family G member 1
Mean	87.0552	79.8794	80.6771	82.5372
Median	39.254	36.9375	37.5	37.8972
*Only sensory receptor found upregulated in AF vs NF.
ns = non-sex biased

## Sheet: B.AMT
Sequence ID	TPM_AF	TPM_NF	TMP_M	TPM_AVG	DGE	Log2FC M_vs_AF	Log2FC M_vs_NF	Log2FC AF_vs_M	Log2FC NF_vs_M	NCBI Annotation
LOC111680171	639.456	645.46	822.73	702.549	Male-biased	0.391461	0.319709	-	-	Ammonium transporter 2
LOC111685868	215.958	209.458	142.182	189.199	Fem-biased	-	-	0.518929	0.5071	Ammonium transporter Rh type B
Mean	427.707	427.459	482.456	445.874
Median	427.707	427.459	482.456	445.874

## Sheet: C.CD36-SNMP
Sequence ID	TPM_AF	TPM_NF	TMP_M	TPM_AVG	DGE	Log2FC M_vs_AF	Log2FC M_vs_NF	Log2FC AF_vs_M	Log2FC NF_vs_M	NCBI Annotation
LOC111678009	2682.16	2557.76	2765.36	2668.43	ns	-	-	-	-	sensory neuron membrane protein 1
LOC111678000	652.868	602.923	687.644	647.812	ns	-	-	-	-	scavenger receptor class B member 1
LOC111675757	125.44	108.12	115.23	116.263	ns	-	-	-	-	dnaJ homolog shv
LOC111690328	58.838	54.485	42.772	52.0317	Fem-biased	-	-	0.388807	0.327342	protein peste
LOC111675759	43.866	43.98	45.852	44.566	Male-biased	0.119411	-	-	-	protein croquemort
LOC111683030	20.998	19.9025	19.294	20.0648	ns	-	-	-	-	protein croquemort-like
LOC111686472	19.498	17.1975	32.83	23.1752	Male-biased	0.746266	0.813153	-	-	protein croquemort-like
LOC111687188	8.572	7.985	9.252	8.603	ns	-	-	-	-	sensory neuron membrane protein 2
LOC111675275	7.526	5.7375	9.252	7.50517	Male-biased	-	0.490505	-	-	scavenger receptor class B member 1
Mean	402.196	379.788	414.166	398.717
Median	43.866	43.98	42.772	44.566
ns = non-sex biased

## Sheet: D.CSP
Sequence ID	TPM_AF	TPM_NF	TMP_M	TPM_AVG	DGE	Log2FC M_vs_AF	Log2FC M_vs_NF	Log2FC AF_vs_M	Log2FC NF_vs_M	NCBI Annotation
LOC111678024	23933.1	23431.5	20933.7	22766.1	ns	-	-	-	-	ejaculatory bulb-specific protein 3
LOC111675236	16595.3	16595.2	12310.8	15167.1	Fem-biased	-	-	0.355262	0.386472	putative odorant-binding protein A10, transcriptvariant X1*
LOC111675236_2	16569.7	16521.1	12235.1	15108.6	Fem-biased	-	-	0.361467	0.388566	uncharacterized protein
LOC111677996	82.154	100.323	131.948	104.808	Male-biased	0.675249	0.339865	-	-	ejaculatory bulb-specific protein 3
Mean	14295.1	14162	11402.9	13286.7
Median	16582.5	16558.2	12272.9	15137.9
Annotation should be corrected, it is an ortholog of CSP 4 from many Diptera species.
ns = non-sex biased

## Sheet: E.GR
Sequence name	Sequence ID	TPM_AF	TPM_NF	TMP_M	TPM_AVG	DGE	Log2FC M_vs_AF	Log2FC M_vs_NF	Log2FC AF_vs_M	Log2FC NF_vs_M	NCBI Annotation
LcupGr62	LOC111688942	33.534	35.195	28.644	32.4577	-	-	-	-	-	gustatory receptor for sugar taste 43a
LcupGr1	LOC111681964	33.328	34.4725	31.052	32.9508	-	-	-	-	-	gustatory and odorant receptor 21a
LcupGr3	LOC111675619	11.67	11.0575	10.466	11.0645	-	-	-	-	-	gustatory and odorant receptor 63a
LcupGr4	LOC111684812	10.66	10.45	9.514	10.208	-	-	-	-	-	gustatory receptor for sugar taste 61a
LcupGr74	LOC111683158	6.052	5.9275	7.656	6.54517	Male-biased	0.357593	-	-	-	putative gustatory receptor 2a
Mean		19.0488	19.4205	17.4664	18.6452
Median		11.67	11.0575	10.466	11.0645
LOCI sequence was manually curated (see M&M section)
ns = non-sex biased

## Sheet: F.IR
Sequence name	Sequence ID	TPM_AF	TPM_NF	TMP_M	TPM_AVG	DGE	Log2FC M_vs_AF	Log2FC M_vs_NF	Log2FC AF_vs_M	Log2FC NF_vs_M	NCBI Annotation
LcupIrco76b	LOC111684013	491.196	460.098	393.68	448.325	Fem-biased	-	-	0.254656	0.207573	glutamate receptor ionotropic, kainate 2
LcupIrco25a	LOC111680636	217.834	204.48	219.682	213.999	-	-	-	-	-	ionotropic receptor 25a
LcupIr64a	LOC111679316	241.988	222.732	151.638	205.453	Fem-biased	-	-	0.584295	0.492414	uncharacterized
LcupIr75d-1	LOC111685763	121.97	114.325	127.986	121.427	-	-	-	-	-	uncharacterized
LcupIr76a-2	LOC111685279	121.666	125.723	116.356	121.248	-	-	-	-		uncharacterized
LcupIrco8a	LOC111680584	99.238	94.835	82.388	92.1537	Fem-biased	-	-	0.203398	-	glutamate receptor 1
LcupIr76a-3	LOC124419985	48.946	45.2125	58.714	50.9575	Male-biased	0.318077	0.371932	-	-	uncharacterized
LcupIr84a	LOC111675491	43.544	39.275	33.78	38.8663	Fem-biased	-	-	0.294853	-	glutamate receptor ionotropic, kainate 2
LcupIr41a	LOC111679581	33.768	34.13	46.6	38.166	-	-	-	-	-	uncharacterized
LcupIr75d-2	LOC111685763	27.26	25.45	35.386	29.3653	Male-biased	0.42298	0.45211	-	-	uncharacterized
LcupIr92a	LOC111674785	21.788	20.6525	28.506	23.6488	Male-biased	0.426651	0.411201	-	-	uncharacterized
LcupIr75b-1	LOC111681208	12.98	12.2775	17.216	14.1578	Male-biased	0.460813	0.471091	-	-	ionotropic receptor 75a-like
LcupIr40a	LOC111679577	13.544	12.59	16.32	14.1513	Male-biased	0.319191	0.352243	-	-	ionotropic receptor 40a
LcupIr21a	LOC111675202	11.86	10.5475	13.786	12.0645	Male-biased	0.270973	0.359706	-	-	ionotropic receptor 21a
LcupIr76a-1	LOC111685279	8.966	8.5425	9.558	9.02217	-	-	-	-	-	uncharacterized
LcupIr75a	LOC124419994	6.402	5.1075	4.364	5.29117	-	-	-	-	-	ionotropic receptor 75a-like
Mean		95.1844	89.7486	84.7475	89.8935
Median		38.656	36.7025	40.993	38.5162
LOCI sequence was manually curated (see M&M section)
ns = non-sex biased

## Sheet: G.ML-NPC2
Sequence ID	TPM_AF	TPM_NF	TMP_M	TPM_AVG	DGE	NCBI Annotation
LOC111678264	2341.56	2129.59	2396.76	2289.3	ns	ecdysteroid-regulated 16 kDa protein
LOC111687622	233.626	241.502	258.524	244.551	ns	NPC intracellular cholesterol transporter 2 homolog a
LOC111685411	6.45	6.4025	5.076	5.97617	ns	uncharacterized protein
LOC124418895	5.72	4.5275	6.022	5.42317	ns	uncharacterized protein
Mean	646.838	595.505	666.594	636.313
Median	120.038	123.953	132.273	125.263
ns = non-sex biased

## Sheet: H.OBP
Sequence name	Sequence ID	TPM_AF	TPM_NF	TMP_M	TPM_AVG	DGE	Log2FC M_vs_AF	Log2FC M_vs_NF	Log2FC AF_vs_M	Log2FC NF_vs_M	NCBI Annotation
LcupObp4	LOC124418838	51498	51406.5	40611.3	47838.6	Fem-biased	-	-	0.272815	0.306855	general odorant-binding protein 19d-like
LcupObp30	LOC111681580	41580.9	43031.9	42160.7	42257.8	-	-	-	-	-	pheromone-binding protein-related protein 6-like
LcupObp27	LOC111681606	21356.1	22153.6	17885.7	20465.1	Fem-biased	-	-	0.19313	0.281913	pheromone-binding protein-related protein 6-like
LcupObp35	LOC111677267	13503	15025.8	17709.5	15412.8	Male-biased	0.420476	-	-	-	general odorant-binding protein 69a
LcupObp29	LOC111681579	10913.4	11121.2	14260.3	12098.3	Male-biased	0.429914	0.33202	-	-	pheromone-binding protein-related protein 6-like
LcupObp28	LOC111681551	11257.3	11072.3	11241.5	11190.3	-	-	-	-	-	pheromone-binding protein-related protein 6-like
LcupObp8	LOC111677747	8034.4	8225.98	8202.63	8154.34	-	-	-	-	-	general odorant-binding protein 19a
LcupObp44	LOC111680423	4826.11	5464.67	8048.82	6113.2	Male-biased	0.668814	0.455833	-	-	general odorant-binding protein 56d-like
LcupObp25	LOC111681552	2823.47	2995.23	2421.4	2746.7	Fem-biased	-	-	0.278002	-	uncharacterized
LcupObp33	LOC111677888	2519.12	2476.86	2858.03	2618	Male-biased	0.233299	-	-	-	general odorant-binding protein lush
LcupObp31	LOC111689873	2154.91	2139.42	2156.82	2150.39	-	-	-	-	-	general odorant-binding protein 84a
LcupObp42	LOC111680408	216.842	247.137	386.262	283.414	Male-biased	0.832617	0.566367	-	-	general odorant-binding protein 56a-like
LcupObp32_PlusC	LOC111687521	149.382	170.657	195.106	171.715	Male-biased	0.419068	-	-	-	uncharacterized
LcupObp50	LOC111686724	120.94	121.9	185.312	142.717	Male-biased	0.64488	0.57806	-	-	general odorant-binding protein 99a
LcupObp39	LOC111680413	90.738	104.933	193.178	129.616	Male-biased	1.00514	0.71058	-	-	general odorant-binding protein 56a-like
LcupObp40	LOC111680414	58.578	62.8225	111.91	77.7702	Male-biased	0.69285	0.478016	-	-	general odorant-binding protein 56a-like
LcupObp5	LOC111681991	32.232	39.8625	59.178	43.7575	Male-biased	0.744814	-	-	-	general odorant-binding protein 19d-like
LcupObp56_PlusC	LOC111690108	25.698	24.6725	28.41	26.2602	-	-	-	-	-	uncharacterized
LcupObp53_PlusC	LOC111675482	19.814	20.1225	36.684	25.5402	-	-	-	-	-	uncharacterized
LcupObp7	LOC111677755	23.884	24.4625	28.216	25.5208	-	-	-	-	-	uncharacterized
LcupObp1	LOC111677663	22.916	23.5925	22.544	23.0175	-	-	-	-	-	general odorant-binding protein 99a-like
LcupObp22	LOC111690490	9.378	9.345	8.81	9.17767	-	-	-	-	-	uncharacterized
Mean		7783.5	7998.31	7673.28	7818.37
Median		1185.88	1193.28	1271.54	1216.9
LOCI sequence was manually curated (see M&M section)
ns = non-sex biased

## Sheet: I.OR
Sequence name	Sequence ID	TPM_AF	TPM_NF	TMP_M	TPM_AVG	DGE	Log2FC M_vs_AF	Log2FC M_vs_NF	Log2FC AF_vs_M	Log2FC NF_vs_M	NCBI Annotation
LcupOrco	LOC111683784	1073.73	1025.7	923.922	1007.79	Fem-biased	-	-	0.17295	-	odorant receptor coreceptor
LcupOr73	LOC111687703	305.884	314.377	271.658	297.307	-	-	-	-	-	odorant receptor 56a
LcupOr46	LOC111680935	335.592	318.963	219.636	291.397	Fem-biased	-	-	0.540691	0.50398	odorant receptor 85c-like
LcupOr10	LOC111674944	209.846	216.08	193.986	206.637	-	-	-	-	-	odorant receptor 42b-like
LcupOr58	LOC111686564	157.726	152.545	112.68	140.984	Fem-biased	-	-	0.415829	0.411218	odorant receptor Or2-like
LcupOr70	LOC111679417	103.028	99.845	143.306	115.393	Male-biased	0.511607	0.479542	-	-	odorant receptor 67d-like
LcupOr40	LOC111681131	84.7	80.1475	81.854	82.2338	-	-	-	-	-	odorant receptor 33b-like
LcupOr74	LOC111687586	74.236	73.12	55.826	67.7273	Fem-biased	-	-	0.344641	0.361157	odorant receptor 47b
LcupOr32	LOC111682431	61.218	58.605	56.002	58.6083	-	-	-	-	-	odorant receptor 85c-like
LcupOr43	LOC111687172	56.956	54.6425	61.742	57.7802	-	-	-	-	-	odorant receptor 67d-like
LcupOr57	LOC111686607	60.624	62.59	46.938	56.7173	Fem-biased	-	-	0.296188	0.371059	odorant receptor 43a
LcupOr56	LOC111677305	52.606	49.9125	55.646	52.7215	-	-	-	-	-	odorant receptor 42b-like, transcript variant X2
LcupOr47	LOC111677674	47.138	44.435	59.904	50.4923	Male-biased	0.376304	0.391237	-	-	odorant receptor 67d-like
LcupOr13	LOC111678601	50.41	51.8275	48.074	50.1038	-	-	-	-	-	odorant receptor 30a-like
LcupOr76	LOC111679142	47.716	44.1075	47.678	46.5005	-	-	-	-	-	odorant receptor 46a-like
LcupOr48	LOC111677669	39.69	40.9725	50.546	43.7362	Male-biased	0.382565	-	-	-	odorant receptor 67d-like
LcupOr44	LOC111687170	44.278	45.115	38.166	42.5197	-	-	-	-	-	odorant receptor 67d-like
LcupOr14	LOC111678600	37.794	36.785	49.012	41.197	Male-biased	0.407633	0.376332	-	-	odorant receptor 30a-like
LcupOr16	LOC111681481	37.026	35.42	36.962	36.4693	-	-	-	-	-	odorant receptor 13a
LcupOr35	LOC111687567	33.098	31.4675	32.424	32.3298		-	-	-	-	odorant receptor 63a-like
LcupOr66	LOC111676041	27.812	25.05	34.336	29.066	Male-biased	0.341869	0.408442	-	-	odorant receptor 45a-like
LcupOr42	LOC111687169	24.116	21.595	30.876	25.529	Male-biased	0.402477	0.494081	-	-	odorant receptor 67d-like
LcupOr78	LOC111681931	22.776	21.04	24.244	22.6867	-	-	-	-	-	odorant receptor 49b
LcupOr7	LOC111674965	19.238	21.195	24.466	21.633	Male-biased	0.356441	-	-	-	odorant receptor 7a-like
LcupOr24	LOC111683789	17.898	17.0625	23.78	19.5802	Male-biased	0.4572	0.475419	-	-	odorant receptor 83a-like
LcupOr12	LOC111677192	20.74	18.0775	16.634	18.4838	Fem-biased	-	-	0.253966	-	odorant receptor 2a-like
LcupOr21	LOC111675824	15.204	16.475	21.92	17.8663	Male-biased	0.543734	0.370358	-	-	odorant receptor 82a
LcupOr23	LOC111677517	13.352	15.6825	18.104	15.7128	Male-biased	0.452374	-	-	-	odorant receptor 85f
LcupOr61	LOC111684955	11.094	13.0875	15.554	13.2452	Male-biased	0.506771	-	-	-	odorant receptor 67c
LcupOr54	LOC111679730	13.926	12.5725	12.19	12.8962	-	-	-	-	-	odorant receptor 45a-like
LcupOr5	LOC111687015	12.7	12.23	11.7	12.21	-	-	-	-	-	odorant receptor 45a-like
LcupOr69P	LOC111679418	10.88	10.315	12.702	11.299	-	-	-	-	-	odorant receptor 67d-like
LcupOr6	LOC124418735	12.72	9.37	11.716	11.2687	-	-	-	-	-	odorant receptor 7a-like
LcupOr11	LOC111685914	8.384	8.52	9.356	8.75333	-	-	-	-	-	odorant receptor 2a
LcupOr49	LOC111689095	7.832	6.745	5.222	6.59967	-	-	-	-	-	putative odorant receptor 92a
LcupOr39	LOC124420047	6.498	6.3775	5.756	6.2105	-	-	-	-	-	odorant receptor 33b-like
LcupOr67	LOC111676042	5.294	4.9975	7.428	5.9065	Male-biased	0.490364	0.462073	-	-	odorant receptor 45a-like
Mean		85.5071	83.1635	77.6202	82.0969
Median		37.026	35.42	36.962	36.4693
LOCI sequence was manually curated (see M&M section)
ns = non-sex biased

## Sheet: J.PPK
Sequence ID	TPM_AF	TPM_NF	TMP_M	TPM_AVG	DGE	NCBI Annotation
LOC111688272	5.632	5.335	5.864	5.61033	ns	pickpocket protein 28-like
LOC111680022	5.218	5.4825	4.792	5.16417	ns	sodium channel protein Nach isoform X1
Mean	5.425	5.40875	5.328	5.38725
Median	5.425	5.40875	5.328	5.38725
ns = non-sex biased

[truncated: 1 more sheets: K.TRP]
