# Supplementary material for: Antennal transcriptome analysis reveals sensory receptors potentially associated with host detection in the livestock pest Lucilia cuprina
Source: Parasit Vectors. 2024 Jul 18;17:308. doi: 10.1186/s13071-024-06391-6 (PMC11256703; doi:10.1186/s13071-024-06391-6)
Supplement: Supplementary file 8 — Supplementary material 8: Table S7. Manually curated sensory receptor sequences. Only those sequences of odorant, gustatory and ionotropic receptors and odorant-binding proteins, showing a TMP expression value ≥ 5 (on average for all groups) in the antenna of Lucilia cuprina were curated. The first column of the table includes the name added to each receptor (gene column). [file 13071_2024_6391_MOESM8_ESM.xlsx]

## Sheet: GRs
Gene	Gene_ID	Scaffold	Start	End	Strand	CDS	Length	Peptide	Length	introns	Gene Region	Length
LcupGr1	LOC111681964	NC_060950.1	65401846	65405440	-	ATGGCCTTTTGGGCTTCTGTCAGTACTAAATCACCATTGAAAATTGCTCCCGTTTTAAATCCGAATCAAAAACAATTTCTACAAGATGAATTGAGATTTCGTGAAAAATTGGATATATTGGCTCGCAGTGATGTGAATAATTTAACCGATTATTATGTGCGCAAACATGAGACCGTCGATGATCCGGAGTTGTTGGACAAACATGATTCTTTTTATCATACTACGAAAAGTCTACTGGTTTTGTTTCAAATAATGGGTGTTATGCCCATACATCGTAATCCACCGAAACCGAATTTACCACGTACTGGATTTTCATGGCATTCAAAACAGGTTTTATGGGCCATTTTTATCTATTGCATACAAACTACCGTAGTGGTATTGGTTTTAAGGGAAAGAGTG…	1359	MAFWASVSTKSPLKIAPVLNPNQKQFLQDELRFREKLDILARSDVNNLTDYYVRKHETVDDPELLDKHDSFYHTTKSLLVLFQIMGVMPIHRNPPKPNLPRTGFSWHSKQVLWAIFIYCIQTTVVVLVLRERVKNFIVNSDKRFDEAIYNVIFISLLFTNFLLPVASWRHGPQVAIFKNMWTNYQLKFLKVTGTPIVFPNLYSLTWALCICSWGLSILINLSQYFLQPDFELWYTFAYYPIIAMLNCFCSLWYINCTAFGTASKALLTSLETTLKGDKPAEKLTEYRHLWVDLSHMMQQLGRAYSNMYGMYCLVVFFTTIIATYGSFSEIIDHGATYKEVGLFVIVFYCMSLLYIICNEAHYASQKVGLDFQTQLLNVNLTAVDTATQKEVEMFLVAIA…	452	3	ATGGCCTTTTGGGCTTCTGTCAGTACTAAATCACCATTGAAAATTGCTCCCGTTTTAAATCCGAATCAAAAACAATTTCTACAAGATGAATTGAGATTTCGTGAAAAATTGGATATATTGGCTCGCAGTGATGTGAATAATTTAACCGATTATTATGTGCGCAAACATGAGACCGTCGATGATCCGGAGTTGTTGGACAAACATGATTCTTTTTATCATACTACGAAAAGTCTACTGGTTTTGTTTCAAATAATGGGTGTTATGCCCATACATCGTAATCCACCGAAACCGAATTTACCACGTACTGGATTTTCATGGCATTCAAAACAGGTTTTATGGGCCATTTTTATCTATTGCATACAAACTACCGTAGTGGTATTGGTTTTAAGGGAAAGAGTG…	3595
LcupGr3	LOC111675619	NC_060953.1	30818792	30824649	-	ATGTGGAATAATTATAATAGAAAAAAGAAACAGGACGCAATATTTCTCAATGTTAAACCGGTTGCGAATAATATTACTGTACGGAAATATTCGAATGGTTTGATGGATCGATTAGATAGTGGATTTGGAAATTATAACAAAGAAAAAAGAACCAGTCGCCAATCGATATCAACTATTGATTCCATGAATCAGCAATTTTTACCAAACGTATTTTATCGAAATATTGCTCCCATAAAATGGTTTTTAAGCATAATTGGAGCCCTGCCGATGAAACGGTCTGGACCAGGAAAAGCTAAATTCGTCATTGGATCGATTATTTTTGCTTATTCTATTGTATTCTTTACATTTCTAATGATTTACGTTGCCTATGTTGCAAACAATCGTATCATAATTGTTACA…	1473	MWNNYNRKKKQDAIFLNVKPVANNITVRKYSNGLMDRLDSGFGNYNKEKRTSRQSISTIDSMNQQFLPNVFYRNIAPIKWFLSIIGALPMKRSGPGKAKFVIGSIIFAYSIVFFTFLMIYVAYVANNRIIIVTSLSGPFEEAVIAYLFLVNILPIFIIPIIWWETRKICRLINDWDDFEILYYQISGHSVPLNLRRRTRIIAVALPILSILSVVITHVTMADFDLIQVVPYCILDNLTAMLGAWWYLICEALSTTANILAERFQKALRHIGPAAMVADYRALWLRLSKLTRDTGTATCYTFTFLNLYLFFIITLSIYGLMSQLSEGFGIKDIGLAITALWNVCLLFFICDQAHYASFNVRTNFQKKLLMVELNWMNSDAQTEINMFLRATEINPSNINC…	490	6	ATGTGGAATAATTATAATAGAAAAAAGAAACAGGACGCAATATTTCTCAATGTTAAACCGGTTGCGAATAATATTACTGTACGGAAATATTCGAATGGTTTGATGGATCGATTAGATAGTGGATTTGGAAATTATAACAAAGAAAAAAGAACCAGTCGCCAATCGATATCAACTATTGATTCCATGAATCAGCAATTTTTACCAGTAAGAAAACAATACACATATAATTCACAATTGTCGTCGTAGCAAACAAAAAAATACGACATACGATTCATGATTTAACGCCGATCGTGAATTGCGATTAGAATGAAATTGAATTATAGTTTAGACTTATATCCCACCAGCATCCTACTAAGGGATCTATTTGCAATCTTTTCACCTTTATTTCCCTAAAGTGTT…	5858
LcupGr4	LOC111684812	NC_060953.1	39999360	40003178	-	ATGAGTTTCGGTAGAAATTTAATTTTGCAAAAATTAAAACAAAATAATCATTTGCACAAAGAAAATACACGTAAATTTTTTGTTTTACATTCTATTAAATCCTTTAAACATTTGGACACTTTTCATCGTGCCACCAGACCATGTTTACTGTTTGCTCATATTTTTGGTGTAATGCCTTTGGTGAATACGTGGGAATACAATCCATATCGTTTGAAATTCAATGTACCCTGCTGGGCCATGACAACAACGGTATTATTTTACATATTTGGCGGATGGAAGACAATGCATTTTACAGAACAAATGTTTAAAAGTGGCATAAATGCCAGAAATATTGTTGGCATTGTTTTCTTCTACATGAGTTTTATTATTTCCATAAATTTCCTAAATTTAGCCAGAAAT…	1320	MSFGRNLILQKLKQNNHLHKENTRKFFVLHSIKSFKHLDTFHRATRPCLLFAHIFGVMPLVNTWEYNPYRLKFNVPCWAMTTTVLFYIFGGWKTMHFTEQMFKSGINARNIVGIVFFYMSFIISINFLNLARNWPQLIQYWTRIDLLFLMPPYKPPKWSLRKQLYTLLIGFWITALVEHCLFYASGYYNFRMRRIHCHPDEEKYSFKDYIQLDIFTDIFIYFPYNIFVAVYAFFLSGTFTFLWNFLDFFIMCISLGLATRFQQFNTRIEVLAGCYVPDAVWYKIRREHIILCEFMEKVNDQISTIVLLSSLNNMYFICNNLLNIFTKLRYQINYVYFWFSLIFLLSRTICVFMFASKIHEASVLPLQTLYLVPTGCWTEEVQRFRAQILNEFIGLTGKR…	439	7	ATGAGTTTCGGTAGAAATTTAATTTTGCAAAAATTAAAACAAAATAATCATTTGCACAAAGAAAATACACGTAAATTTTTTGTTTTACATTCTATTAAATCCTTTAAACATTTGGACACTTTTCATCGTGCCACCAGACCATGTAAGTGAAATGTTTTTAACAACTCCTATCAATCGTTTTCTTTTTTACAATGTTGTTATCATTAGGTTTACTGTTTGCTCATATTTTTGGTGTAATGCCTTTGGTGAATACGTGGGAATACAATCCATATCGTTTGAAATTCAATGTACCCTGCTGGGCCATGACAACAACGGTATTATTTTACATATTTGGCGGATGGAAGACAATGCATTTTACAGAACAAATGTTTAAAAGTGGCATAAATGCCAGAAATATTG…	3819
LcupGr62	LOC111688942	NC_060954.1	10676026	10683095	-	ATGGAAATATCTCAATCTTCAATAAGTATATTTTTCGTTAGTAAATTATTGGCTTTGGCTCCCTATTCGGTGCGTAAAACTTCGAAAGGTGTTTATGTTATACAGAGAAGTATTCCGTTTATATTTTATGCCGCCGCTTTATCATCAATAATGGTATGTCTTACATATCGAGGCCTATTATTCGATGCTACTTCAAAAATACCCGTAAGAATGAAATCGGCCACTTCAAAAGTGGTAACGGCTTTGGATGTATCGGTGGTAGTAATGGCAATAGTGGCTGGTGTTATATGTGGAATCGTAGGCTTAAATGCTACAAGAGATTTAAATGCACGATTAAAAAAGGTGGATGACTCTTTAGGCTCGATAACAAATCTAAAAATGGAACGCTTAAAATCGTTT…	1272	MEISQSSISIFFVSKLLALAPYSVRKTSKGVYVIQRSIPFIFYAAALSSIMVCLTYRGLLFDATSKIPVRMKSATSKVVTALDVSVVVMAIVAGVICGIVGLNATKDLNARLKKVDDSLGSITNLKMERLKSFLMLLIPMITISILLALDVWTWLRFVENMDSGVENADLNVQWYIPFYSLYFILTGLHINFANTSLGLARRFEALNIMLRNSYLPDRQKVLQNQEKVKITTVKTTTLNTPNLQASLSKFSSENYQEGSSKNKTILLKLLAECHETLVKCVNIVASAYGMAVLFILISCFLHLVATSYFLFIELLSKKDNGYVWLQVLWILFHSCRLLMVVEPCHRLTRESTKTIHIVCEIERIVHDPILAEEVKKFWQQLLVLDGGFSACGLCQVNRQ…	423	10	ATGGAAATATCTCAATCTTCAATAAGTATATTTTTCGTTAGTAAGTTATTGGCTTTGGCTCCCTATTCGGTGCGTAAAACTTCGAAAGGTGTTTATGTTATACAGAGAAGTATTCCGTTTATATTTTATGCCGCCGCTTTATCATCAATAATGGGTAAATTTAATAGAAGATTAAAAAAACTAATAATATTTTTCATCAAAAATTTGTAAAAATTAACAAAATGTTAACCTATAAGATCGGATTAATGATCTTAAAACTATTTTTAAAGCGTAAAACCCGTTTTGTTTCAAAATTTATAACTTTTATACGTTTTAATTTTTTATTTAATAAAAACGTCATTTTCTATTTAATAGCATTTAATTATAATTAATTATTTTAAATAATAAAATCAACTTCAA…	7070
LcupGr74	LOC111683158	NC_060954.1	61807908	61811783	-	ATGTTGAAGCGATTTTTCGATAGAGTTAAAAATTATTTTTTTGATAAATTTCAAACAAATGAATTTGCCTACGTTTTGTATCCGTTTTTACGCATTTTTAAATTATTTGGTTTTCTACCGGTACAGTTGGAGCCAAATGAACTTTTAAGTGAAAATTATAAATTTAAATTGGATAAATGGTCATTTGTGGCCACATTTATTGGATCAATAGTATTTATTGTTGGTTTCTATTTCGGTGTTATTCACCTAAGTCACACCAAAAATTTGGCTCAACTTCATGAAAGTACCGTAATTGCATATTTTACTACTTGGGGACAAATTGTATTCTTATTCGTATTGGCATCTTATGGTTTGCTAAATACATGGTTTAACATCTCCAAAATGCATGGTTTGTTTTTA…	1293	MLKRFFDRVKNYFFDKFQTNEFAYVLYPFLRIFKLFGFLPVQLEPNELLSENYKFKLDKWSFVATFIGSIVFIVGFYFGVIHLSHTKNLAQLHESTVIAYFTTWGQIVFLFVLASYGLLNTWFNISKMHGLFLWISKIDHQLEEVTGRELNYTRMRKKLFIQFFVVFLVPSCLSMVNCIVLHFGPNKIDIWSTCFWFVCFAPILLLTFKEFQFYNLMFVLKTKFDIINKELLQYGGDNLLSRRKKPRKDVLNSVKPACSTDIIRKLLEIYSNTADCVDLLLKVFGWHLLLFTSASFGVITVQGYNLFAALIVHTMEMDGYQLTVVTGWILVQILIIGLNVGTCGMTSRAMSLTGPLLHRIKTNSLTNCSFYLNVQLFSHEVLHRKNNFSAAGFIDMDYK…	430	3	ATGTTGAAGCGATTTTTCGATAGAGTTAAAAATTATTTTTTTGATAAATTTCAAACAAATGAATTTGCCTACGTTTTGTATCCGTTTTTACGCATTTTTAAATTATTTGGTTTTCTACCGGTACAGTTGGAGCCAAATGAACTTTTAAGTGAAAATTATAAATTTAAATTGGATAAATGGTCATTTGTGGCCACATTTATTGGATCAATAGTATTTATTGGTAATATTTTAGAATGATTACATTATAGTGAATTTATATAGAAATAATTTGTTTAAGAATTAAATAAATAAAAAATATATAAAATGTAATATAAAATCAGTGAAAAATATTCGGCTATGTCGAATCTTATTTATCCTTCATCTTGATATGTTAAGAAAACAGTCAGTGCGAAAGTTCCC…	3876
LOCI sequence was manually curated (see M&M section)

## Sheet: IRs
Gene	Gene_ID	Scaffold	Start	End	Strand	CDS	Length	Peptide	Length	introns	Gene Region	Length
LcupIr8a	LOC111680584	NC_060951.1	38244683	38249425	-	ATGTCTGCGATTAAAGTAGCGGTTATACTATGGAATATTTTCCATATAGTTTTTAGCAATGATTTGAATATCGTATTTTGGGTAGAAGCTGTTCAAAGGGATATATACTCAGATATTGCGGCCGCTTTAAAGGAAATTGATAATTTACATTTAGAGTCGGAAATAACGGATGCGGTTATGGTTGTGGAATCGATGGATGGAGATGATGCGGATGAAGACAATAATAGAAATATGAAAACTTTTTGCGATATTCTATCAACTTTAGAAGTATCGATTATTTTGGATTTTACCTATCATCCTTGGAATCAGGGCTTGGAATATGTACAAGCCCGTAATATACCCTATTTACGAGTGGATCGTATGCTTAAACCTTTCCTGCATGTTTTTAGTGAATTTCTA…	2787	MSAIKVAVILWNIFHIVFSNDLNIVFWVEAVQRDIYSDIAAALKEIDNLHLESEITDAVMVVESMDGDDADEDNNRNMKTFCDILSTLEVSIILDFTYHPWNQGLEYVQARNIPYLRVDRMLKPFLHVFSEFLQQKGGNDVVLITQNEQDRIEALLQVVEGYPFRTLIMNAADSNVDIVQRLKDLRPSPSYYAIFAKGTNMNTIYEKLSAGNVFLRNPEWHLIYLDTKDRVFKYKKQVEKANKFGLNPRSICRSMQMKDAYCLSGFTLQRALLLDIFRSLIDIRQSNLDWLKPLNVECNVTTSEETDQFVRPNFDILDHFSVTNFMTFATANPSNQFDDEVDVIPPLTFNVNITITFYSSEHDAVTDLANWQNGELKKLIPAITPAKRFFRIGTTEAIP…	928	8	ATGTCTGCGATTAAAGTAGCGGTTATACTATGGAATATTTTCCATATAGTTTTTAGCAATGATTTGAATATCGGTAAGATTGAAGAGTTTAAAAAATACTTTCTTAAAACAAAAAAAATCGCTGGATTGAAAAGCTTTTGCTTGTTGATTTTGATTAAGAAGGTCCTTAAGCAATGAATTAAAAATAAGTATGTTTTCAGTATTTTGGGTAGAAGCTGTTCAAAGGGATATATACTCAGATATTGCGGCCGCTTTAAAGGAAATTGATAATTTACATTTAGAGTCGGAAATAACGGATGCGGTTATGGTTGTGGAATCGATGGATGGAGATGATGCGGATGAAGACAATAATAGAAATATGAAAACTTGTAAGATCTAAACTTTCAGTTGCGAGTAACT…	4743
LcupIr21a	LOC111675202	NC_060950.1	19788066	19794697	+	ATGGGAACTATATATTTAATATTTTTATTATTAAATTTAACTTTATTAAATCAAGTGCTAACTTTTGAAACTACTAATAAGTGTTTTAGTGAAAATGTTCTACAACGTTTTCAATTAAATCGCGATCTCTATCAATCATGTGAAAGTTTGAAAACTTCAAATAGAATTCGTCGTCGCGTTGAACCTATTCTTAAAGGAAAACCTAAACCACGTTCAGAATTATTAGCAGCAAAATTCAATTTAAATTTAAATAAAGAACAGACCAATTCATTGGTTATGTTAATTTTTAAAATAGCCAAGGAATATCTGTATAAATGTCCACCGATTATTTATTACGACAAATATGTTGAGGACTCGGATAGTTTACTTTTGGAAAAGCTTTTTAAGTCTTTTCCCATT…	2814	MGTIYLIFLLLNLTLLNQVLTFETTNKCFSENVLQRFQLNRDLYQSCESLKTSNRIRRRVEPILKGKPKPRSELLAAKFNLNLNKEQTNSLVMLIFKIAKEYLYKCPPIIYYDKYVEDSDSLLLEKLFKSFPISYSHGEINVNYRAKNQNLKNSLDNNCKSYILFLSDPLMTRDIIGPQIESKVVVISKSTQWKLKDFLASDLSSNIVNLLVIGESLTADANKERPYVLYTHKLYADGLGSNSPVVLTSWIRGALSRPHIDLFPKKFANGFAGHRFKVMSGNQPPYMFRIKSLDFGGGAQLRWDGIEYRLLNMIGKQLNFSIDIIDIPEKLGIKSVSENLDFSITQRLADVGMLGAYITNERLSNTDMSVGHSKDCAAFITLASKALPKYRAIMGPFQW…	937	5	ATGGGAACTATATATTTAATATTTTTATTATTAAATTTAACTTTATTAAATCAAGTGCTAACTTTTGAAACTACTAATAAGTGTTTTAGTGAAAATGTTCTACAACGTTTTCAATTAAATCGCGATCTCTATCAATCATGTGAAAGTTTGAAAACTTCAAATAGAATTCGTCGTCGCGTTGAACCTATTCTTAAAGGAAAACCTAAACCACGTTCAGAATTATTAGCAGCAAAATTCAATTTAAATTTAAATAAAGAACAGACCAATTCATTGGTTATGTTAATTTTTAAAATAGCCAAGGAATATCTGTATAAATGTCCACCGATTATTTATTACGACAAATATGTTGAGGACTCGGATAGTTTACTTTTGGAAAAGCTTTTTAAGTCTTTTCCCATT…	6632
LcupIr25a	LOC111680636	NC_060950.1	8762866	8768438	-	ATGGTTTTTTCTTATTTTAATATTTTCAAAATTATATTTTTTATAATTTTGGGAATTTCGATAAAAGATAAAATCGTTCGAGGACAAACAAGTCAAAATATTAATGTTTTATTCATCAACGAATTAGACAACGATCCAGCCACTAAAGCTATAGAAACGGTACAAACATATTTAAAGAAAAACTCCAACTATGGATTGTCGGTGCAAATCGATAAAATTGAAGCAAATAAAACGGATGCTAAAGCACTTCTGGAATCGATTTGCACCAAATATGCCCAAAGCATTGAAAATAAACAACCGCCACATGTTGTATTCGATACTACAAAATCAGGAATAGCATCGGAAACGGTTAAGTCATTTACTCAAGCTCTCGGTTTGCCTACGGTAAGTGCCTCCTAT…	2823	MVFSYFNIFKIIFFIILGISIKDKIVRGQTSQNINVLFINELDNDPATKAIETVQTYLKKNSNYGLSVQIDKIEANKTDAKALLESICTKYAQSIENKQPPHVVFDTTKSGIASETVKSFTQALGLPTVSASYGQEGDLRQWRDMEESKQKYLLQVMPPADIIPEVVRSIVRKMNITNAAILYDDTFVMDHKYKSLLQNIQTRHVITAVAEGERARADQIERLRNLDINNFFILGSLKTIGQVLESVKPAFFERNFAWHAITQNEGEVSSKRDNATIMFLKPVVYPQNRERLGLLRTTYNLNEEPQIMSVFYFDLALRTFLAIKEMLQSGAWTANMEYLGCDDFQGGNTPERNIDLKQYFIQVQEPTSYGDFELVTQPGKTFNGYSYSKFEMDINVIQI…	940	8	ATGGTTTTTTCTTATTTTAATATTTTCAAAATTATATTTTTTATAATTTTGGGAATTTCGATAAAAGATAAAATCGTTCGAGGACAAACAAGTCAAAATATTAATGTTTGTAAGTAAAATGTTAATTAAAAAAAGTGATAAATTACATTCTATATTTTTTATAAAAAATTGTATTAAGAAATGGCTAAAATCAAAGAACTTTTATATATACATATATCTTATATTTTAATATTTACAAATTACAATGTTAACTTAAACTCAATAATTAATTGGTCATACCAATTTTAATAACAATTAATATGATGAAAAGGGGGTGAGATTTGAGTTATTAAATCAGTTTTTTTTTCGTAGACTTGACATTTAATTAAAAAAGTTTTAATTAAATATTTACCCACAAAC…	5573
LcupIr40a	LOC111679577	NC_060950.1	66204554	66210700	+	ATGCATATTTTCTCGATACTATTAATATGTCTATTGCTTAATGCGGCCAAAGCAATGATAATATTAGAACCAGAAATGAATATATCCGATGTGTCCATAGGCCTCTCCCAAATCATTAAAAGTCTACATCCCACCCAACTAGCCATACTAGTAAGGCCCGCTGAAAATTTCCACAACTCTTCGGATAATCATCAATTACTCCCAGAAGAAAATCTCAGTTTACAATTACATGTTGATGAATTTCTACAAAAATTGCATGATTTAAATTTTAAATCAGTTATTTTCTATGACTCGGAACTATTCTTTAAATTTATCGAATCCAGTCTACATGGTTCCATTGAAAGTGTGAATCTGATATTTTGTAAACCTTATGATTTAATGCAAAAAATACATGAACGT…	2376	MHIFSILLICLLLNAAKAMIILEPEMNISDVSIGLSQIIKSLHPTQLAILVRPAENFHNSSDNHQLLPEENLSLQLHVDEFLQKLHDLNFKSVIFYDSELFFKFIESSLHGSIESVNLIFCKPYDLMQKIHERRLAHRLSLFIFYWGAKYPPKRGEVDFREPVRVVVITRPRRRAFRIYYNQAYPDGVGRLTLVSWYDGDNLGLSKEPLLPSAKSVYSNFQGRVFRVPVFHSPPWFWVNYDNDSYNNNSLEFAISEENPLTEYTIEFKEVNVTGGRDHRLLQLLAQHMNFEFIYIEAHGRTQGSLRNDNEANDTFTGGIGMLQIGLADFFLGDVGLSWERRKAIEFSFFTLADSGAFATHAPRRLNEALAILRPFKANVWPYLILTIIVSGPVFYFVIS…	791	9	ATGCATATTTTCTCGATACTATTAATATGTCTATTGCTTAATGCGGCCAAAGCAATGATAATATTAGAACCAGAAATGAATATATCCGATGTGTCCATAGGTAAATTTAACAAAATAATGAATATGTTCGTTTAAATTGTGTGTGACAATATGAATGGGTGTTAGTTCCCATGATCAAGAGTGTTAAAGGATGATGTTGTTATTTTTTACAATTTCTTCACAATTTCTTAATGCAAATATTACATGTTTCAAAACTGGTGTCAGCATGAGTCTAGAGGCTGCTGCAACAATTGCTGTGATGGTGATGATGATGCTGATGATGCCATTATTTAATGTTCATTTCATTTTCATGCTCTAAACTAATTTCTATGGTTGTTTAATGAAAATGTTGTTGATTGT…	7590
LcupIr41a	LOC111679581	NC_060954.1	41962439	41965420	-	ATGTTAACCACTGCGCTCAACTGGTCACAAGTTATTAGTGCCATAACCCAACTATATTTGCAAGATACTACCATTTGTCTGATATGGAATCCTTTGGTGGAATTTCATTTAACAACTTTAAATTTTCGGGAATATTATTCTGTCTTAAATATAGAACTAAACAGTTTACGAAAATCTTTTGAACAAGATATTACGGATTTTAAGATCTTGGAAAAGCGTTTATCAGATAATAATCTCAGATATAATGAACTTACGAAGAAACTAACAATGGCCATTGAGAAATCACATTGTGAGAGCTTTTTAGTTTTTCACGATCATATTCTGCCATTTATTGAAAGTTTCATTAATGCCAGTCAATACTCTGTCTGGCGTTCCAAAAGAAATCGTTTTGTTTTCGGT…	1945	MLTTALNWSQVISAITQLYLQDTTICLIWNPLVEFHLTTLNFREYYSVLNIELNSLRKSFEQDITDFKILEKRLSDNNLRYNELTKKLTMAIEKSHCESFLVFHDHILPFIESFINASQYSVWRSKRNRFVFGYLEETFEENFVKHPFFEAQNSILLVSKHTSSIEIFNLKTNKFNGPKSQQQYSLLFLDQFYTTNASFLYNRSLFPDKITNLKGREVIAAGFDYRPYFVINYVEKCNNSYDVAYGDSSLGAVQIDGTETHVLLVFCEIYNCTVWIDSSEATDWGEVYPNLTGDYSLGMVVNGKAEIAVGAMYSWDNVYLQLDMSMYLVRSGITCLVPAPRRLASWLLPLEPFQFMLWLAVLIYLFIEIISLSCAHKFEANFIAEDNSWYASFKFGCAT…	647	9	ATGTTAACCACTGCGCTCAACTGGTCACAAGTTATTAGTGCCATAAGTAAAATATATAAGAACAAAATTTAGATATATAAAATAATGTTAAACAAATTTTTTTACAGCCCAACTATATTTGCAAGATACTACCATTTGTCTGATATGGAATCCTTTGGTGGAATTTCATTTAACAACTTTAAATTTTCGGGAATATTATTCTGTCTTAAATATAGAACTAAACAGTTTACGAAAATCTTTTGAACAAGATATTACGGATTTTAAGATCTTGGAAAAGCGTTTATCAGATAATAATCTCAGATATAATGAACTTACGAAGAAACTAACAATGGCCATTGAGAAATCACATTGTGAGGTAAAGTTTTCCTGAATTAAAGAAATATTAATTACATTTCTTTT…	2983
LcupIr64a	LOC111679316	NC_060953.1	65543331	65554619	-	ATGATGCCTCAAACAAAGTATAAATATTTTAATAAGAAAATAAAAATGATGTTGTTGCTTTTAATATTAATGTGGTCATTAATGGGGCAACATGTTTATGGTAAATCATCATCATATGATATTGGTATTGTAAATACGGCTGCTGATGCTGCTAACAGTGCTACTGCTGATGTTGCGGCAGATGATTCTGTTTATGATACTAATGGCATCAGGGACATGATACAAGAAAATATTGCAAAAATAAAAACAACAAAAACAAAGGATGCAAAGAAAGAAACATCAGAAGCAACATCAACAACCACTGAAAATAAAGGCAAGAATAACAATACCGCCACGATTTATGACCGTATTAATGAAAACGATAATAATTCCAATAAATTGCCACAAAATGTAGCAAAA…	3798	MMPQTKYKYFNKKIKMMLLLLILMWSLMGQHVYGKSSSYDIGIVNTAADAANSATADVAADDSVYDTNGIRDMIQENIAKIKTTKTKDAKKETSEATSTTTENKGKNNNTATIYDRINENDNNSNKLPQNVAKREDQQQSNMMYMNMKMPAPLPSPSSASSSSSISTTTTTTSVTATTIPPTESLLMPKDQLNKTESEIPKSNEKDNNNKNSNNETENKNKPEESIESKMSTLKVNDTSNSNESAANSGNKVSKNNNINNETATSESNNLNETDSNNQNKIDDGEKNDKNEADPEIDNENSNGQFDTFDSTAQAQQMFITQFALKFKQIPRVTFFTCKEPAETTDQSNEQQSKTNNFSYKRHTHMNLEMVKFVRRMYTFDEDNNESSPNNVPNSPSIMM…	1265	10	ATGATGCCTCAAACAAAGTATAAATATTTTAATAAGAAAATAAAAATGATGTTGTTGCTTTTAATATTAATGTGGTCATTAATGGGGCAACATGTTTATGGTAAATCATCATCATATGATATTGGTATTGTAAATACGGCTGCTGATGCTGCTAACAGTGCTACTGCTGATGTTGCGGCAGATGATTCTGTTTATGATACTAATGGCATCAGGGACATGATACAAGAAAATATTGCAAAAATAAAAACAACAAAAACAAAGGATGCAAAGAAAGAAACATCAGAAGCAACATCAACAACCACTGAAAATAAAGGCAAGAATAACAATACCGCCACGATTTATGACCGTATTAATGAAAACGATAATAATTCCAATAAATTGCCACAAAATGTAGCAAAA…	11289
LcupIr75a	LOC124419994	NC_060953.1	4769678	4771947	+	ATGTTAAATTTAAATTTATTCAGTTTAATTTTCAATCATTTCTTGGATAGCCGATTGTCATGTGTGGTATTATTTCATTGTTGGAATAGGGAAGCTCTTTATCAATTCTCCTCGTTGAGCTCTCGGCTGCCGATCTATATCCAATATGTTAATCTAAATAATTCGGATTCATTGCAGGATTTTGCTTCTCGTTATATGCGTCATGATCGGCCTCAAATTGGCATTTATATGGATATGAATTGTCAGCTAACGGATCAATTTATAGAAGAGACCAGCCATTTACGTCTTTTCAACTATCGCTATGGTTGGCTTGTCTACGATGAATTGTCGAATTTCTCTCGTTTTTATGGTATATTCAAGAATGTCAATCTTTCAGTGGATACTCAGTTGGCCTATGTG…	1902	MLNLNLFSLIFNHFLDSRLSCVVLFHCWNREALYQFSSLSSRLPIYIQYVNLNNSDSLQDFASRYMRHDRPQIGIYMDMNCQLTDQFIEETSHLRLFNYRYGWLVYDELSNFSRFYGIFKNVNLSVDTQLAYVVPKEPQKPVNLSKTSYINFDAYNNGLFLGGSLNITSNYEIACNSSDCQKTKYLSDLYKRLQYGNRQTLSDITMRVAVVVTRYDLQAPEQDIQNFLLKQQDFHIDPLSRLGIQIFLLLKDSLNTNVSYIYSDRWTDVDYTGGIVGALVTETADLTSAPFFMTAGRFQFLTPIAPTGDFRSVCMFRTPLNSGIQGRVFIEPFSTKVWIMFGVILALAALFLWLTFYVEYYRMKPTTEFLPSLLTTCLISFGSACSQGSFLIPTSLGGR…	633	6	ATGTTAAATTTAAATTTATTCAGTTTAATTTTCAATCATTTCTTGGATAGCCGATTGTCATGTGTGGTATTATTTCATTGTTGGAATAGGGAAGGCAAGTATTTGGGAGAAAATCTGGAAATTTCTATTATTGAATTTCATCATTACAGCTCTTTATCAATTCTCCTCGTTGAGCTCTCGGCTGCCGATCTATATCCAATATGTTAATCTAAATAATTCGGATTCATTGCAGGATTTTGCTTCTCGTTATATGCGTCATGATCGGCCTCAAATTGGCATTTATATGGATATGAATTGTCAGCTAACGGATCAATTTATAGAAGAGGTAAAGAATGTGTAACATCTCTCCTCTCTATCGTTCTATTTTCTCTCTCTCTCTATCTATCTTTTCTCTCTCAC…	2270
LcupIr75b-1	LOC111681208	NC_060953.1	4757332	4759517	+	ATGATTAATTTTCCTTTAATTAATCTGATTATTTATAATGTTTTGCAAAACCATATAAAATGGTTGTTTGTCTTGCACTGTTGGGATAAGGAAACCCAATTTCAATTTTCCAGTCGGGCTATGAATGAAAATTTATTTATACAAATGTGGCCCATAAATCAGCTAAAATTGGAAGGTGATTTAGAGGGACCTATATTATCGCATGAAAATCCCCATGTGGCCATTTATTTTGATATGAATTGTACGAAATCGGAGGATATATTGCGAAAGGCTAGCGAGGAAAAATTATTCAAGCATCAATTTCATTGGCTAATTTATGATTCCTCAATGGATTTGGAACATTTTAAGGACCTTTTTAAATATTTTCATTTGTCAATAGATACCGATATTACTCTGGTC…	1908	MINFPLINLIIYNVLQNHIKWLFVLHCWDKETQFQFSSRAMNENLFIQMWPINQLKLEGDLEGPILSHENPHVAIYFDMNCTKSEDILRKASEEKLFKHQFHWLIYDSSMDLEHFKDLFKYFHLSIDTDITLVQPNERFVNSPKNSSYILYDVYNNGYSLGGKLNVTIDRELLCCREQCLVKQYLSSLYQRSKYEHRWYLRDLTMRVSTVVTAIPLTAPQSELLAHLSSTKDKHIDGIAKFGFQYLMILKENLECNFFYNFTSAWSRTEVNGGCIGAIGIENSADLASSPFLATKNRFKYVQAITELGTFRHVCIFRTPLNAGIQSAVFLEPFSLRVWILFGATLILIAFLLWLTFFVEYHQMKAMLGFVPSLLTTCLISFGSACYQGSFLVPTSMGGR…	635	5	ATGATTAATTTTCCTTTAATTAATCTGATTATTTATAATGTTTTGCAAAACCATATAAAATGGTTGTTTGTCTTGCACTGTTGGGATAAGGAAAGTCAGTAGTTTTTTTTATCTAAATAATAAAAATTTAAAGAAAATTCTCTTGCAGCCCAATTTCAATTTTCCAGTCGGGCTATGAATGAAAATTTATTTATACAAATGTGGCCCATAAATCAGCTAAAATTGGAAGGTGATTTAGAGGGACCTATATTATCGCATGAAAATCCCCATGTGGCCATTTATTTTGATATGAATTGTACGAAATCGGAGGATATATTGCGAAAGGTATATGAATTTTGAACACAATAGATTCTTGAAAATTTGTGTTTCGTTTTAGGCTAGCGAGGAAAAATTATTCAA…	2186
LcupIr75d-1	LOC111685763	NC_060953.1	2427359	2429609	+	ATGCAATTGCTAATGCTCTTAAGAGCAGCATTGCTACTTTATGTGTTTAATAAAGTTAAACAATGTGATCAAGTTGTAGCTGTTAAGTCATCTCTTAATGATGCCAGCAATCATGAGTTACAAGGAGAAGGAAAAAATGTTTTAATGCCAAATATTATTCTGGCATATTTTCGTTATCATGGAGTACGTAGTTTGAATATAATAAGATGTCCCTCCAATGAAACTACAGCTATTAAGCTTTCCTCTTTGGCCTGGTTTTTCTTAAAACACAACATGCTGCTGCATGTTTGGTCGGGTAAGGATTATTTAAAGGAAATGCCGGAGCCACCCTTATATGGTCCTGCTAATACATTTAAAGTTTTTTCAAATGACACTTATCGTCGTCCTTTAAAGTTTAAA…	2007	MQLLMLLRAALLLYVFNKVKQCDQVVAVKSSLNDASNHELQGEGKNVLMPNIILAYFRYHGVRSLNIIRCPSNETTAIKLSSLAWFFLKHNMLLHVWSGKDYLKEMPEPPLYGPANTFKVFSNDTYRRPLKFKLEPLAHKTGVLLMDFNTPCGLNVLRWSAASENNYFTTNKFWLLTTKDFSDLSALNDEDIFLPPDGEVKVLVQDQSKRFSLLDIYKVAAFKPLKLNFVLQNFTEVKHMLRALRSYGSVISLRENLENITFNTGIVIAFPDMFTNLEDLNMRHIDTISKVNNRLTIELANKLNMHFNTHQTDSYGWHQPNGSFDGLMGQFQRYEMDFGQLAIFMRLDRMALCDFVAETFRIRAGIMFRQPPLSAVANIFAMPFENDVWISLVVLVIVT…	668	4	ATGCAATTGCTAATGCTCTTAAGAGCAGCATTGCTACTTTATGTGTTTAATAAAGTTAAACAATGTGATCAAGTTGTAGCTGTTAAGTCATCTCTTAATGATGCCAGCAATCATGAGTTACAAGGAGAAGGAAAAAATGTTTTAATGCCAAATATTATTCTGGCATATTTTCGTTATCATGGAGTACGTAGTTTGAATATAATAAGATGTCCCTCCAATGAAACTACAGGTAAATATATAAATTACTTCTGAGATAATTAAATATTACCGCTGGATTTTCCTTAAGCTATTAAGCTTTCCTCTTTGGCCTGGTTTTTCTTAAAACACAACATGCTGCTGCATGTTTGGTCGGGTAAGGATTATTTAAAGGAAATGCCGGAGCCACCCTTATATGGTCCT…	2251
LcupIr75d-2	LOC111685763	NC_060953.1	2423135	2425324	+	ATGCAATTGCTAATTATAGCAATAGCATTGCTATTTTATGTCAACAAAAGTGTTGAAGGAAATTGTAATAATAATAAAAGCAACGATAAATGGTTGACTTCGGCAAAAGGTTCAAAAAAGGATTCTGTTAAAAGCATAACTTTGGCATATTTTCAATACCATGGTGTACGCAGTTTAAACTTGATAGTATGTCCTGCTAATAGCACAGCTTTAGAAATTTCGTCAATGGTTTTATTTTACATGGAACATAATCTACCAGTACGTGTTTGGTCGGGTGAGGATTATTTGCCTGAAATGCCTAAGCGTGAGGTGTTTGGTCCACCTATAACTTTTCGTGAGGTTAAAAATGATAGCTATCGACGTCCTTTAAAACTCAAGCTCGAACCTATAGCCCATAAA…	1962	MQLLIIAIALLFYVNKSVEGNCNNNKSNDKWLTSAKGSKKDSVKSITLAYFQYHGVRSLNLIVCPANSTALEISSMVLFYMEHNLPVRVWSGEDYLPEMPKREVFGPPITFREVKNDSYRRPLKLKLEPIAHKTGVMIIDFNTPCALNVLRWSAASENNYFKTNSFWLLITKDIADLKALEDEDIFLPPDSEVKVLVEGINKTFSLLDIYKVAAFKPLKQNMVAENFSKVEVMCKALSSYGSVISLRENLEGIVFNTGLVINFPDMFTDIEDLSLRHIDTMAKVTNRLVVDMARKLNLRFNTYQTDNYGWHKPNGSFSGLMGRFQRYELDFGQMAFFMRLDRTKVCNFLVETFRIRAGIMFRQPPLSSVANIFTMPFDIKVWICLIILIVLTICVFALE…	653	4	ATGCAATTGCTAATTATAGCAATAGCATTGCTATTTTATGTCAACAAAAGTGTTGAAGGAAATTGTAATAATAATAAAAGCAACGATAAATGGTTGACTTCGGCAAAAGGTTCAAAAAAGGATTCTGTTAAAAGCATAACTTTGGCATATTTTCAATACCATGGTGTACGCAGTTTAAACTTGATAGTATGTCCTGCTAATAGCACAGGTATTAAAGGGAGTAAACGGCGCTTTCCAATTGTTAACAAAGTTATTAAAATTTCAGCTTTAGAAATTTCGTCAATGGTTTTATTTTACATGGAACATAATCTACCAGTACGTGTTTGGTCGGGTGAGGATTATTTGCCTGAAATGCCTAAGCGTGAGGTGTTTGGTCCACCTATAACTTTTCGTGAGGTT…	2190
LcupIr76a-1	LOC111685279	NC_060953.1	4021762	4024493	-	ATGTTTTTGACGGAATATCATCATTGGTCTACTATAATAAGTCTTTTAATTCAAAACTATTTCACCAATTTAACCACTACTTGCGTATTAGCTTCGGAAAATTTTAAATTTGATTTTAAAACTTCAATTCCTATTTTGCAAATAAATCCATTAATGTTAAATGAATCTTTTGACAAAGATCTTTATGACTTTAAGGCCAGAGAAGAGCGTGATAAAGAAAATAATGTTTTTTATAATGAACTTATTAAAAAATTAATAGCCGCCATAGAACAAACTCACTGTGAGGGATTTCTGGCTTTTCAAGATGACATTCCCCGATTCGCCGAGGCTTTTGCTAAAGCTAGCACATACTCTATATGGCGTTCAGTAAATTCCAGATTTATATTTGCCTTCACTAAG…	1929	MFLTEYHHWSTIISLLIQNYFTNLTTTCVLASENFKFDFKTSIPILQINPLMLNESFDKDLYDFKAREERDKENNVFYNELIKKLIAAIEQTHCEGFLAFQDDIPRFAEAFAKASTYSIWRSVNSRFIFAFTKELQKQDYFQDLLFKNQANILVIESDFLNSSTFRLKTNKFVGPRSQQQDKMIYLSTFYALNRSFVPKINLLSDKLRNLQGRPLVMGAFDYRPFVAVDFKLLPQYYDHAADNPSHLVHVDGAEIRITHIFCELYNCTVEFDTTEKQEWGLAFKNYSGYGLIGNIIEGKIEMAMQAMYLVCSDYYAVDATAYIGRSGATCLVPAASLQASWYLPLRPFKFTLWLGVLACLFLEALSLFLARKFEQNLTHKKETWWSCLEFGYTTTLKIF…	642	7	ATGTTTTTGACGGAATATCATCATTGGTCTACTATAATAAGTCTTTTAAGTAAGTTTAACTTTATAGAAAACGTTACAGAAAGTAATGTCATTTTTAAAATTCTAGTTCAAAACTATTTCACCAATTTAACCACTACTTGCGTATTAGCTTCGGAAAATTTTAAATTTGATTTTAAAACTTCAATTCCTATTTTGCAAATAAATCCATTAATGTTAAATGAATCTTTTGACAAAGATCTTTATGACTTTAAGGCCAGAGAAGAGCGTGATAAAGAAAATAATGTTTTTTATAATGAACTTATTAAAAAATTAATAGCCGCCATAGAACAAACTCACTGTGAGGTAAAGTTTTCTTAAAATTAACAATTCAAAAACTTTCATCTTTCTTTATTACAGGGA…	2732
LcupIr76a-2	LOC111685279	NC_060953.1	4025157	4027935	-	ATGTTACCAAAGGCGAACTATTGGTCAATTCTAATCAATATTTTGATACAAAAATATTTGTCCAACTTGACCACTACCTGTATTTTGTGGCATCCAAATTTTGAGAAAATTTTAGAGCCTGACACCAACTATAATGTGTTATTGCAAATAAATCCCATAAATCTAACGGAATCATTTTCTAAGGATATTTATAATTTTACCCAACAAGATGAGTATTTCAGTGGCAATTTGGTTTATTATAATGATTTTGTAAAGAAGTATATAGCGGCAATTTCGAATACCTATTGTGAGGGCTATGTGGTGTTTCAAGATCATATACCTTTATTTGCGGAAAATTTCCGCAAAGCCAGTCTTTATTCAATATGGCGTTCCATGTATTCAAAATTCATATTTGTGTAT…	1992	MLPKANYWSILINILIQKYLSNLTTTCILWHPNFEKILEPDTNYNVLLQINPINLTESFSKDIYNFTQQDEYFSGNLVYYNDFVKKYIAAISNTYCEGYVVFQDHIPLFAENFRKASLYSIWRSMYSKFIFVYVKDVQEEDYFRDIFFQNQASILVVEADFMNSSTFSLKTNKFVGSRSQHPEELFLLSTFDALDRTFSPDIDLFSTERLMDLQGREIIIASLDYRPFVAVDYEREPLFYDQAEDNPSHLVHVDGSETRVCHTFCEIYNCTVQFDTSEKEEWGSSYTNFTGTGLLGLVIGGKVDMTSGAMYAWSTYYMTTDVTQFLVRSGVTCLVPAPRRIVSWDLPLKPFKMTLWLVIMSVLVLESVSLLLARQFEQNIENPENHHKWKTSYMFGFIS…	663	7	ATGTTACCAAAGGCGAACTATTGGTCAATTCTAATCAATATTTTGAGTAAGATTTAAGTTTATTTAATTTGTGTTTTTTGTGTACTTATGCTATTTTTTTAGTACAAAAATATTTGTCCAACTTGACCACTACCTGTATTTTGTGGCATCCAAATTTTGAGAAAATTTTAGAGCCTGACACCAACTATAATGTGTTATTGCAAATAAATCCCATAAATCTAACGGAATCATTTTCTAAGGATATTTATAATTTTACCCAACAAGATGAGTATTTCAGTGGCAATTTGGTTTATTATAATGATTTTGTAAAGAAGTATATAGCGGCAATTTCGAATACCTATTGTGAGGTGAAGGGAACATGAGAATTTTTACACAAATTTTCTTTTTTTAATTATTTTT…	2419
LcupIr76a-3	LOC124419985	NC_060953.1	4006922	4017626	both	ATGTGGCTTGGGGACGGTAATTATTGGTCAATTCTAATCAATATTTTATTACAAAAATATTTTTTAAACTTAACCACCACCTGCATCTTATGGCCTAAAGATTTCGATCTAACATTAAAAACTCATGCCAATAACTCTGCAGTAATACTGCAAATTGATGTTGGAAATTTAAATAAATCCTTTGATAAGGATATTTACAATTTCTCAATACGAGAGCAGAAAGATAACAGAAATGGTTTGTTTTACAACGAATTAGTAAAGAAGTTAGTTGGGGCTTTAGAGGATAGTCATTGTGAGGGTTTTGTGGCATTTCAAGATGATATACCACGCTTTGCTGAGGCATTTCGTCTAGCTAGCGTATATTCTATTTGGCGTTCTACTTATTCTAGATTCTTATTT…	1947	MWLGDGNYWSILINILLQKYFLNLTTTCILWPKDFDLTLKTHANNSAVILQIDVGNLNKSFDKDIYNFSIREQKDNRNGLFYNELVKKLVGALEDSHCEGFVAFQDDIPRFAEAFRLASVYSIWRSTYSRFLFAYTKDQQNEDYFEDLLFKKQPSILIIEATTLNSSNFILKTNKFVGLKSQHPEELIFLSTFNALTLTFEPNLDLFSLHKLQNLQGREIVMGVFDYRPFVAIDFERSPQYYDYAADNPSHLVHVDGTEVRICHEFCEWYNCTVQFDTSEKGEWGTSYANYSGYGLIGMIMDDHIHMAVGAMYFWYTDYIAVDLSTFIGRSGVTCLVPAPTRLTSWYLPLKPFHLTLWFGVFGCLLLETFALLTARRFELTVIDNEASNWWSCIQFGYI…	648	7		0
LcupIr76b	LOC111684013	NC_060953.1	14495948	14502883	-	ATGGCTACCGGTATTGAACTGTTAGTGGCATCAGCCTTGTGTCTATTGTGTCCCAATGAAACGATACAATATCCAGCTGGACTTTTACATCTTGATGCAAATGGAGAGTTAACAACACGCGTAGAGCTGAAACCTTTAGAAGAGAAATCAGATGTAGCATTGGATGATGTACCCATTGAAACATTGGAGACCATAGCTCTAAAAGCACAAAAGTTAACAAAATTAAAAGAATGGATTAATGGACGTCATTTGCGTATAGCCACATTGGAGGATTATCCTTTAAGCTATACCAGACGCTATGATAATGGTACAGTTGTGGGTTTGGGTGTAGCATTCGAATTGATTGATTTCCTAAAGGAAAAATTCAACTTTACTTATGAGGTTCTGGTGCCGGAAGAA…	1950	MATGIELLVASALCLLCPNETIQYPAGLLHLDANGELTTRVELKPLEEKSDVALDDVPIETLETIALKAQKLTKLKEWINGRHLRIATLEDYPLSYTRRYDNGTVVGLGVAFELIDFLKEKFNFTYEVLVPEENIIGSKTDFAKSLIKMLNTTEADIAAAFLPLLSEQRGYVFYSTTTLDEGEWIMVMQRPNESASGSGLMAPFDHWVWILIFISLLVVGPVIYFLIILRNKLTGDTEQKPYSLGHCAWFVYGALMKQGSILSPVADSTRLLFATWWIFITILTSFYTANLTAFLTLSKFTLPFNTVNDILMKNKHFVSHRGSGVEYAITTTNESLSMLSRMAQQNYAVFTDYTNDTLNLHNYVEKNGYVFVRDRPAITHALYLDYRYRKTISLTNEKI…	649	4	ATGGCTACCGGTATTGAACTGTTAGTGGCATCAGCCTTGTGTCTATTGTGTCCCAATGAAACGATACAATATCCAGCTGGACTTTTACATCTTGATGCAAATGGAGAGTTAACAACACGCGTAGAGCTGAAACCTTTAGAAGAGAAATCAGATGTAGCATTGGATGATGTACCCATTGAAACATTGGAGACCATAGCTCTAAAAGCACAAAAGTTAACAAAATTAAAAGAATGGATTAATGGACGTCATTTGCGTATAGCCACATTGGAGGATTATCCTTTAAGCTATACCAGACGCTATGATAATGGTACAGTTGTGGGTTTGGGTGTAGCATTCGAATTGATTGATTTCCTAAAGGAAAAATTCAACTTTACTTATGAGGTTCTGGTGCCGGAAGAA…	6936
LcupIr84a	LOC111675491	NC_060952.1	88835224	88846710	+	ATGCATTTAAGCGGATCTGAAGTAATTGCAGTATTGTGTATCACAACCGCAATCTCTACTGCTATAGAAGTGTTAACAACACAAGTGCAACAGCAGAGAAACTTCATCAATAACGAAAACAAAGACAACAAAAGCAACATAAGTACTTCTTATGAATTAAACGTATTAAATGAATTTCTTGATTATAATCAGCTACAACGTGCCATCATTATTTACACATCATCCACAAGATACCAGGATAATGTTGTTAAGGATAACTTTATACAATTGCCATTAATTCGAAAATTAACAGAAAATTATCACATACAATTTGTAAATACTTTAGCCACCAATAACACTGAATATTTATTTCAATCGCAAAGATCCGGCTTAGTGGTTTTTATGAAATATGTAAGGGGC…	2118	MHLSGSEVIAVLCITTAISTAIEVLTTQVQQQRNFINNENKDNKSNISTSYELNVLNEFLDYNQLQRAIIIYTSSTRYQDNVVKDNFIQLPLIRKLTENYHIQFVNTLATNNTEYLFQSQRSGLVVFMKYVRGDKGKERILKVFSLREKLNKSFVWLVLMENLENPLTDIEDYFGHLNIRIDADFTVAVLRNIFTLDFYDVFNICYKCREPLQIEYKGNWTLETGLQILNKFRFGIARRRNNFHNRSVKATTAILNKPKNYNRSDLDYLSDDKHYMEDDAMQRKTFQLIRLMEDMFNLRFEIHFTDKWGAEANGSWSGVIGLLNTHQVELSLCPLRYLLTRMQVIDYSRNIHTEKIHFLFRHPKRTSIRNIFFEPLADIVWWCILALIVVTILMLTIHV…	705	5	ATGCATTTAAGCGGATCTGAAGTAATTGCAGTATTGTGTATCACAACCGCAATCTCTACTGCTATAGAAGTGTTAACAACACAAGTGCAACAGCAGAGAAACTTCATCAATAACGAAAACAAAGACAACAAAAGCAACATAAGTACTTCTTATGAATTAAACGTATTAAATGAATTTCTTGATTATAATCAGCTACAACGTGCCATCATTATTTACACATCATCCACAAGATACCAGGATAATGTTGTTAAGGATAACTTTATACAATTGCCATTAATTCGAAAATTAACAGAAAATTATCACATACAATTTGTAAATACTTTAGCCACCAATAACACTGAATATTTATTTCAATCGCAAAGATCCGGCTTAGTGGTTTTTATGAAATATGTAAGGGGC…	11486
LcupIr92a	LOC111674785	NC_060952.1	24598260	24606700	-	ATGCATGGAACTGGCAGTTTAATACAATATTTAGTTACTACCTATTATGTTCATTTAACTTCGATATTAATAGTTTACGATTCAAGCAATATTATTTTTAACGAATTACAACAACAATATCTAGATGATGTTCAGCAGGTCTTTGAAAATCAATCAAGACATGGCAATACAATTGGTTTACAATGGATTAATATTGCAAATTTTAATGAAACTGATGAAGATTTAAATGAGCAAATATTAGGTGCAGTCGACTTAGTAGCTGTTGAGGGGTTCATAACAATACTTGCAAATACTTCACGATTTTTACATGCCCGCTACTATGCAACACGCTATACAACTCTACGCCTTAAGGATAAAATCTATTTGTTTTTATGCGAATCAGAGGAGAATCCTAAAGAT…	2214	MHGTGSLIQYLVTTYYVHLTSILIVYDSSNIIFNELQQQYLDDVQQVFENQSRHGNTIGLQWINIANFNETDEDLNEQILGAVDLVAVEGFITILANTSRFLHARYYATRYTTLRLKDKIYLFLCESEENPKDFLANEVLQFYPHHLMVIPETIYPESNNKKNNGQIERETQKPDIKQTILTEEITATNYNLNITNFSMETVVDVTTTATSTTRITDSLSSFFNTNIDVTNNNNYNNYKYRGINFELWTQQYGGAEGNLNAIYLDTYISGNGTFAKNVQLYPNKLWNLQQRTMRIGSLTYVPYVKTYYVSPDQGNVDSIKSKGPKKTVQFIGVEAELMKSFCQIRNCHLRVKPYAADNWGIIYDNGSAEGMLGDLYKQNTEMAIGCIYNWYNDVTETSR…	737	9	ATGCATGGAACTGGCAGTTTAATACAATATTTAGGTAAATTTATAAAATTGATTTTTGGTAAATCTTAAAGTTGCAAATAAAAAAAACTAATGTTTTTTTCTAATTTTAAGTTACTACCTATTATGTTCATTTAACTTCGATATTAATAGTTTACGATTCAAGCAATATTATTTTTAACGAATTACAACAACAATATCTAGATGATGTTCAGCAGGTCTTTGAAAATCAATCAAGACATGGCAATACAATTGGTTTACAATGGATTAATATTGCAAATTTTAATGAAACTGATGAAGATTTAAATGAGCAAATATTAGGTGCAGTCGACTTAGTAGCTGTTGAGGTATTTATACATATTTATTAATTTACACACTTAATTTACCATCCCTCACAATAGA…	8440
LOCI sequence was manually curated (see M&M section)

## Sheet: OBPs
Gene	Gene_ID	Scaffold	Start	End	Strand	CDS	Length	Peptide	Length	introns	Gene Region	Length
LcupObp1	LOC111677663	NC_060950.1	13421825	13422272	+	ATGAAGTTTACAACACTAATTATATTAATAGTCTGCTTTTACGTAGCGATAGCTAGTAAAATATCAGATGAATTTCCACAAAAATCAGAAAAATGTTTTCAACAAGAACGCGTGCCTCAAGACTTAAAGGCCAGTTTTCAATCGTTTCAATATCCTAATCGAGATATTGTACACAAATACATACATTGTGTTAGTACCGAATTAGATATTTGGGATAATACGAATGGTTTTAATGTGGAAAAAATCTCTCAACAATATCGTGGTCGTGCCAATGATGAATTAGTTATTCCTGTCATTTCGAAATGCAATTTGGATAATCAGAATCGTAATAAGGAATTGTGGTGTTATCGCTCATTTTTATGTATTTTAAATACTCAAGTGGGAGACTGGTTTAAGGAG…	447	MKFTTLIILIVCFYVAIASKISDEFPQKSEKCFQQERVPQDLKASFQSFQYPNRDIVHKYIHCVSTELDIWDNTNGFNVEKISQQYRGRANDELVIPVISKCNLDNQNRNKELWCYRSFLCILNTQVGDWFKEDVRRRQPANIPNGHH	148	0	ATGAAGTTTACAACACTAATTATATTAATAGTCTGCTTTTACGTAGCGATAGCTAGTAAAATATCAGATGAATTTCCACAAAAATCAGAAAAATGTTTTCAACAAGAACGCGTGCCTCAAGACTTAAAGGCCAGTTTTCAATCGTTTCAATATCCTAATCGAGATATTGTACACAAATACATACATTGTGTTAGTACCGAATTAGATATTTGGGATAATACGAATGGTTTTAATGTGGAAAAAATCTCTCAACAATATCGTGGTCGTGCCAATGATGAATTAGTTATTCCTGTCATTTCGAAATGCAATTTGGATAATCAGAATCGTAATAAGGAATTGTGGTGTTATCGCTCATTTTTATGTATTTTAAATACTCAAGTGGGAGACTGGTTTAAGGAG…	447
LcupObp4	LOC124418838	NC_060951.1	10340129	10340700	-	ATGAAGTTTCTAATTGTATTTGGTTTTTTAATTTTGGCCGCTTGTACTGTACGGGCTGAATTGACCAAAGAGGAGGCAGTTGCCATTGCGACTGGCTGTAAAGAAGAAGCTGGTGCCTCAGATGCCGATTTTGAAGCCATGGTTAAACATCAACCTGCTGAGACCACAGAGGGTAAATGTATGCGTGCTTGTACTTTAAAGAAATTCGGAGTGATGAGCGAAGAAGGTAAAATGCTTAAAGATGAAGCTATAGAATTAGCTAAAGCCCTTATTAAGGATGAGGAGAAAAAAGAACTTGTTACAGAAGTAATCGAAGCCTGCGAGGGTATAGAAGTTAGTGATGATCATTGTGAAGCTGCTGAAGAATATGGTCATTGCTTGAAAACTGAATTCGAAAGT…	435	MKFLIVFGFLILAACTVRAELTKEEAVAIATGCKEEAGASDADFEAMVKHQPAETTEGKCMRACTLKKFGVMSEEGKMLKDEAIELAKALIKDEEKKELVTEVIEACEGIEVSDDHCEAAEEYGHCLKTEFESKGIASAEDLVA	144	4	AGACATAACTAAGATCGGTCTAATTTTTTTTTAATCGAAATCACTTCTTATTCTTTAAGGCTGAATTGACCAAAGAGGAGGCAGTTGCCATTGCGACTGGCTGTAAAGAAGAAGCTGGTGCCTCAGATGGTAAATAAAATTCTGGACTATATTTTATATATTAATTTCAATAATAATCCATTTTTATTGATTTCATTTAGCCGATTTTGAAGCCATGGTTAAACATCAACCTGCTGAGACCACAGAGGGTAAATGTATGCGTGCTTGTACTTTAAAGAAATTCGGAGTGGTAAGTGTAATATTTCTCAGCTTTCTTATATTAAGTACATGAACTATTATATAATACCAGATGAGCGAAGAAGGTAAAATGCTTAAAGATGAAGCTATAGAATTAGCTAA…	631
LcupObp5	LOC111681991	NC_060951.1	10343224	10343881	+	ATGAAAATATTTATAATAGTAATTTTAGCAATTTTCATAGAGGAAGCTTGGCAGCAATCTCTAGATGGCTTAATGGAATTAGCTAAAGCTTCTGTTGAAGATTGTTATGAAGATGAGGAGAATACTAAAAAGATTGAAATAAGTGATACCGGTTTCGAAGATATTGCAAATGGATCACGTGATGCTGTGAGAAATGCCAAATGTATACGTTATTGTATAATGAAAAAACATAACTTGTTCTCAGCCGATAACTCCCTAAATGAATCTGAAATAATACCATTTTTCACTTACTTATTTAACAATGCCATCGATAAGAATCACCTTAAAACTATTATAGCAGAATGTAATAATGTGATAGCTAGAGAAACCGATCGCTGTGAACGTTCTCATATGGCAAAT…	447	MKIFIIVILAIFIEEAWQQSLDGLMELAKASVEDCYEDEENTKKIEISDTGFEDIANGSRDAVRNAKCIRYCIMKKHNLFSADNSLNESEIIPFFTYLFNNAIDKNHLKTIIAECNNVIARETDRCERSHMANGCILQRLNESGMKDI	148	2	ATGAAAATATTTATAATAGTAATTTTAGCAATTTTCATAGAGGAAGCTTGGCAGGTACGAGTTTTTGGAAAAAGCATTTAATACAATTTTCAATTTCTTTTAAAATTAAATTTTTGAATCTTTTTAGCAATCTCTAGATGGCTTAATGGAATTAGCTAAAGCTTCTGTTGAAGATTGTTATGAAGATGAGGAGAATACTAAAAAGATTGAAATAAGTGATAGTAAGTATTTGCAATATTTTAGAGAGGGCACAGAGTGGACTTATAATTTCTTATTTTTCTAAGTTTAAAACTATTTGTGTGAAAGGTCCTTTTAATAAAAAATTAAAAAGTATTTGATTACATTTCTCTCATTACAGCCGGTTTCGAAGATATTGCAAATGGATCACGTGATGCTGTG…	657
LcupObp7	LOC111677755	NC_060951.1	10428026	10428717	+	ATGAATTTATTGACAAAAATTTTCATTTGTTTTACCCTAATAGCTGTGACTTGTGCGGGTGATGATGGTATGACAGTTAAAGATATTGCGGAAGCTTTAATATCTTTTAGTGAAGATTGTGAGCCCAAACCTGAAGAAGAACACATTATCGAAGTGATTAAAAATGTACCAGATGCCCAATATACTTCGAAATGTTTCAGACACTGTCTAATGGCTCAGTTTGATCTGATTGCCGAAGGTTCTCAGATAATGGATAAAGAAAAAACCCTTGATATGATGGGTTCAATGTTTTCAGATCGTAAAGATGATTTAGCTGAAATAATCGATGGTTGTAATAATAAAAATCAGGCCATTGCCGATAAATGTGAAAATGCTCATGCACATGGCATGTGCATGTTA…	450	MNLLTKIFICFTLIAVTCAGDDGMTVKDIAEALISFSEDCEPKPEEEHIIEVIKNVPDAQYTSKCFRHCLMAQFDLIAEGSQIMDKEKTLDMMGSMFSDRKDDLAEIIDGCNNKNQAIADKCENAHAHGMCMLDQMKERGFEIPDLKDE	149	4	ATGAATTTATTGACAAAAATTTTCATTTGTTTTACCCTAATAGCTGTGACTTGTGTAAGTACTAAATCGTGGGGATTAGAAAAATGAACTGTAATTATTTTTCTTTTATTAAAATAAAGGCGGGTGATGATGGTATGACAGTTAAAGATATTGCGGAAGCTTTAATATCTTTTAGTGAAGATTGTGAGCCCAAACCTGAAGAAGGTAAATCTTAGAAGTTTTATATATATATTTTTAACCCCAAATATGTTATTTTCATAATTTTAGAACACATTATCGAAGTGATTAAAAATGTACCAGATGCCCAATATACTTCGAAATGTTTCAGACACTGTCTAATGGCTCAGTTTGATCTGGTAATATATTATTTGTTCGAAATTAATTTCCATAATAACATTT…	691
LcupObp8	LOC111677747	NC_060951.1	10435408	10438222	-	ATGATTTTAAAGCAATATATTTGTTATATTAGCGCCATTTTATGCTTGTGCAAAGTAACGGAAGTTATCGGTGGTGCTACAGAAGAACAGATGTGGGCCGCTGGTAATTTGATGAGAGATGTTTGTTTACCTAAATTTCCCAAGGTTACCAAGGAAATTGCTGATGGTATTCGAGAGGGTAATTTACCCAATGAAAAGGATCCAAAATGTTATGTCAACTGTATATTGGAAATGATGCAAACGATGAAAAAAGGCAAATTCTTGTATGAGGGTTCCCTTAAGCAAGTCGACATATTAATGCCCGATCATTTTAAGGACGAATATAGAGCAGGTTTAGCTAAATGTAAAGATGCAGCTGTTGGCATTAAAAATAATTGTGATGCTTCATATGCAATTTTC…	441	MILKQYICYISAILCLCKVTEVIGGATEEQMWAAGNLMRDVCLPKFPKVTKEIADGIREGNLPNEKDPKCYVNCILEMMQTMKKGKFLYEGSLKQVDILMPDHFKDEYRAGLAKCKDAAVGIKNNCDASYAIFTCLRAEITRFVFP	146	2	ATGATTTTAAAGCAATATATTTGTTATATTAGCGCCATTTTATGCTTGTGCAAAGTAACGGAAGTTATCGGTGGTGTAAGTTTGAATTTGCGCTGACCATGGTGAATTCGAAAATGTGATATTTTTTAAAAGGAAGAAGTTATTTTCGGTTGCATAGAGGAACAAATTTAAAAAAAAATTAAAAAAATAGGATATTTTTAACCTCTTGCCGATTAAGAGCTTCATGTGTAAACTTAACTTATTATGGTGAACTAAAGGACCGTACGATAGATCTATAACGTTATTGTCCGAATTGGGATTCATCATACAGTGTTCAAAAACTCTGTGCCTTTATTATTTTCAACTTAGATCCGAGAAAATACTCCTAAGCCGTTCTTCTTTACATGGAATATATTGGCG…	2814
LcupObp22	LOC111690490	NC_060952.1	2270529	2271051	+	ATGAAAGTATTTGTTGCAATTTTAGCTTTAGTGGCTTGTGTTTGTGCCGAAGAATGGACCATGAAAAATAGCGAACAACTCAAAGTTATACGTCACGAATGCTTAAGTGAACATCCTCTCACACCTGAACAAATGAACAAAATGAAAAGTTTTGAATTTCCCAATGAAGAACCCGTTCGCCAATATCTTCTTTGTACCGCCGAAAAAATGGGCATTTTCTGTTCTCATCAGGGTTATCATGCCGATCGTATTGCCAAGCAATTCAAAATGGACATGGATGAAGAGGAAGTTAAGAAATTGGCCGAAGATTGTATTGCCAAATATCCCAAGGGTGATAAGGCCAATGATGTGGCTGCTTTTGAAGTTCATGGTTGTTTGATGAGCAGTGTTATTGGTGAT…	456	MKVFVAILALVACVCAEEWTMKNSEQLKVIRHECLSEHPLTPEQMNKMKSFEFPNEEPVRQYLLCTAEKMGIFCSHQGYHADRIAKQFKMDMDEEEVKKLAEDCIAKYPKGDKANDVAAFEVHGCLMSSVIGDKVKNYIKQRHEAAQQQQQQ	152	1	ATGAAAGTATTTGTTGCAATTTTAGCTTTAGTGGCTTGTGTAAGTAAAAAACAATTTAAAATTATCTTAATAAACATATTAATAGCAAAAATTAAATTTGCACAGGTTTGTGCCGAAGAATGGACCATGAAAAATAGCGAACAACTCAAAGTTATACGTCACGAATGCTTAAGTGAACATCCTCTCACACCTGAACAAATGAACAAAATGAAAAGTTTTGAATTTCCCAATGAAGAACCCGTTCGCCAATATCTTCTTTGTACCGCCGAAAAAATGGGCATTTTCTGTTCTCATCAGGGTTATCATGCCGATCGTATTGCCAAGCAATTCAAAATGGACATGGATGAAGAGGAAGTTAAGAAATTGGCCGAAGATTGTATTGCCAAATATCCCAAGGGT…	522
LcupObp25	LOC111681552	NC_060952.1	14086649	14087529	+	ATGAAAACATTTAATTTATTACTTTTAAATTTATGTTTAATAACAATAACGTCTTTGGCTTCAGCAGATCTTGATGCTAAAGAGGGGCGTGCTATAGCAGAATGCTTAGATCGTTTTGGTGGTCCCACATTGGAGAATGCCGAACGTTTACAGCGTTTTAAAGAGTGGTCTGATACGTATGAGGAAATTCCCTGTTTTACTCACTGTTATCTTAGTAAAATGTTTGATTTCTATAACGAAACCAAGGGCTTCAATGGTCCAAATGTTATCAAACAATTTGGTAAAGTTATTTACGAGGCCTGTAAACCAAAACTAGTAGAGGGCAATGATCAATGTGAGGTAGCCTACAGTGGTTTCCATTGCATGGTTAATCTCGAAAATGATCCGTTTGTAATAATT…	756	MKTFNLLLLNLCLITITSLASADLDAKEGRAIAECLDRFGGPTLENAERLQRFKEWSDTYEEIPCFTHCYLSKMFDFYNETKGFNGPNVIKQFGKVIYEACKPKLVEGNDQCEVAYSGFHCMVNLENDPFVIIESMQGLNADAKLAMKDCLHKFDQYEWQRFGEYSDYPVKEPIPCYTRCFVEKLQLFNHRLRKWNTQSMLDKLGFPDENANISGCLAMGQRRTRNSCAWMYREFICFLMSRNQNNVEKKF	251	2	ATGAAAACATTTAATTTATTACTTTTAAATTTATGTTTAATAACAATAACGGTGGGAAATTTTGAGAAACATGTGTAACAATAGTATCCATCTTAAATTCACAAGTGTTTATTTATAGTCTTTGGCTTCAGCAGATCTTGATGCTAAAGAGGGGCGTGCTATAGCAGAATGCTTAGATCGTTTTGGTGGTCCCACATTGGAGAATGCCGAACGTTTACAGCGTTTTAAAGAGTGGTCTGATACGTATGAGGAAATTCCCTGTTTTACTCACTGTTATCTTAGTAAAATGTTTGATTTCTATAACGAAACCAAGGGCTTCAATGGTCCAAATGTTATCAAACAATTTGGTAAAGTTATTTACGAGGCCTGTAAACCAAAACTAGTAGAGGGCAATGATCA…	880
LcupObp27	LOC111681606	NC_060952.1	14336726	14339277	-	ATGAAAAAAGAAATTTTAATTGAAGTCGTTGCAACTATAGTTGTTGGCCTGTTATTGATGCCAATATTAATTTTTGCACAAAAACCACGACGCGATGAAAATTATCCACCCCCAGATTTTCTTAAGCAATTCATTATTATACATGATGTTTGTGTGGAAAAAACAGGAGTAACAGAAGCTGCTATTAAGGAATTTAGTGATGGTGAAATACATGAAGATCCTGCCTTGAAATGTTATATGAATTGTCTTTTCCATGAAGTTAATGTTGTCGACGACAATGGTGAAGTGCACTATGAAAAAATGAAACGTTTAATACCCGACGATTTAAATAAATTTATTCAACATATAATAGATGCCTGTGAATCACATGTACCCAAGGGCGCTACTCAATGTGAAAGA…	459	MKKEILIEVVATIVVGLLLMPILIFAQKPRRDENYPPPDFLKQFIIIHDVCVEKTGVTEAAIKEFSDGEIHEDPALKCYMNCLFHEVNVVDDNGEVHYEKMKRLIPDDLNKFIQHIIDACESHVPKGATQCERAWSWHVCFKETDPVHYFLV	152	3	ATGAAAAAAGAAATTTTAATTGAAGTCGTTGCAACTATAGTTGTTGGCCTGTTATTGATGCCAATATTAATTTTTGCACAAAAACCACGACGCGATGAAAATGTAAAGTTGACAATTTGATTATTTTACACTTTTCTAGAAAGTAACTGTAAAATGTATACGAAATATTGAAATATCTTAAAAATTAGTGTATGTGAAAACAAGTAGGAACGTATAGTCGTATATTTTAAAAATTATTTATTTTTCATAAAGAAATTTTTACGTTGAATTTTACCCTAATTCCAAAGTAATTTAAGTAAAATATAAAAATTTAAATATGGTATAAAAATAAAGACGTAAGCTCTTACCACGTTAGCTTACAAATAGAAAATTTGGTAAGTACTTGTTACGTAGTTTTGT…	2551
LcupObp28	LOC111681551	NC_060952.1	14357159	14357980	-	ATGGCTTTTCTGGAATATCATCGTTACCAATGGTTCCACAAATTTTTAATTTTTCTCTCCTTAATGTTAACGTGGTCGCATGCACAGCAACCGAGACGTGATGCTGATTGGCCTCCATCATCACTCTTGAAGATAGCAAAGCCATTCCATGATATTTGTGTAGAAAAAACTGGTGTAACAGAAGAGGCTATAAAGGAATTCAGTGATGGACAAATTCATGAAGATGAGGCTTTAAAGTGTTACATGTATTGCTTGTTCCATGAATTTGATGTCGTTGATCCTAATGGTGATGTCCACTTGGAGACATTATTCCAAGCTATACCTCACACTATCAAAGATGTGCTAGTGAAGGCTTCAGAGAATTGTGTACATCCAGAGGGTGATACTTTGTGCCACAAG…	459	MAFLEYHRYQWFHKFLIFLSLMLTWSHAQQPRRDADWPPSSLLKIAKPFHDICVEKTGVTEEAIKEFSDGQIHEDEALKCYMYCLFHEFDVVDPNGDVHLETLFQAIPHTIKDVLVKASENCVHPEGDTLCHKAWWFHQCWKKADPEHYFLP	152	3	ATGGCTTTTCTGGAATATCATCGTTACCAATGGTTCCACAAATTTTTAATTTTTCTCTCCTTAATGTTAACGTGGTCGCATGCACAGCAACCGAGACGTGATGCTGATGTAAGTACTTCTCATACTCATACATTTTCATATTTATTTTAAAATTTTGAAAAGAATCGGATTATAACAACTAATTTAGTAACTATGTTATAAAAATATTATAAATAGTGTATAAATATATTATCCAAAAGTATCATCAATAATAGCTGTCTTTAGTTTTATTTGTTTATTTCATTTATAATTATATACTTTTCAGTGGCCTCCATCATCACTCTTGAAGATAGCAAAGCCATTCCATGATATTTGTGTAGAAAAAACTGGTGTAACAGAAGGTTTGAGTTACAAGCAATA…	821
LcupObp29	LOC111681579	NC_060952.1	14359543	14360835	-	ATGAATTATAAAGTATTTTACCAATTTTATTTGGTCCAAACAACTTTAGTTGTCATGACGTTGATGGTAACAGGAATGCATGCACAACAACCAAGACGTGATGCTGATTGGCCTCCATCATCAATTTTAAAGATGGCAAAACCATTTCATGATATTTGCGTAGAAAAAACCGGTGTTACTGAAGAAGCCATCAAGGAATTCAGTGATGGCGAAATTCATGAAGATGAAGCTTTAAAATGTTATATGAATTGTTTATTCCATGAAATTGATGTGGTTGATGAAAATGGCGATGTACATTTGGAAACATTATTTAATACTATACCTAATACTGTGAAAGAATTGCTTATAAAAGCTTCTGAGAATTGTGTACATCCAGAGGGTGATACTTTGTGTCACAAG…	459	MNYKVFYQFYLVQTTLVVMTLMVTGMHAQQPRRDADWPPSSILKMAKPFHDICVEKTGVTEEAIKEFSDGEIHEDEALKCYMNCLFHEIDVVDENGDVHLETLFNTIPNTVKELLIKASENCVHPEGDTLCHKAWWFHQCWKKADPVHYFLP	152	3	ATGAATTATAAAGTATTTTACCAATTTTATTTGGTCCAAACAACTTTAGTTGTCATGACGTTGATGGTAACAGGAATGCATGCACAACAACCAAGACGTGATGCTGATGTAAATATTATACATATAAGTAACTATTCTTAAGTATTTGTATAGCCACCATCAAAAATGATGGTATATTGTTTTTGTGATTCTTTTATAACACATCGAAATATATTCGGGATCCTTATAAGAAATGTCAGTCCGCCTGCCTTTCAATTGAATGTCAAACGGGACAAGCTAATGAGCAGAAATTTTTTACAAATATTAAAAGTTAATGGAATTTATTTAGCTAGCCCCTATAATATCCTCCGTACCAAATTACTATAACGCAGATAACTGACTTAAAAAATTGTTGCAATG…	1379
LcupObp30	LOC111681580	NC_060952.1	14364805	14366027	-	ATGGCTTTTAAAGCATTTTACCGTTTTCAATTGTTCCATACAGTTTTAATTGTCCTGTCGTTGATGGCAACATGGACGCGTGCACAGCAACCAAGGCGTGATGCTGATTGGCCACCACCAGCAATTCTAAAGATGGCAAAACCATTCCACGATATTTGTGCAGAAAAAACCGGTGTAACTGACGAAGCCATTAAGAAGTTCAGTGATGGTGAAATTCATGAAGATGAAGCTTTAAAATGTTACATGAATTGTTTGTTTCATGAATTCGAAGTTGTCGATGATAATGGCGACGTTCATTTAGAAACATTATTCCGCAATCTACCGGGTTCTTTAAGAGAAATGCTGATGAAGGCTTCAGAAAATTGTATACATCCGGAGGGAGATACGTTGTGTCACAAG…	459	MAFKAFYRFQLFHTVLIVLSLMATWTRAQQPRRDADWPPPAILKMAKPFHDICAEKTGVTDEAIKKFSDGEIHEDEALKCYMNCLFHEFEVVDDNGDVHLETLFRNLPGSLREMLMKASENCIHPEGDTLCHKAWWFHQCWKKADPVHYFLV	152	3	ATGGCTTTTAAAGCATTTTACCGTTTTCAATTGTTCCATACAGTTTTAATTGTCCTGTCGTTGATGGCAACATGGACGCGTGCACAGCAACCAAGGCGTGATGCTGATGTAAATACATATACACCCAACACATAAGTATTGATACAAATATATGTTTATATACATTAGTCTGGCACTTAAAAAGTATTTATATAAAATTTTTGGACCAATATCACGGTGTGACAAATAACAAAAAGCTTTGTAACAAATCTCTTTGTAAAATTTTTAATATGCTTCGATATTCAGAAATTATCACCGATTTTCTGGGACAAATTTCTTATATCCAATTAAATTCTTTTAAAAATATCAATAGAAAAACAAATTCTTTCACTTATCATAAAGTATACATTTTTTTCCTTT…	1222
LcupObp31	LOC111689873	NC_060952.1	74482067	74486831	+	ATGTATCGTTTACAGTTTTATTTAGTTTATTTTTCCTTAATTCTATTCGATTTCATTGAGTGTTTGCAAAAGGCCAAGGATAATGGTAATATATATATTACCAATGAGGAGTCATTTCTTAAGGATATTAAACAAAGTACCGACGCCACTCTATTAAGTTCTACCACCACTCATATGCCGGAAAATCCTAATATTATTAATTTTGATGAGATGATTTCGTTATGCAATTCTAGTTTTTATATACCAATGCAATATTATGTGAAATTTAATACAACGGGTCAATTGCCCGATCTGGTGGATAAAACAGGCATGTGTTTCGTACGTTGTGTATATGAAAAATCTGGCTTAATTGATAATTGGAAATTGAATGCTGTAAAAATACGTGCAAATATTTGGCCA…	531	MYRLQFYLVYFSLILFDFIECLQKAKDNGNIYITNEESFLKDIKQSTDATLLSSTTTHMPENPNIINFDEMISLCNSSFYIPMQYYVKFNTTGQLPDLVDKTGMCFVRCVYEKSGLIDNWKLNAVKIRANIWPATGDSIEVCEKEGAKEKNACVRTYAIAKCLTLRALVDARNKPM	176	3	ATGTATCGTTTACAGTTTTATTTAGTTTATTTTTCCTTAATTCTATTCGATTTCATTGAGTGTTTGCAAAAGGCCAAGGATAATGGTAATATATATATTACCAATGAGGAGTCATTTCTTAAGGATATTAAACAAAGTACCGACGCCACTCTATTAAGTTCTACCACCACTCATATGCCGGAAAATCCTAATATTATTAATTTTGATGAGATGATTTCGTTATGCAATTCTAGTTTTTATATACCAATGCGTAAATATAGAATTGATTTATTTATTTTATTCGTATTTGTAACAAGTGATAAACTGAATTTCAGAATATTATGTGAAATTTAATACAACGGGTCAATTGCCCGATCTGGTGGATAAAACAGGCATGGTAAGTTTTGAAATGCTAAACAA…	4765
LcupObp32_plusC	LOC111687521	NC_060953.1	9693120	9695655	+	ATGTTAAAGTTTTTAATAGTTTTAACTCTAGCAGTGGTGGCTATTAAGGCCTACGATTTCTCAGATGTGGATTATAATCAATTTTTATTTGATGAATTTGAGTTTTTGAATGAAGATGTTGCTTTGTCTCGTCAAAGACGTGATGCTGAAGTTACTCCCACTGGTGACAAGAAGGAATGTGGGGGCAAGTGGAAAAAAGATTTTGCCTGTTGCGTTGGCGACAAGCTCGATATGGAGCATGTTAAACAAATGAAAGAGGTTAAGAAACAGTGTGCCATGAAATTGAGAGCTAATAACTCTGATGTTGAAAACTTCGATCCCTTCGACTGCGAAAAGATGAGCAGAATTAAACAGTTGATTATTTGTGAAGGTGAATGCTTTGCCCGCGCCATTAACGTA…	768	MLKFLIVLTLAVVAIKAYDFSDVDYNQFLFDEFEFLNEDVALSRQRRDAEVTPTGDKKECGGKWKKDFACCVGDKLDMEHVKQMKEVKKQCAMKLRANNSDVENFDPFDCEKMSRIKQLIICEGECFARAINVLDESGKLNREAIIKRFADHMVVESDWKKAAYEGYVDKCLAQVEAKQQEVKEPQCSTAPMEFHHCIWGEFINGCPADLRIDSHKCNRMRERHAQGTAYFLNKHLLHGFLHHSHRGQSSEQNEK	255	2	ATGTTAAAGTTTTTAATAGTTTTAACTCTAGCAGTGGTGGCTATTAAGGCCTACGATTTCTCAGATGTGGATTATAGTGAGTTGATTTTCAAAAATAATTTTACAACAAATTAACTTTATATTATTGGTTTTCTTAGATCAATTTTTATTTGATGAATTTGAGTTTTTGAATGAAGATGTTGCTTTGTCTCGTCAAAGACGTGATGCTGAAGTTACTCCCACTGGTGACAAGAAGGAATGTGGGGGCAAGTGGAAAAAAGATTTTGCCTGTTGCGTTGGCGACAAGCTCGATATGGAGCATGTTAAACAAATGAAAGAGGTTAAGAAACAGTGTGCCATGAAATTGAGAGCTAATAACTGTAAGTAAAATTTACTTAAAATTCAGTTCTGTTTTAGTTC…	2535
LcupObp33	LOC111677888	NC_060953.1	16957230	16960941	-	ATGAAAAATATTTCAAGATTTTTTATATGCAAATTTGCAATAATAAGTTTAACATGCTTTCAATTAACTAGTGCTGTAACGATGGATCAGTTTTTACAATCATTGGATATGATGCGAAATGGTTGTGCACCGAAATTTAAAGTGACCTTAGATCAATTGGATAATTTGCGAAATGGTATCTTTGATGAAAGTAGTTCGGAGCTTAAGTGTTATACAAAATGCGTCGCACAACTAGCAGGAACGGTTACAAAAAAGGGTGATTTTAGTATATCAAAAGCCACTGCACAAATACCAATTATATTGCCACCTGAAATTCAGGATATCGCAAAGGCAGCTCTAGCCTCGTGTAAGGAAATACAAAAGGACTATAAGGAATCATGCGAACGTATTTTCTATGTT…	447	MKNISRFFICKFAIISLTCFQLTSAVTMDQFLQSLDMMRNGCAPKFKVTLDQLDNLRNGIFDESSSELKCYTKCVAQLAGTVTKKGDFSISKATAQIPIILPPEIQDIAKAALASCKEIQKDYKESCERIFYVTKCVRDFSPKDFKFP	148	4	ATGAAAAATATTTCAAGATTTTTTATATGCAAATTTGCAATAATAAGTTTAACATGCTTTCAATTAACTAGTGCTGTAAGAAAATTGTGTTGTAATTAAAATAATATAAAAATTATTTAAAAAAAAATTAAATTTTTTTATTAAAAAAATGTGTTTAGGTAACGATGGATCAGTTTTTACAATCATTGGATATGATGCGAAATGGTTGTGCACCGAAATTTAAAGTGACCTTAGATCAATTGGATAATTTGCGAAATGGTATCTTTGATGAAAGTAGTTCGGAGCTTAAGGTAATATTATTGCCTTCTTGATCATTTTAACATATAACTAATATGTTAAATTGATCAATGATCATGCTAAAATCAACTTTAAACTAATTATAAGAATATCAGTGCATTA…	3711
LcupObp35	LOC111677267	NC_060953.1	68830129	68831025	-	ATGAAATTTTGGATTATTTTTACAATAATTGCAGTAATTGCAACTTTAGTAATTACAAATAATGCTTTGGAAATACCGGAGCATCTTAAAAAACATGCTAGAAAATTACATAAACGTTGTCAAAATCAAACAGAAACACCAGATGATATCATAAGATCAAGTCTAAAGGGAGAGTTACCCAAAAATAAAAATTTTGAATGTTATGTACACTGCATATTCGATATTATAGGAATCATGGATGAAAACAATATAATACGTATAGAACTTTTAACACAAGTTCTACCGGAAGAATTACATCCAACATTAACAATGTTATCGGATAATTGTGGCACCAAAGAGGGAAGTGACAAATGTAATATTGCCTACAATACTTTGCAGTGTTATATTGATAACAATCCT…	438	MKFWIIFTIIAVIATLVITNNALEIPEHLKKHARKLHKRCQNQTETPDDIIRSSLKGELPKNKNFECYVHCIFDIIGIMDENNIIRIELLTQVLPEELHPTLTMLSDNCGTKEGSDKCNIAYNTLQCYIDNNPLMVKQDLEFLFD	145	4	ATGAAATTTTGGATTATTTTTACAATAATTGCAGTAATTGCAACTTTAGTAATTACAAATAATGCTGTGAGTGTTTGAAAAGATGATTTTGCATAAGAAATTTGACCTATGGAATAGCCCTGGCCATTCTCATGTTTGCTAACAGTGGTCCTCACAAATATATCATTGACATCTATTTTAAGAGAATTAAAAAGAAACAATTTTCTAAAAATTTTGGATGTTTATATTTAAATGATATTTGAGAATAAAAGTTTTCTCTAAACTCGAATAAAATTCTACAATAATTTAATTTTTAAACCAATTATATAATTTTGCAATTATTATCTATTTGCAGTTGGAAATACCGGAGCATCTTAAAAAACATGCTAGAAAATTACATAAACGTTGTCAAAATCAAAC…	896
LcupObp39	LOC111680413	NC_060954.1	4547673	4548143	+	ATGAAGTTGGTCATTACTTTAGCTGTTATCTGTTTGATGGCCGGTGCCTTAGCATCACCTTTAGAATTAAACGATGAACAAAAAGTCAAGGCTAAACAATATTTCGAGGAGTGCATTAAACAGGAAAACGTTTCCGATGCTGACGCCGAAAAATTGCGTAAAAAGGATTTCGCCAATCCTTCAAAGAATTTAAAATGTTTCGGTACTTGTTTCTTTGAAAAAGTCGGTACTTTGAAGGATAGTGAAGTGCAGGAAGATGTTGTTTTGGCTAAATTGGGTTCTATCCTAGGCGAAGAAAAGACCAAGGCTATTTTAGCTAAATGTAAAGATGTTAAAGGAGAAGATCGTTGTGATACCGGTTTCAAATTGTATGAATGTTTCGAAAGTGCTAAAGCTGAA…	417	MKLVITLAVICLMAGALASPLELNDEQKVKAKQYFEECIKQENVSDADAEKLRKKDFANPSKNLKCFGTCFFEKVGTLKDSEVQEDVVLAKLGSILGEEKTKAILAKCKDVKGEDRCDTGFKLYECFESAKAEVMATY	138	1	ATGAAGTTGGTCATTACTTTAGCTGTTATCTGTTTGATGGCCGGTGCCTTAGCATCAGTAAGTTTTTAACAATTAGATTTTAAATTAAATGTTTAATATTCCATTTTTAGCCTTTAGAATTAAACGATGAACAAAAAGTCAAGGCTAAACAATATTTCGAGGAGTGCATTAAACAGGAAAACGTTTCCGATGCTGACGCCGAAAAATTGCGTAAAAAGGATTTCGCCAATCCTTCAAAGAATTTAAAATGTTTCGGTACTTGTTTCTTTGAAAAAGTCGGTACTTTGAAGGATAGTGAAGTGCAGGAAGATGTTGTTTTGGCTAAATTGGGTTCTATCCTAGGCGAAGAAAAGACCAAGGCTATTTTAGCTAAATGTAAAGATGTTAAAGGAGAAGATC…	470
LcupObp40	LOC111680414	NC_060954.1	4549672	4550174	-	ATGAAAGCTTTCATTACTTTAGCTGTTGTTTGCTTCATTGCCTGCACTTTGGCCACTCCACTTGAATTGAGCGAAGAACAAAAAGCCAAAGCTAAGGTTCACTTCGAAGAGTGTGTTAAGCAAGAAAATGTTTCTGAAGAAGATGCCACCAGATTACGCAACAAGGACTTTACCAATCCCTCAGCTGCCATGAAATGTTTCGGTACTTGTTTCTTTGAAAAGGTTGGTACCTTGAAGAACAGTCAAGTTCAGGAAGATGTTGTTTTGGCTAAATTGGGTTCTTTGATTGGTGAGGAGAAGACCAAGGAAGTTTTGAACAAATGCAAGGACATCAAGGGTGACGATCGTTGTGATACCGGTTTCAAAATCTATGAATGTTTCGAAAACTACAAGGCTCAA…	411	MKAFITLAVVCFIACTLATPLELSEEQKAKAKVHFEECVKQENVSEEDATRLRNKDFTNPSAAMKCFGTCFFEKVGTLKNSQVQEDVVLAKLGSLIGEEKTKEVLNKCKDIKGDDRCDTGFKIYECFENYKAQLSA	136	1	ATGAAAGCTTTCATTACTTTAGCTGTTGTTTGCTTCATTGCCTGCACTTTGGCCACTGTAAGTGATCCTTAAAGCAAAATGAATTAAATCTAAACACAAATTTTACCTTTTACATAATGTAAGAAAAACTTATTTTCTCTCTTTACAGCCACTTGAATTGAGCGAAGAACAAAAAGCCAAAGCTAAGGTTCACTTCGAAGAGTGTGTTAAGCAAGAAAATGTTTCTGAAGAAGATGCCACCAGATTACGCAACAAGGACTTTACCAATCCCTCAGCTGCCATGAAATGTTTCGGTACTTGTTTCTTTGAAAAGGTTGGTACCTTGAAGAACAGTCAAGTTCAGGAAGATGTTGTTTTGGCTAAATTGGGTTCTTTGATTGGTGAGGAGAAGACCAAGGA…	502
LcupObp42	LOC111680408	NC_060954.1	4554498	4554982	-	ATGAAATCTTTCATTACTTTAGCTATCGTTTGCTTCATTGCCTGCACTTTGGCCAATCCTTTGGAATTGAGCGAAGAACAAAAAGCCAAAGCTAAGGTTCACTTCGAAGAATGTGTAAAGCAAGAAAATGTTTCCGAAGAAGATGCCACTAGATTACGCAACAAGGACTTTGCTAATCCCTCAGCAGCCATGAAATGTTTCGGTACTTGTTTCTTTGAAAAGGTCGGTACCTTGAAGGACAGTCAAGTTCAGGAAGATGTTGTTTTGACTAAATTGGGTGCTTTGATTGGTGAGGAGAAGACCAAGGAAGTTTTACAGAAATGCAAGGACATCAAGGGTGACGATCGTTGTGATACCGGTTTTAAAATCTACGAATGTTTCGAAAGTTACAAGGCTCAA…	405	MKSFITLAIVCFIACTLANPLELSEEQKAKAKVHFEECVKQENVSEEDATRLRNKDFANPSAAMKCFGTCFFEKVGTLKDSQVQEDVVLTKLGALIGEEKTKEVLQKCKDIKGDDRCDTGFKIYECFESYKAQL	134	1	ATGAAATCTTTCATTACTTTAGCTATCGTTTGCTTCATTGCCTGCACTTTGGCCAATGTAAGTTATTCCTAAATCCACAATATTCTTAGACAAAATCTTTTACTAAACAAAAATTTATAAAAATCCTATCTTTACAGCCTTTGGAATTGAGCGAAGAACAAAAAGCCAAAGCTAAGGTTCACTTCGAAGAATGTGTAAAGCAAGAAAATGTTTCCGAAGAAGATGCCACTAGATTACGCAACAAGGACTTTGCTAATCCCTCAGCAGCCATGAAATGTTTCGGTACTTGTTTCTTTGAAAAGGTCGGTACCTTGAAGGACAGTCAAGTTCAGGAAGATGTTGTTTTGACTAAATTGGGTGCTTTGATTGGTGAGGAGAAGACCAAGGAAGTTTTACAGA…	485
LcupObp44	LOC111680423	NC_060954.1	4562571	4563040	-	ATGAAGGTCTTCATCACTTTAGCTGTTGTTTGCTTAATTGCCTCCGCCTTTGCACACCACGAATTGAGCGATGAAGAAAAGGCCAAAATTAAGGCTCATTACGAGAAATGTGTTAAGCAAGAGAATGTCCCCGAGGCTGAAGCCCTTAAATTGAAAAACAAAGAATTCGCTAATGCCACACCAGCCATGAAATGTTTCGGTGCTTGCTTCCTTGAAGAGGTCGGTTTCTTGAAGGGTGATGCTGTCCAAGAAGATGTTGTTTTGGCCAAATTAGTACCCCACTATGGCGAAGAAAATGTCAAGAAAGTTTTGGAGAAATGCAAAAATGAAAAGGGTGCTGATCGTTGCGAAACCGGTTACAAAATCTTCGAATGTGTTGAAAAAGCTAAAGCTGAATTA…	408	MKVFITLAVVCLIASAFAHHELSDEEKAKIKAHYEKCVKQENVPEAEALKLKNKEFANATPAMKCFGACFLEEVGFLKGDAVQEDVVLAKLVPHYGEENVKKVLEKCKNEKGADRCETGYKIFECVEKAKAELSH	135	1	ATGAAGGTCTTCATCACTTTAGCTGTTGTTTGCTTAATTGCCTCCGCCTTTGCAGTAAGTATTAAAACAAAAACTCTCCAGGACTTAGGATCAAATATCTATTTTTTTCCTCTAGCACCACGAATTGAGCGATGAAGAAAAGGCCAAAATTAAGGCTCATTACGAGAAATGTGTTAAGCAAGAGAATGTCCCCGAGGCTGAAGCCCTTAAATTGAAAAACAAAGAATTCGCTAATGCCACACCAGCCATGAAATGTTTCGGTGCTTGCTTCCTTGAAGAGGTCGGTTTCTTGAAGGGTGATGCTGTCCAAGAAGATGTTGTTTTGGCCAAATTAGTACCCCACTATGGCGAAGAAAATGTCAAGAAAGTTTTGGAGAAATGCAAAAATGAAAAGGGTGC…	469
LcupObp50	LOC111686724	NC_060954.1	47462956	47463733	-	ATGAAAACTTCTCTGGCAATTTTATTCGCACTATTTGCTTTGGTTTCCGCCGAATACAAACTTCGTAATCAAGAAGATCTTATGAAGGCACGTAAAGAATGCATGGAAGCTAAGAAAGTCTCACCCGAACTGATTGAGAAATACAAGAAATTCGATTTCCCTGATGATGAAGTCACCCGCTGCTATATCGAATGTATTTTCGAGAAATTCCAATTGTTCGATTCCAAGGATGGTTTCAAAAATGAAAATCTAATTGCTCAACTTGGACACGGCAAAGAAAACAAGGACGAAGTTAAGGCTGATGTTGAAAAGTGTGCCGATAAGAATGAACAGAAATCCGATTCATGCGCCTGGGCATTCCGTGGCTTCAAGTGCTTCATCAGCAAGAATATGCCCTTG…	426	MKTSLAILFALFALVSAEYKLRNQEDLMKARKECMEAKKVSPELIEKYKKFDFPDDEVTRCYIECIFEKFQLFDSKDGFKNENLIAQLGHGKENKDEVKADVEKCADKNEQKSDSCAWAFRGFKCFISKNMPLVMESLKKN	141	1	ATGAAAACTTCTCTGGCAATTTTATTCGCACTATTTGCTTTGGTAAGTTTGAAATCCTTGCAGTGAAATTATATTTTCAATTGAAAATAAGAAATTTCTATTCGAAATTATAAATTGGGATTTGAAATTTATGAATTTCGATTTCAAATTTATGAAATTCTATTAGAAATTTAGAATTTCTATTAGAAATTTAGAATTTCTATTAGAAATTTTGAATTTCTATTAGAAATTTAGAATTTCTATTAGAAATTTAGAATTTCTATTAGAAATTTAGAATTTCTAATAAAATTTAGAATTTCTAATAAAATTTTAGAAATTTTGAATTCCTATCAAACGTTTCGAATTTGTATTCATCCGAAATTTTTTATAAAACAATTCTATTCCCATTCACAGGTTTCC…	777
LcupObp53_plusC	LOC111675482	NC_060954.1	52520197	52521052	+	ATGGTTACTTCAAAAATGTTTATTTTCGGAATTGCTATAATCGTGGCTGGGATAGTAGCCATTAAAGCAGAAGTTGATTGCAATAGCCCCCCACCTTTTGTGGATTTCAAAGATTGTTGTGAATTATCAAATTTTATATCGGAAGATATTCAAGAGAAATGTAATAATGATCAGGAAGTTAATTTTGAACAACAACATGGACCGCCAGAACATGCTAATGGACCACCTGGTAATCATCGAGGACCACCACCACATCATCATCATCATGGACCTCATCACGGATGTTTCTTTACGTGTGTTGTTAATGAAACGGGCATTTTAGTGGACGGTGATATTCAGGAAGATGTTATGAATTCATATTTAAATGAAGTTTTCGATGATTTCGAAAAAGTCGAATTT…	678	MVTSKMFIFGIAIIVAGIVAIKAEVDCNSPPPFVDFKDCCELSNFISEDIQEKCNNDQEVNFEQQHGPPEHANGPPGNHRGPPPHHHHHGPHHGCFFTCVVNETGILVDGDIQEDVMNSYLNEVFDDFEKVEFVSSKLMSCYEKHKEFESNMPDHGHHGHHGPSDCSPKHGGMLIGCAHMHTFKDCPESSWSNTDECNAARDHFTQCKRPHHGPHHHDEEDDDVE	225	3	ATGGTTACTTCAAAAATGTTTATTTTCGGAATTGCTATAATCGTGGCTGGGGTAAATAAAAAAATCTGTTATAAATAAGTATTTCTAAACTAGATTTGAAACTATTTTAGATAGTAGCCATTAAAGCAGAAGTTGATTGCAATAGCCCCCCACCTTTTGTGGTAAGATGAACTTAAAAAATATTAAAGGATAATAGATATAAGAAAAAAAAAATAATTACAGGATTTCAAAGATTGTTGTGAATTATCAAATTTTATATCGGAAGATATTCAAGAGAAATGTAATAATGATCAGGAAGTTAATTTTGAACAACAACATGGACCGCCAGAACATGCTAATGGACCACCTGGTAATCATCGAGGACCACCACCACATCATCATCATCATGGACCTCATCAC…	855
LcupObp56_plusC	LOC111690108	NC_060954.1	53342591	53345431	-	ATGTTAAAATTTGTGATATCCTTTTTGTTATTGAGTGTTTGTTTGCAATGCTCCTTGGCAGCTATAATCGATTGTCAAAGGCCACCTCAATTAGTGGACCCTGCACAATGTTGCTTAGATGGTGGCAGAGATGAAGTAACCGAAGCTTGTGCTCGTCGCATGGGTATAACGGGACAAGCAAGTGATGCCCCACCAACAGTAGAAACTGCTACATGCCTGGCCGAGTGCATTTTAACCGAAGCAAAGTATATGCAGAAACCAGAAAGTTTGGACTTAAGTGTTATACAAACAGATTTACAAACTAAATTTGCCAATGATACGATCTATGCCAATACCATGGCTGATGCTTTTAGAAAGTGTCAACCGAATGCTCAGAGAAAAATGAAGGCGTTCAAACAA…	570	MLKFVISFLLLSVCLQCSLAAIIDCQRPPQLVDPAQCCLDGGRDEVTEACARRMGITGQASDAPPTVETATCLAECILTEAKYMQKPESLDLSVIQTDLQTKFANDTIYANTMADAFRKCQPNAQRKMKAFKQIPLGNAALQRGCSPFAGMVLGCTYMEYFKNCPAHRWTESAECNLAKQFLTQCALGA	189	3	ATGTTAAAATTTGTGATATCCTTTTTGTTATTGAGTGTTTGTTTGCAAGTGCGTTGTTTATTTTATTCAAAAATATTTAATAATCAAAATAAAAATGTTTTTTAATTTTAGTGCTCCTTGGCAGCTATAATCGATTGTCAAAGGCCACCTCAATTAGTGGTGAGTTTGAGATAAAGAGAGAGTGATCAGTAGTAATATAAATAAACAATAAAAGTCTTAATATAAAAACGCGCTAATCCATGATCGTAATAAAGTTGCTTACTTAAGTCTTTTGTTTAATAAATAATATATATAAAATTCGGCATAAAGTGCTCAAATTAAAATGTTTTTAAAGAAGCTGTCAGTGTTGCCTGTTATATAGTCCAGACTATAGTCTACTCTACAACAAACACTATAGAC…	2840
LOCI sequence was manually curated (see M&M section)

## Sheet: ORs
Gene	Gene_ID	Scaffold	Start	End	Strand	CDS	Length	Peptide	Length	introns	Gene Region	Length
LcupOrco	LOC111683784	NC_060952.1	75955146	75967405	-	ATGCAGTCGAATCTACAACCAACGAAATATGTTGGCCTTGTGGCCGACTTAATGCCCAACATTAAGCTGATGAAATATTCTGGTTTATTTATGCATGCGTTTACGGGTGGATCACCGCTGTTGAAAAAAGTCTATTCGTCCATACATTTAGTGTTAATATTGGCACAATTCATGTTTATACTTGTCAATATGGCTCTGAATGCTGACGAAGTAAATGAGTTGTCCGGTAATACAATTACCGCACTATTCTTTACGCACTGCGTTACGAAATTTATTTATCTGGCTGTGAATCAGAAGAATTTTTACAGAACTTTGAACATTTGGAATCAGGTTAATACTCATCCATTGTTTGCTGAATCCGATGCTCGCTATCATTCAATCGCTTTAGCAAAAATGAGA…	1437	MQSNLQPTKYVGLVADLMPNIKLMKYSGLFMHAFTGGSPLLKKVYSSIHLVLILAQFMFILVNMALNADEVNELSGNTITALFFTHCVTKFIYLAVNQKNFYRTLNIWNQVNTHPLFAESDARYHSIALAKMRKLFFLVMLTTVASAVAWITITFFGESVKFAFDKETNSSITVEIPRLPIKSFYPWDASQGIFYTISFAFQGYYLLFSMVHSNLCDVLFCSWLIFACEQLQHLKGIMKPLMELSASLDTYRPNSAALFRSLSANSKSELIINEEKEPPSDLDMTGIYSTKADWGAQFRAPTTLQTFNGVNGGNPNGLTKKQEMMVRSAIKYWVERHKHVVRLVAAIGDTYGAALLLHMLTSTIKLTLLAYQATKITGVNVYAFTVIGYLGYALAQVFH…	478	6
LcupOr5	LOC111687015	NC_060950.1	65631849	65633271	+	ATGTCTTTCGAAAAGGTTAAACAGAATTTGGAATACCTAACAACTCAACATTTTACTCTATTAAAAATGGGTATCGATATTAACAATCTAAAAAGGGGCAAATTATTAAAGGATTACGGGAAATTTTTCTTACTAATAAGTTGTACAATTTATTTGGAATATGGTTTAATCAGATTTGTGGCTCTAAGTGTTTCAAACATAGATAAGGCTACAGGGGCCTTATCTATGTTTAATCAAGGTTGTTTAATATTAATTAAAATATCGGTATTCTTGACCAAGGGAGATAAATTTATGAAATTAATATGGGATATGAATCTATTGGCTATGAGAGCCAATCCGGAGGAGTATAAAAAATGGCTGTCTGAAAATCAAAGGTCTCAATTAATCGGAAAAATGTAC…	1179	MSFEKVKQNLEYLTTQHFTLLKMGIDINNLKRGKLLKDYGKFFLLISCTIYLEYGLIRFVALSVSNIDKATGALSMFNQGCLILIKISVFLTKGDKFMKLIWDMNLLAMRANPEEYKKWLSENQRSQLIGKMYFYACWIAVGCAGIVPIIFMIYDYKQNGVFNGKLPFGGKFPFDQFGQIIFALNYILSLIYIYALLNMTVGIDTLYGWYIYNISAHFRILRCKVESVAFKLKNNDNENFIRDIGSIVNYQNKTIDFTQDLNNIFGEILWAEVMLSCLQMCFAIYTLNNDDDVSNMPFNFMVLVAVVMQLMIYCFGGEKIKNESLMLCSDFYLHFPWHKMSAQQKKLMLLPLMRAQTLSVLRGLFFEVDRNLLVYIVKTAFSFNALLSAMKE	392	4	ATGTCTTTCGAAAAGGTTAAACAGAATTTGGAATACCTAACAACTCAACATTTTACTCTATTAAAAATGGGTATCGATATTAACAATCTAAAAAGGGGCAAATTATTAAAGGATTACGGGAAATTTTTCTTACTAATAAGTTGTACAATTTATTTGGAATATGGTTTAATCAGATTTGTGGCTCTAAGTGTTTCAAACATAGATAAGGCTACAGGGGCCTTATCTATGTTTAATCAAGGTTGTTTAATATTAATTAAAATATCGGTATTCTTGACCAAGGGAGATAAATTTATGAAATTAATATGGGATATGAATCTATTGGCTATGAGAGGTGAGTACGTTTAAATAACTATGTAATATAGTAAATTGTTTATATTCATTTAAAGCCAATCCGGAGGA…	1423
LcupOr6	LOC124418735	NC_060951.1	4918437	4920221	+	ATGGGGTTCGCAAGATTTTGGTTTGGTCGCCGCAAAAACTACTACTACTCTACTCGACAAGCCACCGATTCTGTATTTAAAATTTTTTTCTATATAGGCCTACAGGCACCACAAAAATGGAAAACACTCTATTATATTTATTCAGTACTAATGATTCTAAGTGTTTGTGTGCTTGTGCCCGTATCCTTCTGTTTGAGTTACTTTTTCGATCACAGCAAAATGTCAGTAATACAATTGTTGACCTCACTTCAAGTGGCCATAAATGTGATTGGTTTACCAGCGAAAGTTCTAGCAATTTCAGTATCTCTAAAACAATTACGTCTAGCCTTGGATGTTATGGACACTTTGGATAAACGCTGTCAACGTTCGGATGAAAAGGCAAAGCTAATTCATTGCGCT…	1179	MGFARFWFGRRKNYYYSTRQATDSVFKIFFYIGLQAPQKWKTLYYIYSVLMILSVCVLVPVSFCLSYFFDHSKMSVIQLLTSLQVAINVIGLPAKVLAISVSLKQLRLALDVMDTLDKRCQRSDEKAKLIHCAMIGNRLTTFYITLYYIYAVVTMLTSVIMGQPPYSLYMPKLDWRNSKLTFTIQSFLEYMIMNVVCLHQAGIDVYTVIYIYVIRTHMQILLERVSRLGTDTKDYEDLVMCIKDHQELLRLVAIISPVISKTIFTQFMITAAILGTTLINIFIFADFSTKIASVVYFLAVLVQTSPCCYQATCLQHDSEQLALAIFHCKWFNKDIRFRKMMIYFMMRSQTPITLTAMKLFPITLRTSLGIAKFSFSLYTLIKEVDFGQNFKQ	392	2	ATGGGGTTCGCAAGATTTTGGTTTGGTCGCCGCAAAAACTACTACTACTCTACTCGACAAGCCACCGATTCTGTATTTAAAATTTTTTTCTATATAGGCCTACAGGCACCACAAAAATGGAAAACACTCTATTATATTTATTCAGTACTAATGATTCTAAGTGTTTGTGTGCTTGTGCCCGTATCCTTCTGTTTGAGTTACTTTTTCGATCACAGCAAAATGTCAGTAATACAATTGTTGACCTCACTTCAAGTGGCCATAAATGTGATTGGTTTACCAGCGAAAGTTCTAGCAATTTCAGTATCTCTAAAACAATTACGTCTAGCCTTGGATGTTATGGACACTTTGGATAAACGCTGTCAACGTTCGGATGAAAAGGCAAAGCTAATTCATTGCGCT…	1785
LcupOr7	LOC111674965	NC_060951.1	4923462	4925931	+	ATGTTCGAGAAATTAAGAAAACGTAATAATATTCAAAGAGCCACTCGAGAAGCCACCGATTATCTCTTCAGTTTATTTCTCTATTTGGGCGTAGAGAAATCACAAAAATGGCCAACTTTACAACGTATATATTCTCTATTCATACAACTTAATATGTGTGCTCTTTTGCCACTTTCTTTTACTTTAACCTGCTACTACGAATATAAAAAACTGACCACCGAACAATTATTGACATCACTGCAGGCCTTCATCAATGTCTTGGGTATACCAGCCAAAGTTATAACAGTAATTATAAGCTTTAAATATCTACATCAAGCTTTAAAGGCTCTGGACACTTTAGATGCTCGCTGTCAAAATCCACATGAATATGATAAAATTCAACATTGTGCCATGATGGGT…	1185	MFEKLRKRNNIQRATREATDYLFSLFLYLGVEKSQKWPTLQRIYSLFIQLNMCALLPLSFTLTCYYEYKKLTTEQLLTSLQAFINVLGIPAKVITVIISFKYLHQALKALDTLDARCQNPHEYDKIQHCAMMGNRFTTFYSTLYCVYVAATITTSLSMGKQAYSLFIPFINWRNSMLEFVVQSFIEFIAINIAVLYQAAIDVYPVIYIYGIRTHMKILVERVRRLGADGKITQNDHYEELVMCVKDHQDLLRLVNIISPVISITMFIQFMITAGILGTTLINIFIFADFSTQIASVLYLIAVMVQTTPCCYNASCLFEESDQLSLAIFHCEWFDKDIRFRKLMLFFMMRSQMPITLTAMKLFPITLNTSLGIAKFSFSLYTLIKEMDFGKHFED	394	2	ATGTTCGAGAAATTAAGAAAACGTAATAATATTCAAAGAGCCACTCGAGAAGCCACCGATTATCTCTTCAGTTTATTTCTCTATTTGGGCGTAGAGAAATCACAAAAATGGCCAACTTTACAACGTATATATTCTCTATTCATACAACTTAATATGTGTGCTCTTTTGCCACTTTCTTTTACTTTAACCTGCTACTACGAATATAAAAAACTGACCACCGAACAATTATTGACATCACTGCAGGCCTTCATCAATGTCTTGGGTATACCAGCCAAAGTTATAACAGTAATTATAAGCTTTAAATATCTACATCAAGCTTTAAAGGCTCTGGACACTTTAGATGCTCGCTGTCAAAATCCACATGAATATGATAAAATTCAACATTGTGCCATGATGGGT…	2470
LcupOr10	LOC111674944	NC_060951.1	4933315	4934736	+	ATGGATAATTTGGAAACTCAACAACCAAATGCAGTTACTTTAGTAGAACATGTAAATAACTCAGAAAACCCGCAAGAACAGACGTCCGAGATAAACCAAGAAGAGGAAAAACTAAAAAAAGGAACTGGTTTCGACAATATCGAAACCACTATGGGTCTACGTTATTTGTTTAACGGTTTTCGTTTTTTGGGTGTCTATATGCCGGAGAAAAACAAGACCCTATATATTATATGGTCTTTATTTATCAATACTTTGGTTACCATTTATTTGCCGTTGGCTTTTGCTCTAAGCTTTATGACAATGTCCGGTGAGGAATTAGAAATTGGTAATCTTTTAACATCGGTACAAGTGTTCATTAATGTTTTGGGTTGTTCTACTAAAATTATTTTAATGGCTTTC…	1296	MDNLETQQPNAVTLVEHVNNSENPQEQTSEINQEEEKLKKGTGFDNIETTMGLRYLFNGFRFLGVYMPEKNKTLYIIWSLFINTLVTIYLPLAFALSFMTMSGEELEIGNLLTSVQVFINVLGCSTKIILMAFLLPKLLSCEPVIRKLDKRCHTQEEKESIKRIIKQGNRFVVLFSISYWSYSSSTGISAVIFHRLPYNIYNPLIDSKASNLHYFAAVFVELAIIDVACFQQVVDDSYAVIYVSILRTHLDILLKRIKNMNENAKVSLEENFEELKMCIIDHKNIIHLYNIVAPVISITIFVQFTITATILGTTLINILLFATNFASIVASCFYVLAVVVEIFPLCYYAQCLMDESNRLSDVIFHSNWVDQDIRYRKMLIFFIHRSQKTVEFTAGKLFP…	431	2	ATGGATAATTTGGAAACTCAACAACCAAATGCAGTTACTTTAGTAGAACATGTAAATAACTCAGAAAACCCGCAAGAACAGACGTCCGAGATAAACCAAGAAGAGGAAAAACTAAAAAAAGGAACTGGTTTCGACAATATCGAAACCACTATGGGTCTACGTTATTTGTTTAACGGTTTTCGTTTTTTGGGTGTCTATATGCCGGAGAAAAACAAGACCCTATATATTATATGGTCTTTATTTATCAATACTTTGGTTACCATTTATTTGCCGTTGGCTTTTGCTCTAAGCTTTATGACAATGTCCGGTGAGGAATTAGAAATTGGTAATCTTTTAACATCGGTACAAGTGTTCATTAATGTTTTGGGTTGTTCTACTAAAATTATTTTAATGGCTTTC…	1422
LcupOr11	LOC111685914	NC_060951.1	9614060	9615354	+	ATGGTATCAGGTGATCAGCAACCTGATACCAATATGGCTTTTTACTATCATTGGAAAGTATGGCATTGGATGGGTATTAAGGCGCGTAAGCAGAGCAATTTAAAAGTCTATCGCATTTATGCTGTGCTCATTAACTTTGTGGTCACCTTTCTATTTCCTTTAACCTTAATTGTTAATGTATTTTTCGCTCAAAATACTCAACAATTGTGTGAAAATTTAACCATCACCATAACGGATACAATAGCTAATTTAAAATTTCTTAATGTTTATTTAGTGCGTGAGGATTTGGAAAGAATTAAGGCCATACTGGGTAAGCTGGATAGGAGAGCTGAGAATTTAAAAGAAAAAAGAATTCTTCAAGATGCCATTCGAATTTCACAATTATCATTTTTAATATTC…	1182	MVSGDQQPDTNMAFYYHWKVWHWMGIKARKQSNLKVYRIYAVLINFVVTFLFPLTLIVNVFFAQNTQQLCENLTITITDTIANLKFLNVYLVREDLERIKAILGKLDRRAENLKEKRILQDAIRISQLSFLIFVRLYTVGTGLSILKVILAQERCLLYSAWFGVNWFDNTFIYVIVMIYQLFGLIVQALQNCANDSYPPAYLIILTAQMKALEVRVRAIGRRESDGEHLWLTKEQRLRNLHEFNACIKDYNNILKLFTIIENIISKACLAQFVCSALVQCTVGLHFLYVVDAADYSAQILSIIFFVAVTLEVFIICYFGHCMSTQSWNLTYAFYSCGWLSQKPGFKKNLLITLMRTQRHSIVYAGSYIPVDLPTFVQLMKYAYSTFTLLMRFK	393	2	ATGGTATCAGGTGATCAGCAACCTGATACCAATATGGCTTTTTACTATCATTGGAAAGTATGGCATTGGATGGGTATTAAGGCGCGTAAGCAGAGCAATTTAAAAGTCTATCGCATTTATGCTGTGCTCATTAACTTTGTGGTCACCTTTCTATTTCCTTTAACCTTAATTGTTAATGTATTTTTCGCTCAAAATACTCAACAATTGTGTGAAAATTTAACCATCACCATAACGGATACAATAGCTAATTTAAAATTTCTTAATGTTTATTTAGTGCGTGAGGATTTGGAAAGAATTAAGGCCATACTGGGTAAGCTGGATAGGAGAGCTGAGAATTTAAAAGAAAAAAGAATTCTTCAAGATGCCATTCGAATTTCACAATTATCATTTTTAATATTC…	1295
LcupOr12	LOC111677192	NC_060951.1	22932318	22933906	+	ATGTCACTTAACGCCAAAGCTAAAGTGGAAACATGGCAGGCATTTAAAAATCACTGGATTTTATGGAAATGCTTCGGTTTACAGCCACCAAAACGTGACTCTAAATGGTTTGTACCATACATTGCGTATGCGATTTTCCTCAATGTGACCGTTACATTGTTGTTTCCCACAACGCTTATTGTCAATTTGATACTTTCGAAAAACTTAACGGAATTATGTGAAAATCTTTATATGACAACAACGGATGTGATTTGCAATGTAAAATTTTTAAATATATTCGTGGTGAGACATAAACTGCTAAAGGTGCGTAAAATTTTACAGCGTTTAGATGTGAGAGCTAAAACACACAAAGAAGTGGCCATATTAGAGGAGGGCATTAAATTGGCTAGAAAATGTTTT…	1158	MSLNAKAKVETWQAFKNHWILWKCFGLQPPKRDSKWFVPYIAYAIFLNVTVTLLFPTTLIVNLILSKNLTELCENLYMTTTDVICNVKFLNIFVVRHKLLKVRKILQRLDVRAKTHKEVAILEEGIKLARKCFMTFARLFCCAVISSQMMVYLSSERILMYPAWYPWDWRASKKNYIYAFSYQLYGLIVQSTQNLGNDTYPPAYLIILTAQIKALASRIKDLGTNKNTSEEELYKELTDCINDHNTINELFFTIQEVISTTCIAQFVATGLAQCTIGVYMIYVGLHPSKTLNIVIYFSAVTMEIFILCYFGDLYCQANIHLTEAIYACNWMDRDKKFKQAFLVLLQRSQKTNCIMAGNLIPVRMPTFVKVMKTAYSVFTVLNKVE	385	2	ATGTCACTTAACGCCAAAGCTAAAGTGGAAACATGGCAGGCATTTAAAAATCACTGGATTTTATGGAAATGCTTCGGTTTACAGCCACCAAAACGTGACTCTAAATGGTTTGTACCATACATTGCGTATGCGATTTTCCTCAATGTGACCGTTACATTGTTGTTTCCCACAACGCTTATTGTCAATTTGATACTTTCGAAAAACTTAACGGAATTATGTGAAAATCTTTATATGACAACAACGGATGTGATTTGCAATGTAAAATTTTTAAATATATTCGTGGTGAGACATAAACTGCTAAAGGTGCGTAAAATTTTACAGCGTTTAGATGTGAGAGCTAAAACACACAAAGAAGTGGCCATATTAGAGGAGGGCATTAAATTGGCTAGAAAATGTTTT…	1589
LcupOr13	LOC111678601	NC_060951.1	23666378	23667841	+	ATGTCTTTAAGAACCATTGAAGATGTGCCTCTTTTCAATACCAGTTTGCGTATAATGAAATTTTGGTCATTTCTATTGCAACACAACTGGCGCAGATATTCCTGCTTAATACCGTACATTATGATCAATACTACACAATTTTTGGATATTTATTTCAGTACCGAACCCATTGATGCCGTGGTCCGTAATGCTTATATAGCGGTTTTATTTTTCAATACGATTTTGAGAGCCGTTCTATTGTGCCTTAATCGTTTTGAGTATGAGAAATTTATGGAAAATATACGTTTGTTGTATATTGAATTGATGGAATCTGAAGATAAGTCCACACGCAAAATGCTTCATGAAACAACTTTAGCCTCGAGATTTATATCGAAAATAAATTTATTTATGGGCACTTGC…	1122	MSLRTIEDVPLFNTSLRIMKFWSFLLQHNWRRYSCLIPYIMINTTQFLDIYFSTEPIDAVVRNAYIAVLFFNTILRAVLLCLNRFEYEKFMENIRLLYIELMESEDKSTRKMLHETTLASRFISKINLFMGTCSCIGFITYPIFATSRVLPFGMYVPGIEKYESPFYQIFFICQVIITPMGCCMYIPFTNLVVAFILFAILMCKVLQHKLRNLKDVSNEHAREVIVWCIKYQLELIRYVDTINNLTTHTFLVEFLAYGAMLCAMLFLLIIVETLAQMIIISIYIFMILSQSVIMYYFANELYDQSLLVANAAYDCNWFEFDVSTQKYLNLLILRSQKPCSILVGKVYPMNLEMLQSLLNATYSYFTLLKRVYG	373	5	ATGTCTTTAAGAACCATTGAAGATGTGCCTCTTTTCAATACCAGTTTGCGTATAATGAAATTTTGGTCATTTCTATTGCAACACAACTGGCGCAGATATTCCTGCTTAATACCGTACATTATGATCAATACTACACAATTTTTGGATATTTATTTCAGTACCGAACCCATTGATGCCGTGGTCCGTAATGCTTATATAGCGGTTTTATTTTTCAATACGATTTTGAGAGCCGTTCTATTGTGCCTTAATCGTTTTGAGTATGAGAAATTTATGGAAAATATACGTTTGTTGTATATTGAATTGATGGTAATTTTGATGTTAAAGTATACATACGAAAAATTTCAAAAATAAAAATTTGGGTTGTTTATAAATTGATCGATTTTTTAAGGAATCTGAAGA…	1464
LcupOr14	LOC111678600	NC_060951.1	23672582	23674020	+	ATGGATATGAAATCGATTGAAGAAGTGCCTATGTTCATCTCTAGTTTGCGTATAATGAAATTTTGGGGATTTCTTTTGGAGCACAATTGGCGCAGATATGCCAGCTTAATACCGTACTCTCTACTGACCACAACACAATTTATGGAGATTTACTTTAGCACCGAACCGGTTGATGCAATAATCCGCAATGCTTACATAGCGGTATTATTTTTTAATTCAACTCTGAGAGGTGTGGTATTGTGTATAAATCGTTTTGGATTTGAGAAATTTATGGAAAATATGCGTGTTTTATATATTGACTTAAGGAAATCCGAGGAAAAATTTATAAGCAAAAAAACCCATGAGACAACAAAAACTTCAATATTAGTGGCGAAAATTAATTTAATTATGGGTGCCTGT…	1122	MDMKSIEEVPMFISSLRIMKFWGFLLEHNWRRYASLIPYSLLTTTQFMEIYFSTEPVDAIIRNAYIAVLFFNSTLRGVVLCINRFGFEKFMENMRVLYIDLRKSEEKFISKKTHETTKTSILVAKINLIMGACSVMGFLIYPIFATTKALPYGIYIPGIDKYQRPFYELFFITQIILAPMGCCMYIPFTNLIVAFILFGILMCKVLQHKLTNLRNVSNEKAREVIVWCLKYQLELIKFVETMNKLTTHTYMIEFLAFGAMLCAMLFSLVIAETVAQMVIISIYMFMIFSQSVVLYYFANELYDQSLLVAIAAYECNWFDFDVGTQKILKLMILRAQKPCAILVGKVYPMNLELLQSLLNATYSYFTLLKRVYG	373	5	ATGGATATGAAATCGATTGAAGAAGTGCCTATGTTCATCTCTAGTTTGCGTATAATGAAATTTTGGGGATTTCTTTTGGAGCACAATTGGCGCAGATATGCCAGCTTAATACCGTACTCTCTACTGACCACAACACAATTTATGGAGATTTACTTTAGCACCGAACCGGTTGATGCAATAATCCGCAATGCTTACATAGCGGTATTATTTTTTAATTCAACTCTGAGAGGTGTGGTATTGTGTATAAATCGTTTTGGATTTGAGAAATTTATGGAAAATATGCGTGTTTTATATATTGACTTAAGGGTAAGGAGAATGTGTGTGTGTGTCTGTTTAACAACTTAATAAATGTTAATTAATATATGTATATATTTTAAGAAATCCGAGGAAAAATTTATA…	1439
LcupOr16	LOC111681481	NC_060951.1	57018882	57020457	+	ATGTTTAATCCTAAACCAAAAGGTGATCCTAAATATCGCATACCACGTCAATGTATTTGGTTAAAAATGAACGGTTCTTGGCCTTTCGATTGTGAAACTGAACGAGATTTTTATAATGCACATACATTGTATGGTATATTGTATTCGTTGTGGTCGTGGTATATTATATGTTCGGTGGGCCTAACCATAGGCTTTCAAACGGCTTTTTTAGTTAACAATTTGGGTGATATTATGATGACTACCGAAAATTGTTGCACCACATTTATGGGGGCCTTGAATTTTATACGTTTGCTACACATGCGTCTCAATCAAGGATCTTTTAGAGAGATCATACAACAGTTTGTAGATGATATATGGATTATTAAAAAACATAATCCTTATATAGCAGCCGAATGTTCT…	1404	MFNPKPKGDPKYRIPRQCIWLKMNGSWPFDCETERDFYNAHTLYGILYSLWSWYIICSVGLTIGFQTAFLVNNLGDIMMTTENCCTTFMGALNFIRLLHMRLNQGSFREIIQQFVDDIWIIKKHNPYIAAECSRKMRTFRIMTVLLSCLIAMYCVLPLVILFFDVGLDAEEKPFPYKMLFPYNAHRGWRYVATYIFTSFAGICVVTTLFAEDSIFGFFITYTCGKFKILHERIDNIVIDAYFMARNRQDDKEIQWLYLRLLNRIAYDHNKLIEFANRLENFFNPILLVNFTISSILICMVGFQLVTGKDMFIGDYVKFLVYISSSLSQLYVLCWNGDSLIQHSTETAQHLYNCNWEGENLYLTSAISKYQMAKENAKNSKNTLSKSLKHQNLWNDLHNI…	468	3	ATGTTTAATCCTAAACCAAAAGGTGATCCTAAATATCGCATACCACGTCAATGTATTTGGTTAAAAATGAACGGTTCTTGGCCTTTCGATTGTGAAACTGAACGAGATTTTTATAATGCACATACATTGTATGGTATATTGTATTCGTTGTGGTCGTGGTATATTATATGTTCGGTGGGCCTAACCATAGGCTTTCAAACGGCTTTTTTAGTTAACAATTTGGGTGATATTATGATGACTACCGAAAATTGTTGCACCACATTTATGGGGGCCTTGAATTTTATACGTTTGCTACACATGCGTCTCAATCAAGGATCTTTTAGAGAGATCATACAACAGTTTGTAGATGATATATGGATTATTAAGTAAGTAAAATTTTGACATAGAGTCTATTGAAAA…	1576
LcupOr21	LOC111675824	NC_060952.1	22747318	22750632	-	ATGATAGAGTTATTTGGAAGACAAAGACAGTGCCTGCGTATAATGGGTCATCAGTTTGTACGTGATAAATCGGTATTGTTAGGGAAATGGCGCAACATTGTATATTTTGGTGTCCTAATGTTGGTCATGTCAGCCCAATGGCCCATGATAAATTATGCCATTTATTATATTGACAACTTGCAATTGGCAACGGCAAGTCTAAGTATTTGTTTCACCAACATACTGACTGTAATAAAAATAACAACATTTCTTAGCTATAAATGGCGTTTTGTTGCTTTGATGACAAAGTTGGAAACTATGTATCAGGAATTGAAAGATTCAGCTGCCAAAATAATTTTAGAATCTGCAAATAGTACAGCTATAATGGTGGTTAAACTTTATTGGATTTCTGTTTGTAGC…	1149	MIELFGRQRQCLRIMGHQFVRDKSVLLGKWRNIVYFGVLMLVMSAQWPMINYAIYYIDNLQLATASLSICFTNILTVIKITTFLSYKWRFVALMTKLETMYQELKDSAAKIILESANSTAIMVVKLYWISVCSTGTYFMMSPVLKIIWSKIRKTNAAWELPMPMRFAFDFETFPGYEFAYIYTGLVTLSVVMYAVATDGLFVSFAINLVSHLKILQKSIENNTFLKSDEELHKDLKSYIEYHNLILSLYNELRDIYSPIVFGQFLMTSLQVCVIVYQMVTHMDTILVLIINCTFLTSILLQLFIYCYGGEILKLESLMVGISVQLSNWYNLKPAHRRMLVLLMLRSQREAIIKAGFYEASLANFMAILKAAVSYITLIQSIE	382	5	ATGATAGAGTTATTTGGAAGACAAAGACAGTGCCTGCGTATAATGGGTCATCAGTTTGTACGTGATAAATCGGTATTGTTAGGGAAATGGCGCAACATTGTATATTTTGGTGTCCTAATGTTGGTCATGTCAGCCCAATGGCCCATGATAAATTATGCCATTTATTATATTGACAACTTGCAATTGGCAACGGCAAGTCTAAGTATTTGTTTCACCAACATACTGACTGTAATAAAAATAACAACATTTCTTAGCTATAAATGGCGTTTTGTTGCTTTGATGACAAAGTTGGAAACTATGTATCAGGAATGTAAGTATTACATATTTTGCAGTACATTTTTAAACATACATATTTATAACACAGATAGTTTTTTGTTAACATTAGGAAAAAGGAAGTGT…	3315
LcupOr23	LOC111677517	NC_060952.1	36303758	36305169	+	ATGTCTTCAATCAGTGCAAATCCTTTGCTAACGCAAAAAAATTTTCACGATTTTTGTAATTTACCAAATAAAATATTGTCCAGCATCGGTTGCGATTTGTTAAATAAACCCCATTCGATTTGGTTGTCTGTTCTTAAAAAGTGTTATTCTATAATAGCATTTTTGTCTCATGCCTATATTTGCATATATATTACGAAAACTATGTTCAACATGATTGTTTCCGATGATTTTGAATTGGGTTTATTGTTGCGTTTAATTTCTGGCTTTATTTATGCCTTGTTTTCGATATTGAAAGCGATAACATTTTTCTGGAACATCAAAGAGTTTATGGAAATCTATCAAGTTCTTAGAGAAATATTTCCCGAGACTCGCAAAGAAAAGTTAATGTTAAGGGTGCGA…	1230	MSSISANPLLTQKNFHDFCNLPNKILSSIGCDLLNKPHSIWLSVLKKCYSIIAFLSHAYICIYITKTMFNMIVSDDFELGLLLRLISGFIYALFSILKAITFFWNIKEFMEIYQVLREIFPETRKEKLMLRVRDYFWPKSILFIVYFYIGAVTFIASSPLLEGVILYIVSVFRVGWSRAEFGYFKLYEIQYGFDHHSVFAYIITYGMELMHAHFMVTFIICSDIWVLCFTLQLCMHFDYIARELKNYEPNEKAYVKDQEFIADLVKRHQILLNIGDGLNSVFGGLLLLMLMSIAATLCCAGVYTLTQDMGREFIEYVAFLPIAVGQYFLICYYGQQLIIKSHSVADAAYNHSWYNGSKPYKKSIFIIIMRSQKEVELNALGFQPICLEAFKMVMGATYR…	409	3	ATGTCTTCAATCAGTGCAAATCCTTTGCTAACGCAAAAAAATTTTCACGATTTTTGTAATTTACCAAATAAAATATTGTCCAGCATCGGTTGCGATTTGTTAAATAAACCCCATTCGATTTGGTTGTCTGTTCTTAAAAAGTGTTATTCTATAATAGCATTTTTGTCTCATGCCTATATTTGCATATATATTACGAAAACTATGTTCAACATGATTGTTTCCGATGATTTTGAATTGGGTTTATTGTTGCGTTTAATTTCTGGCTTTATTTATGCCTTGTTTTCGATATTGAAAGCGATAACATTTTTCTGGAACATCAAAGAGTTTATGGAAATCTATCAAGTTCTTAGAGAAATATTTCCCGAGACTCGCAAAGAAAAGTTAATGTTAAGGGTGCGA…	1412
LcupOr24	LOC111683789	NC_060952.1	75895596	75899651	-	ATGTTTCAACGCCAAGATTACTTTAAATATATACGCCGCAATATGTATTGTGCTCAAATGTATCGCATACATTTGGAACGCTATTTGCCGTACTCTCTTTCGTATCTGGCCATCATGTTGGAAATACTATTTGAAATATTTCTATATTTTGTCAGCATTCACATTGCAGTCTTGTATATTTGCACAATATTTCTGAATTACCACACGGGTGACTTGGAACTATTGGTAAATTGTTTAATGCAAACAGTTATTTATTTATGGACCATTGTCATGAAATTGTATTTTCGTCGCATGCGACCAAAAAAATTAGAGGATTTAATGGATTTTATAAATTTTAACTGCAAACAACGTTCGGCCATTGGTTTTACTTACGTCACCATGGACGATACTTTAGCCATG…	1344	MFQRQDYFKYIRRNMYCAQMYRIHLERYLPYSLSYLAIMLEILFEIFLYFVSIHIAVLYICTIFLNYHTGDLELLVNCLMQTVIYLWTIVMKLYFRRMRPKKLEDLMDFINFNCKQRSAIGFTYVTMDDTLAMSNKWIKLYLYSCYLCAICWLILPITYGDRSLPLTCWYPFDYQQPIIYETMYFLQSVGQIQVAAAFSSSSSFHMTLCILISGQYDVLFCSLKNILATIAIKRNPTQMDLRMAYKLPEFEVQEVNEYYCSKEIVSDVNTLETSATYRGERRDFRYHFRNAFKNCIDHHRYILECLKKMDDFCSIIWFFKTGEVIFLMCLVAFVAVKTINADTSYMKILSLANYLLLVAVEMLVICYFGEVITINSQRCGEAVMRSSWYIHMREMKTDF…	447	5	ATGTTTCAACGCCAAGATTACTTTAAATATATACGCCGCAATATGTATTGTGCTCAAATGTATCGCATACATTTGGAACGCTATTTGCCGTACTCTCTTTCGTATCTGGCCATCATGTTGGAAATACTATTTGAAATATTTCTATATTTTGTCAGCATTCACATTGCAGTCTTGTATATTTGCACAATATTTCTGAATTACCACACGGGTGACTTGGAACTATTGGTAAATTGTTTAATGCAAACAGTTATTTATTTATGGACCATTGTCATGAAATTGTATTTTCGTCGCATGCGACCAAAAAAATTAGAGGATTTAATGGATTTTATAAATTTTAACTGCAAACAACGTTCGGCCATTGGTATGTTTAGTCATTAACGGAAATGAATATCATATAGT…	4056
LcupOr32	LOC111682431	NC_060953.1	15220967	15222348	+	ATGGTTTTAGATAAAACCATACCCCATATAGGAGAATTCACCAAGATTCCCATAAATCTCCTATTTGTAATGGGATTTTGTGTAATGCGCTGGAAACCAAACGAAAAGCCAAGCTGGTTTCAAATCCTATTAGTAGGTGTTCTGATGTTTCATTTAGTAGTGGATATTATGGGTATGTTAGCCTACTTGATCTTTGAATCTTTGGAAACATCATTGGAAAAAACAGCCTATATTATATATAGCGCATTTGCTGGAAATTCTCTTATTAAATTAGCCTGTTGTTTCTTTAATATAAAAAAATTACATCAGGGATTTAATATTTTAGAAAAATATTATCCCAAGACCGTGTTAGAAAGAAAAAATTATAAATTGGATGAACATTTAAGAACAATACGTAGA…	1194	MVLDKTIPHIGEFTKIPINLLFVMGFCVMRWKPNEKPSWFQILLVGVLMFHLVVDIMGMLAYLIFESLETSLEKTAYIIYSAFAGNSLIKLACCFFNIKKLHQGFNILEKYYPKTVLERKNYKLDEHLRTIRRYNGMLTIYHLAVSSMFNWFTLIQSAILYNTNKNSDFLYALPFPMVYLFNVNTAVGYTFAYVTQCTGSYSASCMFLGSDLLLITCVHLINMNFKYLAKSIREFKPTGTLSDMKKLKEFISYHNDILNAVELIDDTFNISIFLNYIGTVTIICLLGFQLVAGTEFLDLIKFLSFLISVLTHVYFISTFGTEMMGLSSDVSNAFMHHPWYDGHIQYQRVLTIPIARGQRPAHLNAFKFFIISMETFKSLVRISYQFFTLIKTRYDEE	397	3	ATGGTTTTAGATAAAACCATACCCCATATAGGAGAATTCACCAAGATTCCCATAAATCTCCTATTTGTAATGGGATTTTGTGTAATGCGCTGGAAACCAAACGAAAAGCCAAGCTGGTTTCAAATCCTATTAGTAGGTGTTCTGATGTTTCATTTAGTAGTGGATATTATGGGTATGTTAGCCTACTTGATCTTTGAATCTTTGGAAACATCATTGGAAAAAACAGCCTATATTATATATAGCGCATTTGCTGGAAATTCTCTTATTAAATTAGCCTGTTGTTTCTTTAATATAAAAAAATTACATCAGGGATTTAATATTTTAGAAAAATATTATCCCAAGACCGTGTTAGAAAGAAAAAATTATAAATTGGATGAACATTTAAGAACAATACGTAGA…	1382
LcupOr35	LOC111687567	NC_060953.1	34856699	34862605	-	ATGTCAGAAGATCTAAATAAGATTTTGCTTAAAAAAAGTTTACAAAATAAGAAAATAATTAAACCTTTGGTATGGATTTCAATGTCAATTGGTTGTAATATTAAATATGCAACGTCATTTAAAGATCCAGTGAAGTTAATAAGCTTGACCTTAGTAATATCGTCTATACTGGGTTTGGGTGGTCAATATTATTTCATTTGGGAGAATCGTTCCAAATCTATGCTGACATATACAGATGCCATCTGTACTTCTTTTCAAACATGGATTTCGATCAGCAAATTGTTCCATTTCGCTTTTACCCAACATAAATTTGAAAAATTAGTAAAAATTGCTCAGAATACGGAAATTTTACAGAACTTTGAAATATTTGAACTAAATATCTTCAACAAAAAGCATATA…	1266	MSEDLNKILLKKSLQNKKIIKPLVWISMSIGCNIKYATSFKDPVKLISLTLVISSILGLGGQYYFIWENRSKSMLTYTDAICTSFQTWISISKLFHFAFTQHKFEKLVKIAQNTEILQNFEIFELNIFNKKHITEEIQGILDDSWLDIKRQLNFYIISVFGIVGWYYFSCLAVNIYNTYTYSSPTEFELLYPFQGAFPMWRDKGIQFPYYFVTYIISGSETHISGMSAVSFAGLYIVTSLHTLALLKILRRLVAYSTTEDVLPQERVKYILAWAKLHQRIYEYFYEINSLYYIQSAPLFLCSMLVICLLIFQGSVGLGSDVDVVIKMVLYFAAAGFEVSMFCFNGQRLTSESERLPVALYNCKWYEECTEFKFIIRMMLMRTNRTLAIQVGGFTTMSLV…	421	8	ATGTCAGAAGATCTAAATAAGATTTTGCTTAAAAAAAGTTTACAAAATAAGAAAATAATTAAACCTTTGGTATGGATTTCAATGTCAATTGGTTGTAATATTAAATATGCAACGTCATTTAAAGATCCAGTGAAGTTGTGAGTATCTCATACGATCTATAAAGGAAACTTAATAGTAAAGTTAAATTATTTATTTTCTAAAGTATCAATACTAAGACTTAGTAAACGATTTCAAAAACCAGTTTTCATATTGTTCCAAATATCTACAGAAAAAGTTAGAAACAGTTAGACCAAAATCGGACTAAAACCAAACTTTAAAAAACTAAAATTTTTCGGTCCATAATTGTCCCCATATAAATCCTCTTATAGCAAATCTGTTTATTTTCAAACATCGTCTAAA…	5907
LcupOr39	LOC124420047	NC_060953.1	46485848	46487086	+	ATGACGACCACAATTCAAAACGTGAAAACATTATTTCGCATCCAATTTATATGCTGGCGCATTTTGGGGTTTTTACCAACCGATAAATTTCGCCAACTCTATATAGCCTATGCTGTAATTGTGAACATTATGGTGACAATTGTTTATCCAATACATTTGATAATTGGTCTAATCATGAGTAATACTTTATACGATTTTATAAAAAATCTGGCTATGGTGGTAACAGCTATACTGTGCAGCATTAAAACCATTATAATGTGGTTGAAATTTCATAATATCGAAGATATTTTAGATATTATAACCAAACAGAATGAACGTATTTTATTGGATAAAGATGAGACTCGCTACTTTAAATATGAGGTTTTGAGGAATTTAGATCGTGTATTCAGAATGTTTATC…	1152	MTTTIQNVKTLFRIQFICWRILGFLPTDKFRQLYIAYAVIVNIMVTIVYPIHLIIGLIMSNTLYDFIKNLAMVVTAILCSIKTIIMWLKFHNIEDILDIITKQNERILLDKDETRYFKYEVLRNLDRVFRMFIIMYISAGVFAELSVLGNGILGTWRLLYPAYFVFDPFSNSALYFVAHVYQFIGASIIIMQILVIDTFGTMYMALLSGQLHTLNMRLSKLGADPYKTKRENNLKLLNCIQDHKDLLEYRQKLEEVLSFYIFVQIIFTSIIMCSSVAFLILFTSDAFTLIYYTVYLLATALEFLPLCYYGTLVEMEFANLTYSIFSSNWLEQDKIFKQNLRIFAETTKKPLHITAWQFYINLDSFLFTCKNAYSIFALIMNMK	383	1	ATGACGACCACAATTCAAAACGTGAAAACATTATTTCGCATCCAATTTATATGCTGGCGCATTTTGGGGTTTTTACCAACCGATAAATTTCGCCAACTCTATATAGCCTATGCTGTAATTGTGAACATTATGGTGACAATTGTTTATCCAATACATTTGATAATTGGTCTAATCATGAGTAATACTTTATACGATTTTATAAAAAATCTGGCTATGGTGGTAACAGCTATACTGTGCAGCATTAAAACCATTATAATGTGGTTGAAATTTCATAATATCGAAGATATTTTAGATATTATAACCAAACAGAATGAACGTATTTTATTGGATAAAGATGAGACTCGCTACTTTAAATATGAGGTTTTGAGGAATTTAGATCGTGTATTCAGAATGTTTATC…	1239
LcupOr40	LOC111681131	NC_060953.1	46488021	46489241	-	ATGACGCCTACCATCCGGGATGCGAAAACTATATTTCGCTTTCATTTTATAGGCTGGCGTATATTGGGCTTTTTGCCAACGGACAAATATCGTCAACTCTATATAGCCTATGCTGTAATTTTGAACATTATGGTGACGATTATTTATCCAGTACATTTGATAATTGGTCTAATTATGAGTTCGACTCTATATGATGCAATTAAAAATTTGGCTGTGGTGGTAACGGTATTGTTGTGCAGCATTAAAACCATTATTATGTGGTTGAAATTTCAGAATATAGAAGATATGTTGGATATAATTACACGGCAGAATAAACGTATTTCTTTGGATAAGGAAGAGGCTCGCTATTTTAATCAAATCGTTTTAAGGGACTTAAGTCGTATATTTAAAATGTTTTTT…	1152	MTPTIRDAKTIFRFHFIGWRILGFLPTDKYRQLYIAYAVILNIMVTIIYPVHLIIGLIMSSTLYDAIKNLAVVVTVLLCSIKTIIMWLKFQNIEDMLDIITRQNKRISLDKEEARYFNQIVLRDLSRIFKMFFILYTTAGVFGELSVLVNGLLGNWILMFPAYFVFDPYASSTLYFVAHVYQFIGASFIIVQDVITDSFATMNLALLSSQLHTLNMRLTKLGVEPMKTNMTNNQELLDCIKDHKDLLKYRQKLQNIISFYMFVQILFTSINMCATVLFLMLFTTDVFTLIYYFVYFASKAAEIMPLCYYGTVIEIEFKNLTYALFSSNWLEQDKVFKKNIRIFAEVTMKPLYITAWLFYLNLDSFIFACKNAYSIFALIMNMK	383	1	ATGACGCCTACCATCCGGGATGCGAAAACTATATTTCGCTTTCATTTTATAGGCTGGCGTATATTGGGCTTTTTGCCAACGGACAAATATCGTCAACTCTATATAGCCTATGCTGTAATTTTGAACATTATGGTGACGATTATTTATCCAGTACATTTGATAATTGGTCTAATTATGAGTTCGACTCTATATGATGCAATTAAAAATTTGGCTGTGGTGGTAACGGTATTGTTGTGCAGCATTAAAACCATTATTATGTGGTTGAAATTTCAGAATATAGAAGATATGTTGGATATAATTACACGGCAGAATAAACGTATTTCTTTGGATAAGGAAGAGGCTCGCTATTTTAATCAAATCGTTTTAAGGGACTTAAGTCGTATATTTAAAATGTTTTTT…	1221
LcupOr42	LOC111687169	NC_060953.1	52676621	52683403	+	ATGTCCAGGAAATATTCTCAAAAATTTAAAAATTTATTTAATTTTAGTCGAATATTTGCTCGTCTATGCGGTTGTGACGTAATAAAGGTAAATTATAAAATGGATTGGAAAACGTTGGCAGTTTTCATACTCATGAACATGGCACTCGGAAGTCTCTTCTATAGCAATTATGTCGAAGTAATTGTCAAGGGAGATGTGTATAATCTTTTGAAAACTACCTCGGTGGTAGGAACTGGAGTACAGGGTTATGCAAAATTTATAAATGCTATTAAACAAAAAAATAACTTTCGTTTTGTATACAATGAAATCTTGAGCATGTACGAAACATGCGAATTGAAATCTCATGCTTATACAAAATGGTTAGCTTATAATTTGGCCTTGGTTAAAAAACTTCTATTA…	1164	MSRKYSQKFKNLFNFSRIFARLCGCDVIKVNYKMDWKTLAVFILMNMALGSLFYSNYVEVIVKGDVYNLLKTTSVVGTGVQGYAKFINAIKQKNNFRFVYNEILSMYETCELKSHAYTKWLAYNLALVKKLLLITFLIVLMASVGVTIVPLYMLIFMNKRVDVMPFAWPFIDGSTDLGFYVTLVGHISCVIFGGYGNFANDSWLFIFASHVTLMKNILKCKFDDLDETLNEFPRDPTKSREPLCDIFKWHQKYLIFCNTVKETFFWVIFVQIGFEFLGIICTIVCMFLDIWPPAPAYLIYLYSLLISYCSLGNLVELSNDDVIEMIYNSCWYNLTVSEQKMILIMLRESQKSEGISIGGVAPLSMNTALQITKTVYTMTMMLKESLN	387	3	ATGTCCAGGAAATATTCTCAAAAATTTAAAAATTTATTTAATTTTAGTCGAATATTTGCTCGTCTATGCGGTTGTGACGTAATAAAGGTAAATTATAAAATGGATTGGAAAACGTTGGCAGTTTTCATACTCATGAACATGGCACTCGGAAGTCTCTTCTATAGCAATTATGTCGAAGTAATTGTCAAGGGAGATGTGTATAATCTTTTGAAAACTACCTCGGTGGTAGGAACTGGAGTACAGGTATATTTTTATATATATTTATATAAAAACTTCTATTACATACTTTTTCATATCAATCCATATCTAGGGTTATGCAAAATTTATAAATGCTATTAAACAAAAAAATAACTTTCGTTTTGTATACAATGAAATCTTGAGCATGTACGAAACATGCGA…	6783
LcupOr43	LOC111687172	NC_060953.1	52706861	52708221	+	ATGAGCGTCAGATATTCGGAAAAATTTGTAAAAATTTTTGACACTACACGTCGATTTGCCATGTTATGTGACGTTGATGTTTTAAATGAAAACTTCAAAATGTGTTGGAAGACTTTGGCTATTTTTTTACTCATAAATTTTGCCATCGGTTTTACATTCTATACGAATTATGTTGAGGTCTTTGTCAAGGATAATATCTATAATATACTAAAATCGACATCTATTTTAGGAACTGGACTGCAGGGTTATATGAAATTTATTAATGTACTTAAACAACAGGAAAATTTTCGTTTTTTATACCATGATATTGAGGAAATGTATAAAACATACGAATTAAAGTCATTGGCCTATAGAAATTGCTTAAATAGTAGTATTTCTTTGGCAAACAAACTACTTGGT…	1164	MSVRYSEKFVKIFDTTRRFAMLCDVDVLNENFKMCWKTLAIFLLINFAIGFTFYTNYVEVFVKDNIYNILKSTSILGTGLQGYMKFINVLKQQENFRFLYHDIEEMYKTYELKSLAYRNCLNSSISLANKLLGILLTLITVTALIVVGVPVLILIFRGTRIEIMPFHIPYIDIATDFGYYFTLVVHIVAVFFGGFGNFVIDSWLFVFTAHIPLKKNILKCKLDDLDKILEEHPRNLEKTKEPLNDIFKWHQKYLHFSNVIKDSYYWVIFVQVSTEFFGIISTIVCMFLGIRPPAPAYLLYLFAMFYSYCSLGNIVEVSNDEVIFIIYDCCWYKLTSSQQKMVLIMLRESQQATGFSIGGVAPLSMSTALQLTKTVYTLSMMLENFFN	387	3	ATGAGCGTCAGATATTCGGAAAAATTTGTAAAAATTTTTGACACTACACGTCGATTTGCCATGTTATGTGACGTTGATGTTTTAAATGAAAACTTCAAAATGTGTTGGAAGACTTTGGCTATTTTTTTACTCATAAATTTTGCCATCGGTTTTACATTCTATACGAATTATGTTGAGGTCTTTGTCAAGGATAATATCTATAATATACTAAAATCGACATCTATTTTAGGAACTGGACTGCAGGTGATATAATTAAAAGAAATCAAATAAATTACAAAACAAATAATGGTTTTTTTTTAAACTCTTCTCCCCATAAAGGGTTATATGAAATTTATTAATGTACTTAAACAACAGGAAAATTTTCGTTTTTTATACCATGATATTGAGGAAATGTATAAA…	1361
LcupOr44	LOC111687170	NC_060953.1	52709951	52711298	-	ATGACCACAAGATATTCGAAACATTTTGAGAGAGCTTTCAATTTTACCCGTTTCTTTTCGGAATTATGTGGTGCTGATGTGTTAAATGATGATTATCGTATGTCTTGGGTAACTTGGTATGTAATACATTTGTTAAATGCTGCCATTGGCTTTACCATTTATACAGTGTATGTGGGCATGGTTAATGAAAACGATTGGACTTTACCGCTTAAATGTCTCTGTATGTTTTGTACGGGCATACAAGGTTATGCCAAACTTATTAATGCCATCCAGAAGCAACAACAATATCGTTTCATTCATAAGGAAATCATTGGAATTTATACCGTTTACGAGCAAAGAAAGAACTATCATAAACTTTTAAAAGAAAGTATATCGTTGGTTAAAACACTTTTAAACATT…	1161	MTTRYSKHFERAFNFTRFFSELCGADVLNDDYRMSWVTWYVIHLLNAAIGFTIYTVYVGMVNENDWTLPLKCLCMFCTGIQGYAKLINAIQKQQQYRFIHKEIIGIYTVYEQRKNYHKLLKESISLVKTLLNILLAIVILVTLSIIGVPIFYNLVFNERIFIMPFFFPYVNYNTNFGYYLTSTFHVICVLFGGFGNFISDTWCFMFAAHIPLTKNILLAKFKELNELLEKDPLECVEIKNKLKDIFQWHQKYLVFSKTVKNLFFWVIFIQVAMEFVSIVCTIVCIFLNVWPAAPVFLFYSGVLFYFHCALGNLVEISNDDVIFMIYDCDWYKLNVSQQKMILIMLRESQQSDGMSIGGVAPLTLNTALQLTKTIYTFSMMLRNFLK	386	3	ATGACCACAAGATATTCGAAACATTTTGAGAGAGCTTTCAATTTTACCCGTTTCTTTTCGGAATTATGTGGTGCTGATGTGTTAAATGATGATTATCGTATGTCTTGGGTAACTTGGTATGTAATACATTTGTTAAATGCTGCCATTGGCTTTACCATTTATACAGTGTATGTGGGCATGGTTAATGAAAACGATTGGACTTTACCGCTTAAATGTCTCTGTATGTTTTGTACGGGCATACAAGTAAGTCTTCAAATGAATTTTAACATTGTATTCATATCATGAAAACTCTTTTCGCAGGGTTATGCCAAACTTATTAATGCCATCCAGAAGCAACAACAATATCGTTTCATTCATAAGGAAATCATTGGAATTTATACCGTTTACGAGCAAAGAAAG…	1348
LcupOr46	LOC111680935	NC_060953.1	56359573	56360996	+	ATGGAAACAAAAGGAAAATTTCAAAAGCTGCTTGCAGTTAAAAGTCCAAAAAAGAAATTAAATATACGTGATTTCTATATAACGCCCTTTCGATTCTATACCTTTGTGGGCGTTAAACTTTTCCATTGGGATGAATTCGACATAATGACGAAATGGCAAAAATTTGTTTTAACCGTGACAATTGCGAATTTAATTTTTAGTTTCACTTGGAAAATTTTTTTCCTAATGGTGGATACATTTGAGAGTACGGTACAGATGACCGAATGGTTTTTGTATATATCATTTGCAGCAAATGGATTTATCAAAACCCTCTCTGTCGTCTGGGGACGTAAGATTTTGGATCGGGTTTTAAAGACTTTGGGGAGATTATTTCCGCGTAATGCCAAGGAATGTGAAGAT…	1230	METKGKFQKLLAVKSPKKKLNIRDFYITPFRFYTFVGVKLFHWDEFDIMTKWQKFVLTVTIANLIFSFTWKIFFLMVDTFESTVQMTEWFLYISFAANGFIKTLSVVWGRKILDRVLKTLGRLFPRNAKECEDFKLTEGYNFIHYHSRIMVYSHWTIAFMFMLFPLVQSGVEFIQTRVYVQRLPYILAYPFDTSPKPVYIFCYVTQFMAGFVLSCYFLGSDTLLLHTVYMVVLNFEYLCFRIVHFEPKNFEQDMAEIKDVLEKHYLLNDLAQAVNNVFSLSILMNYMISIMVIVLIGVQIITGSELFDFIKFGGFFASATIQVYYVCLMSTLLMERSASVGDSLMGQKWYMADVRYQRMLTLAIARSQRPAHLTAFKFFMISMESFSNLMTTAYQFFTL…	409	3	ATGGAAACAAAAGGAAAATTTCAAAAGCTGCTTGCAGTTAAAAGTCCAAAAAAGAAATTAAATATACGTGATTTCTATATAACGCCCTTTCGATTCTATACCTTTGTGGGCGTTAAACTTTTCCATTGGGATGAATTCGACATAATGACGAAATGGCAAAAATTTGTTTTAACCGTGACAATTGCGAATTTAATTTTTAGTTTCACTTGGAAAATTTTTTTCCTAATGGTGGATACATTTGAGAGTACGGTACAGATGACCGAATGGTTTTTGTATATATCATTTGCAGCAAATGGATTTATCAAAACCCTCTCTGTCGTCTGGGGACGTAAGATTTTGGATCGGGTTTTAAAGACTTTGGGGAGATTATTTCCGCGTAATGCCAAGGAATGTGAAGAT…	1424
LcupOr47	LOC111677674	NC_060953.1	58706470	58707820	-	ATGGCTAAAAATTGTTCCGATCGTTATAATAAAATAACGCGCATTACGCGAATGATGGCCGCTGTGTGCGGAGCTGATATAGTCGATCCAAATTTTAGAATGTCCTTGTTGACATGGACCGTGATATTTGCCATTAATGCATTTTTTTGCTGTACAATTTATACCATTTATATTGGATTGGTTGTAGAAGGTGACTGGAAATTAATGTTGCAGACACTTAGTCTAGTGGGAAGTGCAGCACAGGGATACAGTAAATTGCTTGTGGCTCTTTTTCGTCGTTGGGATATGGTTTCTATGAATGGAAAGCTGTTAAACATTTACCTGGATTATGAAAACGACAAGGACTTTTGTACGATTTTATCGACTCGCATTGATATGATAATTAAAATTTTCAAATTT…	1173	MAKNCSDRYNKITRITRMMAAVCGADIVDPNFRMSLLTWTVIFAINAFFCCTIYTIYIGLVVEGDWKLMLQTLSLVGSAAQGYSKLLVALFRRWDMVSMNGKLLNIYLDYENDKDFCTILSTRIDMIIKIFKFVLLIYIIVVSIIVLYPLIYGMLYGEKLFVMQFLLPGIDPLTHFGYVVHNVVHVFLLCLGGFGNFAGDMYIFIFILHIPMLKDILRIKFEKLNRITLQKQNSSKTLPLLKEIVEWHQNYNKFVKQVEGTYYSVIFVQISTSVVGICCTIFSIVIHSWPAAFVYLAYSAIMLYAYCGLGHLVEISNDEVIDVIYGDCLWYEMSVQEQKLVLLMLRKSQRPTTLTIGQIMPLSMSTALQLTKAIYSYMMMLLNFLESDDM	390	3	ATGGCTAAAAATTGTTCCGATCGTTATAATAAAATAACGCGCATTACGCGAATGATGGCCGCTGTGTGCGGAGCTGATATAGTCGATCCAAATTTTAGAATGTCCTTGTTGACATGGACCGTGATATTTGCCATTAATGCATTTTTTTGCTGTACAATTTATACCATTTATATTGGATTGGTTGTAGAAGGTGACTGGAAATTAATGTTGCAGACACTTAGTCTAGTGGGAAGTGCAGCACAGGTGGGTATTTTAATTTCCATGAACATTTATTTGGACAAAATATTTAATTTTTAGGGATACAGTAAATTGCTTGTGGCTCTTTTTCGTCGTTGGGATATGGTTTCTATGAATGGAAAGCTGTTAAACATTTACCTGGATTATGAAAACGACAAGGAC…	1351
LcupOr48	LOC111677669	NC_060953.1	58717195	58718526	-	ATGGCTAAAAACTGTTCTGATCGTTATACTAACTTAATAAAAGTTTTAACAAGAATTGCTGCGATTTGTGGTGCTAATATTTTTCTACCAAACTTTAGGATATACTGGTTAACATGGATCGTAATTATAGCTATTAATGCTTTTATTGCCTGTACATTTTATACGATGTATGTCGGGCTGGTAGTGGATAATGACTGGAAAGTCATTTTGCAGACTCTATGTTTAATGGGTGGTGCAGTACAGGGTTATAGTAAACTACTTGGAGCTCTTTTTCATCGTCCTGCTATGGTTTCTATGAATCAAACATTGTTTAATATTTACAAGCAGTATGAACAAGAAAATGAATTTCTAAAGGTCCTATCATATCGTATTAATCTAGCATCTAAAATTTTTAAATTG…	1167	MAKNCSDRYTNLIKVLTRIAAICGANIFLPNFRIYWLTWIVIIAINAFIACTFYTMYVGLVVDNDWKVILQTLCLMGGAVQGYSKLLGALFHRPAMVSMNQTLFNIYKQYEQENEFLKVLSYRINLASKIFKLVLCIYLGTVPIIVLYPLIYGLLYGEKLFVMQFLLPGIDSSTHIGYIIHNVVHVFLMCLGGFGNFAGDMYIFTLIIHIPLFKDILKIKFEKLNQVALTNSKKSMSLLKDIVEWHQNYNTFVKQVEQSYYGVIFVQIFTSVMSICCTIFCIITSSWPAAFSYLLYSAIFLYVYCGLGHLVEISNEDVMDVIYGDCLWYELTIPEQKLVLLMLRKSQRPTTLTIGQIMPLSMSTALQLTKAIYSYMMMLLNFLESDDL	388	3	ATGGCTAAAAACTGTTCTGATCGTTATACTAACTTAATAAAAGTTTTAACAAGAATTGCTGCGATTTGTGGTGCTAATATTTTTCTACCAAACTTTAGGATATACTGGTTAACATGGATCGTAATTATAGCTATTAATGCTTTTATTGCCTGTACATTTTATACGATGTATGTCGGGCTGGTAGTGGATAATGACTGGAAAGTCATTTTGCAGACTCTATGTTTAATGGGTGGTGCAGTACAGGTAGGATTATATTTCGATTGATTTTCAAAATTGTTTCCCAAACGTTATTTGTAGGGTTATAGTAAACTACTTGGAGCTCTTTTTCATCGTCCTGCTATGGTTTCTATGAATCAAACATTGTTTAATATTTACAAGCAGTATGAACAAGAAAATGAA…	1332
LcupOr49	LOC111689095	NC_060953.1	63532440	63538118	+	ATGATAAGTAATTTGAAAGTATTATTCGTTAATATATTTCCTTCTAATCCGGAAATTGGTGAAATTGGTTCTATTAAATTAAATATATGGTTAGCTAATATAACGGGTGTACCGATAATTGGTCTACAAAAAGAATCAAACGGTTTAAAAGCGTTGATATTGTTCTATGGCATTTGTACGAGTTTTCTAGTGACATTTGCTTATACAGGTTTTGAAATTTATGATTTGATTTTGAATCTAGATGATTTGGATAAAATAACACAGAATATCTGTTTGTCGTTGACACATGTAACTGGTGCAGTAAAGATTATAAATTTATTCTTTAGATACAAAGATTTAAAAAAGGTTATAGGAATGCTAGAGTATGTTACCAAAACTTATACCAAATCGAAGAAACAG…	1227	MISNLKVLFVNIFPSNPEIGEIGSIKLNIWLANITGVPIIGLQKESNGLKALILFYGICTSFLVTFAYTGFEIYDLILNLDDLDKITQNICLSLTHVTGAVKIINLFFRYKDLKKVIGMLEYVTKTYTKSKKQLETFENGELENKVVLCIYMGIVGTTGFLGMILLFMHPESVAGEIFPYRVILPTWLPPFWQLIYMGLSVLIFAIQIVAVDYLNVTIINQIRFQLNILNLSFDELTIAKKQDTKALEVFKGEPLKRLNSIIEHHSLLREIRQRTEDIFSQPVLLQFFTSLMIFAMTGFQATVRTGGSNGAVLIYFYCGCIFCQLFVYCWFGNEVFEQSKTLATSGFNSSWYLFDRRYGKSLVIYLTNAQRPFMFTAGGFMGLSLPSFAGILSKSYSYI…	408	5	ATGATAAGTAATTTGAAAGTATTATTCGTTAATATATTTCCTTCTAATCCGGAAATTGGTGAAATTGGTTCTATTAAATTAAATATATGGTTAGCTAATATAACGGGTGTACCGATAATTGGTCTACAAAAAGAATCAAACGGTTTAAAAGCGTTGATATTGTTCTATGGCATTTGTACGAGTTTTCTAGTGACATTTGCTTATACAGGTTTTGAAATTTATGATTTGATTTTGAATCTAGATGATTTGGATAAAATAACACAGAATATCTGTTTGTCGTTGACACATGTAACTGGTGCAGTAAAGGTTGGATATATTAATGAATGAAAAAGTAGAATATTATTTTTAATTTAATTTTGAGATTATATCCTTGTATCTTTACAGATTATAAATTTATTC…	5679
LcupOr54	LOC111679730	NC_060954.1	18325793	18328260	+	ATGCGACTTTTATTTAAACTCAAATCAGCATCGGATGCCCTACCGCCTCAGTATGGTTTAAAAACATATTTTGCTGTGCAAAAATTCGCTTTCAATTGCATGGGTATCGATGTGACATCACAGAATATAACTATATTTAATCCGCTATTAAACTGGATCCCCATGGCTTTACTAATAACTCTTTGCGTATTTATGTTCATTTATGCTGCTGAATATCGTCATGACATGGAATTGATGACCGATATATTGGCACCATTTTGGCAAGCGGTTTTGGCTTTAATAAAAATGTGGGTTTTTGTATGGAATAAGAAGAGAGTTGTTAAACTAGTGCGTCATATATGGTTGTGGAATTTAGAAGGTAGCGATGATGAGTTGGATATCATAATAGACGAAAATCGT…	1224	MRLLFKLKSASDALPPQYGLKTYFAVQKFAFNCMGIDVTSQNITIFNPLLNWIPMALLITLCVFMFIYAAEYRHDMELMTDILAPFWQAVLALIKMWVFVWNKKRVVKLVRHIWLWNLEGSDDELDIIIDENRKDYFYSQLFFRFVMATVVMAFLSPVLVAFFYYLKGQGFMDNLDPPLKAAYYIAMDPKSYNGYLVIYIWNIISVCYIANGAIANDTLFSWIAHNVSAQFRILNLRFKKTADSLTKPNSDEREFIRSIIQHIKYHHRVIELANNFNDVFMVTVFFKYTISFLQIACLIFTIARGGELATLVFHTLFLTAVSIQLMMYCLGGQKIIDGSTSVAVSIYEYFHWHDMSIKSKKLLILSMMRAQKPCILTGVFFVADLPLFLWVLKTSGSMF…	407	4	ATGCGACTTTTATTTAAACTCAAATCAGCATCGGATGCCCTACCGCCTCAGTATGGTTTAAAAACATATTTTGCTGTGCAAAAATTCGCTTTCAATTGCATGGGTATCGATGTGACATCACAGAATATAACTATATTTAATCCGCTATTAAACTGGATCCCCATGGCTTTACTAATAACTCTTTGCGTATTTATGTTCATTTATGCTGCTGAATATCGTCATGACATGGAATTGATGACCGATATATTGGCACCATTTTGGCAAGCGGTTTTGGCTTTAATAAAAATGTGGGTTTTTGTATGGAATAAGAAGAGAGTTGTTAAACTAGTGCGTCATATATGGTTGTGGAATTTAGAAGGTAAAATTGTTGGCGTTTTTTTTTCTAATACATTTTTATAA…	2468
LcupOr56	LOC111677305	NC_060954.1	21233177	21237374	-	ATGGCTTCATTAAGAATGGATGGTCCTCAACCCCAAACAAAGGATGCAGCTGTGTATTTATTTCGTGGTCTTATAATAGTTGGATTTATGGCACCGAAGATTTACGTAGTTCCCTTCTTTATATGGACGGTATTTATCAATCTATTTGTTACCGTCTATATGCCGATTGGGTTTTTATTGAGTTTCTTGACGCGTATCAGTTCATTTACGCCCAGTGAATTTCTAACATCACTTCAGATATCTGTAAATTGTTTTGGCTGCAGCCTAAAAATGTTTGTATTTCTTTTTCTTTATAAGAGACTTTTAAAGGGCACCAAATATATGGACAAGTTAGATTTAAGAGTCACGGAATCTGAAGACATGGTGCAAATTCGAAAAATCGTGGCATTCTGCAATCGG…	1197	MASLRMDGPQPQTKDAAVYLFRGLIIVGFMAPKIYVVPFFIWTVFINLFVTVYMPIGFLLSFLTRISSFTPSEFLTSLQISVNCFGCSLKMFVFLFLYKRLLKGTKYMDKLDLRVTESEDMVQIRKIVAFCNRSHIMFATLFLTYASSTFLTSVINGKPPYQVYNPFMEWTDAKRYFVIQAGLEYFMIDFHCYQQALLDSYPVIYITIIRTHLHILTRRISKLGQDTKLSSNERYEALIQCILDHKNIMDLYNVFSPVISGTMFVQFLIIGLILGITTVHIVLFADVLAIIASMFYVASILAETFPCSFLANCLMDDSDSIALAIFHSDWPSEEPRYKQVIAFFLQHTQKTMILNAMKIFPITMNSNINVVKFAFSVYTLMKQMDFGQNLKESVTGEK	398	2	ATGGCTTCATTAAGAATGGATGGTCCTCAACCCCAAACAAAGGATGCAGCTGTGTATTTATTTCGTGGTCTTATAATAGTTGGATTTATGGCACCGAAGATTTACGTAGTTCCCTTCTTTATATGGACGGTATTTATCAATCTATTTGTTACCGTCTATATGCCGATTGGGTTTTTATTGAGTTTCTTGACGCGTATCAGTTCATTTACGCCCAGTGAATTTCTAACATCACTTCAGATATCTGTAAATTGTTTTGGCTGCAGCCTAAAAATGTTTGTATTTCTTTTTCTTTATAAGAGACTTTTAAAGGGCACCAAATATATGGACAAGTTAGATTTAAGAGTCACGGAATCTGAAGACATGGTGCAAATTCGAAAAATCGTGGCATTCTGCAATCGG…	4198
LcupOr57	LOC111686607	NC_060954.1	33951625	33954538	-	ATGCTTGAAGAAAATCCAATGTTGGCGATAAATGTTAAAGTGTGGAAATATTTCGCTGTCATATTTCCGGGTCGTGACAATCATTGGCGTGTTTATCTATTTGTTTTGCCCGTTTGCGTAATGAATGCGATGCAATTTGTCTATTTATTTCGTATGTGGGGTGATTTGACTCCATTTATATTGAATACATTTTTTGCGGCCGCAATATTTGATGCTCTATTACGAACGTGCCTTGTCATTATCAATCGGGATAAATTTGAAGCATTTATTTTGGAATTGTTATCGATGTATAAAGAAATTGATCAAAGCAATGATATTTATGCCAACAAAATTTTAAAAGACGCCACCATATCAGCCAGGAAAGTATCAATTTTCAATTTAACAGCATCCTTTTTTGAT…	1128	MLEENPMLAINVKVWKYFAVIFPGRDNHWRVYLFVLPVCVMNAMQFVYLFRMWGDLTPFILNTFFAAAIFDALLRTCLVIINRDKFEAFILELLSMYKEIDQSNDIYANKILKDATISARKVSIFNLTASFFDIIGALIYPLLVDGRVHPFGVALPGVDMTASPVYEIFYIIQFPTPMILTAMYMPFVSLFASFAMFGKSALMILQHKLQGICGDGKTEEEQFVALKDCIRYYNRMVSYTKNFNSLVTYIVFVEFLLFGTIICSLLFCMNIIETFTQLISIIMYILTMMYVLFTYYWHANEMLIESINVSEAAYSIPWYYCSKRFHKTLLLFIIRTQKPLQIMVGNIYPMTLATFQSLLNTSYTYFTMLRGLYNQ	375	6	ATGCTTGAAGAAAATCCAATGTTGGCGATAAATGTTAAAGTGTGGAAATATTTCGCTGTCATATTTCCGGGTCGTGACAATCATTGGCGTGTTTATCTATTTGTTTTGCCCGTTTGCGTAATGAATGCGATGCAATTTGTCTATTTATTTCGTATGTGGGGTGATTTGACTCCATTTATATTGAATACATTTTTTGCGGCCGCAATATTTGATGCTCTATTACGAACGTGCCTTGTCATTATCAATCGGGATAAATTTGAAGCATTTATTTTGGAATTGTTATCGATGTATAAAGAAATTGATGTAAGTGTTTATTTTATAGTTGTGTGTTGTTGGTGTTATTGAGAAGCAATTTAAAAGAAATATTTAAATTAGTCAATATTTATTCATATAAATGTC…	2914
LcupOr58	LOC111686564	NC_060954.1	34027251	34030530	-	ATGTATTACAATTTACCGTTGTTTTATTGTAATGTTAAAATCTGGAGATATATCGGATTTATTGAATACGAAAATGTATATCGCATCATACCAATAATGATTATTGTACTCTTGACAATAATCTGTGAATTCCTTCATTGTTTCGTAGTTCGGCAAGATTTGGGTTTTTTAATTCTGAGTCTATTTATGGTGGCGATTTTATTAAATTCATTTATACGAATTGTGATTGTAATGAAAAATCATAAGAAATTTATTAAATTTATGAAAGTTATTGAAAGTTGGTACAAAGAAGCTGAGTTAACTAATGACATTGCCGCTTGGTCTATACTAAAAAAACTGCCAAAACAAACAGAAGTTATTTCTAAATTCGGTTTAATTTTTGGTTCTTTTGGAGGCGTG…	1119	MYYNLPLFYCNVKIWRYIGFIEYENVYRIIPIMIIVLLTIICEFLHCFVVRQDLGFLILSLFMVAILLNSFIRIVIVMKNHKKFIKFMKVIESWYKEAELTNDIAAWSILKKLPKQTEVISKFGLIFGSFGGVVTAITPLLLSHRSHPYSVYIIGLDALKSPLYEIIYFVQMFVLMPFIICTYIPFTNLFITWLIFGIHILQVLRKKFEQLPGGNDPDQLRSLKALIKYHKRIIRYGESLEDLVSHVCFVELLLFTTMLSILLICLLLVDDIMFQVATVVYIICILYVLFLSYWHANEYSSESVKIADAVYSIDWTNSSIEVRKCVLILLMRCQTSLKISAGGMYPMTLEAFQVLLNAAYTYFNMARGFMAK	372	6	ATGTATTACAATTTACCGTTGTTTTATTGTAATGTTAAAATCTGGAGATATATCGGATTTATTGAATACGAAAATGTATATCGCATCATACCAATAATGATTATTGTACTCTTGACAATAATCTGTGAATTCCTTCATTGTTTCGTAGTTCGGCAAGATTTGGGTTTTTTAATTCTGAGTCTATTTATGGTGGCGATTTTATTAAATTCATTTATACGAATTGTGATTGTAATGAAAAATCATAAGAAATTTATTAAATTTATGAAAGTTATTGAAAGTTGGTACAAAGAAGCTGAGGTAGGTGTAAACTTTGTGTGGGTAGGCGTTTGTAATAAAAAATTTAATTTTTTTTGCAACTACATTTCAGTTAACTAATGACATTGCCGCTTGGTCTATACT…	3280
LcupOr61	LOC111684955	NC_060954.1	47589194	47592859	+	ATGGTTCAACATTTGCGCACTTATGAGGATTTTATGAAAATTCCTGCAATTTTCTATAAAACTATTGGTGAAGATATTTTCGATTATCGTTCGTCTAATCGCCGTTTGAGTCTGATGTTTAAGTGTTTACTTTATGCCGGTTTTATAAATTTCAATCTGTTAGTGTTGGGCGAAATAATATTTTTCTATCAGGCCGTTCAGTCCAAGGATACCGTTTTAGGTGCTATAGCAGTGGCACCCTGTATTGGATTCTCTTTGGTGGCCGACTTTAAACAATTAGCTTTAGTGCTTAATAAAAAAATTGTCCAGAAACATTTCGATCAAATGGAAAGTATTTTTCCAAATACCATCAAACAGCAGGAGCGCAATCGTTTGCATTATCATGAACGCATTATGCAT…	1203	MVQHLRTYEDFMKIPAIFYKTIGEDIFDYRSSNRRLSLMFKCLLYAGFINFNLLVLGEIIFFYQAVQSKDTVLGAIAVAPCIGFSLVADFKQLALVLNKKIVQKHFDQMESIFPNTIKQQERNRLHYHERIMHRVMIIFSILCLAYTSTFSLYPACKSFVQYYFLGAEKFERRFGFLIWYPYDSTGKTWVYWLTYMGQVHGAYLAGVAFLSADLLLVTSVTQLNMHFDYLSNELTQYEPDVKHEKADLEFLSRIIKHHINCLELSEHVDNIFSFSLLLNFLMASLTICFIGFQVTTSSLEVIIMYCIFLLASMLQVFIVCFYGDELMTASLKVGDAAYNQNWFNASIKYKKMLLLIIRRSQRPSCITPPTFSAVSFESYMKVISMSYRFFALLRTTYYDD	400	3	ATGGTTCAACATTTGCGCACTTATGAGGATTTTATGAAAATTCCTGCAATTTTCTATAAAACTATTGGTGAAGATATTTTCGATTATCGTTCGTCTAATCGCCGTTTGAGTCTGATGTTTAAGTGTTTACTTTATGCCGGTTTTATAAATTTCAATCTGTTAGTGTTGGGCGAAATAATATTTTTCTATCAGGCCGTTCAGTCCAAGGATACCGTTTTAGGTGCTATAGCAGTGGCACCCTGTATTGGATTCTCTTTGGTGGCCGACTTTAAACAATTAGCTTTAGTGCTTAATAAAAAAATTGTCCAGAAACATTTCGATCAAATGGAAAGTATTTTTCCAAATACCATCAAACAGCAGGAGCGCAATCGTTTGCATTATCATGAACGCATTATGCAT…	3666
LcupOr66	LOC111676041	NC_060954.1	48520056	48521491	+	ATGTTATCCAAACAATATTTTCGCGTACAAAAAATTGTCTTTACTGGCTTGGGAATTGATGCTACGGTCAAAGATTCGAAATATCTAATTAGACGACCAGTGCTGTTGTATGGTTTAATAGTAATTTCATTTTTTCATTTCATTATTGTCACCCATTATATCTGGATAAAAAGTGGAGATTTTGTGGAAGTAACCGATTCTATGCCGATGTTGTGTCAATTGATTTTAAGCATTTGGAAAATGACTATATTCCTCTATAAACGTCGTGAAATATTGCAATTGATAAATGAAATTCATGCGATCAACTTAAATGCTAAACCTGATGAAGTGTTTTTGGTGCATCGTGAAAATTCCAAAGATAATTTACTTTGCAGTCTGTATTTAAGATTGGTTACGATA…	1188	MLSKQYFRVQKIVFTGLGIDATVKDSKYLIRRPVLLYGLIVISFFHFIIVTHYIWIKSGDFVEVTDSMPMLCQLILSIWKMTIFLYKRREILQLINEIHAINLNAKPDEVFLVHRENSKDNLLCSLYLRLVTITGSFAVTHPVMYAIYMYASSGVVILNEANKASYFWDFSHLSGYSLVFMLNGFTVYFVCVVSLALDSLFSWFVSNICAQFHILCHRFEKLALNYSKTTFTQDQQQEFFKSLVRGVQYHRQTLQLAETLNQVYGEIIFIKCTIVCIEICSLVFRASRPHDSLAEAVYKSLFLCAVALQLILYCYNGQRIKDESFQVTDAVYCAFDWSSLSKLSKGMLFVTMIRSQKSSNVRGVFFEVDLSLFLWVFKTAGSLITALKTLDENQE	395	4	ATGTTATCCAAACAATATTTTCGCGTACAAAAAATTGTCTTTACTGGCTTGGGAATTGATGCTACGGTCAAAGATTCGAAATATCTAATTAGACGACCAGTGCTGTTGTATGGTTTAATAGTAATTTCATTTTTTCATTTCATTATTGTCACCCATTATATCTGGATAAAAAGTGGAGATTTTGTGGAAGTAACCGATTCTATGCCGATGTTGTGTCAATTGATTTTAAGCATTTGGAAAATGACTATATTCCTCTATAAACGTCGTGAAATATTGCAATTGATAAATGAAATTCATGCGATCAACTTAAATGGTAATGATTATAAGACAATTAAGAACTATGTAAATTTTTTTCTTTTTCCATTAGCTAAACCTGATGAAGTGTTTTTGGTGCATCGT…	1436
LcupOr67	LOC111676042	NC_060954.1	48523218	48527619	+	ATGGTCGTTAAACGTTACTTCTACATACAAAAATTATCATTTAAATTGTGTGGTATTGATTCGCTAGCCACCAGACCAGAGGATGTACTCAAACGTCCTCTCTTCTGTTATGTACCATTATTTTTTGCCATTACCCATTTTCTGGCCATTATCCATTATGCATTTGTCAATCGTAATGATTATGTTGAGGTAACCGATTCATTGGCACTTTCCTGTCAAACGCTTTTGGCAATATGGAAAATGATTATATTTCTAATTAAACGTCGCCAATTTGTGAGCATTATACAAAAAGTGCATTCGGGTAATTTAAAAGTCAAGCGTCTAGAATTACCAATAATTTGTTCGGAAAATTTGAAAGATGTGAAATTCAGCACAACATATTTTGTATCTGTAGCAATA…	1173	MVVKRYFYIQKLSFKLCGIDSLATRPEDVLKRPLFCYVPLFFAITHFLAIIHYAFVNRNDYVEVTDSLALSCQTLLAIWKMIIFLIKRRQFVSIIQKVHSGNLKVKRLELPIICSENLKDVKFSTTYFVSVAIAGVFGFANPVIEAIYFYFTTGELILRVPYKATYFWPHTKLPGYSLVFIWNILSIYNLFGITLAIDTLFTWLVSNISAQFHILCFRFKNTADIYKEGDSLKFLKNIKSCIQFHSQTLELTEKLNQVYGEIIFIKFIISCSEICCLVFRLSRPSESMAAAAYQFLFLVTVAMQLILYCYNGQRIRDESLQVAPEIYFAFDWTHLPKSCKKLLLLPMMRSQKSSQLKAVLFIVDLSLYLWVFKTAGSLITALKTLDENQD	390	5	ATGGTCGTTAAACGTTACTTCTACATACAAAAATTATCATTTAAATTGTGTGGTATTGATTCGCTAGCCACCAGACCAGAGGATGTACTCAAACGTCCTCTCTTCTGTTATGTACCATTATTTTTTGCCATTACCCATTTTCTGGCCATTATCCATTATGCATTTGTCAATCGTAATGATTATGTTGAGGTAACCGATTCATTGGCACTTTCCTGTCAAACGCTTTTGGCAATATGGAAAATGATTATATTTCTAATTAAACGTCGCCAATTTGTGAGCATTATACAAAAAGTGCATTCGGGTAATTTAAAAGGTGAGTTTAAAGTGAAAATCTATTGACTAATCTTAGTATTATTGAAAATGTTCAATTTGTTTGCAGTCAAGCGTCTAGAATTACCA…	4402
LcupOr69P	LOC111679418	NC_060954.1	48754850	48756228	+	ATGTCAAATAAATATTCTCAACAATTTAAGAATTTATTTAATTTTTCTCGAAATTTTGCCCGTTTTTGTGGATGTGACATTATAAGTGATAATTATAAAAAAGATTGGAAAACTTTAGTAGTATTTCTTGTTATAAATATTGCACTGGGAAGTATCTTATACAGTAACTATGTCGATGTTATTGTCAAGGGTGATGTGTACGTTCTTTTAAAAACCACTTCAGTGATTGGTACTGCAGTTCAGGGCTACACCAAACTTGTTAATGTTGTCAATAAGGAACAAAAATTTCGCTTTATGTACAAGGAAATCCTGGACATGTATGAATCATTCGAAATAAATTCATTGTCATATACAAAATGGTTAAAATACAATATTTTATTGGTTAAAAAACTACAACTT…	1164	MSNKYSQQFKNLFNFSRNFARFCGCDIISDNYKKDWKTLVVFLVINIALGSILYSNYVDVIVKGDVYVLLKTTSVIGTAVQGYTKLVNVVNKEQKFRFMYKEILDMYESFEINSLSYTKWLKYNILLVKKLQLVTFIPVLLVSCGLTAVPLYKWIFDNTRLDVLPFDWPFVDSSTELGYYITLAGHLVCVVFGTLGNFANDSILFIYVSHVTLVKNILQCKFDDLDEILKEFPKDPEKSEEPLKDIFKWHQKYLFFCTTIKETFFWVFFVQVGSECMGIVCTIVCMFMGIWLQAPVYLIYLYSLIISYCSLGNLVELSNDDVIDMIYNSCWYYLSIPEQKMILTMLRESQQATGISIGGVAPLSLNTTLQITKTLYTITMMLKKSLN	387	3	ATGTCAAATAAATATTCTCAACAATTTAAGAATTTATTTAATTTTTCTCGAAATTTTGCCCGTTTTTGTGGATGTGACATTATAAGTGATAATTATAAAAAAGATTGGAAAACTTTAGTAGTATTTCTTGTTATAAATATTGCACTGGGAAGTATCTTATACAGTAACTATGTCGATGTTATTGTCAAGGGTGATGTGTACGTTCTTTTAAAAACCACTTCAGTGATTGGTACTGCAGTTCAGGTATATTTGTTTTATAACATAAAATTTTTGATTTTATTATAAATAATTCTTCAATATCTCTTCCGTAAAAGGGCTACACCAAACTTGTTAATGTTGTCAATAAGGAACAAAAATTTCGCTTTATGTACAAGGAAATCCTGGACATGTATGAATCAT…	1379
LcupOr70	LOC111679417	NC_060954.1	48762173	48763540	-	ATGTCAAACAAATATTCTCAACAGTTAAAGAATTTATTTAATTTTTCTCTAAATTTTGCCCGACTTTGTGGATGTGACGTTATAAGTGATAATTATAAAAAAGATTGGAAAACTTTAGTAGTATTTCTTGTTATAAATATTGCACTTGGAAGTATCTTATACAGTAACTATGTCGATGTTATTGTCAAGGGTGATGTGTACGTTCTTTTAAAAACCACTTCAGTGGTTGGCACTGCAGTTCAGGGCTATATCAAACTTGTAAATGTTGTCAAAAAGGAAAAAACATTTCGCTTTATGTACAAGGAAATTCTAAATATGTACGAAACGTGTGAGATAAAATCATTGTCATATACAAAATGGTTAAAATACAATATTTTATTGGTTAAGAAACTACAACTT…	1164	MSNKYSQQLKNLFNFSLNFARLCGCDVISDNYKKDWKTLVVFLVINIALGSILYSNYVDVIVKGDVYVLLKTTSVVGTAVQGYIKLVNVVKKEKTFRFMYKEILNMYETCEIKSLSYTKWLKYNILLVKKLQLATFIPVLFVSVGVTAVSFYKWIFENKHLDVLPFTWPFVDSSTESGYYITLAGHLVCVVFGALGNFANDSVLFIYVSHVTLVKNILQCKFDDLDEILKEFPKDPEKSEEPLKDIFKWHQKYLFFCTTIKDTFFWVFFVQVGSECVGIVCTIVCMFMGIWPQAPVYLLYLYSLLISYCSLGNLVEISNDDVIDMIYNSCWYYLTVPEQKMILIMLRESQQATGISIGGVAPLSLNTALQVTKTIYTITMMLKESLN	387	3	ATGTCAAACAAATATTCTCAACAGTTAAAGAATTTATTTAATTTTTCTCTAAATTTTGCCCGACTTTGTGGATGTGACGTTATAAGTGATAATTATAAAAAAGATTGGAAAACTTTAGTAGTATTTCTTGTTATAAATATTGCACTTGGAAGTATCTTATACAGTAACTATGTCGATGTTATTGTCAAGGGTGATGTGTACGTTCTTTTAAAAACCACTTCAGTGGTTGGCACTGCAGTTCAGGTATATTTGTTTTATAAGATAAAAAGTTTTTGATTTCATTAAAAATATTTTTTAAATATCTCTTTCGCAAAAGGGCTATATCAAACTTGTAAATGTTGTCAAAAAGGAAAAAACATTTCGCTTTATGTACAAGGAAATTCTAAATATGTACGAAAC…	1368
LcupOr73	LOC111687703	NC_060954.1	53849734	53857248	+	ATGGTAAAAATTCAAGATCTAGAAGTGCCCGAAGATGTATTTTACAATTCTTTGATCTGTGTTCATTTGAAGTATATGAAATTATTTGGTTACATTGTATCCCAACAACAGCAAAATAAAATATTTAGTTTACGTAAAGGCGCCATTTTTATCGCCTCATTTGTTGTGTCCTGTTGTTTAATTTTTAAGAAGATTTCAAAAGGTTTTACCAGTTTGGCCGAAGGCGCCACAAGTTGTGCCACAGCATTTTTGTACTTATCCACATCGATCGCCACTTCAAATGCCTTCTTTCAAAGGACACGAGTAGTTCGCATGGTAAAATTTCTGCATGAGGATATTACGGGACTCTTACGTATTACCGATCCGTTAGAAGAAATAATGCTGGCTAAAACTGTTAAA…	1263	MVKIQDLEVPEDVFYNSLICVHLKYMKLFGYIVSQQQQNKIFSLRKGAIFIASFVVSCCLIFKKISKGFTSLAEGATSCATAFLYLSTSIATSNAFFQRTRVVRMVKFLHEDITGLLRITDPLEEIMLAKTVKYLRIITVLMWTPSLIAGFIAYIDCFYRTVFMPETVFNIPEVLNGTAQPILLFQLFPFGEVYDNFIVGYLGACYALFLGITVIPCWHTFVTCLMKYIVLKYNIIHKRLKDYDLAKLSSQLDANRLKTLDEAKLLTWHVKMCEFCVKEQINLRWFTNELQSLIKIPVFSDFIIFSVLICFLFYAIAAGNLSKMDYLFIAIYLFVMSFILWLYHWHATLIAECNDELSFALYSSPWYKFPVNVQKSIRLMMMESNTPLIMKAIFVELNL…	420	8	ATGGTAAAAATTCAAGATCTAGAAGTGCCCGAAGATGTATTTTACAATTCTTTGATCTGTGTTCATTTGAAGTATATGAAATTATTTGGTTACATTGTATCCCAACAACAGCAAAATAAAATATTTAGTTTACGTAAAGGCGCCATTTTTATCGCCTCATTTGTTGTGTCCTGTTGTTTAATTGTAAGACGTGTTCAGAAATAATAATTTATAGACCTCCCACATACTTTGAAACTATTTCCATATAGAATTTTGAAAAACAAAATCGGTTTCTGTGGACATAATTTCAAGTGTGTTTCCCAATAGAAAGTAACCTCCCTAATATTAACTTAATAATAAACAATTTTTATTAATTATTTTTTAAAAACAAGTTTAAGAAGATTTCAAAAGGTTTTACCA…	7515
LcupOr74	LOC111687586	NC_060954.1	54606000	54609494	+	ATGAAAAAAGTTGCAATAAAAAAGTTTAACAAACACCAAAAAATTACGGAAGAGGAGGAGGAATACGGCCTGGAAGAGGCCAGTTTGAAGAGCATTTTAATACATTTAAAAGATTTGAGAAAGGTGTTACGTCAGCAGCAAGAACCTGGGAAAATATCTTTGGTCTATATGAGAAATTACATGAGACTGATGTTCATATTTCCACGCACTTGGAAAGGTGAATCTCTGCTTTATAGAGTCATAAATAAATTTCTCATGATAATGTTGATCATATTTACTGTAAGCATAACATTTGATCTATATGAAGCCTCTCAAGATGTTTTACAATTTGGTGAAGATTTAGTGGTTTTAATAGGGATCTATTTAATTTTCTTTAAACTAATACTAACAGCATATTAT…	1299	MKKVAIKKFNKHQKITEEEEEYGLEEASLKSILIHLKDLRKVLRQQQEPGKISLVYMRNYMRLMFIFPRTWKGESLLYRVINKFLMIMLIIFTVSITFDLYEASQDVLQFGEDLVVLIGIYLIFFKLILTAYYAQDIEYIICEFAKMHKYFSQLKRSPKISRKIRKLQRLFYIAEAISFFLYVNLVILFSAAICLPPILTPNTTPYRAKYPFEWQSSDEHPIRFALVYIFQSLMTLFVLLSILVIDNIGCHIFTQTTMNLKIFCILIRDMTTQPADMALEELHKVIQFHQYIISLISKINVVYYYNYTAQMAASTFMICLTAFEAMLAQDQPMLAIKFQIYMFSAFSQLFYWCATGNMVYYDSLDVADAAYEIDGWYDQSKEFKYYLKFLIQRAQTPLV…	432	5	ATGAAAAAAGTTGCAATAAAAAAGTTTAACAAACACCAAAAAATTACGGAAGAGGAGGAGGAATACGGCCTGGAAGAGGCCAGTTTGAAGAGCATTTTAATACATTTAAAAGATTTGAGAAAGGTGTTACGTCAGCAGCAAGAACCTGGGAAAATATCTTTGGTCTATATGAGAAATTACATGAGGTGAACTTATTTAACTAAACAGAGGGAAAAATCAAGTAGAAAAGTACCCAAATTGATCCATTCCGTTGTCAAAAAAAAAGCTTTCCACGTTTGTTGTCAAGTTATCATTTTGACAACCACGTTTGTGAATTGCAACAATGCATTGTTGACATTTTGCTTATGCTTAATAGCAATGCGGCAATACATCGTTGTCATTTTGACAACGCAACTCTTT…	3495
LcupOr76	LOC111679142	NC_060954.1	55567301	55568711	-	ATGAATACTCATGATCATCATAAAGCTTTGAAAACTTTTTACATATATCAATCATGGATATTTCGTCTACTGGCACTTTGGAAATTATCCGATAACGTAACGCCACGATTTCGTCTACTGCATAACCTTTATTTCTATTATATACTATTTTTCTGGGTACTCTCCTTCGATGCCAGTTGTTTTATACAATTTATAACGAATATTACCGATTTGAATGAAGTAATTAAAGTATTTTTTATATTTGCCACATCACTGGCAGTGTTGTCCAAATTTTCCACAATTAAATGGAAAAATCACCTATACTACGAACTTGTGGAAACTATACATAGACCTATGTTTCGTCCGCGTAATAAACGTGAAGTTAAAATGTTTAAAGACTCACAGCAACTAAGTCGTGCG…	1182	MNTHDHHKALKTFYIYQSWIFRLLALWKLSDNVTPRFRLLHNLYFYYILFFWVLSFDASCFIQFITNITDLNEVIKVFFIFATSLAVLSKFSTIKWKNHLYYELVETIHRPMFRPRNKREVKMFKDSQQLSRAVRNSYCSISLCALQVVLVTQYFVDNTELPLSLYNPINVDTKPRYLMMYLYQYIAVSICCYMNIAFDSLSASFLIHIKGQLDILCDRLENLGSEDEHKIVDDNNITIKLKDCIKYYEEIVRITSIVENLISLPISIQIACSVLVLVANFYAMSFLSDPGDYANFIKFLIYQLCMLSQIYILCYFSSEVTFKSQEISYFLYCSKWVEWNKLNRKLTLLMMTRFDLPIVIRSVNPTYTFNLAAFTSIVNSSYSYFALLKRINS	393	2	ATGAATACTCATGATCATCATAAAGCTTTGAAAACTTTTTACATATATCAATCATGGATATTTCGTCTACTGGCACTTTGGAAATTATCCGATAACGTAACGCCACGATTTCGTCTACTGCATAACCTTTATTTCTATTATATACTATTTTTCTGGGTACTCTCCTTCGATGCCAGTTGTTTTATACAATTTATAACGAATATTACCGATTTGAATGAAGTAATTAAAGTATTTTTTATATTTGCCACATCACTGGCAGTGTTGTCCAAATTTTCCACAATTAAATGGAAAAATCACCTATACTACGAACTTGTGGAAACTATACATAGACCTATGTTTCGTCCGCGTAATAAACGTGAAGTTAAAATGTTTAAAGACTCACAGCAACTAAGTCGTGCG…	1411
LcupOr78	LOC111681931	NC_060954.1	57923379	57926370	+	ATGTTTGAAAACATTCAATTGATCTATATGAATGTTAAAATTTTAAAATTCTGGTCACTTTTATACGATAGCAACTGGCGTCGTTATGTTTGTCTAACACCTACAACATTTTTAGTTTTTACTCAATTCTACTATATGTTTATGACCCATGAAGGTATCGATGCTATAATACGTAATTCGTATATGTTGGTTTTATGGTTTAATACCATATTAAGAGCATATATTTTGATCTATGATCGAGAGATATATCAAAATTTAATTAAAGTTTTAGAAGGACATTTTAATGATTTAATGAATTCTAATGATTTTTATATACAATCTTTATTGGACCAAGTAAATTCTATGGGTACAGTCATGTCTAAAGGTAATTTATTTTTGGGTTTACTTACTTGCATTGGT…	1116	MFENIQLIYMNVKILKFWSLLYDSNWRRYVCLTPTTFLVFTQFYYMFMTHEGIDAIIRNSYMLVLWFNTILRAYILIYDREIYQNLIKVLEGHFNDLMNSNDFYIQSLLDQVNSMGTVMSKGNLFLGLLTCIGFALYPFFAVEKVLPFGSMIPGVNEYRSPFYEIWYAFQMIITPMGCCMYIPYTTLIVSFIMFGIVMCKTLQHRLRSLKRCGKNSTLIYQQVINCIKFQNDIISYIETVNHLTTFIFMLEFLAFGALLCALLFLLIIVDSTAQALIVCAYITMIFAQILALYWYANELKEQNLKIAEAAYDTEWFTFEISTQKNIQLLILRAQKPCSIKVGNMYLMTLELFQALLNASYSYFTLLKRVYG	371	6	ATGTTTGAAAACATTCAATTGATCTATATGAATGTTAAAATTTTAAAATTCTGGTCACTTTTATACGATAGCAACTGGCGTCGTTATGTTTGTCTAACACCTACAACATTTTTAGTTTTTACTCAATTCTACTATATGTTTATGACCCATGAAGGTATCGATGCTATAATACGTAATTCGTATATGTTGGTTTTATGGTTTAATACCATATTAAGAGCATATATTTTGATCTATGATCGAGAGATATATCAAAATTTAATTAAAGTTTTAGAAGGACATTTTAATGATTTAATGGTGAGTGAAAATACAAAAATAAATTTTGGAATTTTGTGTTTTTTTGTAACTTTTTTCTTTGTTACTTTTAGAATTCTAATGATTTTTATATACAATCTTTATTGG…	2992
LOCI sequence was manually curated (see M&M section)
