# Supplementary material for: Antennal transcriptome analysis reveals sensory receptors potentially associated with host detection in the livestock pest Lucilia cuprina
Source: Parasit Vectors. 2024 Jul 18;17:308. doi: 10.1186/s13071-024-06391-6 (PMC11256703; doi:10.1186/s13071-024-06391-6)
Supplement: Supplementary file 10 — Supplementary material 10: Table S8. Gene Ontology (GO) enrichment analysis. GO terms enriched for each pairwise group comparison: (A) AF vs. NF (no GO terms enriched); (B) NF vs. AF; (C) AF vs. M; (D) M vs. AF; (E) NF vs. M; (G) M vs. NF. GO terms with a P adjusted value > 0.05 were considered enriched. GO terms enriched in both types of females, AF vs. M and NF vs. M (sheets C and E), were bold highlighted. Furthermore, GO terms enriched in males vs. both types of females were also bold highlighted (sheets D and F). Columns (from a to i) within each tab include all the data analysis as follows: (a) parental GO-term; (b) specific GO term name; (c) specific GO-term ID; (d) adjusted P value that determined if a GO term was enriched; (e) negative -LOG10 of adjusted P value used for plotting; (f) number of genes associated with the given specific GO-term; (g) LOCI used as query; (h) number of domains in the database; (i) loci associated with the specific given GO term. Abbreviations: AF: attracted female antenna, NF: non-attracted female, M: male antenna. [file 13071_2024_6391_MOESM10_ESM.xlsx]

## Sheet: A. AF vs NF 
Non enriched Gene-Ontology (GO)-terms

## Sheet: B. NF vs AF
source	term_name	term_id	adjusted_p_value	negative_log10_of_adjusted_p_value	term_size	query_size	intersection_size	effective_domain_size	intersections
GO:MF	molecular function inhibitor activity	GO:0140678	0.00462352	2.33503	112	70	5	15856	111675417;111676637;111684418;111680496;111690508
GO:MF	peptidase regulator activity	GO:0061134	0.00462352	2.33503	102	70	5	15856	111675417;111676637;111684418;111680496;111690508
GO:MF	enzyme inhibitor activity	GO:0004857	0.00462352	2.33503	109	70	5	15856	111675417;111676637;111684418;111680496;111690508
GO:MF	peptidase inhibitor activity	GO:0030414	0.00462352	2.33503	102	70	5	15856	111675417;111676637;111684418;111680496;111690508
GO:MF	serine-type endopeptidase inhibitor activity	GO:0004867	0.00783005	2.10624	72	70	4	15856	111675417;111676637;111684418;111690508
GO:MF	symporter activity	GO:0015293	0.0154797	1.81024	9	70	2	15856	111688860;111680159
GO:MF	endopeptidase regulator activity	GO:0061135	0.0157654	1.80229	98	70	4	15856	111675417;111676637;111684418;111690508
GO:MF	endopeptidase inhibitor activity	GO:0004866	0.0157654	1.80229	98	70	4	15856	111675417;111676637;111684418;111690508
GO:MF	tumor necrosis factor receptor superfamily binding	GO:0032813	0.0302409	1.51941	1	70	1	15856	111683729
GO:MF	enzyme regulator activity	GO:0030234	0.0302409	1.51941	243	70	5	15856	111675417;111676637;111684418;111680496;111690508
GO:MF	GTP cyclohydrolase activity	GO:0003933	0.0302409	1.51941	1	70	1	15856	111682390
GO:MF	copper ion binding	GO:0005507	0.0302409	1.51941	21	70	2	15856	111678432;111674881
GO:MF	tumor necrosis factor receptor binding	GO:0005164	0.0302409	1.51941	1	70	1	15856	111683729
GO:MF	cytokine receptor binding	GO:0005126	0.0302409	1.51941	1	70	1	15856	111683729
GO:MF	ionotropic glutamate receptor activity	GO:0004970	0.0302409	1.51941	21	70	2	15856	111680282;111683954
GO:MF	L-lactate dehydrogenase activity	GO:0004459	0.0302409	1.51941	1	70	1	15856	111676675
GO:MF	lactate dehydrogenase activity	GO:0004457	0.0302409	1.51941	1	70	1	15856	111676675
GO:MF	GTP cyclohydrolase I activity	GO:0003934	0.0302409	1.51941	1	70	1	15856	111682390
GO:MF	glutamate receptor activity	GO:0008066	0.0302409	1.51941	21	70	2	15856	111680282;111683954
GO:MF	secondary active transmembrane transporter activity	GO:0015291	0.0302409	1.51941	22	70	2	15856	111688860;111680159
GO:MF	transmitter-gated monoatomic ion channel activity	GO:0022824	0.0419923	1.37683	28	70	2	15856	111680282;111683954
GO:MF	transmitter-gated channel activity	GO:0022835	0.0419923	1.37683	28	70	2	15856	111680282;111683954
GO:MF	neurotransmitter receptor activity	GO:0030594	0.0430195	1.36633	29	70	2	15856	111680282;111683954
GO:MF	cyclohydrolase activity	GO:0019238	0.0464233	1.33326	2	70	1	15856	111682390
GO:MF	cholinesterase activity	GO:0004104	0.0464233	1.33326	2	70	1	15856	111675496
GO:MF	molecular function regulator activity	GO:0098772	0.0464233	1.33326	287	70	5	15856	111675417;111676637;111684418;111680496;111690508
GO:CC	extracellular region	GO:0005576	0.000643893	3.19119	200	70	7	15856	111675417;111676637;111684418;111680496;111690508;111676624;111688318
GO:CC	extracellular space	GO:0005615	0.0150956	1.82115	49	70	3	15856	111675417;111676637;111684418

## Sheet: C. AF vs M
source	term_name	term_id	adjusted_p_value	negative_log10_of_adjusted_p_value	term_size	query_size	intersection_size	effective_domain_size	intersections
GO:MF	molecular_function	GO:0003674	1.37868e-12	11.8605	7033	789	457	15856	111688607;111682280;111684456;111690673;111678713;111689263;111688954;111687915;111678115;111683136;111681356;111678673;111675207;111680235;124421435;111690123;124419076;124421290;111689037;111686157;111689810;111676413;124418651;111686786;111677839;111677845;111687381;111678266;111690369;111688475;111681063;111690708;124421337;111680728;111674919;111690180;111680005;111683326;111684848;111684118…
GO:MF	binding	GO:0005488	5.18044e-07	6.28563	4543	789	301	15856	111682280;111684456;111678115;111681356;111675207;111680235;124421435;111689037;111686157;111689810;111676413;124418651;111686786;111677839;111687381;111678266;111681063;124421337;111674919;111690180;111683326;111684848;111689641;111690244;111684043;111685345;111677272;111686238;111677146;111677239;111686368;111689072;111679132;111681488;111682266;111689536;111677519;111681070;111679292;111686074…
GO:MF	transmembrane signaling receptor activity	GO:0004888	4.53098e-05	4.34381	256	789	33	15856	111688475;111680005;111674787;111681920;111679316;111682266;111683195;111685662;111680935;111683253;124420626;111687231;111686564;111689752;111683130;111687995;111687586;111684850;111675069;111682700;124418669;111687380;111686607;111675491;111677326;111683647;111674493;111687769;111677192;111683864;111680584;111682783;111683784
GO:MF	protein binding	GO:0005515	4.53098e-05	4.34381	1725	789	131	15856	111681356;124421435;124418651;111686786;124421337;111674919;111690180;111685345;111677272;111686238;111677239;111686368;111689072;111682266;111689536;111679292;111680906;111675548;111680065;111687657;111686531;124418926;111681975;111684425;111686326;111681190;111676101;111678250;111690109;111687496;111677398;111685674;111681592;111676996;111681423;111686739;111682395;124420646;111684919;111681529…
GO:MF	molecular transducer activity	GO:0060089	4.53098e-05	4.34381	270	789	34	15856	111688475;111680005;111674787;111681920;111679316;111682266;111683195;111685662;111680935;111683253;124420626;111687231;111686564;111689752;111683130;111687995;111687586;111684850;111675069;111682700;124418669;111687380;111686607;111675491;111677326;111683647;111674493;111687769;111677192;111683864;111681278;111680584;111682783;111683784
GO:MF	signaling receptor activity	GO:0038023	4.53098e-05	4.34381	270	789	34	15856	111688475;111680005;111674787;111681920;111679316;111682266;111683195;111685662;111680935;111683253;124420626;111687231;111686564;111689752;111683130;111687995;111687586;111684850;111675069;111682700;124418669;111687380;111686607;111675491;111677326;111683647;111674493;111687769;111677192;111683864;111681278;111680584;111682783;111683784
GO:MF	small molecule binding	GO:0036094	0.000118774	3.92528	1023	789	85	15856	111682280;111680235;111689037;111689810;111676413;111677839;111689641;111677239;111679132;111675548;111686531;111683821;111676394;111681404;111686131;111683374;111683141;111675602;111681145;111688971;111683468;111685032;111675547;111690216;111687141;111675651;111679536;111677236;111675356;111679526;111682786;111687210;111683433;111675069;111676371;111679763;111678283;111690226;111682683;111690940…
GO:MF	adenyl nucleotide binding	GO:0030554	0.00019884	3.7015	715	789	64	15856	111680235;111689810;111676413;111677839;111677239;111679132;111686531;111683821;111676394;111686131;111683374;111683141;111685032;111690216;111687141;111675651;111679536;111675356;111679526;111687210;111683433;111675069;111676371;111679763;111678283;111690226;111677091;111681513;111685178;111675136;111675195;111680373;111684917;111676689;111677724;111680293;111674611;124419227;111685776;111684575…
GO:MF	adenyl ribonucleotide binding	GO:0032559	0.000212495	3.67265	674	789	61	15856	111680235;111689810;111676413;111677839;111677239;111679132;111686531;111683821;111676394;111686131;111683374;111683141;111685032;111690216;111687141;111675651;111679536;111675356;111687210;111683433;111675069;111676371;111679763;111678283;111690226;111677091;111681513;111685178;111675136;111675195;111680373;111684917;111676689;111677724;111680293;111674611;111685776;111684575;111682429;111682909…
GO:MF	transporter activity	GO:0005215	0.000268318	3.57135	538	789	51	15856	111688475;111680005;111688315;111679316;111678563;111690590;111683821;111676394;111685868;111686131;111683374;111677390;111684820;111677379;111676437;111684771;111675089;111690216;111677393;111686081;111683176;111677897;111685141;111687380;111690335;111686852;111675491;111687714;111675195;111685166;111680343;111676689;111682820;111677716;111685055;111677567;111684013;111677993;111690359;111689414…
GO:MF	catalytic activity	GO:0003824	0.000268318	3.57135	3006	789	198	15856	111688607;111682280;111684456;111690673;111689263;111688954;111687915;111678673;111680235;124421290;111689037;111686157;111689810;111676413;111686786;111677839;111677845;111678266;111690369;111681063;111690708;111684848;111684118;111689641;111690244;111683756;111691051;111688606;111691068;111685345;111686834;111677239;111674873;111679132;111679684;111681070;111686407;111677545;111686074;111675548…
GO:MF	anion binding	GO:0043168	0.000268318	3.57135	962	789	79	15856	111682280;111680235;111689037;111689810;111676413;111677839;111689641;111677239;111679132;111675548;111686531;111683821;111676394;111686131;111683374;111683141;111675602;111681145;111688971;111683468;111685032;111675547;111690216;111687141;111675651;111679536;111677236;111675356;111679526;111682786;111687210;111683433;111675069;111676371;111679763;111678283;111690226;111682683;111690940;111677091…
GO:MF	ion binding	GO:0043167	0.000268318	3.57135	1850	789	133	15856	111682280;111684456;111675207;111680235;111689037;111686157;111689810;111676413;111677839;111681063;111684848;111689641;111690244;111684043;111677239;111679132;111681488;111677519;111686074;111675548;111689940;111686531;111683821;111676394;111686126;111686131;111683374;111678530;111683141;111683178;111684746;111684713;111681190;111681724;124420216;111681423;111675602;111689384;111685653;111681145…
GO:MF	ATP binding	GO:0005524	0.000287391	3.54153	660	789	59	15856	111680235;111689810;111676413;111677839;111677239;111679132;111686531;111683821;111676394;111686131;111683374;111683141;111685032;111690216;111687141;111675651;111679536;111675356;111687210;111683433;111675069;111676371;111679763;111678283;111690226;111681513;111685178;111675136;111675195;111680373;111684917;111676689;111677724;111680293;111674611;111685776;111682429;111682909;111684004;111680169…
GO:MF	nucleoside phosphate binding	GO:1901265	0.000522403	3.28199	959	789	77	15856	111680235;111689037;111689810;111676413;111677839;111689641;111677239;111679132;111686531;111683821;111676394;111686131;111683374;111683141;111681145;111688971;111683468;111685032;111690216;111687141;111675651;111679536;111677236;111675356;111679526;111682786;111687210;111683433;111675069;111676371;111679763;111678283;111690226;111682683;111690940;111677091;111681513;111685178;111675136;111675195…
GO:MF	active transmembrane transporter activity	GO:0022804	0.000522403	3.28199	106	789	17	15856	111683821;111676394;111675089;111690216;111683176;111686852;111675195;111685166;111676689;111682820;111677993;111680988;111676690;111679264;111676879;111677834;111681663
GO:MF	nucleotide binding	GO:0000166	0.000522403	3.28199	959	789	77	15856	111680235;111689037;111689810;111676413;111677839;111689641;111677239;111679132;111686531;111683821;111676394;111686131;111683374;111683141;111681145;111688971;111683468;111685032;111690216;111687141;111675651;111679536;111677236;111675356;111679526;111682786;111687210;111683433;111675069;111676371;111679763;111678283;111690226;111682683;111690940;111677091;111681513;111685178;111675136;111675195…
GO:MF	ribonucleotide binding	GO:0032553	0.000546176	3.26267	835	789	69	15856	111680235;111689810;111676413;111677839;111689641;111677239;111679132;111686531;111683821;111676394;111686131;111683374;111683141;111681145;111683468;111685032;111690216;111687141;111675651;111679536;111677236;111675356;111682786;111687210;111683433;111675069;111676371;111679763;111678283;111690226;111682683;111690940;111677091;111681513;111685178;111675136;111675195;111680373;111684917;111676689…
GO:MF	transmembrane transporter activity	GO:0022857	0.00110128	2.9581	516	789	47	15856	111688475;111680005;111679316;111678563;111690590;111683821;111676394;111685868;111677390;111684820;111677379;111676437;111684771;111675089;111690216;111677393;111686081;111683176;111685141;111687380;111690335;111686852;111675491;111687714;111675195;111685166;111680343;111676689;111682820;111677716;111685055;111677567;111684013;111677993;111690359;111689414;111690249;111680584;111680988;111690562…
GO:MF	purine nucleotide binding	GO:0017076	0.00123432	2.90857	877	789	70	15856	111680235;111689810;111676413;111677839;111689641;111677239;111679132;111686531;111683821;111676394;111686131;111683374;111683141;111681145;111685032;111690216;111687141;111675651;111679536;111677236;111675356;111679526;111682786;111687210;111683433;111675069;111676371;111679763;111678283;111690226;111682683;111677091;111681513;111685178;111675136;111675195;111680373;111684917;111676689;111677724…
GO:MF	purine ribonucleotide binding	GO:0032555	0.00123432	2.90857	828	789	67	15856	111680235;111689810;111676413;111677839;111689641;111677239;111679132;111686531;111683821;111676394;111686131;111683374;111683141;111681145;111685032;111690216;111687141;111675651;111679536;111677236;111675356;111682786;111687210;111683433;111675069;111676371;111679763;111678283;111690226;111682683;111677091;111681513;111685178;111675136;111675195;111680373;111684917;111676689;111677724;111680293…
GO:MF	purine ribonucleoside triphosphate binding	GO:0035639	0.00207564	2.68285	813	789	65	15856	111680235;111689810;111676413;111677839;111689641;111677239;111679132;111686531;111683821;111676394;111686131;111683374;111683141;111681145;111685032;111690216;111687141;111675651;111679536;111677236;111675356;111682786;111687210;111683433;111675069;111676371;111679763;111678283;111690226;111682683;111681513;111685178;111675136;111675195;111680373;111684917;111676689;111677724;111680293;111674611…
GO:MF	protein kinase activity	GO:0004672	0.00237926	2.62356	223	789	25	15856	111680235;111677839;111677239;111679132;111686531;111683141;111679536;111675356;111687210;111683433;111675069;111676371;111679763;111678283;111681513;111685178;111684917;111680293;111680169;124420559;111674999;111690787;111688894;111681507;111680369
GO:MF	ligase activity; forming carbon-carbon bonds	GO:0016885	0.00237926	2.62356	3	789	3	15856	111689810;111682429;111682331
GO:MF	G protein-coupled receptor activity	GO:0004930	0.00440175	2.35637	118	789	16	15856	111674787;111681920;111683195;111685662;111683253;124420626;111689752;111683130;111687995;111684850;124418669;111677326;111683647;111674493;111687769;111683864
GO:MF	organic cyclic compound binding	GO:0097159	0.00520373	2.28368	2172	789	142	15856	111682280;111684456;111678115;111675207;111680235;111689037;111689810;111676413;124418651;111677839;111678266;111681063;111683326;111689641;111684043;111685345;111677146;111677239;111679132;111681488;111681070;111679292;111675548;111676575;111689940;111686531;111683821;124418767;111676394;111685060;111686131;111683374;111681034;111683141;111681724;124420216;111675602;111689384;111686359;111681145…
GO:MF	heterocyclic compound binding	GO:1901363	0.00612578	2.21284	2164	789	141	15856	111682280;111684456;111678115;111675207;111680235;111689037;111689810;111676413;124418651;111677839;111678266;111681063;111683326;111689641;111684043;111685345;111677146;111677239;111679132;111681488;111681070;111679292;111675548;111676575;111689940;111686531;111683821;124418767;111676394;111685060;111686131;111683374;111681034;111683141;111681724;124420216;111675602;111689384;111686359;111681145…
GO:MF	carbohydrate derivative binding	GO:0097367	0.00617875	2.2091	968	789	72	15856	111680235;111689810;111676413;111677839;111687381;111689641;111677239;111679132;111676898;111686531;111683821;111676394;111686131;111683374;111683141;111681145;111683468;111685032;111690216;111687141;111675651;111679536;111685053;111677236;111675356;111682786;111687210;111683433;111675069;111676371;111679763;111678283;111690226;111682683;111690940;111677091;111681513;111685178;111675136;111675195…
GO:MF	kinase activity	GO:0016301	0.00679949	2.16752	312	789	30	15856	111680235;111677839;111677239;111679132;111686531;111683141;111679536;111675356;111687210;111683433;111675069;111676371;111679763;111678283;111681513;111685178;111684917;111680293;111684575;111680169;124419287;124420559;111674999;111691083;111690787;111688894;111681507;111680369;111677899;111687383
GO:MF	phosphotransferase activity; alcohol group as acceptor	GO:0016773	0.00808728	2.0922	273	789	27	15856	111680235;111677839;111677239;111679132;111686531;111683141;111679536;111675356;111687210;111683433;111675069;111676371;111679763;111678283;111681513;111685178;111684917;111680293;111680169;124419287;124420559;111674999;111690787;111688894;111681507;111680369;111687383
GO:MF	secondary active transmembrane transporter activity	GO:0015291	0.00815577	2.08854	22	789	6	15856	111675089;111683176;111686852;111685166;111682820;111677993
GO:MF	oxidoreductase activity; acting on single donors with incorporation of molecular oxygen	GO:0016701	0.00858836	2.06609	9	789	4	15856	111686157;111686074;111688748;111683740
GO:MF	symporter activity	GO:0015293	0.00858836	2.06609	9	789	4	15856	111683176;111686852;111682820;111677993
GO:MF	oxidoreductase activity	GO:0016491	0.00883825	2.05363	470	789	40	15856	111688607;111684456;111690673;111678673;111689037;111686157;111678266;111690369;111681063;111690244;111688606;111685345;111686834;111681070;111686407;111686074;111675548;111688748;111689940;111681404;111675602;111689384;111688971;111683468;111674770;111679989;111675547;111679878;111690940;124419227;111690724;111683740;111679688;111689827;111682706;111684762;124421022;111679026;111688320;111685649
GO:MF	phosphoric ester hydrolase activity	GO:0042578	0.0153862	1.81287	136	789	16	15856	111686786;111683756;111677545;111681190;111681592;111677298;111676418;111674803;111687873;111684567;111683802;111687389;111675027;111676886;111685783;111686719
GO:MF	transferase activity	GO:0016740	0.017737	1.75112	880	789	64	15856	111682280;111688954;111687915;111680235;111677839;111684118;111691051;111677239;111679132;111677242;111686531;111674922;111681404;111686474;111683141;111688164;111681423;124418761;111675382;111676911;111678682;111679536;111675300;111675356;111675608;111687210;111683433;111675069;111676371;111679763;111678283;111681662;124420253;111681513;111685178;111680597;111683890;111678219;111690733;111684917…
GO:MF	transferase activity; transferring phosphorus-containing groups	GO:0016772	0.0182181	1.7395	382	789	33	15856	111680235;111677839;111677239;111679132;111686531;111683141;111679536;111675300;111675356;111687210;111683433;111675069;111676371;111679763;111678283;124420253;111681513;111685178;111684917;111681189;111680293;111684575;111680169;124419287;124420559;111674999;111691083;111690787;111688894;111681507;111680369;111677899;111687383
GO:MF	ATPase-coupled transmembrane transporter activity	GO:0042626	0.0210507	1.67673	79	789	11	15856	111683821;111676394;111690216;111675195;111676689;111680988;111676690;111679264;111676879;111677834;111681663
GO:MF	peroxidase activity	GO:0004601	0.0220756	1.65609	19	789	5	15856	111678266;111685345;111686834;111681070;111679989
GO:MF	oxidoreductase activity; acting on peroxide as acceptor	GO:0016684	0.0220756	1.65609	19	789	5	15856	111678266;111685345;111686834;111681070;111679989
GO:MF	solute:monoatomic cation symporter activity	GO:0015294	0.0230428	1.63747	6	789	3	15856	111686852;111682820;111677993
GO:MF	chloride:monoatomic cation symporter activity	GO:0015377	0.0230428	1.63747	6	789	3	15856	111686852;111682820;111677993
GO:MF	monoatomic anion:monoatomic cation symporter activity	GO:0015296	0.0230428	1.63747	6	789	3	15856	111686852;111682820;111677993
GO:MF	ATP hydrolysis activity	GO:0016887	0.0242782	1.61478	132	789	15	15856	111683821;111676394;111686131;111683374;111690216;111687141;111675195;111676689;111674611;111684004;111676690;111679264;111676879;111677834;111682412
GO:MF	pyruvate carboxylase activity	GO:0004736	0.024841	1.60483	2	789	2	15856	111689810;111682429
GO:MF	guanyl-nucleotide exchange factor activity	GO:0005085	0.0265291	1.57628	60	789	9	15856	111679282;111676101;111690482;111675994;111687480;111680389;111690135;111681979;111686755
GO:MF	primary active transmembrane transporter activity	GO:0015399	0.0279514	1.5536	84	789	11	15856	111683821;111676394;111690216;111675195;111676689;111680988;111676690;111679264;111676879;111677834;111681663
GO:MF	protein tyrosine kinase activity	GO:0004713	0.0284429	1.54603	30	789	6	15856	111677239;111686531;111687210;111683433;111675069;111681507
GO:MF	ABC-type transporter activity	GO:0140359	0.0284429	1.54603	50	789	8	15856	111683821;111676394;111690216;111675195;111676689;111676690;111676879;111677834
GO:MF	dioxygenase activity	GO:0051213	0.0284429	1.54603	21	789	5	15856	111686074;111675548;111688748;111675547;111683740
GO:MF	transition metal ion binding	GO:0046914	0.0284429	1.54603	593	789	45	15856	111684456;111675207;111686157;111681063;111684848;111690244;111684043;111677519;111675548;111689940;111686126;111678530;111684746;111684713;111681190;111681724;124420216;111681423;111675602;111689384;111683468;111688755;111675547;111683887;111686830;111675954;111680102;111680597;111684806;111675124;111682789;111688353;111675093;111684502;111677281;111689827;111678453;111676436;124421022;111689594…
GO:MF	antioxidant activity	GO:0016209	0.0416649	1.38023	23	789	5	15856	111678266;111685345;111686834;111681070;111679989
GO:MF	oxidoreductase activity; acting on single donors with incorporation of molecular oxygen; incorporation of two atoms of oxygen	GO:0016702	0.0485591	1.31373	8	789	3	15856	111686074;111688748;111683740
GO:BP	cell communication	GO:0007154	1.17891e-06	5.92852	498	789	56	15856	111684260;111687000;111677839;111677845;111674919;111683756;124420078;111674787;124419292;111681920;111679282;111682266;111683195;111686288;111685662;111683253;124420626;111684494;111676101;111678250;124418740;111687231;111681529;111684525;111689752;111683130;111690482;111674803;111687210;111684850;111675069;111682700;111676371;124418669;111684645;111682683;111681513;111676144;111677326;124421414…
GO:BP	signal transduction	GO:0007165	1.17891e-06	5.92852	472	789	55	15856	111687000;111677839;111677845;111674919;111683756;124420078;111674787;124419292;111681920;111679282;111682266;111683195;111686288;111685662;111683253;124420626;111684494;111676101;111678250;124418740;111687231;111681529;111684525;111689752;111683130;111690482;111674803;111687210;111684850;111675069;111682700;111676371;124418669;111684645;111682683;111681513;111676144;111677326;124421414;111690135…
GO:BP	signaling	GO:0023052	1.17891e-06	5.92852	498	789	56	15856	111684260;111687000;111677839;111677845;111674919;111683756;124420078;111674787;124419292;111681920;111679282;111682266;111683195;111686288;111685662;111683253;124420626;111684494;111676101;111678250;124418740;111687231;111681529;111684525;111689752;111683130;111690482;111674803;111687210;111684850;111675069;111682700;111676371;124418669;111684645;111682683;111681513;111676144;111677326;124421414…
GO:BP	regulation of biological process	GO:0050789	1.17891e-06	5.92852	1024	789	93	15856	111675207;111684260;111687000;111677839;111677845;111674919;111683326;111683756;124420078;111684043;111674787;111677272;111677146;124419292;111681920;111689072;111679282;111682266;111683195;111677519;111686288;111685662;111683253;124420626;111681034;111684494;111676101;111678250;124418740;111681592;111687231;111681529;111685032;111684525;111689752;111689825;111683130;111690482;111674803;111688987…
GO:BP	biological regulation	GO:0065007	1.17891e-06	5.92852	1056	789	96	15856	111675207;111684260;111687000;111677839;111677845;111674919;111683326;111683756;124420078;111684043;111674787;111677272;111677146;124419292;111681920;111689072;111679282;111682266;111683195;111677519;111686288;111685662;124420157;111683253;124420626;111681034;111684494;111676101;111678250;124418740;111681592;111687231;111681529;111685032;111684525;111689752;111689825;111683130;111690482;111674803…
GO:BP	regulation of cellular process	GO:0050794	1.17891e-06	5.92852	993	789	92	15856	111675207;111684260;111687000;111677839;111677845;111674919;111683326;111683756;124420078;111684043;111674787;111677272;111677146;124419292;111681920;111689072;111679282;111682266;111683195;111677519;111686288;111685662;111683253;124420626;111681034;111684494;111676101;111678250;124418740;111681592;111687231;111681529;111685032;111684525;111689752;111689825;111683130;111690482;111674803;111688987…
GO:BP	response to stimulus	GO:0050896	1.28203e-05	4.8921	648	789	64	15856	111687000;111677839;111677845;111678266;111674919;111683756;124420078;111674787;111685345;111686834;124419292;111681920;111679282;111682266;111683195;111681070;111686288;111685662;111683253;124420626;111684494;111681190;111676101;111678250;124418740;111687231;111681529;124418761;111679989;111684525;111689752;111683130;111690482;111674803;111687210;111684850;111675069;111682700;111676371;124418669…
GO:BP	cellular response to stimulus	GO:0051716	1.38555e-05	4.85838	581	789	59	15856	111687000;111677839;111677845;111674919;111683756;124420078;111674787;111686834;124419292;111681920;111679282;111682266;111683195;111686288;111685662;111683253;124420626;111684494;111676101;111678250;124418740;111687231;111681529;124418761;111684525;111689752;111683130;111690482;111674803;111687210;111684850;111675069;111682700;111676371;124418669;111684645;111682683;111681513;111676144;111677326…
GO:BP	biological_process	GO:0008150	0.000598709	3.22278	4819	789	296	15856	111682280;111690673;111689263;111683136;111675207;111680235;111684260;111687000;111687598;124421290;111689037;111686157;111689810;111676413;111686786;111677839;111677845;111678266;111688475;111674919;111680005;111683326;111684848;111688315;111683756;124420078;111684043;111674787;111691068;111685345;111677272;111686834;111677146;124419292;111677239;111681920;111678563;111689072;111679282;111679132…
GO:BP	protein modification process	GO:0036211	0.000903446	3.0441	532	789	50	15856	111680235;111686786;111677839;111677239;111679132;111677242;111686531;111678530;111683141;111681592;111681423;111685653;124418761;111675382;111677298;111686085;111678682;111676418;111679536;111675356;111675608;111687210;111683433;111675069;111676371;111687873;111679763;111678283;111681662;111681513;111685178;111682789;111684917;111678054;111681616;111680293;111684575;111677803;111679529;111680169…
GO:BP	cellular process	GO:0009987	0.00132457	2.87793	3634	789	230	15856	111682280;111683136;111675207;111680235;111684260;111687000;111687598;111689037;111689810;111676413;111686786;111677839;111677845;111688475;111674919;111680005;111683326;111683756;124420078;111684043;111674787;111691068;111677272;111686834;111677146;124419292;111677239;111681920;111678563;111689072;111679282;111679132;111682263;111682266;111683195;111677519;111686288;111677545;111686074;111685662…
GO:BP	transport	GO:0006810	0.00149204	2.82622	852	789	70	15856	111684260;111688475;111680005;111688315;111678563;111679282;111682263;111690590;111680065;111683821;111676394;111685868;111686131;111677390;111681029;111684820;111677379;111676437;111689867;111688755;111684771;111675089;111690216;111677578;111677393;111686081;111677236;124418995;111684765;111677897;111676852;111687254;111685141;111690335;111674899;111686852;111675444;111677214;111689289;111687714…
GO:BP	establishment of localization	GO:0051234	0.001728	2.76246	858	789	70	15856	111684260;111688475;111680005;111688315;111678563;111679282;111682263;111690590;111680065;111683821;111676394;111685868;111686131;111677390;111681029;111684820;111677379;111676437;111689867;111688755;111684771;111675089;111690216;111677578;111677393;111686081;111677236;124418995;111684765;111677897;111676852;111687254;111685141;111690335;111674899;111686852;111675444;111677214;111689289;111687714…
GO:BP	localization	GO:0051179	0.0022392	2.64991	867	789	70	15856	111684260;111688475;111680005;111688315;111678563;111679282;111682263;111690590;111680065;111683821;111676394;111685868;111686131;111677390;111681029;111684820;111677379;111676437;111689867;111688755;111684771;111675089;111690216;111677578;111677393;111686081;111677236;124418995;111684765;111677897;111676852;111687254;111685141;111690335;111674899;111686852;111675444;111677214;111689289;111687714…
GO:BP	transmembrane transport	GO:0055085	0.00334899	2.47509	449	789	42	15856	111684260;111688475;111680005;111678563;111682263;111683821;111676394;111685868;111677390;111681029;111684820;111677379;111676437;111690216;111677393;111686081;124418995;111676852;111687254;111685141;111690335;111686852;111675444;111677214;111687714;111677113;111680343;111676689;111682820;111677716;111677993;111690359;111689414;111690249;111680988;111688871;111690562;111676690;111676879;111677834…
GO:BP	phosphorus metabolic process	GO:0006793	0.00395702	2.40263	498	789	45	15856	111680235;111686786;111677839;111677845;111677239;111679132;111677545;111686531;111683141;111681592;111677298;111684525;111676418;111674803;111679536;111675356;111687210;111683433;111675069;111676371;111687873;111679763;111678283;124420253;111677091;111681513;111685178;111680597;111684917;111681189;111682787;111680293;111684575;111680169;111684567;124420559;111687389;111674999;111686719;111690787…
GO:BP	protein phosphorylation	GO:0006468	0.00468849	2.32897	220	789	25	15856	111680235;111677839;111677239;111679132;111686531;111683141;111679536;111675356;111687210;111683433;111675069;111676371;111679763;111678283;111681513;111685178;111684917;111680293;111684575;111680169;124420559;111674999;111690787;111681507;111680369
GO:BP	phosphate-containing compound metabolic process	GO:0006796	0.00558231	2.25319	493	789	44	15856	111680235;111686786;111677839;111677845;111677239;111679132;111677545;111686531;111683141;111681592;111677298;111684525;111676418;111674803;111679536;111675356;111687210;111683433;111675069;111676371;111687873;111679763;111678283;111677091;111681513;111685178;111680597;111684917;111681189;111682787;111680293;111684575;111680169;111684567;124420559;111687389;111674999;111686719;111690787;111681507…
GO:BP	macromolecule modification	GO:0043412	0.00704489	2.15213	591	789	50	15856	111680235;111686786;111677839;111677239;111679132;111677242;111686531;111678530;111683141;111681592;111681423;111685653;124418761;111675382;111677298;111686085;111678682;111676418;111679536;111675356;111675608;111687210;111683433;111675069;111676371;111687873;111679763;111678283;111681662;111681513;111685178;111682789;111684917;111678054;111681616;111680293;111684575;111677803;111679529;111680169…
GO:BP	phosphorylation	GO:0016310	0.0198335	1.7026	244	789	25	15856	111680235;111677839;111677239;111679132;111686531;111683141;111679536;111675356;111687210;111683433;111675069;111676371;111679763;111678283;111681513;111685178;111684917;111680293;111684575;111680169;124420559;111674999;111690787;111681507;111680369
GO:BP	cell surface receptor signaling pathway	GO:0007166	0.0310032	1.50859	95	789	13	15856	111687000;111674919;111682266;111685662;111687231;111687210;111684850;111675069;111682700;111683647;111687769;111682783;124419557
GO:BP	aromatic amino acid metabolic process	GO:0009072	0.0357787	1.44638	10	789	4	15856	111682280;111689037;111686074;111688748
GO:BP	intracellular signal transduction	GO:0035556	0.0473047	1.3251	151	789	17	15856	111677839;111677845;124420078;111676101;111684525;111690482;111676371;111682683;111681513;111676144;111690135;111681979;111685776;111686314;111684567;111690806;124419557
GO:CC	membrane	GO:0016020	0.0126313	1.89855	1556	789	110	15856	111681227;111677839;111688475;111680005;111691051;111674787;111677272;111681920;111679316;111683195;111685662;111690590;111680935;111683253;111677242;111683821;111676394;124420626;111685868;111686131;111683374;111686474;111677249;111677390;111681029;111682932;111684820;111683178;111683574;111687161;124418740;111677448;111689867;111675382;111688755;111684771;111678682;111686564;111675089;111684525…

## Sheet: D. M vs AF
source	term_name	term_id	adjusted_p_value	negative_log10_of_adjusted_p_value	term_size	query_size	intersection_size	effective_domain_size	intersections
GO:MF	oxidoreductase activity	GO:0016491	1.45913e-08	7.83591	470	956	67	15856	111676607;111683092;111684008;111679647;111678965;111690506;111684843;111688833;111678420;111678823;111678172;111677256;111689382;111678621;124418473;111681955;111675272;111689298;111685356;111683951;111690749;111681282;111681710;111681262;111689872;111686656;111687647;111690813;111689078;111683173;111685346;111678432;111686400;111687363;111681281;111688285;111687648;111685392;111681283;111686411…
GO:MF	odorant binding	GO:0005549	2.22472e-07	6.65273	117	956	27	15856	111677888;111676041;111674965;111677674;111677669;111687169;111678600;111687521;111677267;111681579;111677517;111683789;111676042;111684955;111679417;111675824;111690591;111690532;111675479;111686724;111680423;111680414;111681991;111680408;111685555;111680413;111684711
GO:MF	monooxygenase activity	GO:0004497	8.30995e-06	5.0804	114	956	24	15856	111678823;111689382;124418473;111689298;111690749;111681282;111681262;111687647;111689078;111681281;111687648;111685392;111681283;111676820;111688084;111687585;111681268;111681267;111680902;111681266;113201676;111689380;111684960;111687583
GO:MF	peptidase regulator activity	GO:0061134	9.34497e-06	5.02942	102	956	22	15856	111680339;111675418;111687456;111684418;111684906;111688722;111687451;111681810;111687579;111684417;111680776;111687584;111680496;111687556;111676637;111675417;111687581;111676500;111684030;111684413;111676499;111687577
GO:MF	peptidase inhibitor activity	GO:0030414	9.34497e-06	5.02942	102	956	22	15856	111680339;111675418;111687456;111684418;111684906;111688722;111687451;111681810;111687579;111684417;111680776;111687584;111680496;111687556;111676637;111675417;111687581;111676500;111684030;111684413;111676499;111687577
GO:MF	oxidoreductase activity; acting on paired donors; with incorporation or reduction of molecular oxygen	GO:0016705	9.34497e-06	5.02942	135	956	26	15856	111690506;111678823;111689382;124418473;111689298;111683951;111690749;111681282;111681262;111687647;111689078;111681281;111687648;111685392;111681283;111676820;111688084;111687585;111681268;111681267;111680902;111681266;113201676;111689380;111684960;111687583
GO:MF	heme binding	GO:0020037	1.46445e-05	4.83433	124	956	24	15856	111678823;111689382;124418473;111689298;111690749;111681282;111681262;111687647;111689078;111681281;111687648;111685392;111681283;111688084;111687585;111681268;111681267;111680902;111681266;113201676;111689380;111678370;111684960;111687583
GO:MF	endopeptidase regulator activity	GO:0061135	1.46445e-05	4.83433	98	956	21	15856	111680339;111675418;111687456;111684418;111684906;111688722;111687451;111681810;111687579;111684417;111680776;111687584;111687556;111676637;111675417;111687581;111676500;111684030;111684413;111676499;111687577
GO:MF	endopeptidase inhibitor activity	GO:0004866	1.46445e-05	4.83433	98	956	21	15856	111680339;111675418;111687456;111684418;111684906;111688722;111687451;111681810;111687579;111684417;111680776;111687584;111687556;111676637;111675417;111687581;111676500;111684030;111684413;111676499;111687577
GO:MF	tetrapyrrole binding	GO:0046906	1.53958e-05	4.8126	125	956	24	15856	111678823;111689382;124418473;111689298;111690749;111681282;111681262;111687647;111689078;111681281;111687648;111685392;111681283;111688084;111687585;111681268;111681267;111680902;111681266;113201676;111689380;111678370;111684960;111687583
GO:MF	enzyme inhibitor activity	GO:0004857	1.73578e-05	4.76051	109	956	22	15856	111680339;111675418;111687456;111684418;111684906;111688722;111687451;111681810;111687579;111684417;111680776;111687584;111680496;111687556;111676637;111675417;111687581;111676500;111684030;111684413;111676499;111687577
GO:MF	iron ion binding	GO:0005506	1.74085e-05	4.75924	127	956	24	15856	111678823;111689382;124418473;111689298;111690749;111681282;111681262;111687647;111689078;111681281;111687648;111685392;111681283;111676820;111688084;111687585;111681268;111681267;111680902;111681266;113201676;111689380;111684960;111687583
GO:MF	molecular function inhibitor activity	GO:0140678	2.39695e-05	4.62034	112	956	22	15856	111680339;111675418;111687456;111684418;111684906;111688722;111687451;111681810;111687579;111684417;111680776;111687584;111680496;111687556;111676637;111675417;111687581;111676500;111684030;111684413;111676499;111687577
GO:MF	catalytic activity	GO:0003824	0.000330145	3.4813	3006	956	233	15856	111677349;111676056;111685140;111678719;111687861;111683087;111683022;111676607;111677008;111678458;111679422;111683092;111680596;111681030;111676900;111684008;111690399;111676588;111676137;111679647;111678965;111690506;111687397;111678696;111678880;111685136;111677847;111674518;111679351;111679245;111689612;111684843;111688833;111678420;111675273;111684064;111678823;111678172;111682282;111681895…
GO:MF	acyl-CoA oxidase activity	GO:0003997	0.000412721	3.38434	7	956	5	15856	111681955;111683173;111679563;111681952;111686122
GO:MF	hydrolase activity	GO:0016787	0.00152276	2.81737	1299	956	112	15856	111677349;111676056;111678719;111687861;111683087;111677008;111678458;111679422;111690399;111676588;111676137;111678696;111678880;111685136;111679351;111679245;111682282;111681895;111675521;111687928;111674973;111690947;111689238;111680512;111683758;111674882;111678520;111683580;111686546;111685969;111675638;111677880;111680603;111687180;111676585;111679000;111680294;111683825;111681960;111678991…
GO:MF	transmembrane monodehydroascorbate reductase activity	GO:0140575	0.00152276	2.81737	5	956	4	15856	111686400;111686411;111686408;111681966
GO:MF	oxidoreductase activity; acting on the CH-CH group of donors; oxygen as acceptor	GO:0016634	0.00186313	2.72976	9	956	5	15856	111681955;111683173;111679563;111681952;111686122
GO:MF	actin binding	GO:0003779	0.00317627	2.49808	58	956	12	15856	111675771;111680991;111678389;111677021;111680783;111679664;111680403;111690966;111678371;111689623;111688086;111680432
GO:MF	transmembrane transporter activity	GO:0022857	0.00710317	2.14855	516	956	51	15856	111676671;111682322;111684196;111686546;111675202;111675951;111690655;124419985;111679577;111678962;111681392;111682009;111677635;111684469;111691079;111685137;111680171;111675911;111682624;111677027;111685755;111674785;111690703;111676674;111687390;111689662;111676682;111683862;111683127;111677544;111687136;111679037;111684904;111688860;111679753;111684780;111691093;111678199;111689099;111683954…
GO:MF	molecular_function	GO:0003674	0.00714478	2.14601	7033	956	475	15856	111677349;111676056;111675771;111685140;111678046;111678719;111687861;111683087;111683022;111679286;111676607;111689404;111677008;111680339;111678458;111675235;111685944;111679422;111680331;111684570;111683092;111686717;111680596;111676777;111675271;111681030;111688000;111676900;111684666;111684008;111675688;111686424;111690399;111676588;111676137;111683300;111679647;111678965;111690506;111690400…
GO:MF	olfactory receptor activity	GO:0004984	0.00723849	2.14035	64	956	12	15856	111676041;111674965;111677674;111677669;111687169;111678600;111677517;111683789;111676042;111684955;111679417;111675824
GO:MF	hydrolase activity; acting on carbon-nitrogen (but not peptide) bonds; in linear amides	GO:0016811	0.0111024	1.95458	41	956	9	15856	111676588;111675638;111676585;111680294;111675789;124420786;111684241;111688318;111686490
GO:MF	calcium ion binding	GO:0005509	0.0118268	1.92713	161	956	21	15856	111677008;111686717;111676777;111687397;111681050;111690983;111678700;111676165;124418440;111674862;111690920;111681065;111674557;111684328;111681977;111689927;111681057;111681056;111684766;111690677;111691034
GO:MF	transporter activity	GO:0005215	0.014787	1.83012	538	956	51	15856	111676671;111682322;111684196;111686546;111675202;111675951;111690655;124419985;111679577;111678962;111681392;111682009;111677635;111684469;111691079;111685137;111680171;111675911;111682624;111677027;111685755;111674785;111690703;111676674;111687390;111689662;111676682;111683862;111683127;111677544;111687136;111679037;111684904;111688860;111679753;111684780;111691093;111678199;111689099;111683954…
GO:MF	N-acetylmuramoyl-L-alanine amidase activity	GO:0008745	0.0158959	1.79871	14	956	5	15856	111676588;111675638;111676585;111688318;111686490
GO:MF	structural constituent of cytoskeleton	GO:0005200	0.0198627	1.70196	9	956	4	15856	111681895;111678415;111678482;111685099
GO:MF	channel activity	GO:0015267	0.0266119	1.57492	198	956	23	15856	111676671;111682322;111684196;111675202;111690655;124419985;111679577;111678962;111684469;111691079;111680171;111685755;111674785;111690703;111687390;111683862;111683127;111677544;111678199;111689099;111683954;111679722;111687392
GO:MF	hydrolase activity; acting on carbon-nitrogen (but not peptide) bonds	GO:0016810	0.0266119	1.57492	66	956	11	15856	111676588;111675638;111676585;111680294;111675789;124420786;111689885;111682390;111684241;111688318;111686490
GO:MF	passive transmembrane transporter activity	GO:0022803	0.0266119	1.57492	198	956	23	15856	111676671;111682322;111684196;111675202;111690655;124419985;111679577;111678962;111684469;111691079;111680171;111685755;111674785;111690703;111687390;111683862;111683127;111677544;111678199;111689099;111683954;111679722;111687392
GO:MF	oxidoreductase activity; acting on the CH-CH group of donors	GO:0016627	0.033707	1.47228	32	956	7	15856	111683092;111684843;111681955;111683173;111679563;111681952;111686122
GO:MF	enzyme regulator activity	GO:0030234	0.042005	1.3767	243	956	26	15856	111680339;111686424;111676943;111675418;111687456;111684418;111684906;111688722;111680436;111687451;111681810;111687579;111684417;111680776;111687584;111680496;111687556;111676637;111675417;111687581;111678015;111676500;111684030;111684413;111676499;111687577
GO:MF	FAD binding	GO:0071949	0.0438054	1.35847	18	956	5	15856	111681955;111683173;111679563;111681952;111686122
GO:MF	monoatomic ion channel activity	GO:0005216	0.0474824	1.32347	185	956	21	15856	111676671;111682322;111684196;111675202;111690655;124419985;111679577;111678962;111684469;111691079;111685755;111674785;111690703;111687390;111683862;111683127;111677544;111678199;111683954;111679722;111687392
GO:BP	defense response	GO:0006952	5.48682e-06	5.26068	47	956	16	15856	111686216;111688168;111689297;111687388;124420748;111687494;111687500;111687501;111687493;111690237;111687499;111688318;111680476;111686490;111676624;124420718
GO:BP	response to biotic stimulus	GO:0009607	8.58394e-05	4.06631	43	956	13	15856	111686216;111688168;124420748;111687494;111687500;111687501;111687493;111690237;111687499;111688318;111686490;111676624;124420718
GO:BP	response to bacterium	GO:0009617	8.58394e-05	4.06631	23	956	10	15856	111688168;124420748;111687494;111687500;111687501;111687493;111690237;111687499;111676624;124420718
GO:BP	defense response to bacterium	GO:0042742	8.58394e-05	4.06631	23	956	10	15856	111688168;124420748;111687494;111687500;111687501;111687493;111690237;111687499;111676624;124420718
GO:BP	defense response to other organism	GO:0098542	8.58394e-05	4.06631	43	956	13	15856	111686216;111688168;124420748;111687494;111687500;111687501;111687493;111690237;111687499;111688318;111686490;111676624;124420718
GO:BP	response to external biotic stimulus	GO:0043207	8.58394e-05	4.06631	43	956	13	15856	111686216;111688168;124420748;111687494;111687500;111687501;111687493;111690237;111687499;111688318;111686490;111676624;124420718
GO:BP	biological process involved in interspecies interaction between organisms	GO:0044419	8.58394e-05	4.06631	43	956	13	15856	111686216;111688168;124420748;111687494;111687500;111687501;111687493;111690237;111687499;111688318;111686490;111676624;124420718
GO:BP	response to other organism	GO:0051707	8.58394e-05	4.06631	43	956	13	15856	111686216;111688168;124420748;111687494;111687500;111687501;111687493;111690237;111687499;111688318;111686490;111676624;124420718
GO:BP	response to external stimulus	GO:0009605	0.000499085	3.30183	50	956	13	15856	111686216;111688168;124420748;111687494;111687500;111687501;111687493;111690237;111687499;111688318;111686490;111676624;124420718
GO:BP	inorganic ion transmembrane transport	GO:0098660	0.00375783	2.42506	77	956	15	15856	111676777;111685232;111690337;111684196;111683945;111684469;111685137;111680171;111683862;111683127;111690353;111678199;111686028;111679722;111680953
GO:BP	fatty acid catabolic process	GO:0009062	0.00645819	2.18989	10	956	5	15856	111681955;111683173;111679563;111681952;111686122
GO:BP	antimicrobial humoral response	GO:0019730	0.00645819	2.18989	10	956	5	15856	111687494;111687500;111687501;111687493;111687499
GO:BP	carbohydrate metabolic process	GO:0005975	0.00645819	2.18989	162	956	23	15856	111678458;111674518;111679351;111677001;111686202;111689200;111683825;111678991;111685094;111679910;124419024;111683687;111678888;111679557;111683830;111686696;111676657;111677470;111688358;111685683;111683012;111678890;111685782
GO:BP	humoral immune response	GO:0006959	0.00645819	2.18989	10	956	5	15856	111687494;111687500;111687501;111687493;111687499
GO:BP	fatty acid beta-oxidation	GO:0006635	0.00645819	2.18989	10	956	5	15856	111681955;111683173;111679563;111681952;111686122
GO:BP	lipid oxidation	GO:0034440	0.00645819	2.18989	10	956	5	15856	111681955;111683173;111679563;111681952;111686122
GO:BP	fatty acid oxidation	GO:0019395	0.00645819	2.18989	10	956	5	15856	111681955;111683173;111679563;111681952;111686122
GO:BP	monocarboxylic acid catabolic process	GO:0072329	0.00645819	2.18989	10	956	5	15856	111681955;111683173;111679563;111681952;111686122
GO:BP	antibacterial humoral response	GO:0019731	0.00645819	2.18989	10	956	5	15856	111687494;111687500;111687501;111687493;111687499
GO:BP	potassium ion transmembrane transport	GO:0071805	0.00703705	2.15261	28	956	8	15856	111685232;111690337;111684196;111683945;111683127;111690353;111678199;111679722
GO:BP	potassium ion transport	GO:0006813	0.00703705	2.15261	51	956	11	15856	111685232;111682322;111690337;111684196;111674529;111683945;111678962;111683127;111690353;111678199;111679722
GO:BP	sensory perception of smell	GO:0007608	0.0133468	1.87462	64	956	12	15856	111676041;111674965;111677674;111677669;111687169;111678600;111677517;111683789;111676042;111684955;111679417;111675824
GO:BP	immune response	GO:0006955	0.0133468	1.87462	31	956	8	15856	111686216;111687494;111687500;111687501;111687493;111687499;111688318;111686490
GO:BP	inorganic cation transmembrane transport	GO:0098662	0.0143941	1.84181	74	956	13	15856	111676777;111685232;111690337;111684196;111683945;111684469;111680171;111683862;111683127;111690353;111678199;111679722;111680953
GO:BP	immune system process	GO:0002376	0.015516	1.80922	32	956	8	15856	111686216;111687494;111687500;111687501;111687493;111687499;111688318;111686490
GO:BP	carbohydrate derivative catabolic process	GO:1901136	0.0207472	1.68304	26	956	7	15856	111676588;111675638;111676585;111679000;111689885;111688318;111686490
GO:BP	glycosaminoglycan catabolic process	GO:0006027	0.0253226	1.59649	14	956	5	15856	111676588;111675638;111676585;111688318;111686490
GO:BP	aminoglycan catabolic process	GO:0006026	0.0253226	1.59649	14	956	5	15856	111676588;111675638;111676585;111688318;111686490
GO:BP	peptidoglycan metabolic process	GO:0000270	0.0253226	1.59649	14	956	5	15856	111676588;111675638;111676585;111688318;111686490
GO:BP	peptidoglycan catabolic process	GO:0009253	0.0253226	1.59649	14	956	5	15856	111676588;111675638;111676585;111688318;111686490
GO:BP	transmembrane transport	GO:0055085	0.0253226	1.59649	449	956	44	15856	111676777;111678131;111685232;111682322;111690337;111684196;111675951;111683945;111678962;111681392;111682009;111677635;111684469;111691079;111681027;111685137;111680171;111675911;111682624;111676674;111689662;111676682;111683862;111683127;111677544;111687136;111690353;111679037;111688860;111679753;111684780;111691093;111678199;111689099;111677602;111686028;111680159;111685194;111689319;111679722…
GO:BP	response to stress	GO:0006950	0.0253226	1.59649	187	956	23	15856	111689404;111674882;111685969;111686216;111690568;111677998;111679669;111687874;111688168;111689297;111687388;124420748;111687494;111687500;111687501;111687493;111690237;111687499;111688318;111680476;111686490;111676624;124420718
GO:BP	monoatomic cation transmembrane transport	GO:0098655	0.0279054	1.55431	72	956	12	15856	111676777;111685232;111690337;111684196;111683945;111684469;111683862;111683127;111690353;111678199;111679722;111680953
GO:BP	glycosaminoglycan metabolic process	GO:0030203	0.0324173	1.48922	15	956	5	15856	111676588;111675638;111676585;111688318;111686490
GO:BP	aminoglycan metabolic process	GO:0006022	0.0324173	1.48922	15	956	5	15856	111676588;111675638;111676585;111688318;111686490
GO:CC	extracellular space	GO:0005615	3.09772e-08	7.50896	49	956	18	15856	111680339;111675418;111687456;111684418;111688722;111687451;111681810;111687579;111684417;111680776;111687584;111676637;111675417;111689885;111678729;111687581;111684413;111687577
GO:CC	extracellular region	GO:0005576	8.86981e-07	6.05209	200	956	35	15856	111680339;111684570;111675418;111687456;111684418;111679910;111688722;111687451;111681810;111687579;111684417;111688168;111680776;124420482;111687584;111674557;124420640;111680496;124420748;111687494;111676637;111687500;111687501;111675417;111687493;111689885;111678729;111690237;111687499;111687581;111688318;111684413;111676624;111687577;124420718
GO:CC	membrane	GO:0016020	0.00075747	3.12063	1556	956	133	15856	111676056;111687642;111675759;111683022;111675703;111684754;111675393;111679615;111681687;111685188;111677847;111675615;111678498;111688046;111678131;111680762;111684843;111687869;111681139;111682282;111685182;111682322;111678621;111684198;111684196;111683727;111675384;111686546;111674529;111675202;111678522;111675951;111674825;111682231;111679116;111688270;111690655;111677260;124419985;111679577…
GO:CC	cellular_component	GO:0005575	0.00075747	3.12063	3178	956	243	15856	111676056;111687642;111675759;111687861;111683022;111680339;111675703;111684754;111684570;111675393;111678058;111688000;111684646;111674595;111686261;111676137;111679615;111687360;111687397;111681687;111688808;111685188;111685136;111677847;111675615;111680991;111678498;111688046;111678131;111684954;111686576;111679245;111688165;111680762;111678389;111684843;111675418;111687869;111687456;111681139…
GO:CC	cellular anatomical entity	GO:0110165	0.000900747	3.0454	3059	956	234	15856	111676056;111687642;111675759;111687861;111683022;111680339;111675703;111684754;111684570;111675393;111678058;111684646;111674595;111686261;111676137;111679615;111687360;111687397;111681687;111688808;111685188;111685136;111677847;111675615;111680991;111678498;111688046;111678131;111686576;111679245;111680762;111678389;111684843;111675418;111687869;111687456;111681139;111679521;111682282;111687306…
GO:CC	proteasome complex	GO:0000502	0.00225568	2.64672	32	956	9	15856	111688165;111687928;111677158;111690982;111686910;111674882;111687180;111680639;111687362
GO:CC	endopeptidase complex	GO:1905369	0.00653128	2.185	37	956	9	15856	111688165;111687928;111677158;111690982;111686910;111674882;111687180;111680639;111687362
GO:CC	microbody	GO:0042579	0.0196874	1.70581	21	956	6	15856	111681955;111676830;111683173;111679563;111681952;111686122
GO:CC	proteasome core complex	GO:0005839	0.0196874	1.70581	14	956	5	15856	111687928;111686910;111687180;111680639;111687362
GO:CC	peroxisome	GO:0005777	0.0196874	1.70581	21	956	6	15856	111681955;111676830;111683173;111679563;111681952;111686122
GO:CC	peptidase complex	GO:1905368	0.0254017	1.59514	47	956	9	15856	111688165;111687928;111677158;111690982;111686910;111674882;111687180;111680639;111687362
GO:CC	supramolecular fiber	GO:0099512	0.0254017	1.59514	23	956	6	15856	111681895;111678415;111678482;111685099;111678109;111675329
GO:CC	supramolecular polymer	GO:0099081	0.0254017	1.59514	23	956	6	15856	111681895;111678415;111678482;111685099;111678109;111675329
GO:CC	striated muscle thin filament	GO:0005865	0.0321112	1.49334	2	956	2	15856	111678109;111675329
GO:CC	sarcomere	GO:0030017	0.0321112	1.49334	2	956	2	15856	111678109;111675329
GO:CC	myofilament	GO:0036379	0.0321112	1.49334	2	956	2	15856	111678109;111675329
GO:CC	contractile fiber	GO:0043292	0.0321112	1.49334	2	956	2	15856	111678109;111675329
GO:CC	troponin complex	GO:0005861	0.0321112	1.49334	2	956	2	15856	111678109;111675329
GO:CC	myofibril	GO:0030016	0.0321112	1.49334	2	956	2	15856	111678109;111675329

## Sheet: E. NF vs M
source	term_name	term_id	adjusted_p_value	negative_log10_of_adjusted_p_value	term_size	query_size	intersection_size	effective_domain_size	intersections
GO:MF	transporter activity	GO:0005215	0.0133057	1.87596	538	307	25	15856	111683821;111688315;111688475;111680005;111685868;111679316;111678563;111687538;111686131;111676394;111677390;124419521;111690594;111684820;111686081;111677379;111687380;111684771;111677897;111677993;111686852;111684013;111676879;111690216;111690335
GO:MF	lipid transporter activity	GO:0005319	0.0458734	1.33844	20	307	4	15856	111688315;111687538;111686131;111677897
GO:MF	oxidoreductase activity	GO:0016491	0.0458734	1.33844	470	307	20	15856	111688607;111684456;111690673;111690244;111678673;111683028;111685345;111686074;111690369;111689940;111686834;111686407;111688748;111689037;111676766;111674770;111675602;111675546;111681404;111685724
GO:MF	signaling receptor activity	GO:0038023	0.0458734	1.33844	270	307	14	15856	111688475;111680005;111680935;111679316;111685321;111687995;111686564;111686607;111687586;111683294;111675069;111687380;124420626;111681278
GO:MF	molecular transducer activity	GO:0060089	0.0458734	1.33844	270	307	14	15856	111688475;111680005;111680935;111679316;111685321;111687995;111686564;111686607;111687586;111683294;111675069;111687380;124420626;111681278
GO:BP	aromatic amino acid metabolic process	GO:0009072	0.00886928	2.05211	10	307	4	15856	111686074;111682280;111688748;111689037
GO:BP	transmembrane transport	GO:0055085	0.0311571	1.50644	449	307	21	15856	111684260;111683821;111688475;111680005;111685868;111678563;111682263;111676394;111677390;111690594;111684820;111686081;111681029;111677379;111677113;111676852;111677993;111686852;111676879;111690216;111690335
GO:CC	collagen trimer	GO:0005581	0.0130788	1.88343	2	307	2	15856	111678713;124419076
Also enriched in AF vs. M

## Sheet: F. M vs NF
source	term_name	term_id	adjusted_p_value	negative_log10_of_adjusted_p_value	term_size	query_size	intersection_size	effective_domain_size	intersections
GO:MF	odorant binding	GO:0005549	4.68053e-09	8.32971	117	362	19	15856	111681579;111675824;111678600;111677674;111676041;111685555;111690591;111680423;111676042;111683789;111684711;111680414;111679417;111687169;111680408;111676063;111686724;111684712;111680413
GO:MF	ligand-gated channel activity	GO:0022834	1.91256e-05	4.71838	65	362	11	15856	111685763;111690655;111679577;111675202;124419985;111674785;111690703;111685755;111689067;111687392;111690449
GO:MF	ligand-gated monoatomic ion channel activity	GO:0015276	1.91256e-05	4.71838	65	362	11	15856	111685763;111690655;111679577;111675202;124419985;111674785;111690703;111685755;111689067;111687392;111690449
GO:MF	oxidoreductase activity	GO:0016491	2.60793e-05	4.5837	470	362	30	15856	111684008;111689382;111676607;111684843;111690506;111681267;111689650;111681266;111687648;111690813;111687363;111690156;111681955;111688358;111689872;111688285;111679563;113201676;111687585;111681952;111685392;111682144;111681986;111689380;111690624;111680902;111688084;111689288;111684960;111687583
GO:MF	gated channel activity	GO:0022836	3.07972e-05	4.51149	88	362	12	15856	111685763;111678962;111690655;111679577;111675202;124419985;111674785;111690703;111685755;111689067;111687392;111690449
GO:MF	monoatomic ion gated channel activity	GO:0022839	3.07972e-05	4.51149	88	362	12	15856	111685763;111678962;111690655;111679577;111675202;124419985;111674785;111690703;111685755;111689067;111687392;111690449
GO:MF	oxidoreductase activity; acting on paired donors; with incorporation or reduction of molecular oxygen	GO:0016705	8.71717e-05	4.05962	135	362	14	15856	111689382;111690506;111681267;111681266;111687648;113201676;111687585;111685392;111689380;111690624;111680902;111688084;111684960;111687583
GO:MF	passive transmembrane transporter activity	GO:0022803	8.71717e-05	4.05962	198	362	17	15856	111685763;111678962;111680171;111684469;111690655;111679577;111675202;124419985;111689099;111674785;111690703;111677544;111683862;111685755;111689067;111687392;111690449
GO:MF	channel activity	GO:0015267	8.71717e-05	4.05962	198	362	17	15856	111685763;111678962;111680171;111684469;111690655;111679577;111675202;124419985;111689099;111674785;111690703;111677544;111683862;111685755;111689067;111687392;111690449
GO:MF	transmembrane transporter activity	GO:0022857	0.000203502	3.69143	516	362	29	15856	111685763;111688860;111678962;111689662;111680171;111686028;111684469;111690655;111679753;111677027;111679577;111675202;111685137;124419985;111689099;111674785;111690703;111677544;111683862;111685755;111683371;111680239;111689067;111687392;111684780;111690449;111690238;111683627;111680953
GO:MF	endopeptidase regulator activity	GO:0061135	0.000261984	3.58172	98	362	11	15856	111675418;111676637;111687581;111687451;111687555;111675417;111676500;111687582;111687577;111684030;111676499
GO:MF	olfactory receptor activity	GO:0004984	0.000261984	3.58172	64	362	9	15856	111675824;111678600;111677674;111676041;111676042;111683789;111679417;111687169;111676063
GO:MF	endopeptidase inhibitor activity	GO:0004866	0.000261984	3.58172	98	362	11	15856	111675418;111676637;111687581;111687451;111687555;111675417;111676500;111687582;111687577;111684030;111676499
GO:MF	monooxygenase activity	GO:0004497	0.000261984	3.58172	114	362	12	15856	111689382;111681267;111681266;111687648;113201676;111687585;111685392;111689380;111680902;111688084;111684960;111687583
GO:MF	transporter activity	GO:0005215	0.000297773	3.52611	538	362	29	15856	111685763;111688860;111678962;111689662;111680171;111686028;111684469;111690655;111679753;111677027;111679577;111675202;111685137;124419985;111689099;111674785;111690703;111677544;111683862;111685755;111683371;111680239;111689067;111687392;111684780;111690449;111690238;111683627;111680953
GO:MF	peptidase inhibitor activity	GO:0030414	0.000316271	3.49994	102	362	11	15856	111675418;111676637;111687581;111687451;111687555;111675417;111676500;111687582;111687577;111684030;111676499
GO:MF	peptidase regulator activity	GO:0061134	0.000316271	3.49994	102	362	11	15856	111675418;111676637;111687581;111687451;111687555;111675417;111676500;111687582;111687577;111684030;111676499
GO:MF	monoatomic ion channel activity	GO:0005216	0.000328448	3.48353	185	362	15	15856	111685763;111678962;111684469;111690655;111679577;111675202;124419985;111674785;111690703;111677544;111683862;111685755;111689067;111687392;111690449
GO:MF	heme binding	GO:0020037	0.000361311	3.44212	124	362	12	15856	111689382;111681267;111681266;111687648;113201676;111687585;111685392;111689380;111680902;111688084;111684960;111687583
GO:MF	tetrapyrrole binding	GO:0046906	0.00037203	3.42942	125	362	12	15856	111689382;111681267;111681266;111687648;113201676;111687585;111685392;111689380;111680902;111688084;111684960;111687583
GO:MF	monoatomic ion transmembrane transporter activity	GO:0015075	0.000376836	3.42385	260	362	18	15856	111685763;111678962;111684469;111690655;111677027;111679577;111675202;124419985;111674785;111690703;111677544;111683862;111685755;111683371;111689067;111687392;111690449;111680953
GO:MF	iron ion binding	GO:0005506	0.000396317	3.40196	127	362	12	15856	111689382;111681267;111681266;111687648;113201676;111687585;111685392;111689380;111680902;111688084;111684960;111687583
GO:MF	enzyme inhibitor activity	GO:0004857	0.000436785	3.35973	109	362	11	15856	111675418;111676637;111687581;111687451;111687555;111675417;111676500;111687582;111687577;111684030;111676499
GO:MF	molecular_function	GO:0003674	0.000439241	3.3573	7033	362	198	15856	111676588;111684008;111681895;111689382;111676607;111687936;111685763;111678415;111675273;111680181;111686452;111684678;111686424;111675418;111678520;111674518;111676153;111690770;111684843;111688000;111690506;111681729;111678273;111680658;124419395;111676922;111688860;111681553;111686216;111677880;111681267;111686478;111678962;111685494;111686697;111689650;111681266;111685094;124418479;111681972…
GO:MF	molecular function inhibitor activity	GO:0140678	0.00051713	3.2864	112	362	11	15856	111675418;111676637;111687581;111687451;111687555;111675417;111676500;111687582;111687577;111684030;111676499
GO:MF	acyl-CoA oxidase activity	GO:0003997	0.0037988	2.42035	7	362	3	15856	111681955;111679563;111681952
GO:MF	transmembrane signaling receptor activity	GO:0004888	0.00784611	2.10535	256	362	15	15856	111681200;111675824;111678600;111677674;111676041;111690703;111685254;111676042;111683789;111679417;111687169;111689067;111676063;111687392;111690449
GO:MF	structural constituent of cytoskeleton	GO:0005200	0.00790003	2.10237	9	362	3	15856	111681895;111678415;111685099
GO:MF	oxidoreductase activity; acting on the CH-CH group of donors; oxygen as acceptor	GO:0016634	0.00790003	2.10237	9	362	3	15856	111681955;111679563;111681952
GO:MF	ionotropic glutamate receptor activity	GO:0004970	0.00970799	2.01287	21	362	4	15856	111690703;111689067;111687392;111690449
GO:MF	glutamate receptor activity	GO:0008066	0.00970799	2.01287	21	362	4	15856	111690703;111689067;111687392;111690449
GO:MF	signaling receptor activity	GO:0038023	0.0109531	1.96046	270	362	15	15856	111681200;111675824;111678600;111677674;111676041;111690703;111685254;111676042;111683789;111679417;111687169;111689067;111676063;111687392;111690449
GO:MF	molecular transducer activity	GO:0060089	0.0109531	1.96046	270	362	15	15856	111681200;111675824;111678600;111677674;111676041;111690703;111685254;111676042;111683789;111679417;111687169;111689067;111676063;111687392;111690449
GO:MF	oxidoreductase activity; acting on CH-OH group of donors	GO:0016614	0.0214353	1.66887	62	362	6	15856	111676607;111689650;111688358;111689872;111688285;111681986
GO:MF	transmitter-gated monoatomic ion channel activity	GO:0022824	0.0252206	1.59825	28	362	4	15856	111690703;111689067;111687392;111690449
GO:MF	transmitter-gated channel activity	GO:0022835	0.0252206	1.59825	28	362	4	15856	111690703;111689067;111687392;111690449
GO:MF	neurotransmitter receptor activity	GO:0030594	0.0272244	1.56504	29	362	4	15856	111690703;111689067;111687392;111690449
GO:MF	enzyme regulator activity	GO:0030234	0.0272244	1.56504	243	362	13	15856	111686424;111675418;111676637;111687581;111687451;111687555;111675417;111676500;111678015;111687582;111687577;111684030;111676499
GO:MF	alcohol-forming very long-chain fatty acyl-CoA reductase activity	GO:0080019	0.0287399	1.54151	15	362	3	15856	111687363;111682144;111689288
GO:MF	oxidoreductase activity; acting on the aldehyde or oxo group of donors; NAD or NADP as acceptor	GO:0016620	0.0308274	1.51106	31	362	4	15856	111687363;111690156;111682144;111689288
GO:MF	minus-end-directed microtubule motor activity	GO:0008569	0.0308274	1.51106	16	362	3	15856	111678474;111680397;111684148
GO:MF	dynein light intermediate chain binding	GO:0051959	0.0308274	1.51106	16	362	3	15856	111678474;111680397;111684148
GO:MF	dynein intermediate chain binding	GO:0045505	0.0308274	1.51106	16	362	3	15856	111678474;111680397;111684148
GO:MF	cysteine-type endopeptidase inhibitor activity	GO:0004869	0.0308274	1.51106	5	362	2	15856	111676500;111676499
GO:MF	oxidoreductase activity; acting on the CH-CH group of donors	GO:0016627	0.03299	1.48162	32	362	4	15856	111684843;111681955;111679563;111681952
GO:MF	molecular function regulator activity	GO:0098772	0.0355918	1.44865	287	362	14	15856	111686424;111675418;111676637;111687581;111687451;111687555;111675417;111676500;111689522;111678015;111687582;111687577;111684030;111676499
GO:MF	FAD binding	GO:0071949	0.0406577	1.39086	18	362	3	15856	111681955;111679563;111681952
GO:MF	acyltransferase activity; transferring groups other than amino-acyl groups	GO:0016747	0.0447415	1.34929	101	362	7	15856	111680181;124419395;111688936;111678154;111688647;111678138;111690114
GO:BP	sensory perception of smell	GO:0007608	0.00549745	2.25984	64	362	9	15856	111675824;111678600;111677674;111676041;111676042;111683789;111679417;111687169;111676063
GO:BP	carbohydrate biosynthetic process	GO:0016051	0.00801124	2.0963	18	362	5	15856	111674518;111685094;111676657;111677470;111685782
GO:BP	fatty acid catabolic process	GO:0009062	0.0405468	1.39204	10	362	3	15856	111681955;111679563;111681952
GO:BP	sensory perception of chemical stimulus	GO:0007606	0.0405468	1.39204	107	362	9	15856	111675824;111678600;111677674;111676041;111676042;111683789;111679417;111687169;111676063
GO:BP	sensory perception	GO:0007600	0.0405468	1.39204	117	362	9	15856	111675824;111678600;111677674;111676041;111676042;111683789;111679417;111687169;111676063
GO:BP	microtubule-based process	GO:0007017	0.0405468	1.39204	111	362	9	15856	111681895;111678415;111678273;111678474;111680397;111685099;111684617;111684148;111675733
GO:BP	lipid oxidation	GO:0034440	0.0405468	1.39204	10	362	3	15856	111681955;111679563;111681952
GO:BP	monoatomic ion transport	GO:0006811	0.0405468	1.39204	258	362	15	15856	111674529;111688860;111678962;111684469;111677027;111685137;111690353;111690703;111677544;111683862;111683371;111689067;111687392;111690449;111680953
GO:BP	inorganic anion transmembrane transport	GO:0098661	0.0405468	1.39204	3	362	2	15856	111686028;111685137
GO:BP	system process	GO:0003008	0.0405468	1.39204	119	362	10	15856	111675824;111678600;111677674;111678109;111676041;111676042;111683789;111679417;111687169;111676063
GO:BP	nervous system process	GO:0050877	0.0405468	1.39204	117	362	9	15856	111675824;111678600;111677674;111676041;111676042;111683789;111679417;111687169;111676063
GO:BP	fatty acid oxidation	GO:0019395	0.0405468	1.39204	10	362	3	15856	111681955;111679563;111681952
GO:BP	monocarboxylic acid catabolic process	GO:0072329	0.0405468	1.39204	10	362	3	15856	111681955;111679563;111681952
GO:BP	phosphate ion transmembrane transport	GO:0035435	0.0405468	1.39204	3	362	2	15856	111686028;111685137
GO:BP	fatty acid beta-oxidation	GO:0006635	0.0405468	1.39204	10	362	3	15856	111681955;111679563;111681952
GO:BP	inorganic ion transmembrane transport	GO:0098660	0.0461132	1.33617	77	362	7	15856	111680171;111686028;111684469;111685137;111690353;111683862;111680953
GO:BP	septate junction assembly	GO:0019991	0.0499177	1.30175	4	362	2	15856	111684785;111683378
GO:BP	phosphate ion transport	GO:0006817	0.0499177	1.30175	4	362	2	15856	111686028;111685137
GO:BP	glycogen biosynthetic process	GO:0005978	0.0499177	1.30175	4	362	2	15856	111674518;111685094
GO:BP	apical junction assembly	GO:0043297	0.0499177	1.30175	4	362	2	15856	111684785;111683378
GO:BP	polysaccharide biosynthetic process	GO:0000271	0.0499177	1.30175	4	362	2	15856	111674518;111685094
GO:BP	tight junction assembly	GO:0120192	0.0499177	1.30175	4	362	2	15856	111684785;111683378
GO:BP	glucan biosynthetic process	GO:0009250	0.0499177	1.30175	4	362	2	15856	111674518;111685094
GO:BP	tight junction organization	GO:0120193	0.0499177	1.30175	4	362	2	15856	111684785;111683378
GO:CC	extracellular space	GO:0005615	0.000137184	3.8627	49	362	9	15856	111675418;111676637;111687581;111687451;111675417;111678729;111687582;111689885;111687577
GO:CC	supramolecular fiber	GO:0099512	0.00472505	2.32559	23	362	5	15856	111681895;111678415;111678109;111675329;111685099
GO:CC	supramolecular polymer	GO:0099081	0.00472505	2.32559	23	362	5	15856	111681895;111678415;111678109;111675329;111685099
GO:CC	supramolecular complex	GO:0099080	0.00509427	2.29292	29	362	5	15856	111681895;111678415;111678109;111675329;111685099
GO:CC	contractile fiber	GO:0043292	0.00509427	2.29292	2	362	2	15856	111678109;111675329
GO:CC	myofilament	GO:0036379	0.00509427	2.29292	2	362	2	15856	111678109;111675329
GO:CC	sarcomere	GO:0030017	0.00509427	2.29292	2	362	2	15856	111678109;111675329
GO:CC	myofibril	GO:0030016	0.00509427	2.29292	2	362	2	15856	111678109;111675329
GO:CC	striated muscle thin filament	GO:0005865	0.00509427	2.29292	2	362	2	15856	111678109;111675329
GO:CC	troponin complex	GO:0005861	0.00509427	2.29292	2	362	2	15856	111678109;111675329
GO:CC	membrane	GO:0016020	0.0061003	2.21465	1556	362	55	15856	111675384;111681687;111674529;111678522;111687936;111685763;111684843;124419395;111684785;111688860;111678962;111679116;111681027;111681200;111680171;111684469;111690655;111679503;111677027;111679577;111675202;111675824;111685137;124419985;111678600;111676657;111677674;111689099;111675402;111676041;111674785;111680352;111690703;111677544;111683862;111685254;111685755;111676042;111682144;111683789…
GO:CC	microtubule cytoskeleton	GO:0015630	0.0061003	2.21465	66	362	7	15856	111681895;111678415;111678474;111680397;111685099;111684617;111684148
GO:CC	cytoskeleton	GO:0005856	0.00678626	2.16837	132	362	10	15856	111681895;111678415;111678474;111678371;111678109;111675329;111680397;111685099;111684617;111684148
GO:CC	extracellular region	GO:0005576	0.0443916	1.3527	200	362	11	15856	111675418;111676637;111674557;111687581;111687451;111675417;111678729;111687612;111687582;111689885;111687577
GO:CC	microtubule	GO:0005874	0.0487681	1.31186	18	362	3	15856	111681895;111678415;111685099
Also enriched in AF vs. M
